# Supplementary material for: Progressive coevolution of the yeast centromere and kinetochore
Source: Nature. 2025 Nov 26;651(8107):1012–9. doi: 10.1038/s41586-025-09779-1 (PMC12925627; doi:10.1038/s41586-025-09779-1)
Supplement: Supplementary file 2 — Centromere sizes across eukaryotes. Minimum and maximum centromere sizes reported in the literature for species with monocentric chromosomes. The first column contains the species names, the second column the clade names used in Fig. 1, the third column the minimum reported size (Mbp), the fourth the maximum reported size (Mbp), and the fifth column contains the DOIs of the references. For the clades with a lot of information on centromeres (metazoa, land plants and fungi), we only report the references used to infer minimum and maximum centromere size. One important note regarding this dataset is that the methods used to infer centromere size can differ substantially between sources. Some were inferred using ChIP–seq and reflect the size of the CENP-A/CENH3-occupied region, whereas others were inferred computationally, which can have a significant effect on size estimates. [file 41586_2025_9779_MOESM2_ESM.xlsx]

## Sheet: DataS1
	Species	Taxonomy	MinSize_Mb	MaxSize_Mb	DOI
	Dictyostelium discoideum	Amoebozoa	0.171	0.361	10.1093/nar/gkp017
	Gallus gallus	Metazoa	0.03	0.03	10.1101/gr.106245.110
	Homo sapiens	Metazoa	0.34	5.36	10.1038/s41586-024-07278-3
	Kazachstania viticola	Fungi	6.2e-05	6.3e-05	This study
	Puccinia graminis	Fungi	0.1	0.34	10.1186/s12915-021-01123-z
	Plasmodium falciparum	Apicomplexa	0.004	0.0045	10.1111/j.1462-5822.2012.01803.x
	Plasmodium berghei	Apicomplexa	0.0012	0.0015	10.1016/j.chom.2010.02.010
	Plasmodium vivax	Apicomplexa	0.0015	0.003	10.1371/journal.pone.0226884
	Plasmodium yoelii	Apicomplexa	0.0015	0.003	10.1371/journal.pone.0226884
	Plasmodium cynomolgi	Apicomplexa	0.0023	0.0023	10.1371/journal.pone.0054888
	Babesia bovis	Apicomplexa	0.0023	0.005	10.1371/journal.pone.0215882
	Toxoplasma gondii	Apicomplexa	0.013	0.02	10.1073/pnas.1006741108
	Tetrahymena thermophila	Ciliates	5.04	10.34	10.7554/eLife.19090
	Phytophthora sojae	Oomycota	0.211	0.356	10.1371/journal.pgen.1008646
	Fistulifera solaris	Diatoms	0.0012	0.0041	10.1007/s10126-022-10147-7
	Phaeodactylum tricornutum	Diatoms	0.0024	0.0056	10.1073/pnas.1700764114
	Ectocarpus sp. 7	Brown algae	0.0068	0.154	10.1038/s41467-024-53453-5
	Physcomitrium patens	Land plants	0.064	0.221	10.1038/s41477-023-01614-7
	Triticum aestivum	Land plants	1.9	8.1	10.1016/j.xplc.2023.100556
	Chlamydomonas reinhardtii	Green algae	0.05	0.31	10.1186/s12864-024-10280-8
	Chromochloris zofingiensis	Green algae	0.0096	0.045	10.1186/s12864-024-10280-8
	Coccomyxa subellipsoidea	Green algae	0.012	0.036	10.1186/gb-2012-13-5-r39
	Auxenochlorella pyrenoidosa	Green algae	0.0191	0.066	10.1186/s12864-024-10280-8
	Chlorella sorokiniana	Green algae	0.0285	0.104	10.1186/s12864-024-10280-8
	Cyanidioschyzon merolae	Red algae	0.0011	0.0039	10.1016/j.febslet.2015.04.009
	Leishmania major	Discoba	0.002	0.01	10.15252/embr.201744216
	Trypanosoma cruzi	Discoba	0.011	0.016	10.1186/gb-2007-8-3-r37
	Trypanosoma brucei	Discoba	0.02	0.12	10.1186/gb-2007-8-3-r37
