# Supplementary material for: Progressive coevolution of the yeast centromere and kinetochore
Source: Nature. 2025 Nov 26;651(8107):1012–9. doi: 10.1038/s41586-025-09779-1 (PMC12925627; doi:10.1038/s41586-025-09779-1)
Supplement: Supplementary file 3 — Centromere sequences across Saccharomycetaceae. File with every annotated centromere across the 138 Saccharomycetaceae. Columns represent species name, GenBank assembly identifier, genome size, contig, centromere number, full centromere sequence, CDEI sequence, CDEIII sequence, CDEII sequence, CDEII length and CDEII AT content. [file 41586_2025_9779_MOESM3_ESM.xlsx]

## Sheet: DataS2
	Species	Genbank_Assembly	Genome_Size	Contig/scaffold/chromosome	ChrNo	CEN	CDEI	CDEIII	CDEII	CDEII_Length	CDEII_AT
	Kluyveromyces nonfermentans	GCA_003670155.1	9.568	QYLQ01000001.1	1	ATCACGTGCACAAATaagaaaatcttttttactctaactttttattatatatttttttaagtaatattttatttttacttaaattaattatctgtttaattattttttaaatttatgttttttAAATTACTAAAAAAACTTTGTCTTAAAAActtaacaaaaaatatattttttaataatgttccgaaaataaaaac	ATCACGTG	tttaataatgttccgaaaataaaaac	CACAAATaagaaaatcttttttactctaactttttattatatatttttttaagtaatattttatttttacttaaattaattatctgtttaattattttttaaatttatgttttttAAATTACTAAAAAAACTTTGTCTTAAAAActtaacaaaaaatatattt	163	88.96
	Kluyveromyces nonfermentans	GCA_003670155.1	9.568	QYLQ01000002.1	2	TCCACGTGCTTacattttaattttttgactACAcaactttttttattatattattttatagtttttaatatttttaattgtactttttttataaaaaaaccttttttttcttttacttTACTTACTATTAAATATAACATGTTTggttttttcaaaaaaaataaacctTTACAAACGCATTTCCGaaagttaaaat	TCCACGTG	ACAAACGCATTTCCGaaagttaaaat	CTTacattttaattttttgactACAcaactttttttattatattattttatagtttttaatatttttaattgtactttttttataaaaaaaccttttttttcttttacttTACTTACTATTAAATATAACATGTTTggttttttcaaaaaaaataaacctTT	162	85.8
	Kluyveromyces nonfermentans	GCA_003670155.1	9.568	QYLQ01000003.1	3	TGCACGTGCactaaaatcaaaatatgtttaaaaataatatatattataataatttttagtgttttttaaaataataatttagtaaatatttttattttattatttgtttttacTATTGagttatttttattttttaaattaccttttattattaattttacaattttgTTGTTGGCGACTTTCCGaacataaatat	TGCACGTG	GTTGGCGACTTTCCGaacataaatat	CactaaaatcaaaatatgtttaaaaataatatatattataataatttttagtgttttttaaaataataatttagtaaatatttttattttattatttgtttttacTATTGagttatttttattttttaaattaccttttattattaattttacaattttgTT	162	90.74
	Kluyveromyces nonfermentans	GCA_003670155.1	9.568	QYLQ01000005.1	4	acCACGTGCTACCTTTACGCTATATTTTACTACgtttattattttcaataatatttttaaggttttaaacttttctaTCTTatattattgtttttgtttttatttgtattgtaaatatttttcaaatttattttatcaattgatttgTTTTCTTAGTTTCTTTTGTAGCCTTTGGAAAAGCCTTCCGAAAATTACTTT	acCACGTG	TGGAAAAGCCTTCCGAAAATTACTTT	CTACCTTTACGCTATATTTTACTACgtttattattttcaataatatttttaaggttttaaacttttctaTCTTatattattgtttttgtttttatttgtattgtaaatatttttcaaatttattttatcaattgatttgTTTTCTTAGTTTCTTTTGTAGCCTT	164	81.71
	Kluyveromyces nonfermentans	GCA_003670155.1	9.568	QYLQ01000006.1	5	TGCACGTGATATAAAAGTATTCAttttatattctttatttatttttaaatttattttttattaaactAAAAAAACTAACTGCTttaaattgttttaaattaatttttttaaaaataaatcttctAAAAATGGTAAAGTTGCGTTTCAAATAttaaagtttcaaaatattacaaaaattgtaatccgaacaataaaat	TGCACGTG	aaaaattgtaatccgaacaataaaat	ATATAAAAGTATTCAttttatattctttatttatttttaaatttattttttattaaactAAAAAAACTAACTGCTttaaattgttttaaattaatttttttaaaaataaatcttctAAAAATGGTAAAGTTGCGTTTCAAATAttaaagtttcaaaatattac	163	87.12
	Kluyveromyces nonfermentans	GCA_003670155.1	9.568	QYLQ01000007.1	6	ATCACGTGCTCCTATATTTAACTTTTATTAtctatattatttatactttttttttctaagaattttaattttattcctTGTAAAacttatattttttattatacttTAAACTTATAATATtaagaataaataataaataatttaagttttttaaaaaatgaatttgtgttttatatttttgtttccgaaaattatatt	ATCACGTG	atatttttgtttccgaaaattatatt	CTCCTATATTTAACTTTTATTAtctatattatttatactttttttttctaagaattttaattttattcctTGTAAAacttatattttttattatacttTAAACTTATAATATtaagaataaataataaataatttaagttttttaaaaaatgaatttgtgtttt	164	88.41
	Kluyveromyces nonfermentans	GCA_003670155.1	9.568	QYLQ01000011.1	7	ATCACCTGatttaaaaacaatattttattttacttaataaataattattaattattttaaaactttttatgtttttaaaacattatttttattttaaatattatttttataaacTTATTATCacatatttatttatatattaataaataggtttattttgaaaaagatgtaTTAATAATGGTTccgaaaataaaaat	ATCACCTG	TTAATAATGGTTccgaaaataaaaat	atttaaaaacaatattttattttacttaataaataattattaattattttaaaactttttatgtttttaaaacattatttttattttaaatattatttttataaacTTATTATCacatatttatttatatattaataaataggtttattttgaaaaagatgta	163	92.02
	Kluyveromyces nonfermentans	GCA_003670155.1	9.568	QYLQ01000019.1	8	ATCAGGTGACATTAAAAAAACcagtttttcaaattataaatttttatttattattttaaacaattcttataattaaagaaatttttattttttatttttttatatttatctTTATTCCCTAAcaatttataatatttttgtgcgtttaaaaaatgtttttattattttgtttaattCAATCTTCcgaacaaaataat	ATCAGGTG	taattCAATCTTCcgaacaaaataat	ACATTAAAAAAACcagtttttcaaattataaatttttatttattattttaaacaattcttataattaaagaaatttttattttttatttttttatatttatctTTATTCCCTAAcaatttataatatttttgtgcgtttaaaaaatgtttttattattttgtt	163	88.34
	Kluyveromyces aestuarii	GCA_003707555.2	9.969	PPJO01000001.1	1	ATCACGTGTACTATTATTTTAACTTTacaaatttatttattatttaaatataattttgataattttcaaaaaacgttgattaaattttttattaaaatataacttttattttttaccTTCTTGAAGATTGGGTTCAAAAGAcgtaaaagaaaattaaaaacaaaaatatgacGAAAAATGTTTTCCGAAAATTAATAA	ATCACGTG	GAAAAATGTTTTCCGAAAATTAATAA	TACTATTATTTTAACTTTacaaatttatttattatttaaatataattttgataattttcaaaaaacgttgattaaattttttattaaaatataacttttattttttaccTTCTTGAAGATTGGGTTCAAAAGAcgtaaaagaaaattaaaaacaaaaatatgac	164	84.76
	Kluyveromyces aestuarii	GCA_003707555.2	9.969	PPJO01000003.1	2	GTCAGctgataaaaatataaattattaataaattttattatttttatttatatttttaataaactgtataattttatttttttaagtattacagttatttttttctaaaatttaatttctattcaatttttattttattattttttaaaaaccAAAAGTGTATTGTTTTAGTTTTTAAAGTTCCGAAAATAAATAT	GTCAGctg	GTTTTTAAAGTTCCGAAAATAAATAT	ataaaaatataaattattaataaattttattatttttatttatatttttaataaactgtataattttatttttttaagtattacagttatttttttctaaaatttaatttctattcaatttttattttattattttttaaaaaccAAAAGTGTATTGTTTTA	162	91.98
	Kluyveromyces aestuarii	GCA_003707555.2	9.969	PPJO01000004.1	3	GTCACGTGAAAATACAAAACATAATTTGCTTaactttatttatttacttAAACCTTTAAGTAAATTAGtaaaatcaataaaaaacaattatattaatatattacTCTTAATAATTAGTAGCTAATCATGTAATTCTTAAAAGTTTTTAAACTTAAATAAAAAgttaaaattaaaaaaattggttccgaaaattaaaaa	GTCACGTG	aaaaaattggttccgaaaattaaaaa	AAAATACAAAACATAATTTGCTTaactttatttatttacttAAACCTTTAAGTAAATTAGtaaaatcaataaaaaacaattatattaatatattacTCTTAATAATTAGTAGCTAATCATGTAATTCTTAAAAGTTTTTAAACTTAAATAAAAAgttaaaatta	164	85.98
	Kluyveromyces aestuarii	GCA_003707555.2	9.969	PPJO01000005.1	4	ATCACGTGCATTACGTTTAATACatttattgaaatctttatttttttaaaatatttttgaatattaaatataattttttgattttatgtatttttctaaaattaAATGATTGTTTTTACTTTTGtaaatttgttttaaaattcttttattaagtgaaataaaataaatttgttAATATAACTATCcgaaaataaatat	ATCACGTG	tAATATAACTATCcgaaaataaatat	CATTACGTTTAATACatttattgaaatctttatttttttaaaatatttttgaatattaaatataattttttgattttatgtatttttctaaaattaAATGATTGTTTTTACTTTTGtaaatttgttttaaaattcttttattaagtgaaataaaataaatttgt	164	88.41
	Kluyveromyces aestuarii	GCA_003707555.2	9.969	PPJO01000007.1	5	TGCACGTGcataataaatttaaattttgattacaaaatatattttatttatgtTTTTAGTATATTAACATTTTTATTGGAAATAAagtttttgtaatttttctttgtttattttgtatttcaaaattataattGCTTTCATTTTAATTTAgtttatataaaaaattaataatttattattttccgaaagtttttat	TGCACGTG	atttattattttccgaaagtttttat	cataataaatttaaattttgattacaaaatatattttatttatgtTTTTAGTATATTAACATTTTTATTGGAAATAAagtttttgtaatttttctttgtttattttgtatttcaaaattataattGCTTTCATTTTAATTTAgtttatataaaaaattaata	162	88.89
	Kluyveromyces aestuarii	GCA_003707555.2	9.969	PPJO01000010.1	6	ATCACGTGGTCCTATCAATTTAAAAAGAGTTTTCTAATATAATACAacaattattttaaattttttaaaaaaagtaaatttttaaaaataattgtttttatttttctaataattattaatttaaatacttttttaaattctatCTTCACTTAAAAATACACAATAGCTCTTAAAATATGTTTCCGAAAATtacttt	ATCACGTG	TAAAATATGTTTCCGAAAATtacttt	GTCCTATCAATTTAAAAAGAGTTTTCTAATATAATACAacaattattttaaattttttaaaaaaagtaaatttttaaaaataattgtttttatttttctaataattattaatttaaatacttttttaaattctatCTTCACTTAAAAATACACAATAGCTCT	162	86.42
	Kluyveromyces aestuarii	GCA_003707555.2	9.969	PPJO01000019.1	7	GTCACCtgatatataatattatttaattgtttaaaatatttttttttaaaatattttaaaatatctAACTATAATTTAgcttttttaatttttaatttaattttatttaaaatcTGTTTGTTAAAAATCATACTCTtaataaatcaaaaaataagtaTTAccaaattaaaaatgttaGTCATccgaaaataaaaat	GTCACCtg	aatgttaGTCATccgaaaataaaaat	atatataatattatttaattgtttaaaatatttttttttaaaatattttaaaatatctAACTATAATTTAgcttttttaatttttaatttaattttatttaaaatcTGTTTGTTAAAAATCATACTCTtaataaatcaaaaaataagtaTTAccaaattaaa	162	90.74
	Kluyveromyces aestuarii	GCA_003707555.2	9.969	PPJO01000035.1	8	GTCACGTGCCATTGAACTTTAATTGTTTTATCTTATTActatatttatttattgttttgaattattaattatttttaagaTTACtatgttttcttcaaatatttttttattattggcttttttaaatttaaaatatgtttttcttttttttaacaaatcTGAAGTTCTAACAATTTTACTATTTCcgaaaattataat	GTCACGTG	ATTTTACTATTTCcgaaaattataat	CCATTGAACTTTAATTGTTTTATCTTATTActatatttatttattgttttgaattattaattatttttaagaTTACtatgttttcttcaaatatttttttattattggcttttttaaatttaaaatatgtttttcttttttttaacaaatcTGAAGTTCTAACA	164	84.76
	Kluyveromyces siamensis	GCA_030579315.1	10.08	JAKTQE010000023.1	1	ATCACGTGcttaaaaatatttatttttaagaCTTTTACAATTATCATAAAATCTTCTAGATAAATTGTATTTTATACtattttttagtttttttgaataacatttttcattttagCAATATTCTAATGATCTTTTTTTAtgtgatttttttaattttttaaaagtaATTCGTTTGATCTTCTCcgaaaataaatat	ATCACGTG	GTTTGATCTTCTCcgaaaataaatat	cttaaaaatatttatttttaagaCTTTTACAATTATCATAAAATCTTCTAGATAAATTGTATTTTATACtattttttagtttttttgaataacatttttcattttagCAATATTCTAATGATCTTTTTTTAtgtgatttttttaattttttaaaagtaATTC	162	85.8
	Kluyveromyces siamensis	GCA_030579315.1	10.08	JAKTQE010000027.1	2	ATCACGTGCTCATTTGCATAATTTTTAATAtacttttttattttagtttttatttttgtaaaataattaattctttttgttaatattatttttttataatattaaaatatcttttgaattgttACAACTTAATTTatgattatttttttcatatcaataaaaaaatctaAATCATATTGCGTTCCGaaagtttttat	ATCACGTG	TCATATTGCGTTCCGaaagtttttat	CTCATTTGCATAATTTTTAATAtacttttttattttagtttttatttttgtaaaataattaattctttttgttaatattatttttttataatattaaaatatcttttgaattgttACAACTTAATTTatgattatttttttcatatcaataaaaaaatctaAA	163	88.96
	Kluyveromyces siamensis	GCA_030579315.1	10.08	JAKTQE010000033.1	3	atCACGTGAGTTTCCTATAATGAAACAATTCTATCTGTGattctttaaaattattttcatatttttttattttttcttaagataatttgattttattatTTGTTTTGGTAAATAATTTacatttaaaatattttaactattaattttctaaatttaataaaaaatatctttgtAGAAAGATTTCCGAAAATTACTTT	atCACGTG	gtAGAAAGATTTCCGAAAATTACTTT	AGTTTCCTATAATGAAACAATTCTATCTGTGattctttaaaattattttcatatttttttattttttcttaagataatttgattttattatTTGTTTTGGTAAATAATTTacatttaaaatattttaactattaattttctaaatttaataaaaaatatcttt	163	87.12
	Kluyveromyces siamensis	GCA_030579315.1	10.08	JAKTQE010000036.1	4	ATCACGTGCCTAAGAAATAAACTATTTACTAATTGTTAAttatttgtattttattttaataaattaatATTAAAATAGCTTACtaaatcttttaaaaatttaatatagTTTTTATTATcttaaaaaagaatgctTTAAActattttttaaaatcaaaaaaaaataaaactatTAGATACTTTTCCGAAAATTAATTA	ATCACGTG	tTAGATACTTTTCCGAAAATTAATTA	CCTAAGAAATAAACTATTTACTAATTGTTAAttatttgtattttattttaataaattaatATTAAAATAGCTTACtaaatcttttaaaaatttaatatagTTTTTATTATcttaaaaaagaatgctTTAAActattttttaaaatcaaaaaaaaataaaacta	163	88.34
	Kluyveromyces siamensis	GCA_030579315.1	10.08	JAKTQE010000041.1	5	GTCACCTGACCTAGTAATTGTAaaacttttatttttaaatttattaaataatcttttgaagTATTAGCTATTTTTTTAgcatttatttatttttattaacTTTTTATATGTTATTTTTACTAGAAATAACCGTTAAATTTGCTGTTCAAAATGAGTTTcatttgaatgaaaatataactTATccgaaaataaaaaa	GTCACCTG	aatataactTATccgaaaataaaaaa	ACCTAGTAATTGTAaaacttttatttttaaatttattaaataatcttttgaagTATTAGCTATTTTTTTAgcatttatttatttttattaacTTTTTATATGTTATTTTTACTAGAAATAACCGTTAAATTTGCTGTTCAAAATGAGTTTcatttgaatgaa	162	82.72
	Kluyveromyces siamensis	GCA_030579315.1	10.08	JAKTQE010000051.1	6	ATCACGtgctttgaaatttcaaattttaattaaatAACATtataaatttaaattttagtaaataatcaattttttctttagttttaattattttaaatttattaaaaacaAACCTGAAACATTTACACAATAGCAATAAAAGTTTTCAACtttcataaaaaatattaatgGAAATTGGCGTTTCcgaaaattaaaaa	ATCACGtg	AAATTGGCGTTTCcgaaaattaaaaa	ctttgaaatttcaaattttaattaaatAACATtataaatttaaattttagtaaataatcaattttttctttagttttaattattttaaatttattaaaaacaAACCTGAAACATTTACACAATAGCAATAAAAGTTTTCAACtttcataaaaaatattaatgG	163	85.89
	Kluyveromyces siamensis	GCA_030579315.1	10.08	JAKTQE010000055.1	7	ATCAGGTGACCGCataattatattttaatagctatgtttttatttatttttatttttaaaaacgttttaaatttttacatttaatttttatttaaattttatttcaattattcttattttgaattatattttactttgtattttatgttatcaatttcaaatatttaaattaaTTTTAGTTCCgaaaataaatat	ATCAGGTG	ttaaTTTTAGTTCCgaaaataaatat	ACCGCataattatattttaatagctatgtttttatttatttttatttttaaaaacgttttaaatttttacatttaatttttatttaaattttatttcaattattcttattttgaattatattttactttgtattttatgttatcaatttcaaatatttaaa	161	88.82
	Kluyveromyces siamensis	GCA_030579315.1	10.08	JAKTQE010000058.1	8	ATCACGTGGAtcttttatttattttgaagacgttttaattgttttatattttctttttaactatttattaatttaatattttaaaatatttttttattattattattatatattttttaaagtAAACTGTAACCAAAAAGGTGTTTTTCTAAAACTTCAAtataaaaacaaatttaagGTTTCCgaaaattatatt	ATCACGTG	aatttaagGTTTCCgaaaattatatt	GAtcttttatttattttgaagacgttttaattgttttatattttctttttaactatttattaatttaatattttaaaatatttttttattattattattatatattttttaaagtAAACTGTAACCAAAAAGGTGTTTTTCTAAAACTTCAAtataaaaaca	162	87.04
	Kluyveromyces wickerhamii	GCA_030564205.1	9.854	JAJLUE010000001.1	1	ATCATGTGATATACAAAAtaattttttatattttatttttgttttattaATGTTTTTAGCTTTTTTTATTATAATTTTCATATAAActtatatattttaatgtttttattttagtaggttttttcttttttttaaaatttCTGCTTTAAAAACTCAGCTGAAAAGTTTTGTCAAAATTACTTTCcgaaaaataaaaa	ATCATGTG	CAAAATTACTTTCcgaaaaataaaaa	ATATACAAAAtaattttttatattttatttttgttttattaATGTTTTTAGCTTTTTTTATTATAATTTTCATATAAActtatatattttaatgtttttattttagtaggttttttcttttttttaaaatttCTGCTTTAAAAACTCAGCTGAAAAGTTTTGT	163	86.5
	Kluyveromyces wickerhamii	GCA_030564205.1	9.854	JAJLUE010000004.1	2	atcaCGTGAATATACTAACATACTTTTAATACtttatttatttttaaaATAAAACTTTAAGTTTTTAGCATTTAAACAtactttatatttttttattataATTTCTATTTGTattaaatttgaaaatataatTTTGTAAGGTTACattaaaaaaatatttatttcttttaCAATATAATCGTTCCGAAAATTAAATA	atcaCGTG	AATATAATCGTTCCGAAAATTAAATA	AATATACTAACATACTTTTAATACtttatttatttttaaaATAAAACTTTAAGTTTTTAGCATTTAAACAtactttatatttttttattataATTTCTATTTGTattaaatttgaaaatataatTTTGTAAGGTTACattaaaaaaatatttatttcttttaC	163	88.34
	Kluyveromyces wickerhamii	GCA_030564205.1	9.854	JAJLUE010000005.1	3	ATCACGTGTATCTTTTATTAAGATAATATACATTTAATTAATATTAAATAACTTTTTCAAGTAATTAATAAATTCTACTATAATGTTTTGTTGTAGAATTTACTTTTTTATTAATTAtagtttcaaaaataattttgtaatatctttttttatcattaataAATATTACTTTTAAAAATAATTTCCGAAAATAAATTT	ATCACGTG	TAAAAATAATTTCCGAAAATAAATTT	TATCTTTTATTAAGATAATATACATTTAATTAATATTAAATAACTTTTTCAAGTAATTAATAAATTCTACTATAATGTTTTGTTGTAGAATTTACTTTTTTATTAATTAtagtttcaaaaataattttgtaatatctttttttatcattaataAATATTACTTT	164	88.41
	Kluyveromyces wickerhamii	GCA_030564205.1	9.854	JAJLUE010000006.1	4	TTCACGTGATGACtataataaaaatataaGGACAATATTAAATTTATCTtattttttaatatttatTGTAAATTAATCATAATTATAATTTAATACaaatatatttcaaaagcctaaattttgaataatgtATGTATTATAATAAGCGAATCTAATTTCGTaagttttattttattttgtttccgaaaattaaatt	TTCACGTG	tttattttgtttccgaaaattaaatt	ATGACtataataaaaatataaGGACAATATTAAATTTATCTtattttttaatatttatTGTAAATTAATCATAATTATAATTTAATACaaatatatttcaaaagcctaaattttgaataatgtATGTATTATAATAAGCGAATCTAATTTCGTaagttttat	162	85.8
	Kluyveromyces wickerhamii	GCA_030564205.1	9.854	JAJLUE010000009.1	5	AGCACGTGCCTTGTATAATAAAACATTTGATGTATAAACTATATTCATTAACGTTTTTAGGtattttaaaaaattttAAGTACTTTTAAAAGTTTAATAAATACTTTAATATAtgcaattttgaaaatatatacataaatataattttattaaatttttcaatttatccAATATAATTCTTTTCCGAAAATTATAAT	AGCACGTG	TATAATTCTTTTCCGAAAATTATAAT	CCTTGTATAATAAAACATTTGATGTATAAACTATATTCATTAACGTTTTTAGGtattttaaaaaattttAAGTACTTTTAAAAGTTTAATAAATACTTTAATATAtgcaattttgaaaatatatacataaatataattttattaaatttttcaatttatccAA	163	85.89
	Kluyveromyces wickerhamii	GCA_030564205.1	9.854	JAJLUE010000010.1	6	aTCACGTGAATAATATTAGATTATTTTAACACATATATACtttataataataattttGAACTTTTATATTCATTTAAttgttttaattttttatatttatattttcaattatAGTATTAAATAAAAGAATAGATAATATTACTAATAatttaaaaataaaaatataaaaaatataaaaagttTCCGAAAATAAAATT	aTCACGTG	tataaaaagttTCCGAAAATAAAATT	AATAATATTAGATTATTTTAACACATATATACtttataataataattttGAACTTTTATATTCATTTAAttgttttaattttttatatttatattttcaattatAGTATTAAATAAAAGAATAGATAATATTACTAATAatttaaaaataaaaatataaaaaa	163	92.02
	Kluyveromyces wickerhamii	GCA_030564205.1	9.854	JAJLUE010000015.1	7	TTCACGTGACAgtaaaaaaataaaattataGCTTTTTATATTATTAAaaaacatttttgatatatacTAATATTCTTACTTAGATGTTTTTTGTAtaaattatttttaaaAAGTTTGCTAatttattttatatatgataaaatatatttaaCAATATTTTTATTACTACTTTATATAAATTGTTCCGAACAATATTTT	TTCACGTG	ATATAAATTGTTCCGAACAATATTTT	ACAgtaaaaaaataaaattataGCTTTTTATATTATTAAaaaacatttttgatatatacTAATATTCTTACTTAGATGTTTTTTGTAtaaattatttttaaaAAGTTTGCTAatttattttatatatgataaaatatatttaaCAATATTTTTATTACTACTTT	164	88.41
	Kluyveromyces starmeri	GCA_008973615.1	9.519	WACN01000001.1	1	ATCACATGACTAAAAAACTATTAGATTAGATATTAGATATAAATTTAAATAATTCTTTTAATTAAAcataaatatatataaaatatataattgtattttatttttatttGTTTTTCTACTATTTATTTATAACACTAAAAGTTTTAGTAAAACCTAACTTtaaaaaaaatgaaattATTTATTATCCGAaaattaatat	ATCACATG	attATTTATTATCCGAaaattaatat	ACTAAAAAACTATTAGATTAGATATTAGATATAAATTTAAATAATTCTTTTAATTAAAcataaatatatataaaatatataattgtattttatttttatttGTTTTTCTACTATTTATTTATAACACTAAAAGTTTTAGTAAAACCTAACTTtaaaaaaaatgaa	165	88.48
	Kluyveromyces starmeri	GCA_008973615.1	9.519	WACN01000002.1	2	TTCACGTGATTAGTAAGGTTTTAATAAAAACATTTAAAATACttaattaattattttAAATAATTTTATCATTTTAAGTTTACtaaatattttatttatttaatTTCTAATAAATAAATCTTTAAATAATTTGATTGTTTTTAAATtaaacaaaagaagaaaaaaagTAATATTTGGCTTTTCCGAAATTTAATTT	TTCACGTG	TATTTGGCTTTTCCGAAATTTAATTT	ATTAGTAAGGTTTTAATAAAAACATTTAAAATACttaattaattattttAAATAATTTTATCATTTTAAGTTTACtaaatattttatttatttaatTTCTAATAAATAAATCTTTAAATAATTTGATTGTTTTTAAATtaaacaaaagaagaaaaaaagTAA	162	90.12
	Kluyveromyces starmeri	GCA_008973615.1	9.519	WACN01000003.1	3	ATCACGTGCATACCTTAAAATAAAattaatttcttcaatataTTCAAATtaaattttgaaaaattttatTAGTTTAATGAATTTAAAATAAAATTTTTAATTATTATACAAACAAATATTGTTGAAATAATAAATTTAGTCTAATATATTTCAACAGTTTAGTGTTACAATTTAAAAATGATTCCgaaaataatata	ATCACGTG	TTAAAAATGATTCCgaaaataatata	CATACCTTAAAATAAAattaatttcttcaatataTTCAAATtaaattttgaaaaattttatTAGTTTAATGAATTTAAAATAAAATTTTTAATTATTATACAAACAAATATTGTTGAAATAATAAATTTAGTCTAATATATTTCAACAGTTTAGTGTTACAAT	163	87.12
	Kluyveromyces starmeri	GCA_008973615.1	9.519	WACN01000004.1	4	ATCACATGACACAAACTATTAAACTTTAAAGTATTAAAAATATTTAATTAATTATTCtaataatatttaaaaATATAAGTAAAATTTCAATTACAGAATAATATATAATGTTATAACTTTGTTTATAAATTATTTTCTAGTGATATTGTTTGGTTTTTCTACAGAAAATTTTGTTTTTCTTGTCCGAAAATTAAAAA	ATCACATG	TGTTTTTCTTGTCCGAAAATTAAAAA	ACACAAACTATTAAACTTTAAAGTATTAAAAATATTTAATTAATTATTCtaataatatttaaaaATATAAGTAAAATTTCAATTACAGAATAATATATAATGTTATAACTTTGTTTATAAATTATTTTCTAGTGATATTGTTTGGTTTTTCTACAGAAAATTT	163	86.5
	Kluyveromyces starmeri	GCA_008973615.1	9.519	WACN01000005.1	5	GTCATGTGACatttataattaatattgAAGCAGATTAAAATTATTttttaatcttttcaaacttttaataatatttttaaaATGTTTAATTTAaatttttatattttatataatataacTTTTATTTCATTACTTTTTATCTAATATGTATTGACTATTTAAAAAATATGAGTTTTTATTAGTTCCGAAAATAAATTT	GTCATGTG	TTTTTATTAGTTCCGAAAATAAATTT	ACatttataattaatattgAAGCAGATTAAAATTATTttttaatcttttcaaacttttaataatatttttaaaATGTTTAATTTAaatttttatattttatataatataacTTTTATTTCATTACTTTTTATCTAATATGTATTGACTATTTAAAAAATATGAG	164	89.02
	Kluyveromyces starmeri	GCA_008973615.1	9.519	WACN01000006.1	6	ATCACGTGGTTAGAAAACTATATATTATCAACAATAAATAAAATTTTTTTATGGTTTTGAGAAATATACTAACTTTTGctattatatattatttatgaaaataaatatatattcTACTAATTAACATCCTTTATTTTTCAATTAATTTATTGAATAATTTCATAATAATgcttttttcaatattccGAAAATTAAATA	ATCACGTG	tttttcaatattccGAAAATTAAATA	GTTAGAAAACTATATATTATCAACAATAAATAAAATTTTTTTATGGTTTTGAGAAATATACTAACTTTTGctattatatattatttatgaaaataaatatatattcTACTAATTAACATCCTTTATTTTTCAATTAATTTATTGAATAATTTCATAATAATgct	164	85.37
	Kluyveromyces starmeri	GCA_008973615.1	9.519	WACN01000007.1	7	GCCACGTGATTGGCTGCtaataattttatattattaaaatattttatttttattttttaaGATTTTTAATAATTTAGAGAAAAAATAGTTTTATATTTTAAAAATAACAAATTCCTATTTTTTAAAATTTAGTTTTCTTTTAACATAATTTAACTTATTTATTTTTTGTTAGATATTGTGTTTCCGaaaataaaata	GCCACGTG	GATATTGTGTTTCCGaaaataaaata	ATTGGCTGCtaataattttatattattaaaatattttatttttattttttaaGATTTTTAATAATTTAGAGAAAAAATAGTTTTATATTTTAAAAATAACAAATTCCTATTTTTTAAAATTTAGTTTTCTTTTAACATAATTTAACTTATTTATTTTTTGTTA	163	89.57
	Kluyveromyces starmeri	GCA_008973615.1	9.519	WACN01000010.1	8	ATCACGTGAGGTAAAACCTAAAAAACAAAATGTATaaaaaacaagaagaattaTTTTACAGTTTTTAAAACTTTAAAGCAATTGATAAAACTTTGATTTTTATTTAATAAAAGTTAATGCTGTTAAAAAGTTTTAAAAATTATAAAAAACCGTAGAAATAAATTTCTTTTTAAATTAATGAATCCGAAAATAAAAAC	ATCACGTG	AAATTAATGAATCCGAAAATAAAAAC	AGGTAAAACCTAAAAAACAAAATGTATaaaaaacaagaagaattaTTTTACAGTTTTTAAAACTTTAAAGCAATTGATAAAACTTTGATTTTTATTTAATAAAAGTTAATGCTGTTAAAAAGTTTTAAAAATTATAAAAAACCGTAGAAATAAATTTCTTTTT	163	83.44
	Kluyveromyces sp. yHMH660	GCA_030462825.1	10.57	JAKVQO010000001.1	1	TACACGTGATCTTAAAAATTTAGAATTAAACCAACAAAGCTCTTTAAACTATTATTTTGAACTATTATATAAATACTAGCGAAAATTATTTTAATAAAAAATAATTACACTCAAATAAAAATCCATCTTAGCCTAAAAAGCTCCTCTTAAAATTGAGAATTATTTATTTATAAAAAAAGTTTTCCGAAAATTATATA	TACACGTG	AAAAAAAGTTTTCCGAAAATTATATA	ATCTTAAAAATTTAGAATTAAACCAACAAAGCTCTTTAAACTATTATTTTGAACTATTATATAAATACTAGCGAAAATTATTTTAATAAAAAATAATTACACTCAAATAAAAATCCATCTTAGCCTAAAAAGCTCCTCTTAAAATTGAGAATTATTTATTTAT	163	80.98
	Kluyveromyces sp. yHMH660	GCA_030462825.1	10.57	JAKVQO010000002.1	2	ATCATGTGACTGAAAAACAATTATTTTAATAAGTATATCTTAATTTGTTTATTCTTTTACTAAATTATTTTATATTAAAAGATAATTAATTTATTAATTATAGTGCATATTTTTTGAGATATTCTTTTAGTGCTTAACTTTTCTAAAATCCTGAGAGTCTTATATTTTTCCAATACAGCTGATTCCGAAAATAGTTTT	ATCATGTG	ATACAGCTGATTCCGAAAATAGTTTT	ACTGAAAAACAATTATTTTAATAAGTATATCTTAATTTGTTTATTCTTTTACTAAATTATTTTATATTAAAAGATAATTAATTTATTAATTATAGTGCATATTTTTTGAGATATTCTTTTAGTGCTTAACTTTTCTAAAATCCTGAGAGTCTTATATTTTTCCA	164	82.93
	Kluyveromyces sp. yHMH660	GCA_030462825.1	10.57	JAKVQO010000003.1	3	ATCACATGACTATTTTTAAAACATATATTACAAAGTAATATAATAAAATAATAAATTggaaaaaaataaaaaatttggttcttcttttttttttaaTAATCTCTTAACTTAAAACTATCATTAAATTTTTTACTGTTTGGAGATTGAATAAACACAAGAAAATAATTTGTTAATTTTTCATCCGAAAATTATTTT	ATCACATG	TTAATTTTTCATCCGAAAATTATTTT	ACTATTTTTAAAACATATATTACAAAGTAATATAATAAAATAATAAATTggaaaaaaataaaaaatttggttcttcttttttttttaaTAATCTCTTAACTTAAAACTATCATTAAATTTTTTACTGTTTGGAGATTGAATAAACACAAGAAAATAATTTG	161	84.47
	Kluyveromyces sp. yHMH660	GCA_030462825.1	10.57	JAKVQO010000004.1	4	GTCACGTGCAAATTTCAGATAAATATTTCTCTGTAAAATAAATTTATTAAAAATAATTAAATAAAGTAttttatttttctttttataTTATTTTTATTTTAATTATGTGTACAGAGTTTTTGTTTTAAATTGATGGTTTATAAAAAACTTTTATATATTACAAAAAGAACTTTTAAACCATGTTCCGAAAATTAAAAT	GTCACGTG	TTAAACCATGTTCCGAAAATTAAAAT	CAAATTTCAGATAAATATTTCTCTGTAAAATAAATTTATTAAAAATAATTAAATAAAGTAttttatttttctttttataTTATTTTTATTTTAATTATGTGTACAGAGTTTTTGTTTTAAATTGATGGTTTATAAAAAACTTTTATATATTACAAAAAGAACTT	164	87.2
	Kluyveromyces sp. yHMH660	GCA_030462825.1	10.57	JAKVQO010000005.1	5	ttcacgtgactatcTATCAAAAAATAATATTAAACAACTGAATTTTTAAATTAATTTTAAGATATAAACTATATATTGCGTTTTTTAAATTATTTTAAAAATATAAATAgaatgtttcttttcaataaAAAGGAAAATTTGTGTTTTCATTAACTGTTCTCTATATGTACATATTTTGACATCCGAAAATAAAAAT	ttcacgtg	ATATTTTGACATCCGAAAATAAAAAT	actatcTATCAAAAAATAATATTAAACAACTGAATTTTTAAATTAATTTTAAGATATAAACTATATATTGCGTTTTTTAAATTATTTTAAAAATATAAATAgaatgtttcttttcaataaAAAGGAAAATTTGTGTTTTCATTAACTGTTCTCTATATGTAC	162	83.95
	Kluyveromyces sp. yHMH660	GCA_030462825.1	10.57	JAKVQO010000006.1	6	ATCACATGACTGTTTTTTTCAGAAATAAGTTTATTATAATTTTtaatttttgttttttgaATAATTTGATActagaaaagaaatatATAATTCAATTCTTTTTTTACTATTATAATAAAAATAGTTTTATCTTGTGTTTCTGTTATACGTTTTGAAATTAATTATTTATGAAATATTGTTGTCCGAAAATTAAATA	ATCACATG	AAATATTGTTGTCCGAAAATTAAATA	ACTGTTTTTTTCAGAAATAAGTTTATTATAATTTTtaatttttgttttttgaATAATTTGATActagaaaagaaatatATAATTCAATTCTTTTTTTACTATTATAATAAAAATAGTTTTATCTTGTGTTTCTGTTATACGTTTTGAAATTAATTATTTATG	162	85.19
	Kluyveromyces sp. yHMH660	GCA_030462825.1	10.57	JAKVQO010000009.1	7	ATCACGTGAGTTTTAAACCAATATTTTAAACGTTTAAGATATTTTATTATTTGAAATAAGAAATAATAAATTTTTACTGTCAATATTTTTATTAACTTCTAATTTTATTTATTGTATTTTTGTAAAAATGTTACTGAAAATGTTTAGTTTTGTTTATATAAAACTATGAAATGTAATGTCTTCCGAAAATTAAATA	ATCACGTG	ATGTAATGTCTTCCGAAAATTAAATA	AGTTTTAAACCAATATTTTAAACGTTTAAGATATTTTATTATTTGAAATAAGAAATAATAAATTTTTACTGTCAATATTTTTATTAACTTCTAATTTTATTTATTGTATTTTTGTAAAAATGTTACTGAAAATGTTTAGTTTTGTTTATATAAAACTATGAA	162	85.8
	Kluyveromyces sp. yHMH660	GCA_030462825.1	10.57	JAKVQO010000012.1	8	TTCACGTGAAGCTGTTAATTATAAAAATAGTCAGATTTTaatatttgaaaaatgttttgaagaaatttaTACTTTTCTTTTACaaatatatattatttTTTAAATAATTAAATATAGGGGTTATAATAAATAATAACAGATTTATACTCTTTATTTTATTTTTAAAATACTTTGTAAAAATATTTCCGAAGATATTTTG	TTCACGTG	GTAAAAATATTTCCGAAGATATTTTG	AAGCTGTTAATTATAAAAATAGTCAGATTTTaatatttgaaaaatgttttgaagaaatttaTACTTTTCTTTTACaaatatatattatttTTTAAATAATTAAATATAGGGGTTATAATAAATAATAACAGATTTATACTCTTTATTTTATTTTTAAAATACTTT	165	86.67
	Kluyveromyces marxianus	GCA_001417885.1	10.92	NC_036025.1	1	TAATCATGTGACTAAGTATTATAAAAATATAATATTATAAATAATTTAATTTAAATTTTTAAACTTTCTACTAAATTAAAGAAAAAATAATTATGTTTTTATTATTATAAATATTTACTTTTTTATTTTTTATAATAAAATATAGTTTTGAAATCATATTTTAAAATAATATTAAAAAACACAGTTCCGAAAAATAATTT	TAATCATG	AAAAACACAGTTCCGAAAAATAATTT	TGACTAAGTATTATAAAAATATAATATTATAAATAATTTAATTTAAATTTTTAAACTTTCTACTAAATTAAAGAAAAAATAATTATGTTTTTATTATTATAAATATTTACTTTTTTATTTTTTATAATAAAATATAGTTTTGAAATCATATTTTAAAATAATATTA	166	92.77
	Kluyveromyces marxianus	GCA_001417885.1	10.92	NC_036026.1	2	AGCACGTGATATATTTTAAGTAAAATATTGCCATTTATTTTATTTCAATAATATTTTTAAACTATTTAATTAAATTTGTTATATATAAAAAAATATTAAAATACTTTAATAATTATTTTGTTTTTTAAATATTTTAAAAATTAATACTTGAACTTAAAATAAAAATATTCCAAACAAAATTGCTTCCGAAAATAAAATA	AGCACGTG	ACAAAATTGCTTCCGAAAATAAAATA	ATATATTTTAAGTAAAATATTGCCATTTATTTTATTTCAATAATATTTTTAAACTATTTAATTAAATTTGTTATATATAAAAAAATATTAAAATACTTTAATAATTATTTTGTTTTTTAAATATTTTAAAAATTAATACTTGAACTTAAAATAAAAATATTCCAA	165	91.52
	Kluyveromyces marxianus	GCA_001417885.1	10.92	NC_036027.1	3	CTCACGTGACAAAATCTTAAAAATTAAAATCCAAATATATTTTATAATTTATTTTTTTAAAGTAAAAAATAAAATTGTATGATTCTATAATTTTCAAAATATTATTTAAAAATAATGTTAGATATATTAAATTTTAAATTTTTAATTATTTAATAAATTAAAAATTGTTCAGTTTTATATTGTTCCGAAAATAAAAAT	CTCACGTG	TTTTATATTGTTCCGAAAATAAAAAT	ACAAAATCTTAAAAATTAAAATCCAAATATATTTTATAATTTATTTTTTTAAAGTAAAAAATAAAATTGTATGATTCTATAATTTTCAAAATATTATTTAAAAATAATGTTAGATATATTAAATTTTAAATTTTTAATTATTTAATAAATTAAAAATTGTTCAG	164	91.46
	Kluyveromyces marxianus	GCA_001417885.1	10.92	NC_036028.1	4	GTCACATGACCAACAACTTCTAATTTTTTCTTTTTAAATATTATTAATTAATGTTTTTAAAGTTTAGAATAAATATAATTAAAATTTTTATTTTTAAAAATATTATTAGAATAAAAAGTTTTTAATATTATATTTAATTAATTTGTTTTAAAAATAATTTTGTGAGGGTCTTGGAAAAGGTGTTCCGAAAAATAAATT	GTCACATG	GGAAAAGGTGTTCCGAAAAATAAATT	ACCAACAACTTCTAATTTTTTCTTTTTAAATATTATTAATTAATGTTTTTAAAGTTTAGAATAAATATAATTAAAATTTTTATTTTTAAAAATATTATTAGAATAAAAAGTTTTTAATATTATATTTAATTAATTTGTTTTAAAAATAATTTTGTGAGGGTCTT	164	89.02
	Kluyveromyces marxianus	GCA_001417885.1	10.92	NC_036029.1	5	GTCACGTGTATACAAATTATTAATTTTAAAACTATATAATTTATTATTTTTTTATTTTGAAGTTTAGAGTAATTTTAGTAGTATTTTATATTTTAAATAAATATGCTTTAAATTTTTACTTAATATTTTATTATTTTTAAATACAACGTTTTTATTTAAAACAAAATTATAAGTTAAAAAGTTGTTCCGAAAGTAAAATA	GTCACGTG	TAAAAAGTTGTTCCGAAAGTAAAATA	TATACAAATTATTAATTTTAAAACTATATAATTTATTATTTTTTTATTTTGAAGTTTAGAGTAATTTTAGTAGTATTTTATATTTTAAATAAATATGCTTTAAATTTTTACTTAATATTTTATTATTTTTAAATACAACGTTTTTATTTAAAACAAAATTATAAGT	166	90.36
	Kluyveromyces marxianus	GCA_001417885.1	10.92	NC_036030.1	6	TTCACGTGACTACTAAACAAAAAAATATGTTATTTAAAAAATATTTATTTAAATTTTTAAACTATTATAGATTATTTGTGAATGCATTATTTTTTAATTTATTAATTAAAAGAATTGCTATTTACTTAAAATAAGAATAAAAGCTTTTTATTTTTTTAAAAGAAAAATATATTAAAAACACTTTTCCGAAAGTTAAAAT	TTCACGTG	AAAAACACTTTTCCGAAAGTTAAAAT	ACTACTAAACAAAAAAATATGTTATTTAAAAAATATTTATTTAAATTTTTAAACTATTATAGATTATTTGTGAATGCATTATTTTTTAATTTATTAATTAAAAGAATTGCTATTTACTTAAAATAAGAATAAAAGCTTTTTATTTTTTTAAAAGAAAAATATATT	165	89.09
	Kluyveromyces marxianus	GCA_001417885.1	10.92	NC_036031.1	7	ATCACGTGTACATTTTTTTAATAAATATATTTAAATAAATATATTTATCTTTAATTCTAAAGTATTTTCTATAATTTATTCATATAAATTTTTTTATTTATTTATATCTAAAAATTAATATTTTAGAATTTAAGTTTAATAAGTTTTTTATAATAAAATAATAAAAAATATCTATTTCCGAAAATTAAAAA	ATCACGTG	AAATATCTATTTCCGAAAATTAAAAA	TACATTTTTTTAATAAATATATTTAAATAAATATATTTATCTTTAATTCTAAAGTATTTTCTATAATTTATTCATATAAATTTTTTTATTTATTTATATCTAAAAATTAATATTTTAGAATTTAAGTTTAATAAGTTTTTTATAATAAAATAATAAA	157	93.63
	Kluyveromyces marxianus	GCA_001417885.1	10.92	NC_036032.1	8	TTCACGTGATATATTTTTATACTTTTTTATTAACAAAATTATTTTAAAAAACTATTTTAATATTTTGTAAAATTTAAAAATGATAATATTATTTATTTTAATTTTTTTATTTTATTATTAAATATTTTTATTTTCTCTTATAGTTTTCTTTTTCTAAAATAAAATATTTATATAAAAGTATGTTTCCGAAAATAAAATT	TTCACGTG	AAAAGTATGTTTCCGAAAATAAAATT	ATATATTTTTATACTTTTTTATTAACAAAATTATTTTAAAAAACTATTTTAATATTTTGTAAAATTTAAAAATGATAATATTATTTATTTTAATTTTTTTATTTTATTATTAAATATTTTTATTTTCTCTTATAGTTTTCTTTTTCTAAAATAAAATATTTATAT	165	93.94
	Kluyveromyces sp. PCH397	GCA_017427045.1	12.32	JAGEVD010000090.1	1	atcaCATGACCAAcaatatataattttttctttttaaatattattaattaatacttttaaagttttaaattaatataattaaaatttttatttttaaaaatattattagaaataaaagtttttaatattaaatttaattaatttgttttaaaaataattcTGAGAGTGTTTTAGAAAAGGTGTTCcgaaaaataaatt	atcaCATG	AGAAAAGGTGTTCcgaaaaataaatt	ACCAAcaatatataattttttctttttaaatattattaattaatacttttaaagttttaaattaatataattaaaatttttatttttaaaaatattattagaaataaaagtttttaatattaaatttaattaatttgttttaaaaataattcTGAGAGTGTTTT	164	91.46
	Kluyveromyces sp. PCH397	GCA_017427045.1	12.32	JAGEVD010000095.1	2	TTCACgtgatatatttttatacttttttaTTAACAAAATTACttttaaaaaatattttaatattttgtataatttaaaaatgataatattatttattttaattttttattttatcattaaatatttttattttctcttatagttttatttttgtaaaataaatatttatataaaagTATGTTTccgaaaataaaatt	TTCACgtg	aaaagTATGTTTccgaaaataaaatt	atatatttttatacttttttaTTAACAAAATTACttttaaaaaatattttaatattttgtataatttaaaaatgataatattatttattttaattttttattttatcattaaatatttttattttctcttatagttttatttttgtaaaataaatatttatat	163	93.87
	Kluyveromyces sp. PCH397	GCA_017427045.1	12.32	JAGEVD010000105.1	3	GTCACGTGTATATaaattattaattttaaaCCCatataatttattatttttttattctaATGTTTAAAGTAATTTTAGTAgtattttatattttgaataaatataaatttttatttttatattttattacttttaaaaataatgtttttatttaaaacaaaattataAGTTAAAAAGTTGTTCCGAAagtaaaata	GTCACGTG	TAAAAAGTTGTTCCGAAagtaaaata	TATATaaattattaattttaaaCCCatataatttattatttttttattctaATGTTTAAAGTAATTTTAGTAgtattttatattttgaataaatataaatttttatttttatattttattacttttaaaaataatgtttttatttaaaacaaaattataAGT	162	91.98
	Kluyveromyces sp. PCH397	GCA_017427045.1	12.32	JAGEVD010000117.1	4	AGCACGTGATATATTTTAAGTAAAATATTATcatttatattattttaataatatttttaaactttttaatTAAATTTGTTACATAAAAAAACATTTTAAAGTACTTTAATaattattttgttttttaaattttttaaaaattaataCTTGAActtaaaataaaaatattccaCACAAAATTGCTTccgaaaataaaata	AGCACGTG	ACAAAATTGCTTccgaaaataaaata	ATATATTTTAAGTAAAATATTATcatttatattattttaataatatttttaaactttttaatTAAATTTGTTACATAAAAAAACATTTTAAAGTACTTTAATaattattttgttttttaaattttttaaaaattaataCTTGAActtaaaataaaaatattccaC	165	90.91
	Kluyveromyces sp. PCH397	GCA_017427045.1	12.32	JAGEVD010000151.1	5	CTCACGTGACAatattttaataaatataatctaaatatatttattaatttatttttttaaagtaaaaaagaaaattgtaCAAGAATataattttcaaaatattatttaataataatgttatatatatattaaatatcaaatttttaattatttaaaaattaaaaattgTTAAGTTTTATACTGTTccgaaaataaaaat	CTCACGTG	TTTTATACTGTTccgaaaataaaaat	ACAatattttaataaatataatctaaatatatttattaatttatttttttaaagtaaaaaagaaaattgtaCAAGAATataattttcaaaatattatttaataataatgttatatatatattaaatatcaaatttttaattatttaaaaattaaaaattgTTAAG	165	92.73
	Kluyveromyces sp. PCH397	GCA_017427045.1	12.32	JAGEVD010000164.1	6	TTCACGTGATTACcaaacaataaaatatgttatttaaaatatatttattaaattTTTTAAATTATTATAAACTATTTGtgaataatattatttttaatttattaattaaaagaattgttatttatttaaaataagaataaaagctttttgttttttaaataaaaaatatgttAAAAACACTTTTCCGAAAGttaaaat	TTCACGTG	AAAAACACTTTTCCGAAAGttaaaat	ATTACcaaacaataaaatatgttatttaaaatatatttattaaattTTTTAAATTATTATAAACTATTTGtgaataatattatttttaatttattaattaaaagaattgttatttatttaaaataagaataaaagctttttgttttttaaataaaaaatatgtt	164	91.46
	Kluyveromyces sp. PCH397	GCA_017427045.1	12.32	JAGEVD010000453.1	7	ATCATGTGACTAAGTATTAGTAAAATTTAAAACTATaaataatttaatttaaatttTTAAAGTTTCTACtaaattaaagaaaaaataattatttttcattattataaaaatttactcttttattttttttacaataaaatatagttttgaaatcatatttaaaaataatattaaaaatacAGTTCcgaaaaataaatt	ATCATGTG	aaaaatacAGTTCcgaaaaataaatt	ACTAAGTATTAGTAAAATTTAAAACTATaaataatttaatttaaatttTTAAAGTTTCTACtaaattaaagaaaaaataattatttttcattattataaaaatttactcttttattttttttacaataaaatatagttttgaaatcatatttaaaaataatatt	164	90.85
	Kluyveromyces sp. PCH397	GCA_017427045.1	12.32	JAGEVD010000488.1	8	ATCACGTGTACATgtttttaataaatatatttacataaatatatttatcttTAATTCTAAAGTATTTTCTATAATTTATTCATataaatttttttatttatttatatctaaaaattaatattttaGAATTTAAGTTTAATAAGTtttttataataaaaaactaaaataataaaaaatatcTATTTCcgaaaattaaaaa	ATCACGTG	aaatatcTATTTCcgaaaattaaaaa	TACATgtttttaataaatatatttacataaatatatttatcttTAATTCTAAAGTATTTTCTATAATTTATTCATataaatttttttatttatttatatctaaaaattaatattttaGAATTTAAGTTTAATAAGTtttttataataaaaaactaaaataataaa	165	92.12
	Kluyveromyces dobzhanskii	GCA_003705805.3	10.75	PPJP03000002.1	1	GTCACGTGTATAACTAAAATATTTATATTGAActtatatttttttcatttatATTTTTAAATTTTTATATCATTTTACGAACAGAATCTTTTTTAAAGAATAATTTTGTATAAtatttttcgttttgtttaTTTGGAAAATGCATATTGAGTGTAGGTAAAAATTTATTTAAAATAAATTATGTATTTCTCTTCcgaaaataaaata	GTCACGTG	TGTATTTCTCTTCcgaaaataaaata	TATAACTAAAATATTTATATTGAActtatatttttttcatttatATTTTTAAATTTTTATATCATTTTACGAACAGAATCTTTTTTAAAGAATAATTTTGTATAAtatttttcgttttgtttaTTTGGAAAATGCATATTGAGTGTAGGTAAAAATTTATTTAAAATAAATTA	173	86.13
	Kluyveromyces dobzhanskii	GCA_003705805.3	10.75	PPJP03000003.1	2	TTCACGTGATAAATGTACAACTATTTAATTGCTAGGATTTAAAtttatttttaattttaaaCTTTTGCAAATgtttttgagaaaaaacaTTTATACTTAAATAATGAAAATATTGAGcctttcaaaatattttcttgaattaTTATATTTAAACAAAGAATAAAATTTATGTTGTAAATATGTTTTCCGAAATTAAAAAT	TTCACGTG	TAAATATGTTTTCCGAAATTAAAAAT	ATAAATGTACAACTATTTAATTGCTAGGATTTAAAtttatttttaattttaaaCTTTTGCAAATgtttttgagaaaaaacaTTTATACTTAAATAATGAAAATATTGAGcctttcaaaatattttcttgaattaTTATATTTAAACAAAGAATAAAATTTATGTTG	166	83.73
	Kluyveromyces dobzhanskii	GCA_003705805.3	10.75	PPJP03000005.1	3	TGCACGTGATTACTCTCAATAAAAATATTTATAGTTATAATTtatatttcattattttAAAGTTATATATCAAATAAAGAATTTTAATGTTACTTTAATAAATAATATTAACTATTGACTATTTTCTTAAAATTTTCCTGATAAAAACGTTTTAAAAAAGtactttttcaagaaaatctGGGTTCCGAAAATTAAAAA	TGCACGTG	aaaatctGGGTTCCGAAAATTAAAAA	ATTACTCTCAATAAAAATATTTATAGTTATAATTtatatttcattattttAAAGTTATATATCAAATAAAGAATTTTAATGTTACTTTAATAAATAATATTAACTATTGACTATTTTCTTAAAATTTTCCTGATAAAAACGTTTTAAAAAAGtactttttcaag	164	85.98
	Kluyveromyces dobzhanskii	GCA_003705805.3	10.75	PPJP03000007.1	4	TTCACGTGATAAATATTTTAAAAACTATtatttttatatattttaGTTTTTAATTGTTAAGAAAATAGTAATATTAGGtaaaaaataatttttaAATAATCTATAATcataaaaataaaatatatCTTCTATAGTTCTAATTAAAAAAGTTATGATTttaaaaataaataataatcaTAGCTTTCcgaaaataaaaat	TTCACGTG	aatcaTAGCTTTCcgaaaataaaaat	ATAAATATTTTAAAAACTATtatttttatatattttaGTTTTTAATTGTTAAGAAAATAGTAATATTAGGtaaaaaataatttttaAATAATCTATAATcataaaaataaaatatatCTTCTATAGTTCTAATTAAAAAAGTTATGATTttaaaaataaataat	164	90.85
	Kluyveromyces dobzhanskii	GCA_003705805.3	10.75	PPJP03000011.1	5	ATCACGTGTAATACAAAAAATAATTAGTTGCAATATAAAAAACTTAATTATAGTTCTCATGAAATACActatatatatgatataTAAGATTAATAAAAAATATTTACTGATAAATAATATTTACTATCCtaattttcatttttcaaactgtagtgaagaaaatattttatcttttttattAGCTTTCCGAAAATTAAAAT	ATCACGTG	tttattAGCTTTCCGAAAATTAAAAT	TAATACAAAAAATAATTAGTTGCAATATAAAAAACTTAATTATAGTTCTCATGAAATACActatatatatgatataTAAGATTAATAAAAAATATTTACTGATAAATAATATTTACTATCCtaattttcatttttcaaactgtagtgaagaaaatattttatcttt	166	84.34
	Kluyveromyces dobzhanskii	GCA_003705805.3	10.75	PPJP03000016.1	6	ATCATGTGACACAGACAACATTtattattttatttttattttttttaaatttgattttgaagaaaacataCTTTTTTTGAGGTTTAAAATATTTTTATTTACTTTTTATAAATATAGTTTTAGTTATTAATATTTTTATTGTTCATTTTTTGAGGTAAACCATTTTCCTAATAGTTTAATGTTTCCGAAAATTTATTT	ATCATGTG	AGTTTAATGTTTCCGAAAATTTATTT	ACACAGACAACATTtattattttatttttattttttttaaatttgattttgaagaaaacataCTTTTTTTGAGGTTTAAAATATTTTTATTTACTTTTTATAAATATAGTTTTAGTTATTAATATTTTTATTGTTCATTTTTTGAGGTAAACCATTTTCCTAAT	164	84.76
	Kluyveromyces dobzhanskii	GCA_003705805.3	10.75	PPJP03000025.1	7	ATCACGTGCCTCTAATCAAAACACTTTATGCAAAactatttttttattttttattttcaataatttAATCTAATATTGTGTATTTTGGTATTTtaaattatttttcttctgtttcatttaattttttatttattaGTATTTGTATCAAGTTTTCTTAAATaaagttttcttcgaaaattCTATTCCGAAAAATAAATA	ATCACGTG	gaaaattCTATTCCGAAAAATAAATA	CCTCTAATCAAAACACTTTATGCAAAactatttttttattttttattttcaataatttAATCTAATATTGTGTATTTTGGTATTTtaaattatttttcttctgtttcatttaattttttatttattaGTATTTGTATCAAGTTTTCTTAAATaaagttttcttc	164	83.54
	Kluyveromyces lactis	GCA_000002515.1	10.69	NC_006037.1	1	TGCACGTGATTTGATGTTTTTAAAGTTATCCATTTTAATATTTTTATTATTTATTTTAAACTTTTCTCTATTTTTAAGAAGAAATATATATTGTTTTAATTTATTTTGAAAAAATCATTTTTAAACTATACTTGAGTATAAGAATTTATTCTAAAACAAAAATTATTTGTTGCTTTATGTTTCCGAAAATTATTTT	TGCACGTG	TGCTTTATGTTTCCGAAAATTATTTT	ATTTGATGTTTTTAAAGTTATCCATTTTAATATTTTTATTATTTATTTTAAACTTTTCTCTATTTTTAAGAAGAAATATATATTGTTTTAATTTATTTTGAAAAAATCATTTTTAAACTATACTTGAGTATAAGAATTTATTCTAAAACAAAAATTATTTGT	162	87.04
	Kluyveromyces lactis	GCA_000002515.1	10.69	NC_006038.1	2	ATCACGTGATATTAAAAATATACTTTTTACCAAAATAATATTTTTGTAATTTTATTTGAAAGAAATCAAAAAAATTTCAATTAAAATATTTTTTATTTAATTTAATTTTAGCTTTTAATTAACATATATAATATTTTATAATTTATTCTTTCAGTTTTAATAATTTAATATTACAAAGTTTGTTTCCGAAAATTAAAAT	ATCACGTG	CAAAGTTTGTTTCCGAAAATTAAAAT	ATATTAAAAATATACTTTTTACCAAAATAATATTTTTGTAATTTTATTTGAAAGAAATCAAAAAAATTTCAATTAAAATATTTTTTATTTAATTTAATTTTAGCTTTTAATTAACATATATAATATTTTATAATTTATTCTTTCAGTTTTAATAATTTAATATTA	165	91.52
	Kluyveromyces lactis	GCA_000002515.1	10.69	NC_006039.1	3	ATCATGTGACTAAAATCAAATTTTACATTTTCTCTCTTTTTATATAAAATAAATTTCTAAACTTTTACTTTATTGCAATTAAAAATATTTTTTTATTAATTTTATATTGAAAAAATTTTAATTAAAATAATGTGGAATTTTGAATTTTTTAAAATAAAATATATGTTTTGAAAAATTTTAGTTTCCGAAAATTAATTT	ATCATGTG	AAATTTTAGTTTCCGAAAATTAATTT	ACTAAAATCAAATTTTACATTTTCTCTCTTTTTATATAAAATAAATTTCTAAACTTTTACTTTATTGCAATTAAAAATATTTTTTTATTAATTTTATATTGAAAAAATTTTAATTAAAATAATGTGGAATTTTGAATTTTTTAAAATAAAATATATGTTTTGAA	164	89.02
	Kluyveromyces lactis	GCA_000002515.1	10.69	NC_006040.1	4	ATCACGTGCATGCTTTTAATAAAAATCATCTTAAAATCTTTTTTTATTTTTTAGTTTTAAACTTTTTAGTTATTTCAGGAATATATATATTTTTTGTAATATTACTTTTATAAAGTACTTTTTTCTTTTATATTTTTCTAAAGCTTAGTTAGAATTTTAGTAAATAAATGTTTTTTAATACAGTTCCGAAAATAAATAT	ATCACGTG	TTTAATACAGTTCCGAAAATAAATAT	CATGCTTTTAATAAAAATCATCTTAAAATCTTTTTTTATTTTTTAGTTTTAAACTTTTTAGTTATTTCAGGAATATATATATTTTTTGTAATATTACTTTTATAAAGTACTTTTTTCTTTTATATTTTTCTAAAGCTTAGTTAGAATTTTAGTAAATAAATGTTT	165	85.45
	Kluyveromyces lactis	GCA_000002515.1	10.69	NC_006041.1	5	ATCACGTGCAAATAAAATATAATTTCAAATTAGTTTTAATTCTTCTTTTATTTTTCTAGAGAAAATATCTATTAATTTTCTCATAATAGAAATAAATAAATTTTTACTTTTTTTATAATTATCTATTTAATTTAAATAAAACTTAATTCAATTTATTTTAAAATATTGTATAGTTTTACTATTCCGAAAAATAAATA	ATCACGTG	AGTTTTACTATTCCGAAAAATAAATA	CAAATAAAATATAATTTCAAATTAGTTTTAATTCTTCTTTTATTTTTCTAGAGAAAATATCTATTAATTTTCTCATAATAGAAATAAATAAATTTTTACTTTTTTTATAATTATCTATTTAATTTAAATAAAACTTAATTCAATTTATTTTAAAATATTGTAT	163	89.57
	Kluyveromyces lactis	GCA_000002515.1	10.69	NC_006042.1	6	TGCACGTGACAATAAATAATACATTTTTATAAACTTATAATTTTTATATTTAATTTTTAAAATAACTTTATAATTATCATATTTTAATTATATATATTAATTTTTGTTAACTCTAGGTTATTTATAAAATAGAATATTTTTGATTACTACTCTAAAATTTAAATATTAAAGATGTTTTATTGTTCCGAAAATAAAAAT	TGCACGTG	TGTTTTATTGTTCCGAAAATAAAAAT	ACAATAAATAATACATTTTTATAAACTTATAATTTTTATATTTAATTTTTAAAATAACTTTATAATTATCATATTTTAATTATATATATTAATTTTTGTTAACTCTAGGTTATTTATAAAATAGAATATTTTTGATTACTACTCTAAAATTTAAATATTAAAGA	164	90.24
	Eremothecium coryli	GCA_000710315.1	9.095	AZAH01000001.1	1	ACCACGTGATATAATAGCTTATTATTAATTGACTTCAACTAATTTATTTAATGGttgtaatattttaattCTATAAATTGATGCTTTTATTAACAGTTaaatatttgtaatattattgtttttaCTTTAGTATTCTTCTCTACTCTGTTATTCTCTTTATATAGATTTAACTTATGTATAGTGCTTCCGAACATAGTTTA	ACCACGTG	TGTATAGTGCTTCCGAACATAGTTTA	ATATAATAGCTTATTATTAATTGACTTCAACTAATTTATTTAATGGttgtaatattttaattCTATAAATTGATGCTTTTATTAACAGTTaaatatttgtaatattattgtttttaCTTTAGTATTCTTCTCTACTCTGTTATTCTCTTTATATAGATTTAACTTA	166	82.53
	Eremothecium coryli	GCA_000710315.1	9.095	AZAH01000002.1	2	ATCACGTGGCTGAATtagaaataaaaagtttttattataatattaaaTAAATTCCTAAAAGTTCTTATCAAAAATCTTTTATTATTCTTTAATAAATAAATGTTAAAAACATCTTACTTTTTGTTACAAAATTGCTAGTATACGTTTTTGTGCgaaaagtaaaaaaaagaatatgtATCATGCTTCCGAACGTAGAAAT	ATCACGTG	tgtATCATGCTTCCGAACGTAGAAAT	GCTGAATtagaaataaaaagtttttattataatattaaaTAAATTCCTAAAAGTTCTTATCAAAAATCTTTTATTATTCTTTAATAAATAAATGTTAAAAACATCTTACTTTTTGTTACAAAATTGCTAGTATACGTTTTTGTGCgaaaagtaaaaaaaagaata	165	82.42
	Eremothecium coryli	GCA_000710315.1	9.095	AZAH01000004.1	3	TTCACGTGATTCATTATGAATATATGGAGTTAATCTAAATTTATATTTTAATATACTAATATAATATAGTAATATAATCAAtaagtttatttttatttaaTACCTAAATATAGAATAATTATTTTATATCTGCAAGTATAAAgacaaataaaataaataaaaaaaatagatATGTATAAGTTTTCCGAAcataaataa	TTCACGTG	TGTATAAGTTTTCCGAAcataaataa	ATTCATTATGAATATATGGAGTTAATCTAAATTTATATTTTAATATACTAATATAATATAGTAATATAATCAAtaagtttatttttatttaaTACCTAAATATAGAATAATTATTTTATATCTGCAAGTATAAAgacaaataaaataaataaaaaaaatagatA	164	87.8
	Eremothecium coryli	GCA_000710315.1	9.095	AZAH01000005.1	4	ATCATGTGACTACAATCCAAACACTATAGTTTGGTATttatattaattaattGTAATAAAACTATGCTAAAATTAGTTCacatataataaataatattagTTGTATAACTTCTGTATCGTATTGAATAAAAGTAAAGACATGGTTGCTAGTTGTTGTGATACTATATTGTAAATGTATATCAGTTCCgaacatataaat	ATCATGTG	TGTATATCAGTTCCgaacatataaat	ACTACAATCCAAACACTATAGTTTGGTATttatattaattaattGTAATAAAACTATGCTAAAATTAGTTCacatataataaataatattagTTGTATAACTTCTGTATCGTATTGAATAAAAGTAAAGACATGGTTGCTAGTTGTTGTGATACTATATTGTAAA	165	77.58
	Eremothecium coryli	GCA_000710315.1	9.095	AZAH01000012.1	5	atcACCTGACTGATAAATCATAAAAAGTATGGCGTCAATATTATTAAATaaatatttaaaatattGTTAGATTTTCATTGCTAAACTaattttcatatatattattgtcttctaacattttttatatatctacTGTGTTAACCTTTTAATAAGTaaatattaatattttgttttgtgTTCGCTATCCGAACgtatatta	atcACCTG	tgtgTTCGCTATCCGAACgtatatta	ACTGATAAATCATAAAAAGTATGGCGTCAATATTATTAAATaaatatttaaaatattGTTAGATTTTCATTGCTAAACTaattttcatatatattattgtcttctaacattttttatatatctacTGTGTTAACCTTTTAATAAGTaaatattaatattttgttt	165	83.03
	Eremothecium coryli	GCA_000710315.1	9.095	AZAH01000016.1	6	ATCACGTGCCTACGAGTAGTAATTTTTATTAgttatatactttttattttattatacTGAATATTTCGTTATTATTTTAAcgatatatttatatttatatttatattgtaatatttattatttttcctttataTAGTATTGCTGTGCTTTTTATGTTAatctatttttttttatgtCTTAGTTTTCCGAAGAgatattt	ATCACGTG	tgtCTTAGTTTTCCGAAGAgatattt	CCTACGAGTAGTAATTTTTATTAgttatatactttttattttattatacTGAATATTTCGTTATTATTTTAAcgatatatttatatttatatttatattgtaatatttattatttttcctttataTAGTATTGCTGTGCTTTTTATGTTAatctattttttttta	165	84.85
	Eremothecium sinecaudum	GCA_001548555.1	8.923	NC_030893.1	1	AGCACGTGAAATTTTGAACAGTTTTTTAGCATTCCTATATTATTAATTAATTcttttatatatttatattattattcttaTATTATCCATTTTTATTTATCCATTTATATAAAAATAATTATCAATTTATTTATCTCCAATAATGATTAATACTTTAAAGTTTATTAATATAGTTGTATACTTCATCCGAAAATAATTTT	AGCACGTG	TGTATACTTCATCCGAAAATAATTTT	AAATTTTGAACAGTTTTTTAGCATTCCTATATTATTAATTAATTcttttatatatttatattattattcttaTATTATCCATTTTTATTTATCCATTTATATAAAAATAATTATCAATTTATTTATCTCCAATAATGATTAATACTTTAAAGTTTATTAATATAGT	166	87.35
	Eremothecium sinecaudum	GCA_001548555.1	8.923	NC_030894.1	2	ATCACGTGCTATCATGAATGTATTTTAGGAGATGTTataaatttattaatatttattacaaatataattattatttttaaacTGATTAATTGTTAAACAATAATTACTACTAACATTATAATTTATAATATAGATTCTTTATGgtaatattttttttgtattttATATTTGTTTATGTTTGGGATTTCCGAACGGTTAATT	ATCACGTG	TGTTTGGGATTTCCGAACGGTTAATT	CTATCATGAATGTATTTTAGGAGATGTTataaatttattaatatttattacaaatataattattatttttaaacTGATTAATTGTTAAACAATAATTACTACTAACATTATAATTTATAATATAGATTCTTTATGgtaatattttttttgtattttATATTTGTTTA	167	86.83
	Eremothecium sinecaudum	GCA_001548555.1	8.923	NC_030895.1	3	GACACGTGATAATAGTTATTATCTTTAACACCAGAAAGACTTATTtataaaatatattaaaaGAATGTAATAAAATTGCAATCAAAGACTaattatattttatatttataaatataaattattaaaataaataaagTATAATCTTAAATCAATAACAAAATAAAACCCGAAGATGTTTTACCTTTCCGAAAATAGTTTA	GACACGTG	TGTTTTACCTTTCCGAAAATAGTTTA	ATAATAGTTATTATCTTTAACACCAGAAAGACTTATTtataaaatatattaaaaGAATGTAATAAAATTGCAATCAAAGACTaattatattttatatttataaatataaattattaaaataaataaagTATAATCTTAAATCAATAACAAAATAAAACCCGAAGA	165	85.45
	Eremothecium sinecaudum	GCA_001548555.1	8.923	NC_030896.1	4	AGCACGTGACTAACAATAATTATTTTAAAGTAATAATGTTTATTTATAATAATACCTTGAAATTATATTATCTTTCAGTACAATGTAGTTATTTAAATTTAATATCTTAGATTTAATGATATCTATTTATTATAAATAATATTGATATATTTGTTAATaaatattatatattatgtGTAATGATTCCGAAAACTAAAAA	AGCACGTG	tgtGTAATGATTCCGAAAACTAAAAA	ACTAACAATAATTATTTTAAAGTAATAATGTTTATTTATAATAATACCTTGAAATTATATTATCTTTCAGTACAATGTAGTTATTTAAATTTAATATCTTAGATTTAATGATATCTATTTATTATAAATAATATTGATATATTTGTTAATaaatattatatatta	165	88.48
	Eremothecium sinecaudum	GCA_001548555.1	8.923	NC_030897.1	5	ATCACGTGAATCAATTCCTTTCATCTTTattgatatatttattttacAAATGTTTTCTAAAATACatttaattaattaatgTAAATAAATTTCTATTTTATTTATCTGTAAATATATAATTTTTAAAACTTTAGTTATTATTTGTTTTTATACTAAACTAAAATAAAAGTATTGTATATTATTTCCGAaattatttta	ATCACGTG	TGTATATTATTTCCGAaattatttta	AATCAATTCCTTTCATCTTTattgatatatttattttacAAATGTTTTCTAAAATACatttaattaattaatgTAAATAAATTTCTATTTTATTTATCTGTAAATATATAATTTTTAAAACTTTAGTTATTATTTGTTTTTATACTAAACTAAAATAAAAGTAT	164	87.8
	Eremothecium sinecaudum	GCA_001548555.1	8.923	NC_030898.1	6	TTCACGTGattaaaaatatttaaCACTACTAAGTTAAATATTAgttttaataattttaaaACTATATAGTGAATTGACAATATAAATTATATTTAAATTATTCATtaatattatattataGTGTTTTATTATCTAAAATGTAGATCTTTATgattaaaaataaaactcATTGTACTACAATTCCGAAAAATAAAAA	TTCACGTG	TGTACTACAATTCCGAAAAATAAAAA	attaaaaatatttaaCACTACTAAGTTAAATATTAgttttaataattttaaaACTATATAGTGAATTGACAATATAAATTATATTTAAATTATTCATtaatattatattataGTGTTTTATTATCTAAAATGTAGATCTTTATgattaaaaataaaactcAT	162	87.65
	Eremothecium sinecaudum	GCA_001548555.1	8.923	NC_030899.1	7	CCCACGTGATAGAACACAAATTATAATTCAAACAATataaaattttaaaataacTTTAATAATAGTTAATAATTTCATCATCCTTATATTATAATCTCTAAAATTTATAAATATCCAATATTTTATAATAACTATTAAATTTAAGATATTTGAATGTAATTTGAAAAGAATATTTGTGTAAGCTTTCCGAACATCAattt	CCCACGTG	TGTGTAAGCTTTCCGAACATCAattt	ATAGAACACAAATTATAATTCAAACAATataaaattttaaaataacTTTAATAATAGTTAATAATTTCATCATCCTTATATTATAATCTCTAAAATTTATAAATATCCAATATTTTATAATAACTATTAAATTTAAGATATTTGAATGTAATTTGAAAAGAATATT	166	87.35
	Eremothecium cymbalariae	GCA_000235365.1	9.669	NC_016449.1	1	ATCACATGATcattatttaaaatataaattgaatttattatatatcatataattttttaattttaaagatattattaacctaaataatataaattaattaatattctaaaatatataatatagtatattatattcatatatattacattttataaatataaaaatatttatttgtgtAAGGTTTCCGAAcattaattt	ATCACATG	tgtgtAAGGTTTCCGAAcattaattt	ATcattatttaaaatataaattgaatttattatatatcatataattttttaattttaaagatattattaacctaaataatataaattaattaatattctaaaatatataatatagtatattatattcatatatattacattttataaatataaaaatatttatt	164	93.9
	Eremothecium cymbalariae	GCA_000235365.1	9.669	NC_016450.1	2	ATCATgtgataaaatataaattatataaaatatattagaaatattaatttattttttaaaattaatctAAAATATAAACCTACTATATTAATTGaacatatattttataataatactattcgtctttatatattaaatatacggatataaaataacaaatataatataatacatGTTTAGATGTTCcgaaaataaaaat	ATCATgtg	tGTTTAGATGTTCcgaaaataaaaat	ataaaatataaattatataaaatatattagaaatattaatttattttttaaaattaatctAAAATATAAACCTACTATATTAATTGaacatatattttataataatactattcgtctttatatattaaatatacggatataaaataacaaatataatataataca	165	90.3
	Eremothecium cymbalariae	GCA_000235365.1	9.669	NC_016451.1	3	ttcacgtgatattttttattattattgcatatattattatttttaaacttatcttttaaatattttactatttttttcatagatatatttaattataaatctatttcaaatatatgttATTGGTTTATTTATCTtgtttattgaattttatatttgtttatttattatataatgtttttgatttccgaaaggttttta	ttcacgtg	tgtttttgatttccgaaaggttttta	atattttttattattattgcatatattattatttttaaacttatcttttaaatattttactatttttttcatagatatatttaattataaatctatttcaaatatatgttATTGGTTTATTTATCTtgtttattgaattttatatttgtttatttattatataa	164	90.24
	Eremothecium cymbalariae	GCA_000235365.1	9.669	NC_016452.1	4	ATCACATGatacaaaatattaataacaaTTAAgcatataaatattaatataatatttcaaaactattatacttaaaaccaacaaatatatattttctattaatataataaaatatattgatggCAATATAATAGactaatatattgtattagattataaattaataatataggTTGTTTATGATTTCcgaaaaataaaaa	ATCACATG	TGTTTATGATTTCcgaaaaataaaaa	atacaaaatattaataacaaTTAAgcatataaatattaatataatatttcaaaactattatacttaaaaccaacaaatatatattttctattaatataataaaatatattgatggCAATATAATAGactaatatattgtattagattataaattaataatataggT	166	87.35
	Eremothecium cymbalariae	GCA_000235365.1	9.669	NC_016453.1	5	ATCACGTGCTTATCTAAATATTATTTagttataaatatattattatatttaatcttttaaatataataaactttattaaagcattttattcttttattaaatgTATTAAATGTATCATCAGCTATATtggttttatttatatagtggtctttatattctttaaattatataaatgttttttgtgttccgaagataaaata	ATCACGTG	gttttttgtgttccgaagataaaata	CTTATCTAAATATTATTTagttataaatatattattatatttaatcttttaaatataataaactttattaaagcattttattcttttattaaatgTATTAAATGTATCATCAGCTATATtggttttatttatatagtggtctttatattctttaaattatataaat	166	87.35
	Eremothecium cymbalariae	GCA_000235365.1	9.669	NC_016454.1	6	AACACGTGATATATTTTCACACTATcacataaatataaatataattatttaatattttaaaattaattcGATATTTGCagtatattaattttaatatatatatatcataaaTTAAATATTCTATACCATATATAATCAATAGGTGACAAAAATAGATATTTATAATTTTGTATGTTTTGGAGTTCCGAAAATAAATAT	AACACGTG	TGTTTTGGAGTTCCGAAAATAAATAT	ATATATTTTCACACTATcacataaatataaatataattatttaatattttaaaattaattcGATATTTGCagtatattaattttaatatatatatatcataaaTTAAATATTCTATACCATATATAATCAATAGGTGACAAAAATAGATATTTATAATTTTGTA	164	87.2
	Eremothecium cymbalariae	GCA_000235365.1	9.669	NC_016455.1	7	atcacatgacttcaaaaatataaattcaccaaaaatattattttttattaaataattaaaattaTAGTAAAAATTATATAGTTcttattaattaataaaatattttaataagACCtatcataataataaatattataatttgTTCACTATACCAGtattataattaatattttgtttttgtttcccGAACATTATTTA	atcacatg	tgtttttgtttcccGAACATTATTTA	acttcaaaaatataaattcaccaaaaatattattttttattaaataattaaaattaTAGTAAAAATTATATAGTTcttattaattaataaaatattttaataagACCtatcataataataaatattataatttgTTCACTATACCAGtattataattaatattt	164	89.02
	Eremothecium cymbalariae	GCA_000235365.1	9.669	NC_016456.1	8	ATCACgtgtaataaaaataactaaattatagataataaataattattataatctttattaaaattaatgatatattaaacctctgtatattaattattaaataattttaaatatcaatacaaaaataaatataattctttaaaataaacaaaataatataagaatataaaatacGTATATTGTTTCCgaacataaaaaa	ATCACgtg	cGTATATTGTTTCCgaacataaaaaa	taataaaaataactaaattatagataataaataattattataatctttattaaaattaatgatatattaaacctctgtatattaattattaaataattttaaatatcaatacaaaaataaatataattctttaaaataaacaaaataatataagaatataaaata	165	92.12
	Ashbya aceri	GCA_000412225.2	8.868	CP006020.1	1	ATCACGTGAATAAAATAAATTATGTGTATCACACTTATTATTATTAATTTAATATTATAATAAAATGTCAATATTTTACTGTTCATAGATAATATAATAATTATAAGTAAATTAACCGAAATGTATTTATGATGCTAGAAATAGTTCTTCAATTATCAATATAATTTGTATTTATGTGTATATCTTCCGAACTAAAAAAA	ATCACGTG	TGTGTATATCTTCCGAACTAAAAAAA	AATAAAATAAATTATGTGTATCACACTTATTATTATTAATTTAATATTATAATAAAATGTCAATATTTTACTGTTCATAGATAATATAATAATTATAAGTAAATTAACCGAAATGTATTTATGATGCTAGAAATAGTTCTTCAATTATCAATATAATTTGTATTTA	166	84.94
	Ashbya aceri	GCA_000412225.2	8.868	CP006021.1	2	ATCATGTGATCAATATATTTTAAGATAATTAGTATTTATTATTTATATATAATATTTTAAAAAGACTATTGCTTTTATATGCATTATATAAATTAGTTATTTATTTGTAAATATAGTTGATAGATATCTAATAATATAGTTTCTATTATCCCTTTTACATATATAAATTATTTACTGTTTATCATTTCCGAACATATATTT	ATCATGTG	TGTTTATCATTTCCGAACATATATTT	ATCAATATATTTTAAGATAATTAGTATTTATTATTTATATATAATATTTTAAAAAGACTATTGCTTTTATATGCATTATATAAATTAGTTATTTATTTGTAAATATAGTTGATAGATATCTAATAATATAGTTTCTATTATCCCTTTTACATATATAAATTATTTAC	167	86.83
	Ashbya aceri	GCA_000412225.2	8.868	CP006022.1	3	CTCACGTGATCTATTAATAGAATTTTAAAACTCAATATATAAATAATTTTATTATACTAAAATTCATATTATATTTTATGTACTTTATATTTTCAATTATATAGTTTAAATTATACAATATATGTTTTATTAACTATTGTTATAATATTTTTCTTGTTAtaatattatatatattgtTTCTGTTTTCCGAAATTATAAAA	CTCACGTG	tgtTTCTGTTTTCCGAAATTATAAAA	ATCTATTAATAGAATTTTAAAACTCAATATATAAATAATTTTATTATACTAAAATTCATATTATATTTTATGTACTTTATATTTTCAATTATATAGTTTAAATTATACAATATATGTTTTATTAACTATTGTTATAATATTTTTCTTGTTAtaatattatatatat	166	90.36
	Ashbya aceri	GCA_000412225.2	8.868	CP006023.1	4	TTCACGTGatataataaataaatTCGAAAACTATATATAATATTTAATTTATATTTTTAATAATAATGTATGTATTACCTAGTTGATTTATTTTTAATATATTACACTAATATATATCACCATCAAAATAAGTATAGTAGTATTATAATGGTATATAGTTATTAATTATAATATGTGTATTGCGTTTCCGAAATTGTTAAA	TTCACGTG	TGTATTGCGTTTCCGAAATTGTTAAA	atataataaataaatTCGAAAACTATATATAATATTTAATTTATATTTTTAATAATAATGTATGTATTACCTAGTTGATTTATTTTTAATATATTACACTAATATATATCACCATCAAAATAAGTATAGTAGTATTATAATGGTATATAGTTATTAATTATAATATG	167	86.83
	Ashbya aceri	GCA_000412225.2	8.868	CP006024.1	5	CGCACGTGATACAAAATACGCAATATAAATTCTATCTATTTATGTTTAATAACTTTATAAAAATTTAATATCTATATAGTGATCTTATATTTAATATAATAATATAGTAAAACAAATAATTTATGTATTAGAACTATTAGATAACTTGTTTGAAAAGATAAGTAATTATTACGAATGTAAGTTGTTTCCGAAATATAAAAA	CGCACGTG	TGTAAGTTGTTTCCGAAATATAAAAA	ATACAAAATACGCAATATAAATTCTATCTATTTATGTTTAATAACTTTATAAAAATTTAATATCTATATAGTGATCTTATATTTAATATAATAATATAGTAAAACAAATAATTTATGTATTAGAACTATTAGATAACTTGTTTGAAAAGATAAGTAATTATTACGAA	167	85.03
	Ashbya aceri	GCA_000412225.2	8.868	CP006025.1	6	GTCACATGACATAAGTAATGTAAGATAAAGCAAATTATTATTTTCAATTAATAATTTTAATTATATGTACTAAAAGAATACTATTATTATATATTAAAAATTGTAACAAACTTTGACTATTGTATATAATTTATACAGTATATTATTTAATACTTAATACTAATATATTCCATGTATATTGTTTCCGAAAATATTTTT	GTCACATG	TGTATATTGTTTCCGAAAATATTTTT	ACATAAGTAATGTAAGATAAAGCAAATTATTATTTTCAATTAATAATTTTAATTATATGTACTAAAAGAATACTATTATTATATATTAAAAATTGTAACAAACTTTGACTATTGTATATAATTTATACAGTATATTATTTAATACTTAATACTAATATATTCCA	164	85.98
	Ashbya aceri	GCA_000412225.2	8.868	CP006026.1	7	AGCACGTGCTCTAAAATTTACAGATAAAATACGAAAGATTATTTTTTAAATATCTTTTAAATATATAGTATAATTTATTCTACTATATTTTATATTTTATATTTGTATAATAATGTAGTTCTGTATTAAAGATACTTATTATTCAGGTTTATAAATGAATTTGATTATTTATTATGTATGTTTGTTCCGAACATAAAAAA	AGCACGTG	TGTATGTTTGTTCCGAACATAAAAAA	CTCTAAAATTTACAGATAAAATACGAAAGATTATTTTTTAAATATCTTTTAAATATATAGTATAATTTATTCTACTATATTTTATATTTTATATTTGTATAATAATGTAGTTCTGTATTAAAGATACTTATTATTCAGGTTTATAAATGAATTTGATTATTTATTA	166	86.14
	Eremothecium gossypii	GCA_000091025.4	9.096	NC_005782.2	1	ATCACGTGAAATAAATAATTAGATTTTATCTCAACTATTATTTATAATTTAAACTTTTAAGTATACGAATACTATAAGTGCAATATATATATATATCTAAAATATTGATAAAATAGATACTTTTATCTTTTGTATTAACAATTTGTTTCTTTGTATGTTTTTATTTTTTCTTATATGTTTATATGTTCCGAAAATAAAAAT	ATCACGTG	TGTTTATATGTTCCGAAAATAAAAAT	AAATAAATAATTAGATTTTATCTCAACTATTATTTATAATTTAAACTTTTAAGTATACGAATACTATAAGTGCAATATATATATATATCTAAAATATTGATAAAATAGATACTTTTATCTTTTGTATTAACAATTTGTTTCTTTGTATGTTTTTATTTTTTCTTATA	167	85.63
	Eremothecium gossypii	GCA_000091025.4	9.096	NC_005783.5	2	ATCATGTGACCGTAAACTTTAAATATTAAATTTATCTAATAATTATATAAATTATTCTAAAATAAAACAAGTATTTACCTACATAATATATTAATATATATTATTATTAAACTAGAACTTTATTAAGTTCAATAATATAGTATAAAGCTTAAATAGGAATATATAAATAATTTATTGTATGGTATTTCCGAACTTATATTT	ATCATGTG	TGTATGGTATTTCCGAACTTATATTT	ACCGTAAACTTTAAATATTAAATTTATCTAATAATTATATAAATTATTCTAAAATAAAACAAGTATTTACCTACATAATATATTAATATATATTATTATTAAACTAGAACTTTATTAAGTTCAATAATATAGTATAAAGCTTAAATAGGAATATATAAATAATTTAT	167	87.43
	Eremothecium gossypii	GCA_000091025.4	9.096	NC_005784.3	3	TTCACGTGATAATATAAGATTTTACAAAACCTGTTTAATATATATATTTTATTATTATAAAACTCAAATTTAAATTTTAGCATATAATTTATTTTAATTTATACTTTTAATTCTACCATTTATATTATATTATTTATGTAGATTTTACTATTTTAGCTTTTTTCATTATCATTATTGTTTGTGTTTTCCGAAAATATAAAT	TTCACGTG	TGTTTGTGTTTTCCGAAAATATAAAT	ATAATATAAGATTTTACAAAACCTGTTTAATATATATATTTTATTATTATAAAACTCAAATTTAAATTTTAGCATATAATTTATTTTAATTTATACTTTTAATTCTACCATTTATATTATATTATTTATGTAGATTTTACTATTTTAGCTTTTTTCATTATCATTAT	167	88.02
	Eremothecium gossypii	GCA_000091025.4	9.096	NC_005785.6	4	GGCACGTGACCAATATCAATAAAATTAAAACCCACTTATTATTATAATCAATAATTTATAAATGTTGATGAATATTTCCAGTTCTATATTTTTATAATATATTATGTCAATATATTATATTAATATATTAATTTCAATGTTTGTGTTAAATATAGAGTTATTAAATATTAAATATGTATGTTGTTTCCGAAATTATTAAA	GGCACGTG	TGTATGTTGTTTCCGAAATTATTAAA	ACCAATATCAATAAAATTAAAACCCACTTATTATTATAATCAATAATTTATAAATGTTGATGAATATTTCCAGTTCTATATTTTTATAATATATTATGTCAATATATTATATTAATATATTAATTTCAATGTTTGTGTTAAATATAGAGTTATTAAATATTAAATA	166	86.14
	Eremothecium gossypii	GCA_000091025.4	9.096	NC_005786.2	5	AGCACGTGACATAAATATGAAATTTACTATGTGCTTGCTTTATTTAAAATAAGTTTATAAAGTTAGTAAAAATATCAGAGTATATATATTTAATTAAATAATATCCTAAAATATACTAATACAATTTATCAATTAAGCTTTATACACTTTATAAATAGTTATAATTATAGATGTGTATACGATTTCCGAAACATAAAAA	AGCACGTG	TGTATACGATTTCCGAAACATAAAAA	ACATAAATATGAAATTTACTATGTGCTTGCTTTATTTAAAATAAGTTTATAAAGTTAGTAAAAATATCAGAGTATATATATTTAATTAAATAATATCCTAAAATATACTAATACAATTTATCAATTAAGCTTTATACACTTTATAAATAGTTATAATTATAGATG	165	84.24
	Eremothecium gossypii	GCA_000091025.4	9.096	NC_005787.5	6	ATCACATGATCAATAAAACCAAACTATTAACAAATTATTAATATTAAGAAATTATTTTAAATATCTATATTATTTATCTGCAAGTTTTAATATATTAAATATATTATAAAAATATTTATATACAAATTATTACTATGTATATTATAAACATTAAATTAAATATGAATATTATATATGTATGTCTTTTCCGAAAATATTTTT	ATCACATG	TGTATGTCTTTTCCGAAAATATTTTT	ATCAATAAAACCAAACTATTAACAAATTATTAATATTAAGAAATTATTTTAAATATCTATATTATTTATCTGCAAGTTTTAATATATTAAATATATTATAAAAATATTTATATACAAATTATTACTATGTATATTATAAACATTAAATTAAATATGAATATTATATA	167	90.42
	Eremothecium gossypii	GCA_000091025.4	9.096	NC_005788.4	7	ATCACGTGAATAATTTTCACAAAGATTTTACAATACTATTATTTTTTGAAATATATTTAAAATATATTAGAGAATACACGCTTCTATAAATTTATAATATAATGTTTTAAAACATAACATATATACCTGTTAATATAATCTATTCGTAACATTTTAAATCATTACATTATTTTGTATGTGTGTTTGTTCCGAACTATAAAAA	ATCACGTG	TGTGTGTTTGTTCCGAACTATAAAAA	AATAATTTTCACAAAGATTTTACAATACTATTATTTTTTGAAATATATTTAAAATATATTAGAGAATACACGCTTCTATAAATTTATAATATAATGTTTTAAAACATAACATATATACCTGTTAATATAATCTATTCGTAACATTTTAAATCATTACATTATTTTGTA	168	84.52
	Lachancea kluyveri	GCA_000149225.2	11.51	CM000687.1	1	ATCACGTGATTTATTAATAAAAGCTTTTGTATATTAAATTAATTATAATAATTATTTAAATGTTTTACAGTTATTTTATATTTTATATGCAATTTTAAAATATTTAAAAAATTTACTTATTAAATAAATAAAAATAAATATACTAGTATTTGTAAAATGTTTTAGTGTTTTTGTTTTTGCTTTCCGAAATTATAAAA	ATCACGTG	TGTTTTTGCTTTCCGAAATTATAAAA	ATTTATTAATAAAAGCTTTTGTATATTAAATTAATTATAATAATTATTTAAATGTTTTACAGTTATTTTATATTTTATATGCAATTTTAAAATATTTAAAAAATTTACTTATTAAATAAATAAAAATAAATATACTAGTATTTGTAAAATGTTTTAGTGTTTT	163	90.8
	Lachancea kluyveri	GCA_000149225.2	11.51	CM000688.1	2	ATCACGTGAACTAAAAATACAAGATTTTACTTTTATAAAACCTTAAAATATATTTTAAACGTTGTTAAAAAATATTAAATGTAAATATTAATTATTTATATATTGTATATATTTAGTTTTCTTGTAAACTATAAACAAAAAATAGTATACAATGTATTTAAAAAAATGTTTTGTTTGAGAATTCCGAAAAAAGAAAA	ATCACGTG	TGTTTGAGAATTCCGAAAAAAGAAAA	AACTAAAAATACAAGATTTTACTTTTATAAAACCTTAAAATATATTTTAAACGTTGTTAAAAAATATTAAATGTAAATATTAATTATTTATATATTGTATATATTTAGTTTTCTTGTAAACTATAAACAAAAAATAGTATACAATGTATTTAAAAAAATGTTT	163	87.73
	Lachancea kluyveri	GCA_000149225.2	11.51	CM000689.1	3	AGCACGTGATCAAAATTATTAGTTTTCAATGGCTTTAAAAGTTTTATTTTATTTTTGATTATATAAATAGTTCCTCTAAGCTAAATTATTTAGCTTTAAATAAATAAAAATATACTTCTTTAACTAGTTTTCTTAGTTTGTAAAACAATACATATTCTTGAAGAAATTTTTAAGTTTTAGTTTTCCGAAAGTATTTAA	AGCACGTG	AGTTTTAGTTTTCCGAAAGTATTTAA	ATCAAAATTATTAGTTTTCAATGGCTTTAAAAGTTTTATTTTATTTTTGATTATATAAATAGTTCCTCTAAGCTAAATTATTTAGCTTTAAATAAATAAAAATATACTTCTTTAACTAGTTTTCTTAGTTTGTAAAACAATACATATTCTTGAAGAAATTTTTA	164	82.93
	Lachancea kluyveri	GCA_000149225.2	11.51	CM000690.1	4	GTCACGTGATCTACTTTACTACTTTTATTTAATATTATTATTTTTAAAAAAATTTTAAATTTAATATAAACAAGTATGTAATATATTTTTTGTAAAATATAAATAAAAATATAAATCTACTGTAACTTAAATTATAAAGTATAAAATTATATTTAATATTTTATAAAAATAATATTTTACGTATTCCGAAACATTTTTA	GTCACGTG	ATTTTACGTATTCCGAAACATTTTTA	ATCTACTTTACTACTTTTATTTAATATTATTATTTTTAAAAAAATTTTAAATTTAATATAAACAAGTATGTAATATATTTTTTGTAAAATATAAATAAAAATATAAATCTACTGTAACTTAAATTATAAAGTATAAAATTATATTTAATATTTTATAAAAATAAT	165	92.12
	Lachancea kluyveri	GCA_000149225.2	11.51	CM000691.1	5	CTCACGTGATTTTTTTTATAAACAATTATAAAAAAAATTTATTTTATTTTACTTTTTAAAAAATATTAATATATTACAATTGTAAAAATTTTTTAATAGCACGCATTTTTATATTAAATATTAATTAACAGAAAAATTGTTTTTCTTTTAAAGCAATTTTAAGTTTGTGCACTCCGAAACTTAAAAA	CTCACGTG	AGTTTGTGCACTCCGAAACTTAAAAA	ATTTTTTTTATAAACAATTATAAAAAAAATTTATTTTATTTTACTTTTTAAAAAATATTAATATATTACAATTGTAAAAATTTTTTAATAGCACGCATTTTTATATTAAATATTAATTAACAGAAAAATTGTTTTTCTTTTAAAGCAATTTTA	153	90.2
	Lachancea kluyveri	GCA_000149225.2	11.51	CM000692.1	6	GCCACGTGATAAAAGTAAAAGTATTTATAAAAAGTTTATAATTTTAATTTTTTATTTTAAAAGTAACGTAAAATTTAAACTTTAATAATTTTTTAATAATATTAATAATATTTATAATTTATTTTTTAGCTTTTATAATATGTATAGTGTTTTTTAAAGTTTAATAATTTTTTGTTTTTGATCTCCGAACACTTTACA	GCCACGTG	TGTTTTTGATCTCCGAACACTTTACA	ATAAAAGTAAAAGTATTTATAAAAAGTTTATAATTTTAATTTTTTATTTTAAAAGTAACGTAAAATTTAAACTTTAATAATTTTTTAATAATATTAATAATATTTATAATTTATTTTTTAGCTTTTATAATATGTATAGTGTTTTTTAAAGTTTAATAATTTTT	164	92.07
	Lachancea kluyveri	GCA_000149225.2	11.51	CM000693.1	7	GTCACATGATTTTAAAAACAAAATTTTTACAATAAAATATTTTTGTATTTTTTATTTAAAAATTTGTATATATTTTATAGTAGTTTGTACTTTATTTATTATTTTTGTTAATTTTGCTATATACTATTAAAAATTTTTTATTTTAAAAGTTTTGTAAAATCTTTAAGTTTTTTTATTATATGAGTTCCGAAAGCTAGATT	GTCACATG	ATTATATGAGTTCCGAAAGCTAGATT	ATTTTAAAAACAAAATTTTTACAATAAAATATTTTTGTATTTTTTATTTAAAAATTTGTATATATTTTATAGTAGTTTGTACTTTATTTATTATTTTTGTTAATTTTGCTATATACTATTAAAAATTTTTTATTTTAAAAGTTTTGTAAAATCTTTAAGTTTTTTT	166	90.36
	Lachancea kluyveri	GCA_000149225.2	11.51	CM000694.1	8	CTCACGTGACAATAAAAAAAATTATAATTTTAACTATAGAAATTATTTTATACTTTTAAATACTTTATTAAAATTTTTTAAAAATAATATAATTAAATTTAATTATAAAATATTGATTTATTTAAAAATTAACTTTTATTTAAAATATAAATTAATGCTTTAATAAAAATTAGAGTTTTTGTATTCCGAAAAATTTTTT	CTCACGTG	AGTTTTTGTATTCCGAAAAATTTTTT	ACAATAAAAAAAATTATAATTTTAACTATAGAAATTATTTTATACTTTTAAATACTTTATTAAAATTTTTTAAAAATAATATAATTAAATTTAATTATAAAATATTGATTTATTTAAAAATTAACTTTTATTTAAAATATAAATTAATGCTTTAATAAAAATTAG	165	93.94
	Lachancea cidri	GCA_030569995.1	9.716	JAJLUF010000006.1	1	ATCACCTGACTATTAGAATAAATATATAGTGATTTTAATATAATAatctttaattttaaaaTATACACTTAAATAAAAAGTAATAATTATTTTTATTAATATATATTAAATAAAGTAATTCTCGATTATTAATCTTAAAGTTTTGTTTTTAACGTTTTATAGTGTTTTTGACATccgaaagaaaaaat	ATCACCTG	TGTTTTTGACATccgaaagaaaaaat	ACTATTAGAATAAATATATAGTGATTTTAATATAATAatctttaattttaaaaTATACACTTAAATAAAAAGTAATAATTATTTTTATTAATATATATTAAATAAAGTAATTCTCGATTATTAATCTTAAAGTTTTGTTTTTAACGTTTTATAG	154	88.31
	Lachancea cidri	GCA_030569995.1	9.716	JAJLUF010000035.1	2	ATCACGTGTATTCATATATTAATTATAACACCTTTAAAAAAACTATTTAAATtgtaaaaaaaacaacatAATGCGTTAACCAATTTTATACttttatttattatttaaaaataGTATTTGTTTAAAAGTAAAGTTTTttataaaaattaaaaattaACAATTATAAAAATGCTTGTTAGAGTGCTCcgaaaaaattaaa	ATCACGTG	TGTTAGAGTGCTCcgaaaaaattaaa	TATTCATATATTAATTATAACACCTTTAAAAAAACTATTTAAATtgtaaaaaaaacaacatAATGCGTTAACCAATTTTATACttttatttattatttaaaaataGTATTTGTTTAAAAGTAAAGTTTTttataaaaattaaaaattaACAATTATAAAAATGCT	165	87.27
	Lachancea cidri	GCA_030569995.1	9.716	JAJLUF010000037.1	3	AACACGTGGCACTTTTAATAAACATTTTTTATtaatatatttatatatttAATTAAATAATAATAAGTagtttttgagaaattaTAAtttatttaaaaatataaatataatTTATTACATTTTTATTTAGCATTTgtaaatttttctttacatAAATCATGAAAATATTTGTGTTTTTGTCTTccgaaaagaaaaat	AACACGTG	TGTTTTTGTCTTccgaaaagaaaaat	GCACTTTTAATAAACATTTTTTATtaatatatttatatatttAATTAAATAATAATAAGTagtttttgagaaattaTAAtttatttaaaaatataaatataatTTATTACATTTTTATTTAGCATTTgtaaatttttctttacatAAATCATGAAAATATTTG	163	89.57
	Lachancea cidri	GCA_030569995.1	9.716	JAJLUF010000052.1	4	GACACGTgcttgtttttcaaattttatGCATATTATTttaaataaataaatttaATATATTATTGTTTTGTAGTTTTAGTATAAACtatttttaaataattATGTCGTAACTAAAAAATtaatatttcaattttgtaAAGCTACTTTTAAATATgtttttttgtaaaaaaGTATTTTGGACTTccgaaaaaagaaaa	GACACGTg	TATTTTGGACTTccgaaaaaagaaaa	cttgtttttcaaattttatGCATATTATTttaaataaataaatttaATATATTATTGTTTTGTAGTTTTAGTATAAACtatttttaaataattATGTCGTAACTAAAAAATtaatatttcaattttgtaAAGCTACTTTTAAATATgtttttttgtaaaaaaG	163	86.5
	Lachancea cidri	GCA_030569995.1	9.716	JAJLUF010000102.1	5	atcacgtgatatgtATAAACAATAAAACTTTAAAATAATTTACTTATTTAATTATTTGACAAATAGTAGTTTTTAATATAAAAAACTATTATTAGTTTAGCTGTATATTTATTAATATCTATTATTTAAATTTTACTTTAAAAACAAATAATTAATAAACTAAAATATACTTTGTGTTATATCTCCGAATCTAAAAAA	atcacgtg	TGTGTTATATCTCCGAATCTAAAAAA	atatgtATAAACAATAAAACTTTAAAATAATTTACTTATTTAATTATTTGACAAATAGTAGTTTTTAATATAAAAAACTATTATTAGTTTAGCTGTATATTTATTAATATCTATTATTTAAATTTTACTTTAAAAACAAATAATTAATAAACTAAAATATACTT	164	89.02
	Lachancea cidri	GCA_030569995.1	9.716	JAJLUF010000123.1	6	ATCACGTGGTATATATACAAAATATAAATTAAATTAGTATAcattttttattgttttaaaaatatgttttttaaaaaacaaAGTTATATTTTTAAGAGAATTATGCATTTAAAACGCTGCTTAAAAAATATAATTAATAAACTAGAAAAAGTATGTTTTATATTTCCGAAGctaaaaaa	ATCACGTG	TGTTTTATATTTCCGAAGctaaaaaa	GTATATATACAAAATATAAATTAAATTAGTATAcattttttattgttttaaaaatatgttttttaaaaaacaaAGTTATATTTTTAAGAGAATTATGCATTTAAAACGCTGCTTAAAAAATATAATTAATAAACTAGAAAAAGTA	145	86.21
	Lachancea cidri	GCA_030569995.1	9.716	JAJLUF010000204.1	7	TTCACGTGTACATATTATTTATAATTTTAACACTTAAATATATTAAAATTAAATTTGCTAATAAAAGTAAAATATACGTTTAAAACTTTTaatctttaaaaatataCTACTgctttttgttcttttaaCAGATATAACATTATTTAATTTAGTAATGGTTATAAATTTTGTTGACTTTTAGTAAAAGGTATTGTGTCACAAGTCCGAATCAGAAAAA	TTCACGTG	TGTGTCACAAGTCCGAATCAGAAAAA	TACATATTATTTATAATTTTAACACTTAAATATATTAAAATTAAATTTGCTAATAAAAGTAAAATATACGTTTAAAACTTTTaatctttaaaaatataCTACTgctttttgttcttttaaCAGATATAACATTATTTAATTTAGTAATGGTTATAAATTTTGTTGACTTTTAGTAAAAGGTAT	183	84.7
	Lachancea cidri	GCA_030569995.1	9.716	JAJLUF010000301.1	8	TTCACGTGCCTTATTAAGTTTAACATTTAGTACTTTATGttttctgaaaaataatTGTAAAATATGTGTTTATAAATCAAAACTATATTAAACATTTATTTATGTTTTATTTTCTTAAATTAGTATTTTGATGTTTTATACTTTTAATTATTTTATTAATATTTTGTATATGAACTCCGAAAGTATTTTA	TTCACGTG	TGTATATGAACTCCGAAAGTATTTTA	CCTTATTAAGTTTAACATTTAGTACTTTATGttttctgaaaaataatTGTAAAATATGTGTTTATAAATCAAAACTATATTAAACATTTATTTATGTTTTATTTTCTTAAATTAGTATTTTGATGTTTTATACTTTTAATTATTTTATTAATATTT	156	86.54
	Lachancea fermentati	GCA_900074765.1	10.26	LT598485.1	1	TACACGTGATTAACATAACTAAATAAAATAGAAGTAATTTTTTTCAATTTATATTTTGAAAAAATAATTTAAACTTTGCAATATATTTTGTTTTTTTTAAATTTCATAGTCTACTAAGTTCAAATATTGTGTATTTTATAAGTTTTTTATAAATTAAGTTTGTGTTTGTAGTCCGAACTTTAAAAA	TACACGTG	TGTGTTTGTAGTCCGAACTTTAAAAA	ATTAACATAACTAAATAAAATAGAAGTAATTTTTTTCAATTTATATTTTGAAAAAATAATTTAAACTTTGCAATATATTTTGTTTTTTTTAAATTTCATAGTCTACTAAGTTCAAATATTGTGTATTTTATAAGTTTTTTATAAATTAAGTT	152	86.84
	Lachancea fermentati	GCA_900074765.1	10.26	LT598486.1	2	AAAACATGAAATGTATCACCTGACTTATAGTAAAGTTTTTAAAAGTATCTATTTTTTCTAAAATTTAATTAAAATAAAAACATATTAGTTCTATTTAAAAAAATAAAAAAACGTTTAACTTTTTTAAATTTGTACTCTTGAATTAAAAACACATAAAGTTTAGAATAATAAATGTGTTAGATTTCCGAATACAGAAAA	AAAACATG	TGTGTTAGATTTCCGAATACAGAAAA	AAATGTATCACCTGACTTATAGTAAAGTTTTTAAAAGTATCTATTTTTTCTAAAATTTAATTAAAATAAAAACATATTAGTTCTATTTAAAAAAATAAAAAAACGTTTAACTTTTTTAAATTTGTACTCTTGAATTAAAAACACATAAAGTTTAGAATAATAAA	164	84.76
	Lachancea fermentati	GCA_900074765.1	10.26	LT598487.1	3	GTCAGCTGACCACTATTACAAAGTATTTAGTAAATTATTAAATTCAATTAAGTTTTTTGTTTTGAAAATTAAATTTACTTTTTAATTAAATACTTATTTATTTTTGTTTGGTTAGCATAACTACTTTATTATTAAATTTAACTTTTAGTTTTTAATTAACAATTTGTTATGTGTGTCATACTACCGAAGTTAAAAAA	GTCAGCTG	TGTGTCATACTACCGAAGTTAAAAAA	ACCACTATTACAAAGTATTTAGTAAATTATTAAATTCAATTAAGTTTTTTGTTTTGAAAATTAAATTTACTTTTTAATTAAATACTTATTTATTTTTGTTTGGTTAGCATAACTACTTTATTATTAAATTTAACTTTTAGTTTTTAATTAACAATTTGTTATG	163	85.28
	Lachancea fermentati	GCA_900074765.1	10.26	LT598488.1	4	ATCACGTGAGTCATAAAACAAAAAATTTTGTAACAAAACATAATCTACTATAATTTGATTTTCTTTGAACTTTATTTTATGTTAAACTTAAATTTCTAAACATTTTGTCAATTTTTATGTTTTTATATTGTTTTAAAAGCAAGCTTACTTTTTTATATTTAAGTTTTGTTTTGTGTGAGCTTTCCGAAAAAGGTTTC	ATCACGTG	TGTGTGAGCTTTCCGAAAAAGGTTTC	AGTCATAAAACAAAAAATTTTGTAACAAAACATAATCTACTATAATTTGATTTTCTTTGAACTTTATTTTATGTTAAACTTAAATTTCTAAACATTTTGTCAATTTTTATGTTTTTATATTGTTTTAAAAGCAAGCTTACTTTTTTATATTTAAGTTTTGTTT	163	83.44
	Lachancea fermentati	GCA_900074765.1	10.26	LT598489.1	5	ATCACGTGCTTCTGGTTTAAACTTTTTGCACATATTACTTAATGAAATAATACTTTAAATTAAATGCCTCAAACTCCTTTTTAAATAATAAAAAATTAATAGCTGTCCATACTAACATAAATCTATATATTAGCTTGCTATTTAAAAATCAAATAATTTTTAAATATTGTATTTGTGTATGTGTTCCGAAGAAAGATTT	ATCACGTG	TGTGTATGTGTTCCGAAGAAAGATTT	CTTCTGGTTTAAACTTTTTGCACATATTACTTAATGAAATAATACTTTAAATTAAATGCCTCAAACTCCTTTTTAAATAATAAAAAATTAATAGCTGTCCATACTAACATAAATCTATATATTAGCTTGCTATTTAAAAATCAAATAATTTTTAAATATTGTATT	165	80.61
	Lachancea fermentati	GCA_900074765.1	10.26	LT598490.1	6	ATCACGTGCCTTCATTTTAAAACCTTTGTATATTGAATATTTACTATATAAATAAATGAGAATTATTTTAAATTATTGTATACTATCAATTTATAAATTATAGCTTTTATAATAAAGCTTTTATTATTTTTGTTGGTGAAGTTTTTTATTTTATATGTTTTTTGGTGGCACAGTTCCGAAAATATTTTA	ATCACGTG	GGTGGCACAGTTCCGAAAATATTTTA	CCTTCATTTTAAAACCTTTGTATATTGAATATTTACTATATAAATAAATGAGAATTATTTTAAATTATTGTATACTATCAATTTATAAATTATAGCTTTTATAATAAAGCTTTTATTATTTTTGTTGGTGAAGTTTTTTATTTTATATGTTTTTT	155	85.16
	Lachancea fermentati	GCA_900074765.1	10.26	LT598491.1	7	ATCACCTGACTTACTTTAGTTTAAATTATTATATTCCATTTATATATTTTAATTTTTAAATATATTTAAAAGTTTTTTATTTGTTATGTTTTTTAGTTATTTACTACTTTTATCAAAAAAACATTTTTTGTTTTAGTAATTCTATAAAAGACTTCTTCCTTATTTAGTTTGTGTTCTAGGTTTCCGAAATGTTAAAG	ATCACCTG	TGTTCTAGGTTTCCGAAATGTTAAAG	ACTTACTTTAGTTTAAATTATTATATTCCATTTATATATTTTAATTTTTAAATATATTTAAAAGTTTTTTATTTGTTATGTTTTTTAGTTATTTACTACTTTTATCAAAAAAACATTTTTTGTTTTAGTAATTCTATAAAAGACTTCTTCCTTATTTAGTTTG	163	85.89
	Lachancea fermentati	GCA_900074765.1	10.26	LT598492.1	8	ATCACGTGCCTTCCAAAAATAATAAAAAAGCTCATTATGGTATTGAATTTAATTTTCAAAAAACATTTTAAAAAATTATTTTTTAAATATTTTATTATATTACATTTAAAAAACTACCTAAAAAAACCATAAATTTTTTACAAAACCTTTTTTATTAAAACATTTGTTTGAGTGTTCCTTTTTTCCGAACACCTAAAA	ATCACGTG	TGTTCCTTTTTTCCGAACACCTAAAA	CCTTCCAAAAATAATAAAAAAGCTCATTATGGTATTGAATTTAATTTTCAAAAAACATTTTAAAAAATTATTTTTTAAATATTTTATTATATTACATTTAAAAAACTACCTAAAAAAACCATAAATTTTTTACAAAACCTTTTTTATTAAAACATTTGTTTGAG	164	84.76
	Lachancea mirantina	GCA_900074745.1	10.12	LT598462.1	1	ATCACGCTTTAGCAAAAAAATATAAATTATTTTCTTTGTTTTTTTATAAATCATTAAAAGACTACTTAAAGAGAAAAATAAAATATAAGATTGTTCTTTGACTCCGAAGTTATAAAA	ATCACGCT	TGTTCTTTGACTCCGAAGTTATAAAA	TTAGCAAAAAAATATAAATTATTTTCTTTGTTTTTTTATAAATCATTAAAAGACTACTTAAAGAGAAAAATAAAATATAAGAT	83	86.75
	Lachancea mirantina	GCA_900074745.1	10.12	LT598463.1	2	ATCACGTTTTATATCAGAAGTTTTGTTTTTTAAAAAATATATTTAATTTTATTTAGTTTTTACATTTGCATAGTAAATATCAAATAAAATATGTTTGTGGTTTCCGAAAGATTTTTT	ATCACGTT	TGTTTGTGGTTTCCGAAAGATTTTTT	TTATATCAGAAGTTTTGTTTTTTAAAAAATATATTTAATTTTATTTAGTTTTTACATTTGCATAGTAAATATCAAATAAAATA	83	87.95
	Lachancea mirantina	GCA_900074745.1	10.12	LT598464.1	3	GTCATGTGACTAACTCATTAAATTTTACAGATAAAAATATTTTCTAAATAGAGTTTTGATTAATTTTTAGAGAATAAAAACGTTTTTTAACAAGTTGTAATATCCGAAGTTAAAATA	GTCATGTG	AAGTTGTAATATCCGAAGTTAAAATA	ACTAACTCATTAAATTTTACAGATAAAAATATTTTCTAAATAGAGTTTTGATTAATTTTTAGAGAATAAAAACGTTTTTTAAC	83	83.13
	Lachancea mirantina	GCA_900074745.1	10.12	LT598465.1	4	ATCACCTGACACATTAAAGTTTAAGTTCAGTAAATTAGTTTTTTATTATATTTCATTAAACTATGTTTTTAAATGTTTATGTACGTATTGTTGTTTATGTTTTCCGAACTGTTTAAA	ATCACCTG	TGTTTATGTTTTCCGAACTGTTTAAA	ACACATTAAAGTTTAAGTTCAGTAAATTAGTTTTTTATTATATTTCATTAAACTATGTTTTTAAATGTTTATGTACGTATTGT	83	81.93
	Lachancea mirantina	GCA_900074745.1	10.12	LT598466.1	5	ATCACGTGGTTCACATTAATTGTTTTTTGTTAAATAAAAGCTCTTTAAATAACAGAAATTGGTTTTTTTCTTAAATTAATCATGAAAGTAATGTTTGTGAAGTCCGAAAATTATTTT	ATCACGTG	TGTTTGTGAAGTCCGAAAATTATTTT	GTTCACATTAATTGTTTTTTGTTAAATAAAAGCTCTTTAAATAACAGAAATTGGTTTTTTTCTTAAATTAATCATGAAAGTAA	83	80.72
	Lachancea mirantina	GCA_900074745.1	10.12	LT598467.1	6	ATCACGTGCTAGCCGAAATATATTTTAACACTTTATTTGTTTCAACTAATTACATTGAACTTTTTTAACTTTAAATGTAAGTTTAATAATTGTAAACGTGTTCCGAAAGGGAAAAA	ATCACGTG	TGTAAACGTGTTCCGAAAGGGAAAAA	CTAGCCGAAATATATTTTAACACTTTATTTGTTTCAACTAATTACATTGAACTTTTTTAACTTTAAATGTAAGTTTAATAAT	82	80.49
	Lachancea mirantina	GCA_900074745.1	10.12	LT598468.1	7	ATCACGTTTAAACATTTTTATACTAATTGTGTTACAACATATAATCAAATATATTTAAAATGTTTATAATTTTACTTGGATTCTTTATTTTTTTGTGTTAAATATCCGAAAGGTAAAAA	ATCACGTT	TGTGTTAAATATCCGAAAGGTAAAAA	TAAACATTTTTATACTAATTGTGTTACAACATATAATCAAATATATTTAAAATGTTTATAATTTTACTTGGATTCTTTATTTTTT	85	85.88
	Lachancea mirantina	GCA_900074745.1	10.12	LT598469.1	8	GTCACGTGCATATCTTGTTTTTTTTAGTTGTTGAGTACATTTGTTAGCTTTTAGCGTTGAAAAATAAATTGATTGTAAATGTTATTTTCAGGTGTGCATTTTCCGAAACGAAAATC	GTCACGTG	GGTGTGCATTTTCCGAAACGAAAATC	CATATCTTGTTTTTTTTAGTTGTTGAGTACATTTGTTAGCTTTTAGCGTTGAAAAATAAATTGATTGTAAATGTTATTTTCA	82	76.83
	Lachancea waltii	GCA_000167115.1	10.91	AADM01000021.1	1	AAAACGTGATTACTTTCGACCGTAAAATTTTTGTAAAACGTTTTACAACTAAAATAATATCCCAAGAACAAAATAAATTAATTTGTCTTAATCATTATTATATTTGTTTGTGAGTTCCGAACATATATAT	AAAACGTG	TGTTTGTGAGTTCCGAACATATATAT	ATTACTTTCGACCGTAAAATTTTTGTAAAACGTTTTACAACTAAAATAATATCCCAAGAACAAAATAAATTAATTTGTCTTAATCATTATTATATT	96	80.21
	Lachancea waltii	GCA_000167115.1	10.91	AADM01000048.1	2	GTCACCTGATTCTTATTTGTTACTTTTACATTTTTAATTAGTCAAATTTTGATTTTTTCTTAAACTCTTTTAAACATGTTCAAATTATGTAGATAAAATTGTTTTTGAGCTTTCCGAACCAAAGTTT	GTCACCTG	TTTTTGAGCTTTCCGAACCAAAGTTT	ATTCTTATTTGTTACTTTTACATTTTTAATTAGTCAAATTTTGATTTTTTCTTAAACTCTTTTAAACATGTTCAAATTATGTAGATAAAATTG	93	82.8
	Lachancea waltii	GCA_000167115.1	10.91	AADM01000093.1	3	ATCACCTGATTACATATTACTACATATATATAAATATATATGAAAATAATTATACAAAAAACCAAACTTTACTATTTTAAAAATGTCAAAAAGTTTTTATGAGGTTGATAGTTTCCGAACATTTTTTT	ATCACCTG	GGTTGATAGTTTCCGAACATTTTTTT	ATTACATATTACTACATATATATAAATATATATGAAAATAATTATACAAAAAACCAAACTTTACTATTTTAAAAATGTCAAAAAGTTTTTATGA	94	86.17
	Lachancea waltii	GCA_000167115.1	10.91	AADM01000138.1	4	CTCACGTGCAATTCGTTCCAAGCTTTTACTGTTTTTATATTTTACAATTTAAACAATTTAGAATTTTTAAATTTGTAACCTCCTATATTTTGAACATTTTTGTGTTTGAAACTTCCGAATATAATTTA	CTCACGTG	TGTTTGAAACTTCCGAATATAATTTA	CAATTCGTTCCAAGCTTTTACTGTTTTTATATTTTACAATTTAAACAATTTAGAATTTTTAAATTTGTAACCTCCTATATTTTGAACATTTTTG	94	78.72
	Lachancea waltii	GCA_000167115.1	10.91	AADM01000211.1	5	GTCACCTGATTGTAATATATAGTTTTTGTTTGAATTAACTCATAGTTTATAATTTTAAAAAATAATCTTTTAAATGTTATAAAAGCCATTATGTGTTAATAAGTGTTTGAGACTTCCGAACAGAAATAA	GTCACCTG	TGTTTGAGACTTCCGAACAGAAATAA	ATTGTAATATATAGTTTTTGTTTGAATTAACTCATAGTTTATAATTTTAAAAAATAATCTTTTAAATGTTATAAAAGCCATTATGTGTTAATAAG	95	84.21
	Lachancea waltii	GCA_000167115.1	10.91	AADM01000245.1	6	ATCATGTGATTAGAATTGTTACTTTATTAATAATAAAATAAACATATAAAATTATAATACAGTAAACAAACAAAATGTTTATGGTTTTTAATGAAAAACAAAGTATAAGCTTTCCGAAACGATTTAA	ATCATGTG	AGTATAAGCTTTCCGAAACGATTTAA	ATTAGAATTGTTACTTTATTAATAATAAAATAAACATATAAAATTATAATACAGTAAACAAACAAAATGTTTATGGTTTTTAATGAAAAACAA	93	86.02
	Lachancea waltii	GCA_000167115.1	10.91	AADM01000269.1	7	GTCAGGTGATCTTTTTATGTGTGAAAATAAAAAGAATATATAATCAATATAATTAATAAATTTTATGTTTATAAAATAATAAGTGTTTCGTTTGATAAGAGTGTTTTTCCGTTCCGAACATATTAAA	GTCAGGTG	TGTTTTTCCGTTCCGAACATATTAAA	ATCTTTTTATGTGTGAAAATAAAAAGAATATATAATCAATATAATTAATAAATTTTATGTTTATAAAATAATAAGTGTTTCGTTTGATAAGAG	93	84.95
	Lachancea waltii	GCA_000167115.1	10.91	AADM01000356.1	8	CTCACCTGACCTAATAATATTACATATTTAAATTTATTATTTAAATTGTTAGTTATACTATTAAATAAAAAAATTTGTGGCTAAAATCCAAAGAAACATTTCAAGTGGCATGTTATTTGCATTTTCCGAAATGATAAAA	CTCACCTG	TATTTGCATTTTCCGAAATGATAAAA	ACCTAATAATATTACATATTTAAATTTATTATTTAAATTGTTAGTTATACTATTAAATAAAAAAATTTGTGGCTAAAATCCAAAGAAACATTTCAAGTGGCATGT	105	80.95
	Lachancea quebecensis	GCA_002900925.1	10.23	LN890530.1	1	ATCACCTGATTAGTAAGACTTTTATTTCTCAGATAACTAAAATATTATTGGCTTTATTTTAGTTTTGACTTTACCTTTTGTGTTATTTAAGAATAAAACAAAATGTTTGAGATTTCCGAAACAGTTAAG	ATCACCTG	TGTTTGAGATTTCCGAAACAGTTAAG	ATTAGTAAGACTTTTATTTCTCAGATAACTAAAATATTATTGGCTTTATTTTAGTTTTGACTTTACCTTTTGTGTTATTTAAGAATAAAACAAAA	95	80
	Lachancea quebecensis	GCA_002900925.1	10.23	LN890537.1	2	GACACGTGCTAAAGTTTTTATAATATTAATAGTTTTAATTTTGATTTTGAACCTAGATATATTTGTCTGACTGATCTTTTACTAATAAATTTAAGAGTAACATTGTTTAAGGATTCCGAAAGTACAATA	GACACGTG	TGTTTAAGGATTCCGAAAGTACAATA	CTAAAGTTTTTATAATATTAATAGTTTTAATTTTGATTTTGAACCTAGATATATTTGTCTGACTGATCTTTTACTAATAAATTTAAGAGTAACAT	95	81.05
	Lachancea quebecensis	GCA_002900925.1	10.23	LN890542.1	3	TGCACTTGAAGCACATGACTACTTTTTTCTTATTGTTTCAAATAAAAGCTTTAATATGAAACTCAATATAAAAGTTTGTTTAATATGTATTTTTTAAAATATTTCATTTTATAGTTTTGTGTTCCGAAGCAATTTTA	TGCACTTG	TAGTTTTGTGTTCCGAAGCAATTTTA	AAGCACATGACTACTTTTTTCTTATTGTTTCAAATAAAAGCTTTAATATGAAACTCAATATAAAAGTTTGTTTAATATGTATTTTTTAAAATATTTCATTTTA	103	82.52
	Lachancea quebecensis	GCA_002900925.1	10.23	LN890558.1	4	ATCAGCTGACCACTGAAACTGCTATTTTATATTAAATTAAATATTTTTGCACTCTGTTCTTATATCTTCGTAATTGTTTGTGCTACTTTATATTTTATAATTTGTGTATAAGTTCCGAAACAGGTTTT	ATCAGCTG	TGTGTATAAGTTCCGAAACAGGTTTT	ACCACTGAAACTGCTATTTTATATTAAATTAAATATTTTTGCACTCTGTTCTTATATCTTCGTAATTGTTTGTGCTACTTTATATTTTATAATT	94	77.66
	Lachancea quebecensis	GCA_002900925.1	10.23	LN890560.1	5	GTCAGCTGACAGATTTATTCTTAGTTTCAAAGTAAAAAATCAACATTTATATATTTTTAAAGCTTGTATATTAAACACTTTGTTTTTTTAATTGTAAGGATGTTTATTAGTTCCGAAGCCTAATTC	GTCAGCTG	TGTTTATTAGTTCCGAAGCCTAATTC	ACAGATTTATTCTTAGTTTCAAAGTAAAAAATCAACATTTATATATTTTTAAAGCTTGTATATTAAACACTTTGTTTTTTTAATTGTAAGGA	92	81.52
	Lachancea quebecensis	GCA_002900925.1	10.23	LN890563.1	6	ATCATGTGATCATGTTTTTTTTACTTTATACATTTAAAAACAACATTAAGTTGCCATTAATTTATTTTTGCTTCTCAAATAAACACATGAAACAAATTCAAGTATGACCTTTCCGAAACATTAATA	ATCATGTG	AGTATGACCTTTCCGAAACATTAATA	ATCATGTTTTTTTTACTTTATACATTTAAAAACAACATTAAGTTGCCATTAATTTATTTTTGCTTCTCAAATAAACACATGAAACAAATTCA	92	79.35
	Lachancea quebecensis	GCA_002900925.1	10.23	LN890565.1	7	ATCAGCTGACTATATCACACTGTATTTATTCTAATTTCTTTTCGTAGATAACATTGTTACATATAAATTAACAATACACGATTATTTGATTAACAATGTAATATGTTTTTGTTTTCCGAAACTATAAAA	ATCAGCTG	TGTTTTTGTTTTCCGAAACTATAAAA	ACTATATCACACTGTATTTATTCTAATTTCTTTTCGTAGATAACATTGTTACATATAAATTAACAATACACGATTATTTGATTAACAATGTAATA	95	78.95
	Lachancea quebecensis	GCA_002900925.1	10.23	LN890573.1	8	ATCACCTGATATACTTTTACGCTTTTTATTGATTTAAGCGTTACATTTTTGATTATTTATTTCTGTTTGTTTCAAAATTGTCAATAAATGGTAAAGATTTGTGTTTACATGTTCCGAATGAATATTT	ATCACCTG	TGTTTACATGTTCCGAATGAATATTT	ATATACTTTTACGCTTTTTATTGATTTAAGCGTTACATTTTTGATTATTTATTTCTGTTTGTTTCAAAATTGTCAATAAATGGTAAAGATTTG	93	78.49
	Lachancea thermotolerans	GCA_000142805.1	10.39	NC_013077.1	1	GTCACCTGATAGACCTGAGTGCATTTTATATATATATATTACTTTCTCTTTTGAATTTAAACTTTATCTATAAAAGTAATAACATTTTTGCTTTTGCTACTATAAAAATATGTGTTAGTGGCTTCCGAAAATATTTAA	GTCACCTG	TGTTAGTGGCTTCCGAAAATATTTAA	ATAGACCTGAGTGCATTTTATATATATATATTACTTTCTCTTTTGAATTTAAACTTTATCTATAAAAGTAATAACATTTTTGCTTTTGCTACTATAAAAATATG	104	79.81
	Lachancea thermotolerans	GCA_000142805.1	10.39	NC_013078.1	2	CACACGTGATCTACAACTTAAGAGATCTATAAATTTATTTTTTATAACTTGCATTTATAGCTACTATAAGCGCAAGTATTCAAGCTTGTAAAATAAAGTAATGTTTATCAGTTCCGAACGCAAAAAA	CACACGTG	TGTTTATCAGTTCCGAACGCAAAAAA	ATCTACAACTTAAGAGATCTATAAATTTATTTTTTATAACTTGCATTTATAGCTACTATAAGCGCAAGTATTCAAGCTTGTAAAATAAAGTAA	93	76.34
	Lachancea thermotolerans	GCA_000142805.1	10.39	NC_013079.1	3	ATCAGCTGATCCAAATTATTAAAATATTTTTTTATTTTCTATTTAAGTTGTATTATTTTTATATTTTATATGCAATTAAGATTAGGAAAGCTGTTTATTAAATTGTATATGGGTTCCGAAGACACAATA	ATCAGCTG	TGTATATGGGTTCCGAAGACACAATA	ATCCAAATTATTAAAATATTTTTTTATTTTCTATTTAAGTTGTATTATTTTTATATTTTATATGCAATTAAGATTAGGAAAGCTGTTTATTAAAT	95	86.32
	Lachancea thermotolerans	GCA_000142805.1	10.39	NC_013080.1	4	GTCACCTGATGTATTTTGCTTCAAAATAGCAGACTATTTTTTAGTTTCAAAAAACTTTTTATTATAATATGTTTTTTATTAGTTGTTCTTTTATTTTAATATATTATTTGTTTTCCGAAACATTAAAT	GTCACCTG	ATTATTTGTTTTCCGAAACATTAAAT	ATGTATTTTGCTTCAAAATAGCAGACTATTTTTTAGTTTCAAAAAACTTTTTATTATAATATGTTTTTTATTAGTTGTTCTTTTATTTTAATAT	94	84.04
	Lachancea thermotolerans	GCA_000142805.1	10.39	NC_013081.1	5	ATCACCTGATGTAAAAAGCCAGTTTTTATGTTTTTATAAGCTAAAAATTAACATGGATTTTTTTAATGTGCAATGGCATCTTTAGCTATATAGAATTTGCATATTCTGCGGTTTCCGAACATTTATTT	ATCACCTG	ATTCTGCGGTTTCCGAACATTTATTT	ATGTAAAAAGCCAGTTTTTATGTTTTTATAAGCTAAAAATTAACATGGATTTTTTTAATGTGCAATGGCATCTTTAGCTATATAGAATTTGCAT	94	75.53
	Lachancea thermotolerans	GCA_000142805.1	10.39	NC_013082.1	6	ACCACGTGATATAGAATCAGAATTTTAGTAACAAAAAGAATACAATATTTACTAAAATATTTTATATTAATGATGTTTTTGATTAAAGTTTTAGAAAGCTTTATGCTTGTTTTCCGAAAATATTTTA	ACCACGTG	TATGCTTGTTTTCCGAAAATATTTTA	ATATAGAATCAGAATTTTAGTAACAAAAAGAATACAATATTTACTAAAATATTTTATATTAATGATGTTTTTGATTAAAGTTTTAGAAAGCTT	93	83.87
	Lachancea thermotolerans	GCA_000142805.1	10.39	NC_013083.1	7	GTCATCTGACTTTAATTTTATTATTTTTGAAAATAAACTTCAGTGTATTCCAAAAAAAATGTATAACAGTAAAATTAATATACTTTTGAAAATTATTTATGTGATTATGAGCTCCGAAATATTTAAA	GTCATCTG	TGATTATGAGCTCCGAAATATTTAAA	ACTTTAATTTTATTATTTTTGAAAATAAACTTCAGTGTATTCCAAAAAAAATGTATAACAGTAAAATTAATATACTTTTGAAAATTATTTATG	93	84.95
	Lachancea thermotolerans	GCA_000142805.1	10.39	NC_013084.1	8	CGCACGTGGTACGCTCCATTTTTTTTTTTGAATTTTACGTCAAATATGAGCACAAAAATAGATACAAAAGTGTTATAATAAAGAAAAATTTGGAATAGTTAACTGCTAAGTGTTCCGAAACAAGTTTT	CGCACGTG	CTGCTAAGTGTTCCGAAACAAGTTTT	GTACGCTCCATTTTTTTTTTTGAATTTTACGTCAAATATGAGCACAAAAATAGATACAAAAGTGTTATAATAAAGAAAAATTTGGAATAGTTAA	94	76.6
	Lachancea nothofagi	GCA_900074755.1	11.31	LT598446.1	1	ATCAGGTGGTAGTTTTTAGGCCAAAATCTTTTTTAATTTTTAAAATTATTCTTTTAAACTTTTTATATAGTATTACAAAGTATAAATATTTCAAATTTTAGGAGGTGTAAGGTTTCCGAACTACATTTA	ATCAGGTG	GGTGTAAGGTTTCCGAACTACATTTA	GTAGTTTTTAGGCCAAAATCTTTTTTAATTTTTAAAATTATTCTTTTAAACTTTTTATATAGTATTACAAAGTATAAATATTTCAAATTTTAGGA	95	84.21
	Lachancea nothofagi	GCA_900074755.1	11.31	LT598447.1	2	GTCACATGTCTTAAAATAATAAAGTATTTGTTTTAATTACTCTTAAAGTAATTATAAATTTATAACTATGCTTTTTATATATTTTGTTTAAATAATTTTATTGTTAGCGGATTCCGAAGGCAAAAAA	GTCACATG	TGTTAGCGGATTCCGAAGGCAAAAAA	TCTTAAAATAATAAAGTATTTGTTTTAATTACTCTTAAAGTAATTATAAATTTATAACTATGCTTTTTATATATTTTGTTTAAATAATTTTAT	93	89.25
	Lachancea nothofagi	GCA_900074755.1	11.31	LT598448.1	3	GTCATATGATACAAATTTAATAGGTTTTAGTAAATTTTTTTAATATTTAAACTATAAGCTACAAATTTTTAAATCCTTTTTTTAAAATTGCAATTTAAATGTGTTTTAGTTTTCCGATTGTAAAATA	GTCATATG	TGTTTTAGTTTTCCGATTGTAAAATA	ATACAAATTTAATAGGTTTTAGTAAATTTTTTTAATATTTAAACTATAAGCTACAAATTTTTAAATCCTTTTTTTAAAATTGCAATTTAAATG	93	86.02
	Lachancea nothofagi	GCA_900074755.1	11.31	LT598449.1	4	ATCACATGACTACAAAATATTATGCTATATGTTTTAAACATTATTGTTTTTTGTATTTTTAGTAAAATACACATTATGTTTGAATATATTAAAAAATAACAGCTGTTTATGGTTTCCGAAACTACTTTT	ATCACATG	TGTTTATGGTTTCCGAAACTACTTTT	ACTACAAAATATTATGCTATATGTTTTAAACATTATTGTTTTTTGTATTTTTAGTAAAATACACATTATGTTTGAATATATTAAAAAATAACAGC	95	83.16
	Lachancea nothofagi	GCA_900074755.1	11.31	LT598450.1	5	CTCAGCTGATCAGTCTGTATACTTTATGTAACTCTATTTTCCATAAATGTTAAAAAATAATATGCTCATGTTTTTATAAAAAATATAAACGGTTAAAATGTTGTTTATGGCTTCCGAACTTTTAATA	CTCAGCTG	TGTTTATGGCTTCCGAACTTTTAATA	ATCAGTCTGTATACTTTATGTAACTCTATTTTCCATAAATGTTAAAAAATAATATGCTCATGTTTTTATAAAAAATATAAACGGTTAAAATGT	93	79.57
	Lachancea nothofagi	GCA_900074755.1	11.31	LT598451.1	6	GTCAGGTGGCTCAGATAACTTAAGAAACAACATAAAAAAACAAAGTAAAAAAAGAGTAATTGTACATCTATATTTGTTAAAAAAGATTAAAAAATTTTAACATGTTTGAGTATTCCGAAAATACTTTT	GTCAGGTG	TGTTTGAGTATTCCGAAAATACTTTT	GCTCAGATAACTTAAGAAACAACATAAAAAAACAAAGTAAAAAAAGAGTAATTGTACATCTATATTTGTTAAAAAAGATTAAAAAATTTTAACA	94	80.85
	Lachancea nothofagi	GCA_900074755.1	11.31	LT598452.1	7	GTCTCGTGATGCCAAAACCTTTTAAAAACAGTAACAATTTAAAAAATTAGCTGTTTAAAGTATTAACAAATTTATAGTACTTGTTTTTTTCTATAGATTTGAAGTTTTTGATTTCCGAAGAAAGAAGT	GTCTCGTG	AGTTTTTGATTTCCGAAGAAAGAAGT	ATGCCAAAACCTTTTAAAAACAGTAACAATTTAAAAAATTAGCTGTTTAAAGTATTAACAAATTTATAGTACTTGTTTTTTTCTATAGATTTGA	94	79.79
	Lachancea nothofagi	GCA_900074755.1	11.31	LT598453.1	8	TCCACGTGAATCAAAAAAGCTAATTTTACTGTTTTATCTAAAACTGCTTGCTGTACAAAAACGTAAAAATAAATAATGGTTTTTAAACTATTAAGATCCCAGAAAAGGGACGGTTTTGGTGTTCCGAAAGCATTAAA	TCCACGTG	GGTTTTGGTGTTCCGAAAGCATTAAA	AATCAAAAAAGCTAATTTTACTGTTTTATCTAAAACTGCTTGCTGTACAAAAACGTAAAAATAAATAATGGTTTTTAAACTATTAAGATCCCAGAAAAGGGAC	103	73.79
	Lachancea dasiensis	GCA_900074725.1	10.7	LT598454.1	1	GTCATCTGATACAATATTTTTGTTTTGTATAAAATTATTTTTAACTAAAATGTATTAAAGTGGTAAATGAACATTATAAGGTTAAAAAAGGAATATAGTAATGTATTAATGTTCCGAATGTATAAAA	GTCATCTG	TGTATTAATGTTCCGAATGTATAAAA	ATACAATATTTTTGTTTTGTATAAAATTATTTTTAACTAAAATGTATTAAAGTGGTAAATGAACATTATAAGGTTAAAAAAGGAATATAGTAA	93	83.87
	Lachancea dasiensis	GCA_900074725.1	10.7	LT598455.1	2	ATCATATGACAATATATCTTTACTTTTTACTATTTAACATTTATAGAGTTTTGTAATAATTGTTAAATAAAAACAATTTGCAATATAAAAACAAAAAAGCAATGGTGAGATTTCCGAACATTGAAAC	ATCATATG	ATGGTGAGATTTCCGAACATTGAAAC	ACAATATATCTTTACTTTTTACTATTTAACATTTATAGAGTTTTGTAATAATTGTTAAATAAAAACAATTTGCAATATAAAAACAAAAAAGCA	93	83.87
	Lachancea dasiensis	GCA_900074725.1	10.7	LT598456.1	3	ATCATCTGACCACATTGATAGTTTTTCTTATAATTAAACAATTTATTTAAAATGTAGCTACAAGGATATTATTTTATTTGATTAAAATAATGGTAATCTCAAAATTTACTATTTCCGAAAAGGTTTTA	ATCATCTG	AATTTACTATTTCCGAAAAGGTTTTA	ACCACATTGATAGTTTTTCTTATAATTAAACAATTTATTTAAAATGTAGCTACAAGGATATTATTTTATTTGATTAAAATAATGGTAATCTCAA	94	80.85
	Lachancea dasiensis	GCA_900074725.1	10.7	LT598457.1	4	GTCATCTGATACTTCAACATGGTTTTTACTATTAAATTTAAAAGTAATTCATTACTTTAGCTTTTTTGTAAGCAAAGCATAGTAACATTTTCAAAAACTATTTTTATATGATTTCCGAAACGTTAATA	GTCATCTG	TTTATATGATTTCCGAAACGTTAATA	ATACTTCAACATGGTTTTTACTATTAAATTTAAAAGTAATTCATTACTTTAGCTTTTTTGTAAGCAAAGCATAGTAACATTTTCAAAAACTATT	94	78.72
	Lachancea dasiensis	GCA_900074725.1	10.7	LT598458.1	5	ATCATATGACATCTTTTTTCATTATTTGCAAAACATTAAACCTAATATTCTTTATATCTTAATTTTCAAACGTTTCAATAAAACCTTTTTGTACCTATTTATGTGTGGGATTTCCGAATAAAATTTT	ATCATATG	TGTGTGGGATTTCCGAATAAAATTTT	ACATCTTTTTTCATTATTTGCAAAACATTAAACCTAATATTCTTTATATCTTAATTTTCAAACGTTTCAATAAAACCTTTTTGTACCTATTTA	93	79.57
	Lachancea dasiensis	GCA_900074725.1	10.7	LT598459.1	6	AACATGTGATAGGGTTTCATTCCTTTAATAGAATTTATTTTAATTCTATAAAACGGTTTTGTATAAAAATGAAAACTTTTTTACAATAAAAAACAAAAACAAGTGGGTTTGGTATCCGAACTTAAAAAG	AACATGTG	TGGGTTTGGTATCCGAACTTAAAAAG	ATAGGGTTTCATTCCTTTAATAGAATTTATTTTAATTCTATAAAACGGTTTTGTATAAAAATGAAAACTTTTTTACAATAAAAAACAAAAACAAG	95	81.05
	Lachancea dasiensis	GCA_900074725.1	10.7	LT598460.1	7	GTCATCTGATCCCTTTATGTTTTAAATTAAAAAAGTGTTATAAACAATATACAAATTAAAATATAATGCAAGCAAAATTAGAAAAAGTTGTTGTGTTAGAGGTCCGAAACCCGTTTT	GTCATCTG	TGTGTTAGAGGTCCGAAACCCGTTTT	ATCCCTTTATGTTTTAAATTAAAAAAGTGTTATAAACAATATACAAATTAAAATATAATGCAAGCAAAATTAGAAAAAGTTGT	83	81.93
	Lachancea dasiensis	GCA_900074725.1	10.7	LT598461.1	8	AACAGCTGACTGCAAATATATATTTCTTCAAAGTTTAAAATAAAAGAAAACACTTGTTTTTAACACTTTAGATAATAACAAAAAAACATTTTGAACATATAAGTGTGTAGTGTTTCCGAAAGGGAATAT	AACAGCTG	TGTGTAGTGTTTCCGAAAGGGAATAT	ACTGCAAATATATATTTCTTCAAAGTTTAAAATAAAAGAAAACACTTGTTTTTAACACTTTAGATAATAACAAAAAAACATTTTGAACATATAAG	95	81.05
	Lachancea sp. yHQL494	GCA_030562185.1	11.06	JAJMGS010000001.1	1	ATCATGTGAGCACTTTTCCTTTGATATATTAAATAATAAACTAATATTTAGTACTTTTCGTAACTACTAAATTAAAATAAATTATTTTAGCTAATTTATATTGCGTTTTGCTTCCGAAAATATATTA	ATCATGTG	TGCGTTTTGCTTCCGAAAATATATTA	AGCACTTTTCCTTTGATATATTAAATAATAAACTAATATTTAGTACTTTTCGTAACTACTAAATTAAAATAAATTATTTTAGCTAATTTATAT	93	83.87
	Lachancea sp. yHQL494	GCA_030562185.1	11.06	JAJMGS010000011.1	2	TACATGTGATCTATTTTTGATACAATTTATAGGATTATATTACAAACGGAGTAAATATAATTATTATTTTAATTTTATCACAAAGTTAAAACGTTACTTTTATTAGTTTATCTTTTCCGAAATTAATATA	TACATGTG	AGTTTATCTTTTCCGAAATTAATATA	ATCTATTTTTGATACAATTTATAGGATTATATTACAAACGGAGTAAATATAATTATTATTTTAATTTTATCACAAAGTTAAAACGTTACTTTTATT	96	83.33
	Lachancea sp. yHQL494	GCA_030562185.1	11.06	JAJMGS010000018.1	3	ACCACGTGCATACGTTCCAGATACAATAAAACATTTAATCTTAGAATTTCTATATTTATAAAGTTTATGTTGCATTAATACTAAAAAGTTATAAAATATGATGTGTCCCTTTTCCGAAAATATAAAA	ACCACGTG	TGTGTCCCTTTTCCGAAAATATAAAA	CATACGTTCCAGATACAATAAAACATTTAATCTTAGAATTTCTATATTTATAAAGTTTATGTTGCATTAATACTAAAAAGTTATAAAATATGA	93	80.65
	Lachancea sp. yHQL494	GCA_030562185.1	11.06	JAJMGS010000020.1	4	ATCATCTGATCTAGAAATCATACACTTTCAGTATTAAGTAGTTTATTTTAGTTTTAAATATTATTATAATATATTTTATAGTTTCTTTAAATACTAACATTGTTTTTATTTTCCGAATGTTTTAAA	ATCATCTG	TGTTTTTATTTTCCGAATGTTTTAAA	ATCTAGAAATCATACACTTTCAGTATTAAGTAGTTTATTTTAGTTTTAAATATTATTATAATATATTTTATAGTTTCTTTAAATACTAACAT	92	84.78
	Lachancea sp. yHQL494	GCA_030562185.1	11.06	JAJMGS010000024.1	5	GTCACCTGATATCTATCCATCTAATTACTTAATTAATTATCTACTATATCAATACAAGAAATATTTATAATATATAAACATAAATATACTTGATTAATTATAGTGTTCTGTTTTTCCGAagaaatatat	GTCACCTG	TGTTCTGTTTTTCCGAagaaatatat	ATATCTATCCATCTAATTACTTAATTAATTATCTACTATATCAATACAAGAAATATTTATAATATATAAACATAAATATACTTGATTAATTATAG	95	85.26
	Lachancea sp. yHQL494	GCA_030562185.1	11.06	JAJMGS010000031.1	6	ATCATGTGCTTTACAATAATTCCAAATACTTAGTTATAGTTTTAGTTTTACTTGAAATTACATGTTCAGTTTTTTAATCTATTTGTTTAGTATTTAATGTTGTGTATAAGCTCCGAAATTAAAATC	ATCATGTG	TGTGTATAAGCTCCGAAATTAAAATC	CTTTACAATAATTCCAAATACTTAGTTATAGTTTTAGTTTTACTTGAAATTACATGTTCAGTTTTTTAATCTATTTGTTTAGTATTTAATGT	92	80.43
	Lachancea sp. yHQL494	GCA_030562185.1	11.06	JAJMGS010000045.1	7	ATCAGCTGACTGCTTCTTTAATACTATAAATATTAATATTGTATTCATTTGCATATAATAAGTTAACTCTTTTTATTGTTTTGTATTTTGTGTAGAAAACTTTATTTAGTGTTTCCGAAGATATTTTA	ATCAGCTG	TATTTAGTGTTTCCGAAGATATTTTA	ACTGCTTCTTTAATACTATAAATATTAATATTGTATTCATTTGCATATAATAAGTTAACTCTTTTTATTGTTTTGTATTTTGTGTAGAAAACTT	94	80.85
	Lachancea sp. yHQL494	GCA_030562185.1	11.06	JAJMGS010000071.1	8	ATCACATGGTTACGTCTTACTACTATTTTCATTATAATAACTGTTAATAAAACTTAAAAAGCCATAATATTAAAGCAAAATTATAATTTTCTTAATTAAGTTGTTTTTGCTTTCCGAAAGTATTTTA	ATCACATG	TGTTTTTGCTTTCCGAAAGTATTTTA	GTTACGTCTTACTACTATTTTCATTATAATAACTGTTAATAAAACTTAAAAAGCCATAATATTAAAGCAAAATTATAATTTTCTTAATTAAGT	93	81.72
	Lachancea meyersii	GCA_900074715.1	11.26	LT598477.1	1	GTCATGTGATGTATAAGACCTTATTTTCTTAAATTAAGTTTTATTGTTATGCAAATTTATTTTTTAAAATCTTGGTTTTAGCTACAATTATAATTCTAAAGATATTTTATTTTTCCGAAAAAGTAAAA	GTCATGTG	TATTTTATTTTTCCGAAAAAGTAAAA	ATGTATAAGACCTTATTTTCTTAAATTAAGTTTTATTGTTATGCAAATTTATTTTTTAAAATCTTGGTTTTAGCTACAATTATAATTCTAAAGA	94	81.91
	Lachancea meyersii	GCA_900074715.1	11.26	LT598478.1	2	ATCAGCTGACCCCTGTTTTATTTATGTTTTCTAACATTTATGTTTTATTTTTTAAAGTAAAATTTTATATTTAGCAAATGTTTTAAGAATGTATATAAAATTGTTTTTATTATTGTTTTTGTTTTCCGAACATTTTTGT	ATCAGCTG	TGTTTTTGTTTTCCGAACATTTTTGT	ACCCCTGTTTTATTTATGTTTTCTAACATTTATGTTTTATTTTTTAAAGTAAAATTTTATATTTAGCAAATGTTTTAAGAATGTATATAAAATTGTTTTTATTAT	105	84.76
	Lachancea meyersii	GCA_900074715.1	11.26	LT598479.1	3	GTCATATGACATAGTTTTAGCAAAATAATTATTTTATTATACTTTATAATTCATACTATTAAAAACCGTCTATATTCTTTAGGTTTTATCCAATTTCTTGTGGTTATGACTTCCGAAATAATTTTT	GTCATATG	TGGTTATGACTTCCGAAATAATTTTT	ACATAGTTTTAGCAAAATAATTATTTTATTATACTTTATAATTCATACTATTAAAAACCGTCTATATTCTTTAGGTTTTATCCAATTTCTTG	92	80.43
	Lachancea meyersii	GCA_900074715.1	11.26	LT598480.1	4	GTCACATGATTGATTTTTATAAATTTTATCAATGTACAGAATAAATAAACATATATTAATGTTTAAATTATAGTTTTTAAAAATTGATCTTTTGAATTGTTATGTTTCAAGCGTCCGAAAAAAAAACA	GTCACATG	TGTTTCAAGCGTCCGAAAAAAAAACA	ATTGATTTTTATAAATTTTATCAATGTACAGAATAAATAAACATATATTAATGTTTAAATTATAGTTTTTAAAAATTGATCTTTTGAATTGTTA	94	87.23
	Lachancea meyersii	GCA_900074715.1	11.26	LT598481.1	5	TTCACGTGGTGCTTAAAGCATAAATTATTTCAAATTAACTTTTATATTGTTTTTAATTACAGTAATATCTTTTAAACGTTATATAAATTGTGTATTTAAAGCTGGTTTTGTTTTCCGAACGGCTATTG	TTCACGTG	TGGTTTTGTTTTCCGAACGGCTATTG	GTGCTTAAAGCATAAATTATTTCAAATTAACTTTTATATTGTTTTTAATTACAGTAATATCTTTTAAACGTTATATAAATTGTGTATTTAAAGC	94	81.91
	Lachancea meyersii	GCA_900074715.1	11.26	LT598482.1	6	ATCAGGTGATTGTTGTTTTTACTTGTTTAGAATATTATGTAACTTTTTGTTTGTTTTAAAAATATTAATTGCTGTTTTTGTTTTTTAAATACATTTATAATTTGTTTTTTGTGTCCGAAACAAATTTT	ATCAGGTG	TGTTTTTTGTGTCCGAAACAAATTTT	ATTGTTGTTTTTACTTGTTTAGAATATTATGTAACTTTTTGTTTGTTTTAAAAATATTAATTGCTGTTTTTGTTTTTTAAATACATTTATAATT	94	85.11
	Lachancea meyersii	GCA_900074715.1	11.26	LT598483.1	7	GTCACATGATATAGATAGCAAAGTTTAGTCTAATAATATATACTTTAACTATTAATATTTAATTTAAAACAAAAATTTACAGCTGCTTTTACAAAAAATGTGGTTTTGCTTTCCGAAAACAAAAAA	GTCACATG	TGGTTTTGCTTTCCGAAAACAAAAAA	ATATAGATAGCAAAGTTTAGTCTAATAATATATACTTTAACTATTAATATTTAATTTAAAACAAAAATTTACAGCTGCTTTTACAAAAAATG	92	82.61
	Lachancea meyersii	GCA_900074715.1	11.26	LT598484.1	8	ATCAGCTGATTAAAATAAACAACAGATTCTGATTTTAATTTCATACTTTAACTGTTTTATAATAAAAACATTTATGGTTTTATTATTTAAGTAACATTTGTTGTTATAATTTCCGAAACTGTTTTT	ATCAGCTG	TTGTTATAATTTCCGAAACTGTTTTT	ATTAAAATAAACAACAGATTCTGATTTTAATTTCATACTTTAACTGTTTTATAATAAAAACATTTATGGTTTTATTATTTAAGTAACATTTG	92	83.7
	Lachancea fantastica	GCA_900074735.1	11.34	LT598470.1	1	GTCAGGTGATGTAATAACTATAAGTTTTTAACTTTATATTTAAAAAACCTTTATTTTATACAGTTATTTATATTTGTGCTGTATTTGAAATTATCTTTGTATTTATTGTTTCCGAAAGTATTTTA	GTCAGGTG	TATTTATTGTTTCCGAAAGTATTTTA	ATGTAATAACTATAAGTTTTTAACTTTATATTTAAAAAACCTTTATTTTATACAGTTATTTATATTTGTGCTGTATTTGAAATTATCTTTG	91	83.52
	Lachancea fantastica	GCA_900074735.1	11.34	LT598471.1	2	ATCATGTGACTGTAATTATTGTTATTTACTAGCTTATATTTTTAAAATTTTAACTTTTTAGTAATATAAACGATTTTTATTTTATGCTGTACATTAATTATGTGTTTGACACTCCGAAACCTTTTTT	ATCATGTG	GTGTTTGACACTCCGAAACCTTTTTT	ACTGTAATTATTGTTATTTACTAGCTTATATTTTTAAAATTTTAACTTTTTAGTAATATAAACGATTTTTATTTTATGCTGTACATTAATTAT	93	84.95
	Lachancea fantastica	GCA_900074735.1	11.34	LT598472.1	3	AACACGTGATAACTTTTTTTACTACTTTGTAAAAAACTAAACTTAAAATCCTTTAAAGTTTATAGAAAAACTTTTAATTGATATTATTGAATAAAATAATGTGTTTAGAGTTTCCGAAACAGTAAAA	AACACGTG	TGTTTAGAGTTTCCGAAACAGTAAAA	ATAACTTTTTTTACTACTTTGTAAAAAACTAAACTTAAAATCCTTTAAAGTTTATAGAAAAACTTTTAATTGATATTATTGAATAAAATAATG	93	84.95
	Lachancea fantastica	GCA_900074735.1	11.34	LT598473.1	4	ATCATGTGATACAAATAACACAATTTTTTATATTTaaatttgaagttttaATTGGCTTTAGTTAATATTTTATGTTATTTGCAAATTAAATTTATAAAGTAAGAAAGTTAGCTTTCCGAAgttattttt	ATCATGTG	AAAGTTAGCTTTCCGAAgttattttt	ATACAAATAACACAATTTTTTATATTTaaatttgaagttttaATTGGCTTTAGTTAATATTTTATGTTATTTGCAAATTAAATTTATAAAGTAAG	95	85.26
	Lachancea fantastica	GCA_900074735.1	11.34	LT598474.1	5	GTCATCTGACCATTTTTTATGCATTTAATTCAATTTATGTTTAAAAACAATTATAATTAATGCTATAAATAAAAGCTTATAATGTATAAATAAAAAAGTCTGTTTGTTAATGATTTCcgaacaagaaaaa	GTCATCTG	TGTTAATGATTTCcgaacaagaaaaa	ACCATTTTTTATGCATTTAATTCAATTTATGTTTAAAAACAATTATAATTAATGCTATAAATAAAAGCTTATAATGTATAAATAAAAAAGTCTGTT	96	84.38
	Lachancea fantastica	GCA_900074735.1	11.34	LT598475.1	6	GTCATATGAGCAAATTTTGGCCAAATACGCAAACATTATTTGTTGTACATTAATTATAGGTGTATTACATTAAATAATTAAAATTTTACTACAAAATTAAACTCAAATTAATGTTTTCATCTTCCGAAAAGGGTTTC	GTCATATG	TGTTTTCATCTTCCGAAAAGGGTTTC	AGCAAATTTTGGCCAAATACGCAAACATTATTTGTTGTACATTAATTATAGGTGTATTACATTAAATAATTAAAATTTTACTACAAAATTAAACTCAAATTAA	103	79.61
	Lachancea fantastica	GCA_900074735.1	11.34	LT598476.1	7	TTCACGTGTACCTTATTCTTTTACAAAATCAAATTATTATTGCTAAATTATAACATTTGTAATAATTAAACGAAAACACAAAAAGATATAAAAATAATAAAGTGTGTAGACTTTCCGAAACAGTATAT	TTCACGTG	TGTGTAGACTTTCCGAAACAGTATAT	TACCTTATTCTTTTACAAAATCAAATTATTATTGCTAAATTATAACATTTGTAATAATTAAACGAAAACACAAAAAGATATAAAAATAATAAAG	94	84.04
	Lachancea lanzarotensis	GCA_000938715.1	11.09	NW_019212879.1	1	ATCATGTGATTATTTTTTTATATTTTTTTGTTTTAAAATTTACAAAACAATGCTTGTTATAAAAATAAAAACTATTTGTTTTATAATTTGTGTTTTTGTTAAAACATTAGATTTCCGAAACTAAATAA	ATCATGTG	AACATTAGATTTCCGAAACTAAATAA	ATTATTTTTTTATATTTTTTTGTTTTAAAATTTACAAAACAATGCTTGTTATAAAAATAAAAACTATTTGTTTTATAATTTGTGTTTTTGTTAA	94	88.3
	Lachancea lanzarotensis	GCA_000938715.1	11.09	NW_019212880.1	2	ATCATGTGATGCTTTTTGTTTACTTTTATAAATTTAAAACATATAAATGTCTATTAATATTTGTATTATAAAACATTTTGATTTGTTTGTAAATTAATATTATTTCAGCACTTCCGAAGTTATTTTA	ATCATGTG	ATTTCAGCACTTCCGAAGTTATTTTA	ATGCTTTTTGTTTACTTTTATAAATTTAAAACATATAAATGTCTATTAATATTTGTATTATAAAACATTTTGATTTGTTTGTAAATTAATATT	93	87.1
	Lachancea lanzarotensis	GCA_000938715.1	11.09	NW_019212881.1	3	CGCATGTGACAAGATTTTGTACTGTTTTTTAAAAAAGTATTTATTGTTTGCTGTTTTTACTTTAACTTTGTTAATTATAAAAAAATATCAATTATTGTAGTTGTGTTCAGTTTCCGAAAAGGTATTA	CGCATGTG	TGTGTTCAGTTTCCGAAAAGGTATTA	ACAAGATTTTGTACTGTTTTTTAAAAAAGTATTTATTGTTTGCTGTTTTTACTTTAACTTTGTTAATTATAAAAAAATATCAATTATTGTAGT	93	82.8
	Lachancea lanzarotensis	GCA_000938715.1	11.09	NW_019212882.1	4	GTCACGTTACCTAATATAGGCTATAGTATTAATTTTAAACAACAAAATAAATAATTATTGTTTTAAAAAATAAATTAATGTAATGTAAAATGTTTTAGTCTTAAAAATAAAAATTTACTGTTTCCGAAATGAAAAAA	GTCACGTT	AATTTACTGTTTCCGAAATGAAAAAA	ACCTAATATAGGCTATAGTATTAATTTTAAACAACAAAATAAATAATTATTGTTTTAAAAAATAAATTAATGTAATGTAAAATGTTTTAGTCTTAAAAATAAA	103	86.41
	Lachancea lanzarotensis	GCA_000938715.1	11.09	NW_019212884.1	5	ATCAGCTGACTATTTTTATACAATGTTATAAAAATAAACTTGTTTAATGCTTACGATTTTAATTAATTAGTATATCTTTATGTGTTTTTTAATTAAAAGCAATTTTACTATTTCCGAAATGTTTTTT	ATCAGCTG	ATTTTACTATTTCCGAAATGTTTTTT	ACTATTTTTATACAATGTTATAAAAATAAACTTGTTTAATGCTTACGATTTTAATTAATTAGTATATCTTTATGTGTTTTTTAATTAAAAGCA	93	83.87
	Lachancea lanzarotensis	GCA_000938715.1	11.09	NW_019212886.1	6	GTCATGTGACAGCAATTGTATATTTTCTTAAAACAATTATTAACGTTAAAAATAAATAAAATAAAAATACTATTATACTTTGCTAAAACGTGTACTTGTTAAATTTATTGTTTCCGAAAAAAAAAAA	GTCATGTG	AATTTATTGTTTCCGAAAAAAAAAAA	ACAGCAATTGTATATTTTCTTAAAACAATTATTAACGTTAAAAATAAATAAAATAAAAATACTATTATACTTTGCTAAAACGTGTACTTGTTA	93	81.72
	Lachancea lanzarotensis	GCA_000938715.1	11.09	NW_019212887.1	7	ATCATATGACTGAACTTTGTAGCTTTAACTCAACTTATTATTTAATTTGTTTTTATTTATGCGTAAAATGATTTTGCAAATTTTATAACTTTATTTATGTAATTTTTACCTTTGTGTTGTATTTCCGAAAAGGTTTTT	ATCATATG	TGTGTTGTATTTCCGAAAAGGTTTTT	ACTGAACTTTGTAGCTTTAACTCAACTTATTATTTAATTTGTTTTTATTTATGCGTAAAATGATTTTGCAAATTTTATAACTTTATTTATGTAATTTTTACCTT	104	80.77
	Hagleromyces aurorensis	GCA_030705145.1	11.83	JANIWU010000012.1	1	ATCACCTGATATgtctgaaaaatatttatataaaatatctatttagtttttcttttcaattattcaaataaattataaaccaaatattattttcatcttaTTCTCAATATCATTGTACttaaatttaaattataAGATTTATAGTAATTGCTTTCCGAACAAGAAAAA	ATCACCTG	AGTAATTGCTTTCCGAACAAGAAAAA	ATATgtctgaaaaatatttatataaaatatctatttagtttttcttttcaattattcaaataaattataaaccaaatattattttcatcttaTTCTCAATATCATTGTACttaaatttaaattataAGATTTAT	134	86.57
	Hagleromyces aurorensis	GCA_030705145.1	11.83	JANIWU010000026.1	2	ATCAGCTGATATCTCTTTCCGTacattttgtttgatttttattttgctttatttttccaattttttatttatatttttgtttttttattttacaaattACTCGATATTAtctatctttttcattttttcagttttatACTGTGTATATGGTTTCCGAAAGTAAAATA	ATCAGCTG	TGTATATGGTTTCCGAAAGTAAAATA	ATATCTCTTTCCGTacattttgtttgatttttattttgctttatttttccaattttttatttatatttttgtttttttattttacaaattACTCGATATTAtctatctttttcattttttcagttttatACTG	133	81.95
	Hagleromyces aurorensis	GCA_030705145.1	11.83	JANIWU010000049.1	3	GTCATATGATACAGAATTTACTATTTAAGgttaatatatattattatttattattctAGGAAATTAACAAATTTATTATCACACTTTTAATCTAATTATATATCTCTGCATTTTATTGTTTCAGAGTTTTATTATATAGCTTGTGTTTGCGTTCcgaagaaaatata	GTCATATG	TGTGTTTGCGTTCcgaagaaaatata	ATACAGAATTTACTATTTAAGgttaatatatattattatttattattctAGGAAATTAACAAATTTATTATCACACTTTTAATCTAATTATATATCTCTGCATTTTATTGTTTCAGAGTTTTATTATATAGCT	133	82.71
	Hagleromyces aurorensis	GCA_030705145.1	11.83	JANIWU010000094.1	4	ATCAGGTGACTTATTTGCTAAAATGTTTAGAGTTTCctatttgtttttttatctttcaaagtATTAGTAAAATTTCTTATGTTAAAAAATATAgttttatattatattaattatgTATTTTCCGtaatattataaaataatagTATAAGGATTCCGAACAGATAAAA	ATCAGGTG	agTATAAGGATTCCGAACAGATAAAA	ACTTATTTGCTAAAATGTTTAGAGTTTCctatttgtttttttatctttcaaagtATTAGTAAAATTTCTTATGTTAAAAAATATAgttttatattatattaattatgTATTTTCCGtaatattataaaataat	133	84.96
	Hagleromyces aurorensis	GCA_030705145.1	11.83	JANIWU010000096.1	5	ATCATGTGATATACTTCGTCTATAAAACTGtcatataatatttttatttacttttctatttttctgttctttttcatataGTTTATAATCTGTTTTTTTACACTGTTTTCAAATCGTcattctttgatttttcaaactaGACAGTGTTTGGCTTCCGAACATGTTTTT	ATCATGTG	AGTGTTTGGCTTCCGAACATGTTTTT	ATATACTTCGTCTATAAAACTGtcatataatatttttatttacttttctatttttctgttctttttcatataGTTTATAATCTGTTTTTTTACACTGTTTTCAAATCGTcattctttgatttttcaaactaGAC	134	78.36
	Hagleromyces aurorensis	GCA_030705145.1	11.83	JANIWU010000148.1	6	TACACGTGCAgataaattaatatattttgaattttattatttcttaTTAATccatttatattttatatttatttctagttaaatgtttttttctttatattttctcaTTGTCGAGTTATTtagattttaaaatatttttctgtATATTGGTTCCGAATCAAAAATA	TACACGTG	tgtATATTGGTTCCGAATCAAAAATA	CAgataaattaatatattttgaattttattatttcttaTTAATccatttatattttatatttatttctagttaaatgtttttttctttatattttctcaTTGTCGAGTTATTtagattttaaaatatttttc	132	86.36
	Zygosaccharomyces gambellarensis	GCA_030571545.1	9.919	JAJLXU010000001.1	1	TACACGTGCtataaattgaaaaaacaaaaatggaaatatatttaatttttttatttcaaaacaAACTAgaaataaatataaaaataaattaTTAACTAAAACCACATAAATCATACGCAAAACTATTAATTTAAAGCATTAATGTTTAGGTTTTCCGAACAAAAAAac	TACACGTG	TGTTTAGGTTTTCCGAACAAAAAAac	CtataaattgaaaaaacaaaaatggaaatatatttaatttttttatttcaaaacaAACTAgaaataaatataaaaataaattaTTAACTAAAACCACATAAATCATACGCAAAACTATTAATTTAAAGCATTAA	134	85.07
	Zygosaccharomyces gambellarensis	GCA_030571545.1	9.919	JAJLXU010000002.1	2	GTCACATGCTGTATTAAAACTTATATTTATAATACTATATTTATCTTTAATTATtataataaaatcaataaaAAGTATTTACTAAGAGCTATTACATTAGTAGAGCTTTacatttaaagaattctATTTAAGATATAGAAAATGTTTATTATTTCCGAAGCATTAAAA	GTCACATG	TGTTTATTATTTCCGAAGCATTAAAA	CTGTATTAAAACTTATATTTATAATACTATATTTATCTTTAATTATtataataaaatcaataaaAAGTATTTACTAAGAGCTATTACATTAGTAGAGCTTTacatttaaagaattctATTTAAGATATAGAAAA	134	84.33
	Zygosaccharomyces gambellarensis	GCA_030571545.1	9.919	JAJLXU010000003.1	3	GTCACATGACCATAAATAAAACAttatatgtatatattaatatttgttttttattgcgtaaaataaatataaatatatatatggtaataattttttttaaatagAATACTTTTAGGTTTTAAGGTTATTTGAAACTTTACATTGTTTTACTTTTCCGAAGCGAAAAAT	GTCACATG	TGTTTTACTTTTCCGAAGCGAAAAAT	ACCATAAATAAAACAttatatgtatatattaatatttgttttttattgcgtaaaataaatataaatatatatatggtaataattttttttaaatagAATACTTTTAGGTTTTAAGGTTATTTGAAACTTTACAT	134	85.82
	Zygosaccharomyces gambellarensis	GCA_030571545.1	9.919	JAJLXU010000005.1	4	GTCACATGCTAGTATATAActaattttaaatttgcaACTATTCTAGTTTAATATTTCTATATTctataaaaataaaagcATAATAACTTAACAGTTTTAGTTAAAATATCTACTTGTTCCTTAATGAAACTTGTGCTATTGTTGTATTTGCTTTCCGAACCCAAAATG	GTCACATG	TGTATTTGCTTTCCGAACCCAAAATG	CTAGTATATAActaattttaaatttgcaACTATTCTAGTTTAATATTTCTATATTctataaaaataaaagcATAATAACTTAACAGTTTTAGTTAAAATATCTACTTGTTCCTTAATGAAACTTGTGCTATTGT	134	79.85
	Zygosaccharomyces gambellarensis	GCA_030571545.1	9.919	JAJLXU010000011.1	5	ATCACGTGCCActtattatattatattaacatatatattttattaGTTTTTACTTTCCAACTATTATGTTTATCCTACTGCTAAAAGTTATAAACTAAATATTTTCTATAAAGTGATAAAAATAGGTTGTTAACATATCTCATGTTTATACTTTCCGAAGCAAAAAAA	ATCACGTG	TGTTTATACTTTCCGAAGCAAAAAAA	CCActtattatattatattaacatatatattttattaGTTTTTACTTTCCAACTATTATGTTTATCCTACTGCTAAAAGTTATAAACTAAATATTTTCTATAAAGTGATAAAAATAGGTTGTTAACATATCTCA	134	80.6
	Zygosaccharomyces gambellarensis	GCA_030571545.1	9.919	JAJLXU010000014.1	6	GTCACATGTAACGgataatattattttactaataatcaatttcttattTACTATTACAAATATCGCATTTAAAGATCAGCATAtaactttcttcttattgTGCTAAAAAGGTATTAAACAATTAACTTTTAAACAAGATCGTTGTTTGAGGTTTCcgaaatgaaaaaa	GTCACATG	TGTTTGAGGTTTCcgaaatgaaaaaa	TAACGgataatattattttactaataatcaatttcttattTACTATTACAAATATCGCATTTAAAGATCAGCATAtaactttcttcttattgTGCTAAAAAGGTATTAAACAATTAACTTTTAAACAAGATCGT	134	78.36
	Zygosaccharomyces gambellarensis	GCA_030571545.1	9.919	JAJLXU010000026.1	7	GTCATGTGACATCTTAATTACTATCTTTCTCTCATATAtttaataaaatataatagTGGGAAACTACCTAAATAATAGTTATAATATATTTTAAtattaaaatcttttagcAATAAAgtatattattattttgtttgaTGTTTGTATTTTCGTTCCGAACtagaaaaa	GTCATGTG	TGTATTTTCGTTCCGAACtagaaaaa	ACATCTTAATTACTATCTTTCTCTCATATAtttaataaaatataatagTGGGAAACTACCTAAATAATAGTTATAATATATTTTAAtattaaaatcttttagcAATAAAgtatattattattttgtttgaTGTT	134	83.58
	Zygosaccharomyces rouxii	GCA_000026365.1	9.765	NC_012990.1	1	ATCAGGTGACCAATAGTATAAAATAATAACTATTATATATTTATATTTTAATCTTTTAAAATATATAAGTAAAAACAATTGTATTTATTTCTTAAATTCTATATATTTTATTACTAAAGAAAAATAGTTCTAATAGTCGTAATGTGTTATGTTTCCGAACAGAAAAAA	ATCAGGTG	TGTGTTATGTTTCCGAACAGAAAAAA	ACCAATAGTATAAAATAATAACTATTATATATTTATATTTTAATCTTTTAAAATATATAAGTAAAAACAATTGTATTTATTTCTTAAATTCTATATATTTTATTACTAAAGAAAAATAGTTCTAATAGTCGTAA	134	87.31
	Zygosaccharomyces rouxii	GCA_000026365.1	9.765	NC_012991.1	2	ATCACATGATATAATAATATATATTATAAGACAGTATATAATTTTATTTAATACTTTCAAAATTAATACAAATAAAGCTTTAATTCTATTTTTTGATAATTATCTGTTTTAAAAGCGTTTAAAAAATATTCATTATTTTTGTTGTGGCTTACTTCCGAAACCTCTAAT	ATCACATG	TGTGGCTTACTTCCGAAACCTCTAAT	ATATAATAATATATATTATAAGACAGTATATAATTTTATTTAATACTTTCAAAATTAATACAAATAAAGCTTTAATTCTATTTTTTGATAATTATCTGTTTTAAAAGCGTTTAAAAAATATTCATTATTTTTGT	134	87.31
	Zygosaccharomyces rouxii	GCA_000026365.1	9.765	NC_012992.1	3	GTCATGTGATACTGAAAAGAAAACATTAATTTTATATAATTATTTATTAATTATTTTAAAGTTATTTGTATATAAACAATACTATACTTCACGATTTATATTAACCTGTATTAAAAAGGTTTAGAAGTTTATATATATTACCTGTATTTGTGTTCCGAAGATAAATTT	GTCATGTG	TGTATTTGTGTTCCGAAGATAAATTT	ATACTGAAAAGAAAACATTAATTTTATATAATTATTTATTAATTATTTTAAAGTTATTTGTATATAAACAATACTATACTTCACGATTTATATTAACCTGTATTAAAAAGGTTTAGAAGTTTATATATATTACC	134	84.33
	Zygosaccharomyces rouxii	GCA_000026365.1	9.765	NC_012993.1	4	GTCACATGATATATTTCTAGTAATACGTTATAAGTATTATTTTTAATCTATTCTTCTAAATTTTTAAAATAATAAAATGTAAGTTAACTTATTATTTATTATTAAATAAACGTGTACAAAACAATATTTTAAACTTCTGTTTAGTTTGTGGTTTCCGAACCTTGATTT	GTCACATG	AGTTTGTGGTTTCCGAACCTTGATTT	ATATATTTCTAGTAATACGTTATAAGTATTATTTTTAATCTATTCTTCTAAATTTTTAAAATAATAAAATGTAAGTTAACTTATTATTTATTATTAAATAAACGTGTACAAAACAATATTTTAAACTTCTGTTT	134	85.82
	Zygosaccharomyces rouxii	GCA_000026365.1	9.765	NC_012994.1	5	ATCACGTGCACTATTTACTTAGCGCTTTTTAAAGTAAACCTTTTTTTAAAAACTTTTTTAAACTTCTTAAATTATTCTCATAAAATATTCAACGTATAAAATATTCTAAGTATATGTTTTTTAAAAATATTTGTAAAGTAGTTTTGTACCTCGGTTCCGAAGATAAAAAA	ATCACGTG	TGTACCTCGGTTCCGAAGATAAAAAA	CACTATTTACTTAGCGCTTTTTAAAGTAAACCTTTTTTTAAAAACTTTTTTAAACTTCTTAAATTATTCTCATAAAATATTCAACGTATAAAATATTCTAAGTATATGTTTTTTAAAAATATTTGTAAAGTAGTTT	136	82.35
	Zygosaccharomyces rouxii	GCA_000026365.1	9.765	NC_012995.1	6	GTCATGTGATACTTCGTAAGAAATATTATAGCTAATATTATTATAGTTAATTATTTAAAACTATAGTCAAAATTGTGGAGTATATTATATTTTAACTACTTTATAGTAGTACACAATTTAATTTTATTTTCAGACACATATATGTTTTAGAGTTCCGAACTTAGAAAA	GTCATGTG	TGTTTTAGAGTTCCGAACTTAGAAAA	ATACTTCGTAAGAAATATTATAGCTAATATTATTATAGTTAATTATTTAAAACTATAGTCAAAATTGTGGAGTATATTATATTTTAACTACTTTATAGTAGTACACAATTTAATTTTATTTTCAGACACATATA	134	82.09
	Zygosaccharomyces rouxii	GCA_000026365.1	9.765	NC_012996.1	7	ATCACATGATTCATTAAAGTTTATTTTTATCCTAGTTATTTTATAATTTATTATTTTAATTATTTTACTAAAAAGTATTAGAAAAATATTTTTATTTAAATGTTACAAATAAAACAAAGCTCATTATTTTAAAATTGTATATTGTCTACGGCTTCCGAAGATAAAAAG	ATCACATG	TGTCTACGGCTTCCGAAGATAAAAAG	ATTCATTAAAGTTTATTTTTATCCTAGTTATTTTATAATTTATTATTTTAATTATTTTACTAAAAAGTATTAGAAAAATATTTTTATTTAAATGTTACAAATAAAACAAAGCTCATTATTTTAAAATTGTATAT	134	88.81
	Zygosaccharomyces sapae	GCA_900465325.1	24.74	UEGL01000001.1	1	ATCATGTGACATACAAATATATTATTTTACAGCAACAATTTGTTTTATTTATTACTTCATAAAATGGAAATCAAAGTAATCTATATTTTATAGTATAATAAATTCACTATTTGATAGTGGTTTTAAAAACAAATTTATTCTATGTGTTCGCCTCCCGAAAATTAAATT	ATCATGTG	TGTGTTCGCCTCCCGAAAATTAAATT	ACATACAAATATATTATTTTACAGCAACAATTTGTTTTATTTATTACTTCATAAAATGGAAATCAAAGTAATCTATATTTTATAGTATAATAAATTCACTATTTGATAGTGGTTTTAAAAACAAATTTATTCTA	134	82.84
	Zygosaccharomyces sapae	GCA_900465325.1	24.74	UEGL01000002.1	2	GTCACCTGAcacatattttaaattttaaaaactATCATATTTATTCttaaagttttacaaaatattaaaaactaaaaaatataatattaaTAACAAATAATCTATTAATTATATTTTTCTCTCaattatttttatttatgTTTTGTGTTTGTTTTCCGAAGCTCTTAAT	GTCACCTG	TGTGTTTGTTTTCCGAAGCTCTTAAT	AcacatattttaaattttaaaaactATCATATTTATTCttaaagttttacaaaatattaaaaactaaaaaatataatattaaTAACAAATAATCTATTAATTATATTTTTCTCTCaattatttttatttatgTTT	135	89.63
	Zygosaccharomyces sapae	GCA_900465325.1	24.74	UEGL01000003.1	3	GTCATGTGAtactgaaaagaaaacattaATTTTATATAATTATTTATTAATTATTTTAAAGTTATTTGTATATAAACAATACTATACTTCACGATTTATATTAATCTGTATTAAAAAGGTTTAGAAGTTTATATATATTACCTGTATTTGTGTTCCGAAGATAAATTT	GTCATGTG	TGTATTTGTGTTCCGAAGATAAATTT	AtactgaaaagaaaacattaATTTTATATAATTATTTATTAATTATTTTAAAGTTATTTGTATATAAACAATACTATACTTCACGATTTATATTAATCTGTATTAAAAAGGTTTAGAAGTTTATATATATTACC	134	85.07
	Zygosaccharomyces sapae	GCA_900465325.1	24.74	UEGL01000004.1	4	ATCACATGATATAAAACATTTTATAGTTACtaattattatttattattaaatattttaaattttaatacAAAACAAAGAACTCAAGTATAATATTCTAAAGTAGTTAAAATAGCTTTCAAAGTTGTTTTTCATATTATATCTTGTTTTAGCGTTCCGAACCTTAAAta	ATCACATG	TGTTTTAGCGTTCCGAACCTTAAAta	ATATAAAACATTTTATAGTTACtaattattatttattattaaatattttaaattttaatacAAAACAAAGAACTCAAGTATAATATTCTAAAGTAGTTAAAATAGCTTTCAAAGTTGTTTTTCATATTATATCT	134	85.82
	Zygosaccharomyces sapae	GCA_900465325.1	24.74	UEGL01000005.1	5	GTCATGTGATAAAActatttttaaattttgtaatttattTACTTTATTTAATATTTGTAAGATTCTTTGTTTAAAATATAAATaatatttcttttaaaatagTTTCAAAAAAGTGATAAACTATATTTTTTAAAGTGTTGTGTTGTATAGGAGTTCCGAACAAAAACAG	GTCATGTG	TGTATAGGAGTTCCGAACAAAAACAG	ATAAAActatttttaaattttgtaatttattTACTTTATTTAATATTTGTAAGATTCTTTGTTTAAAATATAAATaatatttcttttaaaatagTTTCAAAAAAGTGATAAACTATATTTTTTAAAGTGTTGTGT	135	87.41
	Zygosaccharomyces sapae	GCA_900465325.1	24.74	UEGL01000006.1	6	ATCATGTGACAGTAAGTAGTAAAACATTTTAGGTAAAAcattttttattttacttttataTAAAAATAGTTATTTTTAagtattaatattatttttagTTTTTCTATATTCatatataaaaaaataaattcaAGCATACCAAATGTTTGAGAGTTCCGAAACACAAAGT	ATCATGTG	TGTTTGAGAGTTCCGAAACACAAAGT	ACAGTAAGTAGTAAAACATTTTAGGTAAAAcattttttattttacttttataTAAAAATAGTTATTTTTAagtattaatattatttttagTTTTTCTATATTCatatataaaaaaataaattcaAGCATACCAAA	135	85.93
	Zygosaccharomyces sapae	GCA_900465325.1	24.74	UEGL01000007.1	7	ATCACGTGGTAATATTATATTTATTTCAGAGACAtatattttattctttttcttgtaagAAACCTTTATTTTTGTGTTTTGTATTTTATTATATTAATTATTTTTAATCAGTTTTCATATAATGCtttattatatttttcaGTATATTTTTTCCGAAAGTAAAACC	ATCACGTG	aGTATATTTTTTCCGAAAGTAAAACC	GTAATATTATATTTATTTCAGAGACAtatattttattctttttcttgtaagAAACCTTTATTTTTGTGTTTTGTATTTTATTATATTAATTATTTTTAATCAGTTTTCATATAATGCtttattatatttttc	132	84.85
	Zygosaccharomyces sapae	GCA_900465325.1	24.74	UEGL01000008.1	8	ATCATGTGATACATAtttataaaataaaaaattcaaatattatattttattattttaaagTATAAATATATTTTAATTAATATTTGTTTTTAATATTTATTAGTAATATTAAGAAAATTAAAGTTTTACTATTACAACTTGTGTAATGTTTCCGAAACATAAATT	ATCATGTG	TGTGTAATGTTTCCGAAACATAAATT	ATACATAtttataaaataaaaaattcaaatattatattttattattttaaagTATAAATATATTTTAATTAATATTTGTTTTTAATATTTATTAGTAATATTAAGAAAATTAAAGTTTTACTATTACAACT	131	92.37
	Zygosaccharomyces sapae	GCA_900465325.1	24.74	UEGL01000009.1	9	ATCACGTGCACTATTTACTTAGCGCTTTTTAAAGTAAACctttttttaaaaacttTTTTAAACTTCTTAAATTATTCTCATAAAATATTCAACGTATAAAATATTCTAAGTATAtgttttttaaaaatatttgTAAAGTAGTTTTGTACCTCGGTTCcgaagataaaaaa	ATCACGTG	TGTACCTCGGTTCcgaagataaaaaa	CACTATTTACTTAGCGCTTTTTAAAGTAAACctttttttaaaaacttTTTTAAACTTCTTAAATTATTCTCATAAAATATTCAACGTATAAAATATTCTAAGTATAtgttttttaaaaatatttgTAAAGTAGTTT	136	82.35
	Zygosaccharomyces sapae	GCA_900465325.1	24.74	UEGL01000013.1	10	GTCACATGATATATTTCCAGTAATACGTTATAAgtattatttttaatttattcttctaaatgtttaaaataataaaatgtAAGTTAActtattatttattattaaaTAAACGTGTACAAAACAATATTTTTAACTTCTGTTTAGTTTGTGGTTTCCGAACCTTGATTT	GTCACATG	AGTTTGTGGTTTCCGAACCTTGATTT	ATATATTTCCAGTAATACGTTATAAgtattatttttaatttattcttctaaatgtttaaaataataaaatgtAAGTTAActtattatttattattaaaTAAACGTGTACAAAACAATATTTTTAACTTCTGTTT	134	85.07
	Zygosaccharomyces sapae	GCA_900465325.1	24.74	UEGL01000014.1	11	ATCACATgatataataatatatattATAAGACAGTATATAGTTTTATTtaatactttcaaaattaataCAAATAAAGCTTTAATTCTATTTTTTGATAATTATCTGTTTTAAAAGCGTTTAAAAaatattcattatttttgTTGTGGCTTACTTCCGAAACCTCTAAT	ATCACATg	TGTGGCTTACTTCCGAAACCTCTAAT	atataataatatatattATAAGACAGTATATAGTTTTATTtaatactttcaaaattaataCAAATAAAGCTTTAATTCTATTTTTTGATAATTATCTGTTTTAAAAGCGTTTAAAAaatattcattatttttgT	134	86.57
	Zygosaccharomyces sapae	GCA_900465325.1	24.74	UEGL01000017.1	12	GTCATGTGATAAACAAAATTAAATATTAAGTAgtatatatttatattttattattaaaaGGTAatcaaaaaataaaataaataattaATTTTAGTACTTAGTATCATTTACTACAAccaaaaaattattttattttaagTAGTGGATATGTTTTCCGAACAGAAAAAA	GTCATGTG	TGGATATGTTTTCCGAACAGAAAAAA	ATAAACAAAATTAAATATTAAGTAgtatatatttatattttattattaaaaGGTAatcaaaaaataaaataaataattaATTTTAGTACTTAGTATCATTTACTACAAccaaaaaattattttattttaagTAG	134	88.06
	Zygosaccharomyces sapae	GCA_900465325.1	24.74	UEGL01000019.1	13	ATCACATGATTCATTAAAGTTTATTTTTATCCTAGTTATTTTAtaatttattattttaattATTTTACTAAAAAGTATTAgaaaaatatttttatttaaatGTTACAAATAAAACAAAGCTCattattttaaaattgtataTTGTCTACGGCTTCCGAAGATAAAAAG	ATCACATG	TGTCTACGGCTTCCGAAGATAAAAAG	ATTCATTAAAGTTTATTTTTATCCTAGTTATTTTAtaatttattattttaattATTTTACTAAAAAGTATTAgaaaaatatttttatttaaatGTTACAAATAAAACAAAGCTCattattttaaaattgtataT	134	88.81
	Zygosaccharomyces sapae	GCA_900465325.1	24.74	UEGL01000026.1	14	atcatgtgatataatacattttatttaaatatattatttttcttatttaattcttttaagTATTTATATTTAAAGTTCGTATAAAGTTTTTTGATATAAAGTATTAAATAAATAACTATTGTTTTTTCATGAATATCTTATGTATATGAATTCCGAAAATAatata	atcatgtg	TGTATATGAATTCCGAAAATAatata	atataatacattttatttaaatatattatttttcttatttaattcttttaagTATTTATATTTAAAGTTCGTATAAAGTTTTTTGATATAAAGTATTAAATAAATAACTATTGTTTTTTCATGAATATCTTA	132	88.64
	Zygosaccharomyces sapae	GCA_900465325.1	24.74	UEGL01000028.1	15	CTCACGTGCATCACCTATttaaaaaataaagaaataataattttttcaaaaacattttCTATTTTTCGGAAATTATTATACTTAATATCTTGATTTTTAAATATCAAAAATGATCATTATGAAAAGTATTTCATTTATTTCTTAGTATTTTATTTCCGAAAGTAAAAAA	CTCACGTG	AGTATTTTATTTCCGAAAGTAAAAAA	CATCACCTATttaaaaaataaagaaataataattttttcaaaaacattttCTATTTTTCGGAAATTATTATACTTAATATCTTGATTTTTAAATATCAAAAATGATCATTATGAAAAGTATTTCATTTATTTCTT	135	84.44
	Zygosaccharomyces sapae	GCA_900465325.1	24.74	UEGL01000035.1	16	ATCATGTGACatatatatttaaataaTAAGTATCTATATTTTTGGTTTATTATtacaaatattaaaataaaTTACATAAAatatatttttcattttagTAATTTTAAAACCTCTCAAAATAATTAAAATTTATTCTTCAGATTAGGTTTCcgaaaataaaaaa	ATCATGTG	CAGATTAGGTTTCcgaaaataaaaaa	ACatatatatttaaataaTAAGTATCTATATTTTTGGTTTATTATtacaaatattaaaataaaTTACATAAAatatatttttcattttagTAATTTTAAAACCTCTCAAAATAATTAAAATTTATTCTT	129	89.15
	Zygosaccharomyces sapae	GCA_900465325.1	24.74	UEGL01000037.1	17	AACATGTGACATATTAAAATATATTAAAAGCTATATTTTATATTATTTATTATTGCAAAATAATTTAATTTAAAAGTCTTTACATATTttataaaatatatataaaacATCTTTATATAATTAACTAACAATTTATTTTTATGTATTGGTTTTCCGAAACTAAAATA	AACATGTG	TGTATTGGTTTTCCGAAACTAAAATA	ACATATTAAAATATATTAAAAGCTATATTTTATATTATTTATTATTGCAAAATAATTTAATTTAAAAGTCTTTACATATTttataaaatatatataaaacATCTTTATATAATTAACTAACAATTTATTTTTA	133	90.98
	Zygosaccharomyces sapae	GCA_900465325.1	24.74	UEGL01000040.1	18	ATCACCTGATCTGAAACGTTTTATTTAAAACAATATATAATTTAAATAAATATTCCCAGATTTCTAACAAAACAACAGAACCTATAGTTTTCTTTCTAATATTTTAGAAACTTAATATTTTAAGTAAGATAAATTAGTGTTTGTGTTTTATTTCCGAAACAACTTAT	ATCACCTG	TGTGTTTTATTTCCGAAACAACTTAT	ATCTGAAACGTTTTATTTAAAACAATATATAATTTAAATAAATATTCCCAGATTTCTAACAAAACAACAGAACCTATAGTTTTCTTTCTAATATTTTAGAAACTTAATATTTTAAGTAAGATAAATTAGTGTT	133	81.2
	Zygosaccharomyces sapae	GCA_900465325.1	24.74	UEGL01000047.1	19	atcatgtgatataatacattttatttaaatatattatttttcttatttaattcttttaagTATTTATATTTAAAGTTCGTATAAAGTTTTTTGATATAAAGTATTAAATAAATAACTATTGTTTTTCATGAATATCTTATGTATATGAATTCCGAAAATAatata	atcatgtg	TGTATATGAATTCCGAAAATAatata	atataatacattttatttaaatatattatttttcttatttaattcttttaagTATTTATATTTAAAGTTCGTATAAAGTTTTTTGATATAAAGTATTAAATAAATAACTATTGTTTTTCATGAATATCTTA	131	88.55
	Zygosaccharomyces pseudorouxii	GCA_030572675.1	10.02	JAJMAY010000001.1	1	GTCATGTGACaaacaaaattaaatattaaGTAgtatatatttatattttattattaaaaagtaatcaaaaaataaaataaataattaaTTTTAATACTTAGTATCATTTACTACAaccaaaaaattattttattttaagTAGTGGATATGTTTTCCGAACAGAAAAAA	GTCATGTG	TGGATATGTTTTCCGAACAGAAAAAA	ACaaacaaaattaaatattaaGTAgtatatatttatattttattattaaaaagtaatcaaaaaataaaataaataattaaTTTTAATACTTAGTATCATTTACTACAaccaaaaaattattttattttaagTAG	134	88.81
	Zygosaccharomyces pseudorouxii	GCA_030572675.1	10.02	JAJMAY010000002.1	2	ATCATGTGACAATAAGTAGTAAAACATTTTAGGTAAAaacttttttattttacttttatATAAAAATAGTTATTTTTAagtattaatattatttttagTTTTTCTATATTCatatataaaaaaaataaattcaAGCATACCAAATGTTTGAGAGTTCCGAAACACAAAGT	ATCATGTG	TGTTTGAGAGTTCCGAAACACAAAGT	ACAATAAGTAGTAAAACATTTTAGGTAAAaacttttttattttacttttatATAAAAATAGTTATTTTTAagtattaatattatttttagTTTTTCTATATTCatatataaaaaaaataaattcaAGCATACCAAA	136	86.76
	Zygosaccharomyces pseudorouxii	GCA_030572675.1	10.02	JAJMAY010000006.1	3	ATCACCTGATCTGAAAAGTTTTATTTAAAAACAATATATAatttaaataaatattCCCAGATTTCTAACAAAAACAACAGAATCTATAGTTTTCTTTCTAATATTTTAGAAACTTAATATTTTAAGTAAGATAAATTAGTGTTTGTGTTTTATTTCCGAAACAACTTAT	ATCACCTG	TGTGTTTTATTTCCGAAACAACTTAT	ATCTGAAAAGTTTTATTTAAAAACAATATATAatttaaataaatattCCCAGATTTCTAACAAAAACAACAGAATCTATAGTTTTCTTTCTAATATTTTAGAAACTTAATATTTTAAGTAAGATAAATTAGTGTT	135	82.96
	Zygosaccharomyces pseudorouxii	GCA_030572675.1	10.02	JAJMAY010000007.1	4	atcaTGTGATATAATACattttatttaaatatattatttttcttatttaattcttttaagTATTTATATTTAAAGTTCGTATAAAGTTTTTTTGATATAAAGTATTAAATAAATAActattgtttttttcatgAATATCTTATGTATATGAATTCCGAAAATaatata	atcaTGTG	TGTATATGAATTCCGAAAATaatata	ATATAATACattttatttaaatatattatttttcttatttaattcttttaagTATTTATATTTAAAGTTCGTATAAAGTTTTTTTGATATAAAGTATTAAATAAATAActattgtttttttcatgAATATCTTA	134	88.81
	Zygosaccharomyces pseudorouxii	GCA_030572675.1	10.02	JAJMAY010000012.1	5	ATCACGTGGTAATAttatatttatttcaaagacatatattttattcttttttcttgtaagaaatctttatttttgtgttttgtattttattatattaattattttttaatcAGTTTTCATATAATGCtttattatatttttcagTATATTTTTTCCGAAAGTAAAAAC	ATCACGTG	agTATATTTTTTCCGAAAGTAAAAAC	GTAATAttatatttatttcaaagacatatattttattcttttttcttgtaagaaatctttatttttgtgttttgtattttattatattaattattttttaatcAGTTTTCATATAATGCtttattatatttttc	134	86.57
	Zygosaccharomyces pseudorouxii	GCA_030572675.1	10.02	JAJMAY010000018.1	6	ATCACATGATATAAAACATTTTATAGTTActaattattatttattattaaatattttaaattttaatacaaaaaaagaactcAAGTATAATATTCTAAAGTAGTTAAAATAGCTTTCAAAGTTGTTTTTCATATTATATCTTGTTTTAGCGTTCCGAACCTTAAATa	ATCACATG	TGTTTTAGCGTTCCGAACCTTAAATa	ATATAAAACATTTTATAGTTActaattattatttattattaaatattttaaattttaatacaaaaaaagaactcAAGTATAATATTCTAAAGTAGTTAAAATAGCTTTCAAAGTTGTTTTTCATATTATATCT	133	86.47
	Zygosaccharomyces pseudorouxii	GCA_030572675.1	10.02	JAJMAY010000021.1	7	AACATGTGACATATTAAAATATATTAAAAAGCTATATtttatattatttattattgcaaaataatttaattTAAAAGTCTTTACATATTTtataaaatatatataaaacATCTTTATATAATTAACTAACAATTTATTTCTATGTATTGGTTTTCCGAAACTAAAATA	AACATGTG	TGTATTGGTTTTCCGAAACTAAAATA	ACATATTAAAATATATTAAAAAGCTATATtttatattatttattattgcaaaataatttaattTAAAAGTCTTTACATATTTtataaaatatatataaaacATCTTTATATAATTAACTAACAATTTATTTCTA	134	90.3
	Zygosaccharomyces mellis	GCA_005406105.1	9.591	BIMX01000002.1	1	ATCACATgatatataaaaaaaataataattatttattatttatACTTAAATATTACTGAATAGAagtatttttaaaagtacaattttattattctAAAATAAACATAATGATTTATAATGTAATATATCACATTTATAAAATGTGTTTCGTTTCCGAactttgtttt	ATCACATg	TGTGTTTCGTTTCCGAactttgtttt	atatataaaaaaaataataattatttattatttatACTTAAATATTACTGAATAGAagtatttttaaaagtacaattttattattctAAAATAAACATAATGATTTATAATGTAATATATCACATTTATAAAA	133	90.23
	Zygosaccharomyces mellis	GCA_005406105.1	9.591	BIMX01000007.1	2	AGCATGTGATACATAAAATactattaaaaaaatgtattttatattatttattattttgaaataaGATAATTTAAAAGCCTTTAAACGTTTTACAAAATATATGTAATAAATCATTATAGGATCAATTGGCAGTTTATCTCTTTGTATTGGTTTTCCGAAACTAAAATG	AGCATGTG	TGTATTGGTTTTCCGAAACTAAAATG	ATACATAAAATactattaaaaaaatgtattttatattatttattattttgaaataaGATAATTTAAAAGCCTTTAAACGTTTTACAAAATATATGTAATAAATCATTATAGGATCAATTGGCAGTTTATCTCTT	134	83.58
	Zygosaccharomyces mellis	GCA_005406105.1	9.591	BIMX01000009.1	3	ATCACGTGGTCCttttatatttatttcaaaactaagtatatttttatttttccttgtaaaattctcttattgttattttttttattttatgcaattaattatttaaacaatttatttttctataacttttattttatttttcagtATGGGTGTTCCGAAAGTAAAAAT	ATCACGTG	agtATGGGTGTTCCGAAAGTAAAAAT	GTCCttttatatttatttcaaaactaagtatatttttatttttccttgtaaaattctcttattgttattttttttattttatgcaattaattatttaaacaatttatttttctataacttttattttatttttc	134	86.57
	Zygosaccharomyces mellis	GCA_005406105.1	9.591	BIMX01000012.1	4	ATCATGTGCCAGATATATCAGAATAATAAATAATctaaatttattatttattattgtaAAATATAAACATAATAATATGAAatatataatttttttttcagaaacctataaataattttgaaaataattAAACTTTTACACTGCAGGTTAGGTTTCcgaaaataaaaaa	ATCATGTG	CAGGTTAGGTTTCcgaaaataaaaaa	CCAGATATATCAGAATAATAAATAATctaaatttattatttattattgtaAAATATAAACATAATAATATGAAatatataatttttttttcagaaacctataaataattttgaaaataattAAACTTTTACACTG	135	86.67
	Zygosaccharomyces mellis	GCA_005406105.1	9.591	BIMX01000013.1	5	atcatGTGATATATTTTCTGTTATTTATATATAATATATTTTCTATTTAATACTTTTATGTATCtatatttaaaatttgtataaaatattttttaatataaAACAGTAAATAAACAActacatttttttcataaatAGTCTAAGTATATGAATTCCGAAAATGATATA	atcatGTG	AGTATATGAATTCCGAAAATGATATA	ATATATTTTCTGTTATTTATATATAATATATTTTCTATTTAATACTTTTATGTATCtatatttaaaatttgtataaaatattttttaatataaAACAGTAAATAAACAActacatttttttcataaatAGTCTA	134	88.81
	Zygosaccharomyces mellis	GCA_005406105.1	9.591	BIMX01000015.1	6	ATCATGTGATACATATTtataaattaaaaaaattaaaatattataaTTTATTATTCTAAATTATAAATATGTTTTaattaatattttatttttctaatattaACTACTGTCTTTTAAGAAAATATATGTTACATATTAAAGTTTGTGTAACGTTTCCGAAATAGAAATA	ATCATGTG	TGTGTAACGTTTCCGAAATAGAAATA	ATACATATTtataaattaaaaaaattaaaatattataaTTTATTATTCTAAATTATAAATATGTTTTaattaatattttatttttctaatattaACTACTGTCTTTTAAGAAAATATATGTTACATATTAAAGTT	135	91.11
	Zygosaccharomyces mellis	GCA_005406105.1	9.591	BIMX01000032.1	7	ATCACCTGACATATAAattgaattttaaaaacaataatatttattattaaagTGTTTAAGAATAATtaataaaaacaatattacagtaataacaaaaaaagtTACTCAGTACATTGTTTCCTAAATTATGTTTATTTAGTTTTGTATTTAATTTCCGAAGCTCATAAT	ATCACCTG	TGTATTTAATTTCCGAAGCTCATAAT	ACATATAAattgaattttaaaaacaataatatttattattaaagTGTTTAAGAATAATtaataaaaacaatattacagtaataacaaaaaaagtTACTCAGTACATTGTTTCCTAAATTATGTTTATTTAGTTT	134	85.07
	Zygosaccharomyces siamensis	GCA_013423405.1	9.71	BLZB01000001.1	1	GTCACCTGAcacatattttaaattttaaaaactATCATATTTATTCTTAAAGttttacaaaatattaaaaactaaaaaatataatattaataacaAATAATCTATTAATTATATTTTTCTCtcaattatttttatttatgtTTTGTGTTTGTTTTCCGAAGCTCTTAAT	GTCACCTG	TGTGTTTGTTTTCCGAAGCTCTTAAT	AcacatattttaaattttaaaaactATCATATTTATTCTTAAAGttttacaaaatattaaaaactaaaaaatataatattaataacaAATAATCTATTAATTATATTTTTCTCtcaattatttttatttatgtTT	135	89.63
	Zygosaccharomyces siamensis	GCA_013423405.1	9.71	BLZB01000002.1	2	ATCATGTGATACATATttataaaataaaaaaattcaaatattatattttattattttaaagtataaatatattttaattaatatttgtttttttaatatttattaGTAATATTaagaaaattaaagttTTACTATTACAACTTGTGTAATGTTTCCGAAACATAAATT	ATCATGTG	TGTGTAATGTTTCCGAAACATAAATT	ATACATATttataaaataaaaaaattcaaatattatattttattattttaaagtataaatatattttaattaatatttgtttttttaatatttattaGTAATATTaagaaaattaaagttTTACTATTACAACT	134	92.54
	Zygosaccharomyces siamensis	GCA_013423405.1	9.71	BLZB01000003.1	3	atcatgtgacatatatatttaaataataagtatttatattttttggtttattattacaaatattaaaataaattacataaaatatattttttcatttttagtaatttttaaaaacctctcaaaataattaaaatttattcttcaGATTGGGTTTCcgaaaataaaaaa	atcatgtg	caGATTGGGTTTCcgaaaataaaaaa	acatatatatttaaataataagtatttatattttttggtttattattacaaatattaaaataaattacataaaatatattttttcatttttagtaatttttaaaaacctctcaaaataattaaaatttattctt	134	90.3
	Zygosaccharomyces siamensis	GCA_013423405.1	9.71	BLZB01000012.1	4	ATCACGTGGTaatattatatttatttcaaagacatatattttattcttttttcttgcAAGAAACCTTTATTTTTGTGTTTtgtattttattatattaattattttttaatcAGTTTTCATATAATGctttattatatttttcagTATATTTTTTCCGAAAGTAAAAAC	ATCACGTG	agTATATTTTTTCCGAAAGTAAAAAC	GTaatattatatttatttcaaagacatatattttattcttttttcttgcAAGAAACCTTTATTTTTGTGTTTtgtattttattatattaattattttttaatcAGTTTTCATATAATGctttattatatttttc	134	85.07
	Zygosaccharomyces siamensis	GCA_013423405.1	9.71	BLZB01000013.1	5	atcatGTGATATAATACattttatttaaatatattatttttcttatttaattcttttaagTATTTATATTTAAAGTTCGTATAAAGTTTTTTTGATATAAAGTATTAAATAAATAActattgtttttttcatGAATATCTTATGTATATGAATTCCGAAAATaatata	atcatGTG	TGTATATGAATTCCGAAAATaatata	ATATAATACattttatttaaatatattatttttcttatttaattcttttaagTATTTATATTTAAAGTTCGTATAAAGTTTTTTTGATATAAAGTATTAAATAAATAActattgtttttttcatGAATATCTTA	134	88.81
	Zygosaccharomyces siamensis	GCA_013423405.1	9.71	BLZB01000016.1	6	ATCACATGATatacaaaaacaaaaaataattatttATTGTttatatttaaatattttcaaatataagtaattttaaaagtataatattattatacttaaataattataataatttgTATTGTAGTATATTACATTTATAGAATGTGTTTTGTTTCCGAACATTGTTtc	ATCACATG	TGTGTTTTGTTTCCGAACATTGTTtc	ATatacaaaaacaaaaaataattatttATTGTttatatttaaatattttcaaatataagtaattttaaaagtataatattattatacttaaataattataataatttgTATTGTAGTATATTACATTTATAGAA	134	91.04
	Zygosaccharomyces siamensis	GCA_013423405.1	9.71	BLZB01000023.1	7	AACATGTGACATATTAAAATATATTAAAAAGCTATATtttatattatttattattgCAAAATAATATAATTTAAAAGTCTTTACATATTTtataaaatatatataaaaCATCTTTATATAATTAACTAACAATTTATTTCTATGTATTGGTTTTCCGAAACTAAAATA	AACATGTG	TGTATTGGTTTTCCGAAACTAAAATA	ACATATTAAAATATATTAAAAAGCTATATtttatattatttattattgCAAAATAATATAATTTAAAAGTCTTTACATATTTtataaaatatatataaaaCATCTTTATATAATTAACTAACAATTTATTTCTA	134	90.3
	Zygosaccharomyces kombuchaensis	GCA_003705955.2	10.19	PPJZ02000004.1	1	ATCACGTGCATTGTTATAATATTATCATACAGATATATATCAATATTATATTATTACAAAACATTAAAGTTATAATATATACTATTTTATTTACTAATGTAAGCTTAAATATCTTTAAAGCAAATTAAATAATAGTATATATGTTTGCGACTTCCGAACTTTGATTT	ATCACGTG	TGTTTGCGACTTCCGAACTTTGATTT	CATTGTTATAATATTATCATACAGATATATATCAATATTATATTATTACAAAACATTAAAGTTATAATATATACTATTTTATTTACTAATGTAAGCTTAAATATCTTTAAAGCAAATTAAATAATAGTATATA	133	86.47
	Zygosaccharomyces kombuchaensis	GCA_003705955.2	10.19	PPJZ02000005.1	2	ATCATGTGAAATaaatgctgaaaaaaaaggtataaTATATTAACTAAATTTAGTTTCAAAATATGACCTTTGtttaaaaaagaaattaattAGTTTAAACTAAAACAAATGCTTTActaaaaaatattctaaTTTAAAAGATGTTTTTCTCTTccgaaaacaaaata	ATCATGTG	TGTTTTTCTCTTccgaaaacaaaata	AAATaaatgctgaaaaaaaaggtataaTATATTAACTAAATTTAGTTTCAAAATATGACCTTTGtttaaaaaagaaattaattAGTTTAAACTAAAACAAATGCTTTActaaaaaatattctaaTTTAAAAGA	133	84.21
	Zygosaccharomyces kombuchaensis	GCA_003705955.2	10.19	PPJZ02000013.1	3	GCCATGTGacaaatataaaataaataatatttaatttattattttatttattatttagTAAAAAGTATTAAATTTCACGtataaatataaatttCATTTAATAgtacaaatattttaattgTATATTTTAAACATATATATTGTTTTAGAGTTCCGAAGACAAGATA	GCCATGTG	TGTTTTAGAGTTCCGAAGACAAGATA	acaaatataaaataaataatatttaatttattattttatttattatttagTAAAAAGTATTAAATTTCACGtataaatataaatttCATTTAATAgtacaaatattttaattgTATATTTTAAACATATATAT	133	91.73
	Zygosaccharomyces kombuchaensis	GCA_003705955.2	10.19	PPJZ02000019.1	4	GTCAGGTGCCCCATACTATATATTTTAACTTAATAGAAATATTACATTAAAGTTTTTAaattaaaatcaaaaataaGTATAAATATATTACTATTATATAATTGTGTATTATAACAAAATGTTACTTAgtgattttgttttgtttattGCTTCCGAACAAATTAAA	GTCAGGTG	tgtttattGCTTCCGAACAAATTAAA	CCCCATACTATATATTTTAACTTAATAGAAATATTACATTAAAGTTTTTAaattaaaatcaaaaataaGTATAAATATATTACTATTATATAATTGTGTATTATAACAAAATGTTACTTAgtgattttgttt	132	84.85
	Zygosaccharomyces kombuchaensis	GCA_003705955.2	10.19	PPJZ02000029.1	5	GTCATGTGatatacaaaaaaaaaaactgaacCTAAAGtacttttatttattaattctaaaataaaagtttTATTCTATGTAGAAATAGTTAATTAAATATATATTGTGtgtcaaaatatttaatatAAAATAAGTTAGTTTGTATTTGGGTTCcgaaacgaaaaaa	GTCATGTG	TGTATTTGGGTTCcgaaacgaaaaaa	atatacaaaaaaaaaaactgaacCTAAAGtacttttatttattaattctaaaataaaagtttTATTCTATGTAGAAATAGTTAATTAAATATATATTGTGtgtcaaaatatttaatatAAAATAAGTTAGTT	132	85.61
	Zygosaccharomyces kombuchaensis	GCA_003705955.2	10.19	PPJZ02000051.1	6	TGCACGTGAACTAAGCACATAAACTTTTTgattatatatatttttattttattaattGAATAACtgtaataaataaatacgTTTTTAATATATAGTATAAAGTTTACTTAAAGCATTTTATTTAAATATCCAAATATATATGTTGTAAATGGTTTCCGAAGTTAAAAAT	TGCACGTG	TGTAAATGGTTTCCGAAGTTAAAAAT	AACTAAGCACATAAACTTTTTgattatatatatttttattttattaattGAATAACtgtaataaataaatacgTTTTTAATATATAGTATAAAGTTTACTTAAAGCATTTTATTTAAATATCCAAATATATATGT	135	85.93
	Zygosaccharomyces kombuchaensis	GCA_003705955.2	10.19	PPJZ02000053.1	7	GTCAGCTGactaaaataaaaaacaaTTTTAACCATATTATTTGttaaatattattatataATTATACTTAAATAAGTAGTAATTTgttaaatatatatattattaaATTAAAACATTTATCAAATTAAAAATACTTAAACGTGTGTATGGTTTCCGAACAAGACatt	GTCAGCTG	TGTGTATGGTTTCCGAACAAGACatt	actaaaataaaaaacaaTTTTAACCATATTATTTGttaaatattattatataATTATACTTAAATAAGTAGTAATTTgttaaatatatatattattaaATTAAAACATTTATCAAATTAAAAATACTTAAACG	133	89.47
	Zygosaccharomyces kombuchaensis	GCA_003705955.2	10.19	PPJZ02000054.1	8	GTCACGTTATCTACAATATATTTATTATGCAGtaaatatatttttatttaattttataATTCTAATTAATAAATTAAGTTATATAATATTTATATTAAAACGTATAAATGCATTTGTATCTATTtagtttttattttgtatttgtGTTAGTTTTCCGAAAATTAATTT	GTCACGTT	tgtGTTAGTTTTCCGAAAATTAATTT	ATCTACAATATATTTATTATGCAGtaaatatatttttatttaattttataATTCTAATTAATAAATTAAGTTATATAATATTTATATTAAAACGTATAAATGCATTTGTATCTATTtagtttttattttgtatt	134	88.81
	Zygosaccharomyces lentus	GCA_030568175.1	10.21	JAJLTM010000003.1	1	TTCACGTGCTATACTAATTATAATTATTACTTTTataattttgttttttaatattttaaaacatattttatatttttatgtCTTTATTATTTGTTATCGTCTAACATTATTTaacattttattttattttatagGTTTTTATTGTTTTGGTGTTCCGAAAACTAAATG	TTCACGTG	TGTTTTGGTGTTCCGAAAACTAAATG	CTATACTAATTATAATTATTACTTTTataattttgttttttaatattttaaaacatattttatatttttatgtCTTTATTATTTGTTATCGTCTAACATTATTTaacattttattttattttatagGTTTTTAT	134	88.81
	Zygosaccharomyces lentus	GCA_030568175.1	10.21	JAJLTM010000004.1	2	TTCACGTGGTCTAACAATAACTATTTGTAAACCAAATGTATTTTATGTTTTTATTATAATATAACCAAAACAAGATATagttttatttattttttaaatataAGCAATTTTGACCCCGATAACATTAATATAAGATTACTTATGTATGTTGTTTCCGAAGCTAGTAAC	TTCACGTG	TGTATGTTGTTTCCGAAGCTAGTAAC	GTCTAACAATAACTATTTGTAAACCAAATGTATTTTATGTTTTTATTATAATATAACCAAAACAAGATATagttttatttattttttaaatataAGCAATTTTGACCCCGATAACATTAATATAAGATTACTTA	134	81.34
	Zygosaccharomyces lentus	GCA_030568175.1	10.21	JAJLTM010000005.1	3	GTCAGGTGGCATAAAACAgatattattaaattaataaaaataatattttaatatttcAGATATAACAGTTTAAAATAAGCTCTAATgttttaaataataatgctttattattaaattaaaattatAGAATAATGTTACCATTGTGTTTATGGCTTCCGAACGAAGTTAG	GTCAGGTG	TGTTTATGGCTTCCGAACGAAGTTAG	GCATAAAACAgatattattaaattaataaaaataatattttaatatttcAGATATAACAGTTTAAAATAAGCTCTAATgttttaaataataatgctttattattaaattaaaattatAGAATAATGTTACCATTG	135	85.93
	Zygosaccharomyces lentus	GCA_030568175.1	10.21	JAJLTM010000008.1	4	ATCACGTGCACCATTTagcaattttttaaaagctattatattttattatactttaataatattcacatattaaaataaatatatattattaatatatttatattcGCTAAACATCTATTTAAATGTTTTTAATTTATAAATGTTTATGACTTCCGAATTTATTATT	ATCACGTG	TGTTTATGACTTCCGAATTTATTATT	CACCATTTagcaattttttaaaagctattatattttattatactttaataatattcacatattaaaataaatatatattattaatatatttatattcGCTAAACATCTATTTAAATGTTTTTAATTTATAAA	132	87.88
	Zygosaccharomyces lentus	GCA_030568175.1	10.21	JAJLTM010000009.1	5	GTCAGGTGATACAAAGAATAAACTATAACGTTATAAATTACTTTATTTAAAACTTACAAATTTACACAAActtgaaattaaaatacTTTTATGTTTAATTCTATAAAAGAATTATAGAAATAAATATTACTAAATTTATTTTGTATTTTGGTTCCGAAGTAGGGAAA	GTCAGGTG	TGTATTTTGGTTCCGAAGTAGGGAAA	ATACAAAGAATAAACTATAACGTTATAAATTACTTTATTTAAAACTTACAAATTTACACAAActtgaaattaaaatacTTTTATGTTTAATTCTATAAAAGAATTATAGAAATAAATATTACTAAATTTATTT	133	86.47
	Zygosaccharomyces lentus	GCA_030568175.1	10.21	JAJLTM010000016.1	6	ATCATGTGatagaaatattttaaaattacgactaataatttatttacaTATAGTTGTAATATTAAGTCTTATTTCCATAAactaataatttattattagtttaattaaataaataagtTTTTTAGattaaaataataaatatgtATTTGCCTTCCGAAGCGAAAAAC	ATCATGTG	tgtATTTGCCTTCCGAAGCGAAAAAC	atagaaatattttaaaattacgactaataatttatttacaTATAGTTGTAATATTAAGTCTTATTTCCATAAactaataatttattattagtttaattaaataaataagtTTTTTAGattaaaataataaata	133	88.72
	Zygosaccharomyces lentus	GCA_030568175.1	10.21	JAJLTM010000027.1	7	ATCATGTGACCCACGAAAAAGCATTTctaaaatatataaatattgttatattatttaaaacATTACTAAACAATATTTATAGCTTACTGTTTTACTTTTTGATTTGATAATATCttcatttttatatttatagtttatttttgttttactATTCCgaagacaaaaaa	ATCATGTG	tgttttactATTCCgaagacaaaaaa	ACCCACGAAAAAGCATTTctaaaatatataaatattgttatattatttaaaacATTACTAAACAATATTTATAGCTTACTGTTTTACTTTTTGATTTGATAATATCttcatttttatatttatagtttatttt	133	83.46
	Zygosaccharomyces lentus	GCA_030568175.1	10.21	JAJLTM010000062.1	8	ATCAGCTGATTAAAAcaaatatattttatacATATTTTAAATATTAAATACTTTtctaaaattgaaaataaataaaGTACTGTAACATAAAGTAATATATTACTACTTGCTATTTGTTTTAATTTATTTCACATAAAGTTATGTTTTTGCTTACCGAACACAAAAAT	ATCAGCTG	TGTTTTTGCTTACCGAACACAAAAAT	ATTAAAAcaaatatattttatacATATTTTAAATATTAAATACTTTtctaaaattgaaaataaataaaGTACTGTAACATAAAGTAATATATTACTACTTGCTATTTGTTTTAATTTATTTCACATAAAGTTA	133	86.47
	Zygosaccharomyces bisporus	GCA_003707595.2	10.51	PPKA02000002.1	1	GTCAGGTGCCAAGAATGTTTACTTTTAAAACatataaaaaattataaaaatACATTACATTTCTATTACTAAATTAAAAGTATAAATGTTTCTATTAATTCATACAAATACACGCACgcaaatatttttcataaagtttgatgtttttgttttccgaagctgaaaaa	GTCAGGTG	tgtttttgttttccgaagctgaaaaa	CCAAGAATGTTTACTTTTAAAACatataaaaaattataaaaatACATTACATTTCTATTACTAAATTAAAAGTATAAATGTTTCTATTAATTCATACAAATACACGCACgcaaatatttttcataaagtttga	133	81.2
	Zygosaccharomyces bisporus	GCA_003707595.2	10.51	PPKA02000003.1	2	TTCACGTGCAGTaaacaacaatttttcaagcgtTTTACTTAATTTATTTAATTTTAAAGGTATTTAAAGCTAATCAATacaatattattttttatgtaATCTTTACACTTAACacgttttattttattataACATTATTTTGAGTATGAGACTTCCGAAAGTAAATTT	TTCACGTG	AGTATGAGACTTCCGAAAGTAAATTT	CAGTaaacaacaatttttcaagcgtTTTACTTAATTTATTTAATTTTAAAGGTATTTAAAGCTAATCAATacaatattattttttatgtaATCTTTACACTTAACacgttttattttattataACATTATTTTG	134	82.09
	Zygosaccharomyces bisporus	GCA_003707595.2	10.51	PPKA02000012.1	3	GTCATGTGACCAAATAAGCTATAAGAAAACGCTTATACttaataaataaattataTGCAACTTAAACTTAAATAAACGTTTTATTAATTGATTTAACCATTAACTATATTTACTTTGTTTTGTAATGTTATGTTATACCTATGTTTTTTACTTCcgaaagtaaaaaa	GTCATGTG	TGTTTTTTACTTCcgaaagtaaaaaa	ACCAAATAAGCTATAAGAAAACGCTTATACttaataaataaattataTGCAACTTAAACTTAAATAAACGTTTTATTAATTGATTTAACCATTAACTATATTTACTTTGTTTTGTAATGTTATGTTATACCTA	133	80.45
	Zygosaccharomyces bisporus	GCA_003707595.2	10.51	PPKA02000013.1	4	GTCAGCTGATCATAAATaaaattatcaaagatgaatataattttacaatttatttttgagTTTTAAACATAAAACATAAATAAAACAATTATTTCCAAGTAGTACTTTTTAACTatacttttttatttacGCTTTAtaaaatgtttttgcttTCCGAACGATTAAAA	GTCAGCTG	tgtttttgcttTCCGAACGATTAAAA	ATCATAAATaaaattatcaaagatgaatataattttacaatttatttttgagTTTTAAACATAAAACATAAATAAAACAATTATTTCCAAGTAGTACTTTTTAACTatacttttttatttacGCTTTAtaaaa	133	84.96
	Zygosaccharomyces bisporus	GCA_003707595.2	10.51	PPKA02000018.1	5	GCCACGTGCATTTAATATTATTTTAATAATAGTTTTAAATTAAACAAATATTATTGCAATATTATTAACTATTAAAACATTATGttaaattttatttattacattcaaagattgtttttttgcattttagGTACTACTACTGTATTTGACTTCCGAACatttaaaa	GCCACGTG	TGTATTTGACTTCCGAACatttaaaa	CATTTAATATTATTTTAATAATAGTTTTAAATTAAACAAATATTATTGCAATATTATTAACTATTAAAACATTATGttaaattttatttattacattcaaagattgtttttttgcattttagGTACTACTAC	132	85.61
	Zygosaccharomyces bisporus	GCA_003707595.2	10.51	PPKA02000040.1	6	TGCACGTGATACTATATATAGTAATTCAAATGTTAATAATCTATTTTATATTATTATAAAATATGTTTATTATAATCATAATGTATATTTTTAAATGTATTTACTGTACGTAGTATATTTTACTTCATTTGGTTAAAGTTTATGTATAAGGGTTCCGAAAAGCAAAAT	TGCACGTG	TGTATAAGGGTTCCGAAAAGCAAAAT	ATACTATATATAGTAATTCAAATGTTAATAATCTATTTTATATTATTATAAAATATGTTTATTATAATCATAATGTATATTTTTAAATGTATTTACTGTACGTAGTATATTTTACTTCATTTGGTTAAAGTTTA	134	85.82
	Zygosaccharomyces bisporus	GCA_003707595.2	10.51	PPKA02000065.1	7	ATCAGGTGATCTATTTAGTTAGTATTTTAAGCTTATAAATAGTAgtaaatatttttcaaataaatacataaaaaataataataataaataaaattttattaAATACTGTAACTTAAATTTTGTAGAATTATACTTAAAGCTTTGTTTTTGCGTTCCGAAAGCAAAGAT	ATCAGGTG	TGTTTTTGCGTTCCGAAAGCAAAGAT	ATCTATTTAGTTAGTATTTTAAGCTTATAAATAGTAgtaaatatttttcaaataaatacataaaaaataataataataaataaaattttattaAATACTGTAACTTAAATTTTGTAGAATTATACTTAAAGCTT	134	87.31
	Zygosaccharomyces bisporus	GCA_003707595.2	10.51	PPKA02000096.1	8	TTCACGTGCTACGTGAAACTGTACTATATTacttgttttattttagtTTTTTATTGCGTAAATTTAGTTAAATTTACTTACTGTTGCTAGACTAAATTATTATTGTCatttactttttttgtatttttttattttatattATGTTTGTGCTTTCCGAACCGTGAATT	TTCACGTG	TGTTTGTGCTTTCCGAACCGTGAATT	CTACGTGAAACTGTACTATATTacttgttttattttagtTTTTTATTGCGTAAATTTAGTTAAATTTACTTACTGTTGCTAGACTAAATTATTATTGTCatttactttttttgtatttttttattttatattA	133	81.2
	Zygosaccharomyces pseudobailii	GCA_949129085.1	21.35	CASBRY010000001.1	1	ACCACGTGCTACAAAATATTATAATTTAAAGCAAATAATTTGTTtatataaatttttcaatattttcctattataaatatatttATAAAAGTTGTTTTATTactatattttatatttttattatataaCACAAATATTTGTTGTTCTAGCTTTCCGAAACTTAAAAA	ACCACGTG	TGTTCTAGCTTTCCGAAACTTAAAAA	CTACAAAATATTATAATTTAAAGCAAATAATTTGTTtatataaatttttcaatattttcctattataaatatatttATAAAAGTTGTTTTATTactatattttatatttttattatataaCACAAATATTTGT	133	89.47
	Zygosaccharomyces pseudobailii	GCA_949129085.1	21.35	CASBRY010000002.1	2	ATCACCTGATATATCTTAAATTAAACAAGTAgcagaaatattttatttaaaTATAATACAAAATGTAATGTAAAAACTGCTTTCTAattttaaataatttatttatttttaaaatttaGTTTTAATTTAGTTTTAGTAATAACAGTAGTTTATGTAAAAGCTTTCCGAACACAAAAAT	ATCACCTG	TGTAAAAGCTTTCCGAACACAAAAAT	ATATATCTTAAATTAAACAAGTAgcagaaatattttatttaaaTATAATACAAAATGTAATGTAAAAACTGCTTTCTAattttaaataatttatttatttttaaaatttaGTTTTAATTTAGTTTTAGTAATAACAGTAGTTTA	144	86.81
	Zygosaccharomyces pseudobailii	GCA_949129085.1	21.35	CASBRY010000003.1	3	AGCACGTgattaaattaaattataactAGAGAGAAGTTATTTACTTTTTTATAATTCTAAAGTtctattattaaaaataaataattatattttgGTTTAATAGTAAAAATAATTTGGGATTTGCAATAAAAaagtttgtttttgtttaAGCGTTCCGAAAGACAaaaa	AGCACGTg	tgtttaAGCGTTCCGAAAGACAaaaa	attaaattaaattataactAGAGAGAAGTTATTTACTTTTTTATAATTCTAAAGTtctattattaaaaataaataattatattttgGTTTAATAGTAAAAATAATTTGGGATTTGCAATAAAAaagtttgtttt	134	85.82
	Zygosaccharomyces pseudobailii	GCA_949129085.1	21.35	CASBRY010000004.1	4	ATCACCTGATACATTTTATAAAAAgattaaataataaatactTTATTTTATTACAATAAAATAACACAAAAAAGTAAATACTTTTAATATTACTTAAAACACTATTATTTTAAAGTTTTTTATTAGAAACAAGAGAGTACTATGTATATGCCTTCCGAACAAATAAAA	ATCACCTG	TGTATATGCCTTCCGAACAAATAAAA	ATACATTTTATAAAAAgattaaataataaatactTTATTTTATTACAATAAAATAACACAAAAAAGTAAATACTTTTAATATTACTTAAAACACTATTATTTTAAAGTTTTTTATTAGAAACAAGAGAGTACTA	134	86.57
	Zygosaccharomyces pseudobailii	GCA_949129085.1	21.35	CASBRY010000005.1	5	atcacgTGTActaaaaaattaaaacataaaataaaaacgtttatgatttattattatagATTAAAGCTATAATAcaattaattattaataattatttatttattaaattgttaattaatttaatttatttaatgTTATGTTTTGTGTTCTGTTTCCGAacataaaaat	atcacgTG	TGTGTTCTGTTTCCGAacataaaaat	TActaaaaaattaaaacataaaataaaaacgtttatgatttattattatagATTAAAGCTATAATAcaattaattattaataattatttatttattaaattgttaattaatttaatttatttaatgTTATGTTT	134	91.04
	Zygosaccharomyces pseudobailii	GCA_949129085.1	21.35	CASBRY010000006.1	6	TTCACGTGAGCTTATTTTAAAATAAATTTTAACtttttaaaattaaataattattttcaatataaagcaaaataaaaatagtgATAGTATATCTAAAGCTATATTGAATATGCAATTATAAAATTTATACGTCaatatttatatttattaaggTGTAAGAGTTCCGAAGGCAAAGTT	TTCACGTG	ggTGTAAGAGTTCCGAAGGCAAAGTT	AGCTTATTTTAAAATAAATTTTAACtttttaaaattaaataattattttcaatataaagcaaaataaaaatagtgATAGTATATCTAAAGCTATATTGAATATGCAATTATAAAATTTATACGTCaatatttatatttattaa	143	87.41
	Zygosaccharomyces pseudobailii	GCA_949129085.1	21.35	CASBRY010000007.1	7	ATCTCGTGACACAAATATTACTAGAACCATTTTATaaataatacaaaatataattttaaaattaaaagcaaataataatttagtAAATTAACGTATTATTTTAGCTAAACATAATTTATAATTAAAAGTTAAAGTTTTTTAATGGTTTCGCTTtccgaaagaaaaaaa	ATCTCGTG	TGGTTTCGCTTtccgaaagaaaaaaa	ACACAAATATTACTAGAACCATTTTATaaataatacaaaatataattttaaaattaaaagcaaataataatttagtAAATTAACGTATTATTTTAGCTAAACATAATTTATAATTAAAAGTTAAAGTTTTTTAA	134	87.31
	Zygosaccharomyces pseudobailii	GCA_949129085.1	21.35	CASBRY010000008.1	8	GTCAGATgataacaaaaaataaaatttttatatTAAAACTTTTTTAATAAACATTTTAAAAACTAGAtttataaaacaaaaataaacgTTTTAAGAAAAAACTTAATTTTAGCAAAACATACTTATAAAACAAACAAATCTTTGTTTTAGAGTTCCGAACATAGAAAA	GTCAGATg	TGTTTTAGAGTTCCGAACATAGAAAA	ataacaaaaaataaaatttttatatTAAAACTTTTTTAATAAACATTTTAAAAACTAGAtttataaaacaaaaataaacgTTTTAAGAAAAAACTTAATTTTAGCAAAACATACTTATAAAACAAACAAATCTT	134	87.31
	Zygosaccharomyces pseudobailii	GCA_949129085.1	21.35	CASBRY010000009.1	9	GTCAGATGATAGAAAAATAAACTTTTTGTAAaaagtatttttttattttaaatttgtaaataaaaatacaaaaataaaatgttttttgctttttaaaAAGCATTTGCAATAGTTGCAAAATGAACGTTTTAAAAAAAACGTTGTTTTAGAGTTCCGAACATAGAAAC	GTCAGATG	TGTTTTAGAGTTCCGAACATAGAAAC	ATAGAAAAATAAACTTTTTGTAAaaagtatttttttattttaaatttgtaaataaaaatacaaaaataaaatgttttttgctttttaaaAAGCATTTGCAATAGTTGCAAAATGAACGTTTTAAAAAAAACGT	133	84.21
	Zygosaccharomyces pseudobailii	GCA_949129085.1	21.35	CASBRY010000010.1	10	GTCAGGTGATAAAGATTAAAAACTATTACTAAACATACTTTTTAAATTAATAATTTTGAATAGAATATCAAAAACATATAATTAAAGATTTGTGATTTATAATTATTTTACTTAAAAAAATCTATTTTTATTAAAACATTATGTTTTTGTGTTCCGAAAGAAAAAAC	GTCAGGTG	TGTTTTTGTGTTCCGAAAGAAAAAAC	ATAAAGATTAAAAACTATTACTAAACATACTTTTTAAATTAATAATTTTGAATAGAATATCAAAAACATATAATTAAAGATTTGTGATTTATAATTATTTTACTTAAAAAAATCTATTTTTATTAAAACATTA	133	88.72
	Zygosaccharomyces pseudobailii	GCA_949129085.1	21.35	CASBRY010000011.1	11	ATCACGTGCATTATTTACTTTAAACAAATGTTAAAAACATATATCATTTATAGTATTATAGTATTAATTTTAAATTTATGTTTAtacttttttgtttattaaaCGTTTTATTACTTTGGAAAGTAAATATAAAGCTAACCTTTGTATTTGATTTCCGAAGATAAAAAA	ATCACGTG	TGTATTTGATTTCCGAAGATAAAAAA	CATTATTTACTTTAAACAAATGTTAAAAACATATATCATTTATAGTATTATAGTATTAATTTTAAATTTATGTTTAtacttttttgtttattaaaCGTTTTATTACTTTGGAAAGTAAATATAAAGCTAACCTT	134	84.33
	Zygosaccharomyces pseudobailii	GCA_949129085.1	21.35	CASBRY010000012.1	12	gtcaGGTGATATATATTTTATTAAATAGCAAAATATACTTTTTATATTAATTGTTAAAATTAAAACTATATATTAATAAATTTATAATATattcaaatattttatttttatgttttAAAACTttatttataataaaaatGTTTGTTTTTGTCTTccgaaagaaaaata	gtcaGGTG	TGTTTTTGTCTTccgaaagaaaaata	ATATATATTTTATTAAATAGCAAAATATACTTTTTATATTAATTGTTAAAATTAAAACTATATATTAATAAATTTATAATATattcaaatattttatttttatgttttAAAACTttatttataataaaaatGTT	134	93.28
	Zygosaccharomyces pseudobailii	GCA_949129085.1	21.35	CASBRY010000013.1	13	GTCTCGTGATAAATAAATTATAAAACgtattttctattttataataaatactattttaaaattaatgacttaataatatttaaataATTAATTTAAAAACATATTAAATAGTAAGTCAAAatacttttttaatattgttattgtttttCGTTtccgaagaagaaaaa	GTCTCGTG	tgtttttCGTTtccgaagaagaaaaa	ATAAATAAATTATAAAACgtattttctattttataataaatactattttaaaattaatgacttaataatatttaaataATTAATTTAAAAACATATTAAATAGTAAGTCAAAatacttttttaatattgttat	133	90.98
	Zygosaccharomyces pseudobailii	GCA_949129085.1	21.35	CASBRY010000014.1	14	ATCACATGAAAAGTTTagcaaaataaaacaattatatttaatttatattattattacagATAAAGCACTTAATTATTTAATAAACAatattttgtttattttatttataaGAAACTAAGGTTAAATATTATGCTTTACTTTATGTTTATTGTTTCCGAACATAAAAAT	ATCACATG	TGTTTATTGTTTCCGAACATAAAAAT	AAAAGTTTagcaaaataaaacaattatatttaatttatattattattacagATAAAGCACTTAATTATTTAATAAACAatattttgtttattttatttataaGAAACTAAGGTTAAATATTATGCTTTACTTTA	134	86.57
	Zygosaccharomyces pseudobailii	GCA_949129085.1	21.35	CASBRY010000015.1	15	ATCACATGCAAATatttaaaaaataaaattaataaaattaaaatactttattattatatatagtatataaaataaagtgtttaaatatatatttattaattcTTTTATTTGCATATTGTAAAAAGTTTAATAAATTTATTTATGTTTATGTGTTCCGAACGTAAGAAT	ATCACATG	TGTTTATGTGTTCCGAACGTAAGAAT	CAAATatttaaaaaataaaattaataaaattaaaatactttattattatatatagtatataaaataaagtgtttaaatatatatttattaattcTTTTATTTGCATATTGTAAAAAGTTTAATAAATTTATTTA	134	92.54
	Zygosaccharomyces pseudobailii	GCA_949129085.1	21.35	CASBRY010000016.1	16	AACAGATGGTACAATTGAATataattctaaaaaaaatattcataataaaaatataatagaTATTAATAGTAGATTTAAATTAAAACAATCTATAAATCATAgtgaatatttaatttatgtaTATCAATTATTATCACATTATTGTATTAGTCCTcctaaattaaaaat	AACAGATG	TGTATTAGTCCTcctaaattaaaaat	GTACAATTGAATataattctaaaaaaaatattcataataaaaatataatagaTATTAATAGTAGATTTAAATTAAAACAATCTATAAATCATAgtgaatatttaatttatgtaTATCAATTATTATCACATTAT	134	87.31
	Zygosaccharomyces parabailii	GCA_001984395.2	20.83	CP019490.1	1	ATCACCTGATACTTTTTGTAATAAAATTAAGTAATAATTATCATATTTtaatatataaaaaatatattcttttataTACTTTTTATATTAAttatattttatattttttaaaagctTAATAACAAAAGTAGCAATATACTGTGTATATGCGTTCCGAACAAATTAAA	ATCACCTG	TGTATATGCGTTCCGAACAAATTAAA	ATACTTTTTGTAATAAAATTAAGTAATAATTATCATATTTtaatatataaaaaatatattcttttataTACTTTTTATATTAAttatattttatattttttaaaagctTAATAACAAAAGTAGCAATATACTG	133	89.47
	Zygosaccharomyces parabailii	GCA_001984395.2	20.83	CP019491.1	2	GTCAGGTGATAAAGATTAAAAACTATTACTAAACATACTTTTTAaattaataattttgaatagAATATCAAAAACATATAATTAAAGATTTGTGATTTATAATTATTTtacttaaaaaaatctatttTTATTAAAACATTATGTTTTTGTGTTccgaaagaaaaaac	GTCAGGTG	TGTTTTTGTGTTccgaaagaaaaaac	ATAAAGATTAAAAACTATTACTAAACATACTTTTTAaattaataattttgaatagAATATCAAAAACATATAATTAAAGATTTGTGATTTATAATTATTTtacttaaaaaaatctatttTTATTAAAACATTA	133	88.72
	Zygosaccharomyces parabailii	GCA_001984395.2	20.83	CP019492.1	3	ACCACGTGCTACAAAATATTATAATTTAAAGCAAATAATTTGTTTatataaatttttcaatattttcctATTATAAATATATTTATAAAAGTTGTTTTATTACtatattttatatttttattatataaCACAAATATTTGTTGTTCTAGCTTTCCGAAACTTAAAAA	ACCACGTG	TGTTCTAGCTTTCCGAAACTTAAAAA	CTACAAAATATTATAATTTAAAGCAAATAATTTGTTTatataaatttttcaatattttcctATTATAAATATATTTATAAAAGTTGTTTTATTACtatattttatatttttattatataaCACAAATATTTGT	133	89.47
	Zygosaccharomyces parabailii	GCA_001984395.2	20.83	CP019493.1	4	ATCACATGAAAAGTTTagcaaaataaaacaattaTATTTAatttatattattattacagATAAAGCACTTAATTATTTAATAaacaatattttgtttattttatttataaGAAACTAAGGTTAAATATTATGCTTTACTTTATGTTTATTGTTTCCGAACATAAAAAT	ATCACATG	TGTTTATTGTTTCCGAACATAAAAAT	AAAAGTTTagcaaaataaaacaattaTATTTAatttatattattattacagATAAAGCACTTAATTATTTAATAaacaatattttgtttattttatttataaGAAACTAAGGTTAAATATTATGCTTTACTTTA	134	86.57
	Zygosaccharomyces parabailii	GCA_001984395.2	20.83	CP019494.1	5	ATCACCTGATACATTTTATAAAAAGattaaataataaatactttattttattacaaTAAAATAACACAAGAAAGTAAATACTTTTAATATTACTTAAAACACTATTATTTTAAAGTTTTTTATTAGAAACAAGAGAGTACTATGTATATGCCTTCCgaacaaataaaa	ATCACCTG	TGTATATGCCTTCCgaacaaataaaa	ATACATTTTATAAAAAGattaaataataaatactttattttattacaaTAAAATAACACAAGAAAGTAAATACTTTTAATATTACTTAAAACACTATTATTTTAAAGTTTTTTATTAGAAACAAGAGAGTACTA	134	85.82
	Zygosaccharomyces parabailii	GCA_001984395.2	20.83	CP019495.1	6	ATCACATGATACATATTAAATAAAACATAACAATTGtttaattttaatttatAATATTATAAttttaaaataaaaataattatatattttattaGTAACTATTTTATGTATACTACTAAGAAGTAAACTTACAGCTAACATTTGTTTTTGCTTTCcgaaaataaaatt	ATCACATG	TGTTTTTGCTTTCcgaaaataaaatt	ATACATATTAAATAAAACATAACAATTGtttaattttaatttatAATATTATAAttttaaaataaaaataattatatattttattaGTAACTATTTTATGTATACTACTAAGAAGTAAACTTACAGCTAACATT	134	88.06
	Zygosaccharomyces parabailii	GCA_001984395.2	20.83	CP019496.1	7	ATCATGTGATATTTATCATATTATATTGTAACAAATAGTTTTTAATTTAATACTTTTTAATAAatttataaaaaattacaatTATTTTAACTTGTAATacattttaatttttttttgagattcaATTTTAGTAGAAGTTATGTTTTTGTCTTCcgaaaaaacaaaa	ATCATGTG	TGTTTTTGTCTTCcgaaaaaacaaaa	ATATTTATCATATTATATTGTAACAAATAGTTTTTAATTTAATACTTTTTAATAAatttataaaaaattacaatTATTTTAACTTGTAATacattttaatttttttttgagattcaATTTTAGTAGAAGTTA	132	88.64
	Zygosaccharomyces parabailii	GCA_001984395.2	20.83	CP019497.1	8	ATCAGGTGataaaaataacaaaattacataatatttattttttttaattaaCATTTTAAGTAATTTattttaaaaatgaaaacaaaatatttttaaaaagtaACACAGATTTAACATAAAAACattataagaaaaaaatatttgttttAGAGTTCCGAACATAGAAAc	ATCAGGTG	tgttttAGAGTTCCGAACATAGAAAc	ataaaaataacaaaattacataatatttattttttttaattaaCATTTTAAGTAATTTattttaaaaatgaaaacaaaatatttttaaaaagtaACACAGATTTAACATAAAAACattataagaaaaaaatatt	134	90.3
	Zygosaccharomyces parabailii	GCA_001984395.2	20.83	CP019498.1	9	TGCACGTGATATATATTAAATTATATTATCTAAATACTAATGTTAAATAATTATTTCTAATATATATTAAATATGTTTTGCTATGTATTTATTTAAATTATGTATGATAGATAGCATTTAAATTAAGTTTTTTaaaattcattttctttaagGTGTAGGAGTTCCGAAGTAAGATTT	TGCACGTG	gGTGTAGGAGTTCCGAAGTAAGATTT	ATATATATTAAATTATATTATCTAAATACTAATGTTAAATAATTATTTCTAATATATATTAAATATGTTTTGCTATGTATTTATTTAAATTATGTATGATAGATAGCATTTAAATTAAGTTTTTTaaaattcattttctttaa	143	88.81
	Zygosaccharomyces parabailii	GCA_001984395.2	20.83	CP019499.1	10	GTCTCGTGATAAATAAATTATAAAACgtattttctattttatAATAAATACTATTTTAAAATTAATGACTTAATAATATTTAAATAATTAATTTAAAAACATATTAAATAGTAAgtcaaaatacttttttaatattgttattgtttttcgtttccgaagaagaaaaa	GTCTCGTG	tgtttttcgtttccgaagaagaaaaa	ATAAATAAATTATAAAACgtattttctattttatAATAAATACTATTTTAAAATTAATGACTTAATAATATTTAAATAATTAATTTAAAAACATATTAAATAGTAAgtcaaaatacttttttaatattgttat	133	90.98
	Zygosaccharomyces parabailii	GCA_001984395.2	20.83	CP019500.1	11	ATCACATGAAAGATTAATAAACATAAAATAcatatatttattttattctattATTTTATAAAAGTTACTTAATTCTTTGTTAagtaatattttctttattatATTCATAAACAAATGAAAACAGTATTGTATTATATATTATGTTTATGTGTTCcgaaaataaaaat	ATCACATG	TGTTTATGTGTTCcgaaaataaaaat	AAAGATTAATAAACATAAAATAcatatatttattttattctattATTTTATAAAAGTTACTTAATTCTTTGTTAagtaatattttctttattatATTCATAAACAAATGAAAACAGTATTGTATTATATATTA	133	87.97
	Zygosaccharomyces parabailii	GCA_001984395.2	20.83	CP019501.1	12	TCCACGTGATAAATAAACCTATAATTATAGTAAAATTActtcttttatttaatATTTAAATAttataaataaaaatactTATTAAATATAATACATTTTATTAGtatattttatatttatattatatttttttgaaattgtttgtTTAAGCTTTCCgaaaattaaaaa	TCCACGTG	tgtTTAAGCTTTCCgaaaattaaaaa	ATAAATAAACCTATAATTATAGTAAAATTActtcttttatttaatATTTAAATAttataaataaaaatactTATTAAATATAATACATTTTATTAGtatattttatatttatattatatttttttgaaattgtt	134	92.54
	Zygosaccharomyces parabailii	GCA_001984395.2	20.83	CP019502.1	13	GTCTCGTGACAATTAAAGTTTTAAAACtactttttattttattataaATACTATTTTAAAGTTATGCATTAATAATATTTAAAAACGTTAATTTAAATAGtcaaacaaataaaattaGAAGTAAAGTTTTGAATGTTTTAATGTTTAGGTTTTccgaaagaaaaaaa	GTCTCGTG	TGTTTAGGTTTTccgaaagaaaaaaa	ACAATTAAAGTTTTAAAACtactttttattttattataaATACTATTTTAAAGTTATGCATTAATAATATTTAAAAACGTTAATTTAAATAGtcaaacaaataaaattaGAAGTAAAGTTTTGAATGTTTTAA	133	86.47
	Zygosaccharomyces parabailii	GCA_001984395.2	20.83	CP019503.1	14	TTCACGTGCATTATTTACTTTAAACAAATGTTAAAAACATATATCATTTATAGTATTATAGTATTAATTTTAAATTTATGTTTatacttttttgtttattaaACGTTTTATCACTTTGGAAAGTAAATATAAAGCTAACCTTTGTATTTGATTTCCgaagataaaaaa	TTCACGTG	TGTATTTGATTTCCgaagataaaaaa	CATTATTTACTTTAAACAAATGTTAAAAACATATATCATTTATAGTATTATAGTATTAATTTTAAATTTATGTTTatacttttttgtttattaaACGTTTTATCACTTTGGAAAGTAAATATAAAGCTAACCTT	134	83.58
	Zygosaccharomyces parabailii	GCA_001984395.2	20.83	CP019504.1	15	TTCACGTGatatatattttattatattCGTTAATTATTAAAACAatagaatattttcaaaatataacTAAATATAACtattatatattattttgaattaCGTTTAATTATAACTTTTTAGACTAGTAAAATGTTTCTTAACTGTGTAATATTTCCGAAGACCAAAAT	TTCACGTG	TGTGTAATATTTCCGAAGACCAAAAT	atatatattttattatattCGTTAATTATTAAAACAatagaatattttcaaaatataacTAAATATAACtattatatattattttgaattaCGTTTAATTATAACTTTTTAGACTAGTAAAATGTTTCTTAAC	133	87.22
	Zygosaccharomyces parabailii	GCA_001984395.2	20.83	CP019505.1	16	GTCAGAtgataacaaaaaataaaatttttatattaAAACTTTTTTAATAAACATTTTAAAAACTAGATttataaaacaaaaataaacgttttaagaaaaaacttAATTTTAGCAAAACATACTTATAAAACAAACAAATCTTTGTTTTAGAGTTCCGAACatagaaaa	GTCAGAtg	TGTTTTAGAGTTCCGAACatagaaaa	ataacaaaaaataaaatttttatattaAAACTTTTTTAATAAACATTTTAAAAACTAGATttataaaacaaaaataaacgttttaagaaaaaacttAATTTTAGCAAAACATACTTATAAAACAAACAAATCTT	134	87.31
	Zygosaccharomyces bailii	GCA_900162805.1	10.77	FUGC01000001.1	1	ATCACCTGATACATTTtataaaaagattaaataataaatactttattttattacaataaaaaaacacaaaaaAGTAAATGCTTTTAATATTACTTAAAACACTAGTATTTTAAAGTTTTTTATTAGAAACAAGAGAGTACTATGTATATGCCTTCCgaacaaataaaa	ATCACCTG	TGTATATGCCTTCCgaacaaataaaa	ATACATTTtataaaaagattaaataataaatactttattttattacaataaaaaaacacaaaaaAGTAAATGCTTTTAATATTACTTAAAACACTAGTATTTTAAAGTTTTTTATTAGAAACAAGAGAGTACTA	134	85.07
	Zygosaccharomyces bailii	GCA_900162805.1	10.77	FUGC01000005.1	2	ATCACATGAAAACTTtaacaaaataaaacaattatatttaatttatattattattacagATAAAGCACTTAATTATTTAGTAAACaatattttgtttattttgtttataAGTAACTAAGGTTAAATATTATGCTTTACTCTATGTTTATTGTTTCCGAACATAAAAAT	ATCACATG	TGTTTATTGTTTCCGAACATAAAAAT	AAAACTTtaacaaaataaaacaattatatttaatttatattattattacagATAAAGCACTTAATTATTTAGTAAACaatattttgtttattttgtttataAGTAACTAAGGTTAAATATTATGCTTTACTCTA	134	85.07
	Zygosaccharomyces bailii	GCA_900162805.1	10.77	FUGC01000008.1	3	ATCAGGTGATAAAGATTAAAATATATTACTAAACATACTTTTtaaattaataattttgaataaaatattaaaaacaTATAATTAAAGATTTATAATTTATAATTATTTtacttaaaaaaatctatttTTATTAAAACATTATGTTTTTGTGTTccgaaagaaaaaaa	ATCAGGTG	TGTTTTTGTGTTccgaaagaaaaaaa	ATAAAGATTAAAATATATTACTAAACATACTTTTtaaattaataattttgaataaaatattaaaaacaTATAATTAAAGATTTATAATTTATAATTATTTtacttaaaaaaatctatttTTATTAAAACATTA	133	92.48
	Zygosaccharomyces bailii	GCA_900162805.1	10.77	FUGC01000009.1	4	GTCAGAtgataacaaaaaataaaatttttatattaATACTTTTTTAATAAACATTTTAAAAACTAGCattaaaaaacaaaaataaacgttttaagaaaaaacttAATTTTAGCAAAAATACTTATAAAACAAACAAATCTTTGTTTTAGAGTTCCGAAcatagaaaa	GTCAGAtg	TGTTTTAGAGTTCCGAAcatagaaaa	ataacaaaaaataaaatttttatattaATACTTTTTTAATAAACATTTTAAAAACTAGCattaaaaaacaaaaataaacgttttaagaaaaaacttAATTTTAGCAAAAATACTTATAAAACAAACAAATCTT	133	87.22
	Zygosaccharomyces bailii	GCA_900162805.1	10.77	FUGC01000010.1	5	ATCACGTGCATTAtttactttgaaaaaatgttaaAAACATATTTCATTTATAGTATTATAGTATtaattttaaatttatgtttatacttttttgtttattaaATGTTTTATCACTTTAAAAAGTAAATATAAAGCTAACCTTTGTATTTGATTTCCGAAGATAAAAAA	ATCACGTG	TGTATTTGATTTCCGAAGATAAAAAA	CATTAtttactttgaaaaaatgttaaAAACATATTTCATTTATAGTATTATAGTATtaattttaaatttatgtttatacttttttgtttattaaATGTTTTATCACTTTAAAAAGTAAATATAAAGCTAACCTT	134	85.82
	Zygosaccharomyces bailii	GCA_900162805.1	10.77	FUGC01000013.1	6	TTCACGTgatatatattttattatatttgtTAAGTATTAAAACAAtagaatatttttcaaaatataactaaatataattattatatattatttttgaattatgTTTAAGATAACTTTTTAAAGTAGTAAAATGTTTATTAACTGTGTAATATTTCCGAAGGCCAAAAT	TTCACGTg	TGTGTAATATTTCCGAAGGCCAAAAT	atatatattttattatatttgtTAAGTATTAAAACAAtagaatatttttcaaaatataactaaatataattattatatattatttttgaattatgTTTAAGATAACTTTTTAAAGTAGTAAAATGTTTATTAAC	134	89.55
	Zygosaccharomyces bailii	GCA_900162805.1	10.77	FUGC01000017.1	7	ACCACGTGCTAcaaaatattataatataaAGCAAATAATTTATTTatataaatttttcaatatttttttgttataaatatatttataataGTTGTTTTATTActatattttatatttttattatataaCACAAATATCTGTTGTTCTAGCTTTCCGAAACTCAAAAA	ACCACGTG	TGTTCTAGCTTTCCGAAACTCAAAAA	CTAcaaaatattataatataaAGCAAATAATTTATTTatataaatttttcaatatttttttgttataaatatatttataataGTTGTTTTATTActatattttatatttttattatataaCACAAATATCTGT	133	90.23
	Zygosaccharomyces bailii	GCA_900162805.1	10.77	FUGC01000025.1	8	GTCTCGTGATAAATAAATTATAAAAAGGTATTTGTTATTTTATAATAAATACTATTTTAAAATTAATAGCTTAATAATATTTAAACAGTTAATTTAAAAACATATTAAATAGTAAGtaaaaatacttttttgatattgtgattgttttttgtttccgaagaagaaaaa	GTCTCGTG	tgttttttgtttccgaagaagaaaaa	ATAAATAAATTATAAAAAGGTATTTGTTATTTTATAATAAATACTATTTTAAAATTAATAGCTTAATAATATTTAAACAGTTAATTTAAAAACATATTAAATAGTAAGtaaaaatacttttttgatattgtgat	134	88.81
	Zygotorulaspora chibaensis	GCA_030565665.1	10.87	JAJMCM010000001.1	1	TACACGTGACTATTGTACTATGTTTTTTGATAAGTACTTATTATAttttaatatataaaagCCGTAAATActttttgcttttgaaaagttgtttgtaatatatattttttatttgttttttttgtttttgcaaattttatttttatgtTGTTTTTCCGAAACATTTATC	TACACGTG	tatgtTGTTTTTCCGAAACATTTATC	ACTATTGTACTATGTTTTTTGATAAGTACTTATTATAttttaatatataaaagCCGTAAATActttttgcttttgaaaagttgtttgtaatatatattttttatttgttttttttgtttttgcaaattttatttt	135	83.7
	Zygotorulaspora chibaensis	GCA_030565665.1	10.87	JAJMCM010000002.1	2	CTCACGTGATGTAATcttatttatattttctatatatttatattgtttttttgttttaattaaaatatataaataaaatttatTATATAAAACgtttttttgcaaaaacaACTAACATAAATTATTAATTTAGATTTTAGTGCGCTTTGGTTTTCcgaacaaagaaaa	CTCACGTG	CGCTTTGGTTTTCcgaacaaagaaaa	ATGTAATcttatttatattttctatatatttatattgtttttttgttttaattaaaatatataaataaaatttatTATATAAAACgtttttttgcaaaaacaACTAACATAAATTATTAATTTAGATTTTAGTG	134	88.81
	Zygotorulaspora chibaensis	GCA_030565665.1	10.87	JAJMCM010000003.1	3	GCCACGTGCACAAATAATACTATTTTTTACAAAGCATATTATTTTAAAGtaaattataaattttattaatattttttattataaaaCATTTAATTGATTTTAATTTAAATTAGCTTTTAATTAGAGatgttttatttctttttaatgTTTGGCTTCCGAAGCGAGATTC	GCCACGTG	aatgTTTGGCTTCCGAAGCGAGATTC	CACAAATAATACTATTTTTTACAAAGCATATTATTTTAAAGtaaattataaattttattaatattttttattataaaaCATTTAATTGATTTTAATTTAAATTAGCTTTTAATTAGAGatgttttatttcttttt	135	88.89
	Zygotorulaspora chibaensis	GCA_030565665.1	10.87	JAJMCM010000004.1	4	TCCACGTGcattcttgataaaatatttttAAGAATATAATAACTAAATTTAAATTATAAAACCctatttgtatttttgtacatttatttatttattgcTTTATTAAATTATTGTTCATTTTAAAAACAATATACCTGAAGATTTGGTTTTGCCTTCCGAAACACAAATC	TCCACGTG	TGGTTTTGCCTTCCGAAACACAAATC	cattcttgataaaatatttttAAGAATATAATAACTAAATTTAAATTATAAAACCctatttgtatttttgtacatttatttatttattgcTTTATTAAATTATTGTTCATTTTAAAAACAATATACCTGAAGATT	135	85.19
	Zygotorulaspora chibaensis	GCA_030565665.1	10.87	JAJMCM010000006.1	5	GTCACATGGGAAGCCTagcaaaaattttgacaTAAAGTTTTAAaagaatatattttcaatattataGCAAAAAACAGTTCATAATTATTCTTTAAGTTTAATTGTTTAAAACATTTGTTTTTTAGTAACTATAAAAAATGTTATGTTTTTGCGCTCCGAAAATAGAAAG	GTCACATG	TGTTTTTGCGCTCCGAAAATAGAAAG	GGAAGCCTagcaaaaattttgacaTAAAGTTTTAAaagaatatattttcaatattataGCAAAAAACAGTTCATAATTATTCTTTAAGTTTAATTGTTTAAAACATTTGTTTTTTAGTAACTATAAAAAATGTTA	135	81.48
	Zygotorulaspora chibaensis	GCA_030565665.1	10.87	JAJMCM010000007.1	6	GTCACGTGACTACATATTATAAAATAAAGCTTGCTTATAAATATATTTTATAGTTTTCAGATACATTTGTAAAATTGATAGTAATATTTGTTTAATTTATACTATGCAGCTATTACTTTTGCAAAACGTTTTCAGAAATTTAATGGGTTTGTGTTCCGAAACACTAATA	GTCACGTG	TGGGTTTGTGTTCCGAAACACTAATA	ACTACATATTATAAAATAAAGCTTGCTTATAAATATATTTTATAGTTTTCAGATACATTTGTAAAATTGATAGTAATATTTGTTTAATTTATACTATGCAGCTATTACTTTTGCAAAACGTTTTCAGAAATTTAA	135	80.74
	Zygotorulaspora chibaensis	GCA_030565665.1	10.87	JAJMCM010000008.1	7	gtcACAtgtaaaaaataataaaataaacTAAAgctttatatttttgtttttatttttaaacTTACTAATTTATATTACATCTTTAATTTAATAAGAAattattttgagtttttaACAGCATTTTAttatattcattttcttaAAGTTTATGTATTCcgaaagttgaaaa	gtcACAtg	AGTTTATGTATTCcgaaagttgaaaa	taaaaaataataaaataaacTAAAgctttatatttttgtttttatttttaaacTTACTAATTTATATTACATCTTTAATTTAATAAGAAattattttgagtttttaACAGCATTTTAttatattcattttcttaA	135	88.15
	Zygotorulaspora chibaensis	GCA_030565665.1	10.87	JAJMCM010000009.1	8	ATCACATGACTAAATAATCaaacttaaaaaataatataattattgtttattatttttaaaACATTTTAAAAATCTACCCTTTTAATAATACCTGTATATTGTTACATATATAAACCAGTTTTGTTACTTTTATTTGTTATTATGTTTGATGTTTCCGAAGATAGAAAA	ATCACATG	TGTTTGATGTTTCCGAAGATAGAAAA	ACTAAATAATCaaacttaaaaaataatataattattgtttattatttttaaaACATTTTAAAAATCTACCCTTTTAATAATACCTGTATATTGTTACATATATAAACCAGTTTTGTTACTTTTATTTGTTATTA	134	85.07
	Zygotorulaspora florentina	GCA_003671575.3	11	PPJY03000001.1	1	CGCACGTGCCTATTTTCCaaacaaatttggatttgGTAAATAATATGTTTTAaactcaaaatatttatcttttatttgaatttttgtttatctatataaattaaaatatgtctaaataaaaataattctAAAAGCAATGTTATGTTAGGGCTTCCGAAACCCAAAGA	CGCACGTG	ATGTTAGGGCTTCCGAAACCCAAAGA	CCTATTTTCCaaacaaatttggatttgGTAAATAATATGTTTTAaactcaaaatatttatcttttatttgaatttttgtttatctatataaattaaaatatgtctaaataaaaataattctAAAAGCAATGTT	133	83.46
	Zygotorulaspora florentina	GCA_003671575.3	11	PPJY03000002.1	2	TTCACGTGACTCtaaaacaaagaaaattcaaaagtaaATTAAGTTTTTTAATGTCTGAGAAATTTTAAGGATTTTAGTgtattttatattttaCATTCTTGGCGGGTTTTgtttaaatttcaaaagctaAGAAAACACATTTGTGGAAGGGCTCCgaacaaagaaaa	TTCACGTG	TGTGGAAGGGCTCCgaacaaagaaaa	ACTCtaaaacaaagaaaattcaaaagtaaATTAAGTTTTTTAATGTCTGAGAAATTTTAAGGATTTTAGTgtattttatattttaCATTCTTGGCGGGTTTTgtttaaatttcaaaagctaAGAAAACACATT	133	77.44
	Zygotorulaspora florentina	GCA_003671575.3	11	PPJY03000003.1	3	ATCACATGACTAAATAAaacatttaaaaaataacaCTTGTTTTTTAATaatatttgcaaaaataaactttGTTTCAATACAAAATATTACCCCATTTTAAAAATCAATGCAAACAGATTTTACATGGTTTTACAAGGTTTTTAGATTTAGAGTTccgaaagaagaaaa	ATCACATG	AGATTTAGAGTTccgaaagaagaaaa	ACTAAATAAaacatttaaaaaataacaCTTGTTTTTTAATaatatttgcaaaaataaactttGTTTCAATACAAAATATTACCCCATTTTAAAAATCAATGCAAACAGATTTTACATGGTTTTACAAGGTTTTT	134	80.6
	Zygotorulaspora florentina	GCA_003671575.3	11	PPJY03000005.1	4	GTCATGTGACTCAAAAGTCTTAAAATAAAACTATAATATATCTTGGTTTAAAATAgttgtatatatatactAAAAATGTAACTATACTTAAACGtttaaaactttttaagtcttttattttttggtaCGtatgatttatttttggatatGTTTTCCGaaaaagtattt	GTCATGTG	tggatatGTTTTCCGaaaaagtattt	ACTCAAAAGTCTTAAAATAAAACTATAATATATCTTGGTTTAAAATAgttgtatatatatactAAAAATGTAACTATACTTAAACGtttaaaactttttaagtcttttattttttggtaCGtatgatttatttt	134	82.09
	Zygotorulaspora florentina	GCA_003671575.3	11	PPJY03000007.1	5	TTCACGTGATGCATAACAATTAAAGTTTTtaattcttgttttttaGATTTAATTTTCCAATTATTATATTGTTTTAAAATTCCAATGTTTTTgccttttcattttcttagttgtttatttttggtttttttgtttggtgttttgtattttgtttCCGAACATAGATTC	TTCACGTG	tgtattttgtttCCGAACATAGATTC	ATGCATAACAATTAAAGTTTTtaattcttgttttttaGATTTAATTTTCCAATTATTATATTGTTTTAAAATTCCAATGTTTTTgccttttcattttcttagttgtttatttttggtttttttgtttggtgttt	134	80.6
	Zygotorulaspora florentina	GCA_003671575.3	11	PPJY03000010.1	6	CACACGTGCATaattgcttcaaaagtttcttcaGCATTTTTAATGATTAATAATTTAAATACTCTTTATTTAAAAGCAGTGTTTTATTTATAGGATAAAGTTTTTTATTACGTTTTTAACACGCGTTTCTTAATAAAGTTTATAGTTTTTACTTCCGAAACTGGTTTT	CACACGTG	TAGTTTTTACTTCCGAAACTGGTTTT	CATaattgcttcaaaagtttcttcaGCATTTTTAATGATTAATAATTTAAATACTCTTTATTTAAAAGCAGTGTTTTATTTATAGGATAAAGTTTTTTATTACGTTTTTAACACGCGTTTCTTAATAAAGTTTA	134	79.1
	Zygotorulaspora florentina	GCA_003671575.3	11	PPJY03000030.1	7	GTCACATGatatataaaaaataaattaatCAACAAATAATGTTTAGTTTTTAATTCTATAGTTTATTAAAAACGAAacgtatatatatatttttattataAGCCAAACAGTATTATAAAAACAGTTTATAAGTTATTTATTTAGGTGTATGTTATCCGAAACACGAAAA	GTCACATG	GGTGTATGTTATCCGAAACACGAAAA	atatataaaaaataaattaatCAACAAATAATGTTTAGTTTTTAATTCTATAGTTTATTAAAAACGAAacgtatatatatatttttattataAGCCAAACAGTATTATAAAAACAGTTTATAAGTTATTTATTTA	135	86.67
	Zygotorulaspora florentina	GCA_003671575.3	11	PPJY03000037.1	8	GTCACATGATATTGTGAACgaaaagtttcattttAAATATGTATAAACTATATTTATAAAATAAACATTTTTCTAAATtatacaaatttttaaactttatatttttaaaatAAGACTAAATAAATATGTTTTTATaatcaaaagtttttgctCTCCGAACCAAGAAAA	GTCACATG	agtttttgctCTCCGAACCAAGAAAA	ATATTGTGAACgaaaagtttcattttAAATATGTATAAACTATATTTATAAAATAAACATTTTTCTAAATtatacaaatttttaaactttatatttttaaaatAAGACTAAATAAATATGTTTTTATaatcaaa	134	88.06
	Zygotorulaspora sp. yHDO592	GCA_030571275.1	10.63	JAJLXM010000003.1	1	GTCACATGActataaataaataaagcACATATAGTAAAGAAtatcattaaaaatttcaagaaaataagTTTTTTTAGATAGATCAAAAGAgttgttattttttatctATTTACTATTTATTGGCCTTTTACACATTTATTTTGTATTTATCTTCCGAACAGAGAAAA	GTCACATG	TGTATTTATCTTCCGAACAGAGAAAA	ActataaataaataaagcACATATAGTAAAGAAtatcattaaaaatttcaagaaaataagTTTTTTTAGATAGATCAAAAGAgttgttattttttatctATTTACTATTTATTGGCCTTTTACACATTTATTT	133	81.95
	Zygotorulaspora sp. yHDO592	GCA_030571275.1	10.63	JAJLXM010000004.1	2	GTCACATGGTAAGTGCgaatatatttaaaaaaacaattattttttatttttattttcaaaaatccaAAACAAAACCATGCATAATCATTTTATACtaataaaattgaatacacatatttatttttctaaCTTGTTGCTCCATTGTGTTTTGGTTCCGAACCCAGtaaa	GTCACATG	TGTGTTTTGGTTCCGAACCCAGtaaa	GTAAGTGCgaatatatttaaaaaaacaattattttttatttttattttcaaaaatccaAAACAAAACCATGCATAATCATTTTATACtaataaaattgaatacacatatttatttttctaaCTTGTTGCTCCAT	134	80.6
	Zygotorulaspora sp. yHDO592	GCA_030571275.1	10.63	JAJLXM010000006.1	3	GTCACATGACAAATAAAAtacattattattaataaattatttttgtatttttcttctaaatttttcaattatttttatttttagaATAGATTATATTTGTTTCCCTTTTATAGCTCTTAAAGCAACTATCCTTAGtctctttgattttgatttccGAACAAAGTTAA	GTCACATG	tgattttgatttccGAACAAAGTTAA	ACAAATAAAAtacattattattaataaattatttttgtatttttcttctaaatttttcaattatttttatttttagaATAGATTATATTTGTTTCCCTTTTATAGCTCTTAAAGCAACTATCCTTAGtctctt	133	82.71
	Zygotorulaspora sp. yHDO592	GCA_030571275.1	10.63	JAJLXM010000008.1	4	GTCACCTGACAGTATTAACTTTAACTTATTTTCctaaatataattatttatgtttttcaaattcaccCTTAGTTTTATGTAtattaatttttcttttcaattaaaattatcaatttaaTTAAACAATTTTATTTACACCTTGGTTTTTGTGTTCCGAAAGTAAAAAA	GTCACCTG	GGTTTTTGTGTTCCGAAAGTAAAAAA	ACAGTATTAACTTTAACTTATTTTCctaaatataattatttatgtttttcaaattcaccCTTAGTTTTATGTAtattaatttttcttttcaattaaaattatcaatttaaTTAAACAATTTTATTTACACCTT	133	84.21
	Zygotorulaspora sp. yHDO592	GCA_030571275.1	10.63	JAJLXM010000009.1	5	GTCACCtgattaaaaaataaaacaagtTGATATCTATTAATTACTATTTTAAAACTTTCAATACCATAGCTAAAAATATTAGTATTTATTTTAAATCTTAAAATTTAACATAtctatttatttttattaaattgatttttaTATTGTTTTGTGCTTCCGAAGctaaaata	GTCACCtg	TGTTTTGTGCTTCCGAAGctaaaata	attaaaaaataaaacaagtTGATATCTATTAATTACTATTTTAAAACTTTCAATACCATAGCTAAAAATATTAGTATTTATTTTAAATCTTAAAATTTAACATAtctatttatttttattaaattgatttttaTAT	136	88.24
	Zygotorulaspora sp. yHDO592	GCA_030571275.1	10.63	JAJLXM010000014.1	6	ACCACGTGACTCAAAcaattattatataatatCTTTATTACATTATATAAAAGTTTTAGATAAAACCATTACTACTGTAGCAATACTATTTACagtcaatatttttattacaattatttcattataaAACTAATTAAAAGGTGTTTTGTACTTCCGAAACAAGATTT	ACCACGTG	TGTTTTGTACTTCCGAAACAAGATTT	ACTCAAAcaattattatataatatCTTTATTACATTATATAAAAGTTTTAGATAAAACCATTACTACTGTAGCAATACTATTTACagtcaatatttttattacaattatttcattataaAACTAATTAAAAGG	133	82.71
	Zygotorulaspora sp. yHDO592	GCA_030571275.1	10.63	JAJLXM010000019.1	7	ATCACCTGacataaaaataaaaaatttttgatttatataatttaaaaaatttatataaaaataacatAAGTTATTAGaagtaaaatattatattttttacaaacaaaatacaatttttttatgaattaaaaaaattgtgTTGTTTTTCTTCCGAACACAGAAAC	ATCACCTG	gTTGTTTTTCTTCCGAACACAGAAAC	acataaaaataaaaaatttttgatttatataatttaaaaaatttatataaaaataacatAAGTTATTAGaagtaaaatattatattttttacaaacaaaatacaatttttttatgaattaaaaaaattgt	130	91.54
	Zygotorulaspora sp. yHDO592	GCA_030571275.1	10.63	JAJLXM010000052.1	8	AACAGATGGTacaattgaatatctttcaaaaaaaaatattcataataaaaatttaattgATACTAATAGTAGATTTAGATTAAAACAATCTATAATTCATAGtgaatatttattatatgtTTATCAATTATTATCACATTATTGTATTAGTCCTCCtaaattaaaaat	AACAGATG	TGTATTAGTCCTCCtaaattaaaaat	GTacaattgaatatctttcaaaaaaaaatattcataataaaaatttaattgATACTAATAGTAGATTTAGATTAAAACAATCTATAATTCATAGtgaatatttattatatgtTTATCAATTATTATCACATTAT	134	85.07
	Zygotorulaspora danielsina	GCA_030572985.1	10.52	JAJMCL010000001.1	1	GTCACGTGCCttatatttattttaatAAACAACATTATAATAATAAAACATTATTCTAATTATATTATAAATTTAAGTCAATATATTAAATATAACAACTATTTTGTATTCTTAATAAAGTTACTTTGTATAGTATGTATGTGTACAATTGTTCCGAACAAAGAATA	GTCACGTG	TGTACAATTGTTCCGAACAAAGAATA	CCttatatttattttaatAAACAACATTATAATAATAAAACATTATTCTAATTATATTATAAATTTAAGTCAATATATTAAATATAACAACTATTTTGTATTCTTAATAAAGTTACTTTGTATAGTATGTATG	133	86.47
	Zygotorulaspora danielsina	GCA_030572985.1	10.52	JAJMCL010000002.1	2	ATCATGTGATACAATTATAATTTAATTTAATGTAACCTATTAATAAACAACTATTCTAAAAGCTTTTACTAATATAAGAATAATTGTttataataataatttataaaaagaaaaatatagctatattttcctttttattAGGCGTGTTTGGTTTCCGAAGATGTTTTT	ATCATGTG	CGTGTTTGGTTTCCGAAGATGTTTTT	ATACAATTATAATTTAATTTAATGTAACCTATTAATAAACAACTATTCTAAAAGCTTTTACTAATATAAGAATAATTGTttataataataatttataaaaagaaaaatatagctatattttcctttttattAGG	134	85.82
	Zygotorulaspora danielsina	GCA_030572985.1	10.52	JAJMCL010000003.1	3	ATCATGTGACTCAATACTCTTTTATTTGATTAATGATTaatatttattttatttttataagATAATTAACAACATTATGctttacaaaaatttgctaCTTTAGATAAGTTTGCAATAGGAAATATGTTTCCGTTAGAAAAACATGTTTTTGGTTTCCGAAAGTCGAAAG	ATCATGTG	TGTTTTTGGTTTCCGAAAGTCGAAAG	ACTCAATACTCTTTTATTTGATTAATGATTaatatttattttatttttataagATAATTAACAACATTATGctttacaaaaatttgctaCTTTAGATAAGTTTGCAATAGGAAATATGTTTCCGTTAGAAAAACA	135	80
	Zygotorulaspora danielsina	GCA_030572985.1	10.52	JAJMCL010000009.1	4	ATCACGtgattatatattttaaattATTTTATAAAATAATTTACTAATTAACTATTCTAAAATCCTGCTCAAATTTTAGTTAAtattatcttcaatttttacTTATACTTTATTACGATAACTTAATATTTAAGTTatgttttgtttatttcTTCCGAAGcaataaaa	ATCACGtg	tgtttatttcTTCCGAAGcaataaaa	attatatattttaaattATTTTATAAAATAATTTACTAATTAACTATTCTAAAATCCTGCTCAAATTTTAGTTAAtattatcttcaatttttacTTATACTTTATTACGATAACTTAATATTTAAGTTatgttt	134	86.57
	Zygotorulaspora danielsina	GCA_030572985.1	10.52	JAJMCL010000012.1	5	GTCACCTGACTAAAtataattaaaaaaagattaaacTATATAATCATATTTACtttaaagataaaaatttaaatattGTATtaatttaatatttagTTATAATTAAGATTATACTTATCTTTTGTAGTTAAGTATATACACATTGTATGTCTTCCGAAACGAGAAAA	GTCACCTG	ATTGTATGTCTTCCGAAACGAGAAAA	ACTAAAtataattaaaaaaagattaaacTATATAATCATATTTACtttaaagataaaaatttaaatattGTATtaatttaatatttagTTATAATTAAGATTATACTTATCTTTTGTAGTTAAGTATATACAC	133	87.97
	Zygotorulaspora danielsina	GCA_030572985.1	10.52	JAJMCL010000014.1	6	ATCACATGACCTATTTTATAAAACATTTTACTTTATATTTAAAATTATTAATTATTAACAAATGTTagccaaaaatataatacaTAATGTTATTTACTTAATACTACACCCATGCTGTACTATTTATAACATATATGTATGTTTGTTTATGAGTTCCGAATACTAAAAC	ATCACATG	TGTTTATGAGTTCCGAATACTAAAAC	ACCTATTTTATAAAACATTTTACTTTATATTTAAAATTATTAATTATTAACAAATGTTagccaaaaatataatacaTAATGTTATTTACTTAATACTACACCCATGCTGTACTATTTATAACATATATGTATGTT	135	82.22
	Zygotorulaspora danielsina	GCA_030572985.1	10.52	JAJMCL010000016.1	7	ATCACATGATACTAAACATTTtaattttatatttatatttaaactttaaatcttttcaaaattattttatttatgtAGCTGtaattatattttaataTCATATAATAATTAAAcacaaaaagatattttcttaCCTATACATGTTCTGTAGTTCCGAAAGCAGAAAA	ATCACATG	TGTTCTGTAGTTCCGAAAGCAGAAAA	ATACTAAACATTTtaattttatatttatatttaaactttaaatcttttcaaaattattttatttatgtAGCTGtaattatattttaataTCATATAATAATTAAAcacaaaaagatattttcttaCCTATACA	133	87.22
	Zygotorulaspora danielsina	GCA_030572985.1	10.52	JAJMCL010000018.1	8	GTCACATGACAAATCAAAGTAATTTAATTCAAATAACTTTAATTAGTTTATTattataaataaatattaGTTTTAATATGTACATATATATTCTAAATTTATATATTCTAAATAATTTACAAATAATTCACACATTAACtatgttttttgtttccgAAGAAGGTAAA	GTCACATG	tgttttttgtttccgAAGAAGGTAAA	ACAAATCAAAGTAATTTAATTCAAATAACTTTAATTAGTTTATTattataaataaatattaGTTTTAATATGTACATATATATTCTAAATTTATATATTCTAAATAATTTACAAATAATTCACACATTAACta	133	87.97
	Zygotorulaspora mrakii	GCA_013402915.1	10.41	NC_050719.1	1	TGCATGTGATTTTAAAATACTTATTTTTCATAAAACCTATTTTCAGAAATATTATTTCATAAAAAGCATATATTATAGTTTTTTAAAAATAAATACACAACGTACATAAATATAATTTGAAATATAGGTTAAAAGTATATAAAAGTATGCTTGTTCCGAACAAATTAAA	TGCATGTG	AGTATGCTTGTTCCGAACAAATTAAA	ATTTTAAAATACTTATTTTTCATAAAACCTATTTTCAGAAATATTATTTCATAAAAAGCATATATTATAGTTTTTTAAAAATAAATACACAACGTACATAAATATAATTTGAAATATAGGTTAAAAGTATATAAA	135	85.93
	Zygotorulaspora mrakii	GCA_013402915.1	10.41	NC_050720.1	2	GTCACATGACTACCTATTTATCTTAATTAAAAAAAAACATTTAGTATTTTTTGTTTTGAATATTACAGTAAAAAGTCTATAATATTATTTTATTTCGTAAACACTGATAAATGTAAAGTCAAAAATTAAATAATACTGATAAATTGTTTTTGACTTCCGAACCAATAAAT	GTCACATG	TGTTTTTGACTTCCGAACCAATAAAT	ACTACCTATTTATCTTAATTAAAAAAAAACATTTAGTATTTTTTGTTTTGAATATTACAGTAAAAAGTCTATAATATTATTTTATTTCGTAAACACTGATAAATGTAAAGTCAAAAATTAAATAATACTGATAAAT	136	83.82
	Zygotorulaspora mrakii	GCA_013402915.1	10.41	NC_050721.1	3	ATCACATGACAAATCAATATAATATTTATACTAAAGCTTATTTTTTAATATTTATTATAAAACAGCTAAAACGTTTTAGTAGCTCTATAATTCTATTTTATGTTTTATTTATTGTTAAGTTTAAAAATTGTTAAAATGCTTTTTTGTTTGGCTCTTCCGAAGGAAGAAAA	ATCACATG	TGTTTGGCTCTTCCGAAGGAAGAAAA	ACAAATCAATATAATATTTATACTAAAGCTTATTTTTTAATATTTATTATAAAACAGCTAAAACGTTTTAGTAGCTCTATAATTCTATTTTATGTTTTATTTATTGTTAAGTTTAAAAATTGTTAAAATGCTTTTT	136	84.56
	Zygotorulaspora mrakii	GCA_013402915.1	10.41	NC_050722.1	4	GTCACATGACTGATTAAATATTAAAAAACTAACATTATATTAAATTATTAATAGTTTTGAAAAAATAGTTTTACAGTTAAGATAAAAGAACAAACGATCCATATTTGTATTAGCCAGGAATTTTACTGTTATGCAAAAGTGCCTTTGTAATTTATTTCCGAACATCGATAC	GTCACATG	TGTAATTTATTTCCGAACATCGATAC	ACTGATTAAATATTAAAAAACTAACATTATATTAAATTATTAATAGTTTTGAAAAAATAGTTTTACAGTTAAGATAAAAGAACAAACGATCCATATTTGTATTAGCCAGGAATTTTACTGTTATGCAAAAGTGCCTT	137	78.1
	Zygotorulaspora mrakii	GCA_013402915.1	10.41	NC_050723.1	5	GGCACATGACTATAATATACTATATTTAACTATATTTATATTTTTAATAAACTCTTTTAAACATACTTAATATTTATACATAAACAAAAGAGACTATTATTTAATTTTAAGCTAATGTTTTGAACAGTTTGTGGCAATGTGTTTGTATCTTAGTTCCGAAACAAGAATT	GGCACATG	TGTATCTTAGTTCCGAAACAAGAATT	ACTATAATATACTATATTTAACTATATTTATATTTTTAATAAACTCTTTTAAACATACTTAATATTTATACATAAACAAAAGAGACTATTATTTAATTTTAAGCTAATGTTTTGAACAGTTTGTGGCAATGTGTT	135	82.22
	Zygotorulaspora mrakii	GCA_013402915.1	10.41	NC_050724.1	6	ATCACATGGTATCTGAACCTAAACTTTATATAGAATAAAATATTAGTTTTTTATTACAAAGATAATTAAAATTTCAATGTGTTTTTTATACAGCATGAATAATAAAATTCTTATATGAAAATATGTTTTATAAAATATAATTGTCTATGGTTTCCGAACAAGTTTTC	ATCACATG	TGTCTATGGTTTCCGAACAAGTTTTC	GTATCTGAACCTAAACTTTATATAGAATAAAATATTAGTTTTTTATTACAAAGATAATTAAAATTTCAATGTGTTTTTTATACAGCATGAATAATAAAATTCTTATATGAAAATATGTTTTATAAAATATAAT	133	84.96
	Zygotorulaspora mrakii	GCA_013402915.1	10.41	NC_050725.1	7	GTCACATGACATAAAATAAGTAGTAAACCGTTTAAAATATAAGTTAATTAAATATTTCTATGTTTATTTTAATTACTGCTTTAAGCTTTTTTGTATTAATAGTTTACTAGCTTATGCAGGACTGCTGAGTTTCAAGATTTAATGTGTTTTAGTTCCGAACAAGAAATC	GTCACATG	TGTGTTTTAGTTCCGAACAAGAAATC	ACATAAAATAAGTAGTAAACCGTTTAAAATATAAGTTAATTAAATATTTCTATGTTTATTTTAATTACTGCTTTAAGCTTTTTTGTATTAATAGTTTACTAGCTTATGCAGGACTGCTGAGTTTCAAGATTTAA	134	77.61
	Zygotorulaspora mrakii	GCA_013402915.1	10.41	NC_050726.1	8	GTCAGGTGATAAAAAATTAATACAATATTATATGTTTATTTTATTCAAGAATTACTTTGTAAACTACATATTTTTCTGTTAAAAAACTTATATTGTTTTACTATTACATTTAAACATTTTTAAAAATTTAACAAAACTTTGCTGTTCACTGCTTCCGAACAATGAAAC	GTCAGGTG	TGTTCACTGCTTCCGAACAATGAAAC	ATAAAAAATTAATACAATATTATATGTTTATTTTATTCAAGAATTACTTTGTAAACTACATATTTTTCTGTTAAAAAACTTATATTGTTTTACTATTACATTTAAACATTTTTAAAAATTTAACAAAACTTTGC	134	85.82
	Torulaspora microellipsoides	GCA_900186055.1	10.41	FYBL01000001.1	1	ATCACATGATATTAAAACtataatatttatttagtaataaaaataaaatttaaTTGTGAAATTAATAACATATTTAACATGTAAATTATAGTTAGCAAAGCATATTTTTAGAATACTTTATTTGTAACACTATTAATGTACTTGTTTATTGATTCCGAACCAGTATTT	ATCACATG	TGTTTATTGATTCCGAACCAGTATTT	ATATTAAAACtataatatttatttagtaataaaaataaaatttaaTTGTGAAATTAATAACATATTTAACATGTAAATTATAGTTAGCAAAGCATATTTTTAGAATACTTTATTTGTAACACTATTAATGTACT	134	85.82
	Torulaspora microellipsoides	GCA_900186055.1	10.41	FYBL01000002.1	2	ATCACGTGCTACACAAATCTATAAAAGCTCAtttaaaattgaataagatattcttttaaataatataaaatattaatTGATATTTATTAATTAtaacaatatatatttttgtgCTGTACAAGGCGTTGCCGTGTTTGTAATTTGTTGTGGTTTCCGAAGCCTAAAAC	ATCACGTG	TTGTTGTGGTTTCCGAAGCCTAAAAC	CTACACAAATCTATAAAAGCTCAtttaaaattgaataagatattcttttaaataatataaaatattaatTGATATTTATTAATTAtaacaatatatatttttgtgCTGTACAAGGCGTTGCCGTGTTTGTAAT	133	79.7
	Torulaspora microellipsoides	GCA_900186055.1	10.41	FYBL01000003.1	3	TGCACGTGAtgtaatatatattttaaatgttatttatattctttacaataaataaataaaatatttgattgtTTTAAAGTTACAAATTATGTGTATactaaaaaaaaaacaaacttTGACTTTACGCGCTTTACATTCTACAGTGGGTTTGGTTTCCGAAGCCCGAAAA	TGCACGTG	TGGGTTTGGTTTCCGAAGCCCGAAAA	AtgtaatatatattttaaatgttatttatattctttacaataaataaataaaatatttgattgtTTTAAAGTTACAAATTATGTGTATactaaaaaaaaaacaaacttTGACTTTACGCGCTTTACATTCTACAG	135	82.22
	Torulaspora microellipsoides	GCA_900186055.1	10.41	FYBL01000004.1	4	AGCACGTgccaatttcaaataaattGTATGACtaactttttatttttatataattataaaataatattaataattttGCTATAAACTTTATATTTAATTAATGTTCAAGCTTATTTTTTGTGCAGCACcttgttttatttttgtatatgCTTTCCGAGGCTTGAAAA	AGCACGTg	tgtatatgCTTTCCGAGGCTTGAAAA	ccaatttcaaataaattGTATGACtaactttttatttttatataattataaaataatattaataattttGCTATAAACTTTATATTTAATTAATGTTCAAGCTTATTTTTTGTGCAGCACcttgttttatttt	133	83.46
	Torulaspora microellipsoides	GCA_900186055.1	10.41	FYBL01000005.1	5	GTCACCTGACTCTAATCAAAGTAGTTTACTTAAATAATTTATGTGgtttttaatttcattaaataCCAAAAAAACAACTACTATTTTGGCTTTtttaatatataaaataaATCAATTTTAAAATAGATGTAGCGAGAATGTTTGTATGTGGCTTCCGAAGCGCAAATA	GTCACCTG	TGTATGTGGCTTCCGAAGCGCAAATA	ACTCTAATCAAAGTAGTTTACTTAAATAATTTATGTGgtttttaatttcattaaataCCAAAAAAACAACTACTATTTTGGCTTTtttaatatataaaataaATCAATTTTAAAATAGATGTAGCGAGAATGTT	134	80.6
	Torulaspora microellipsoides	GCA_900186055.1	10.41	FYBL01000006.1	6	TACACGTGATACAAAATTAATATaaactaaaaaaaattattaattattattaattttAAAGTAAAGCAATAAAATTACAAGCTTCGCTTTATAATCTAGGtaataaaattttaagGAATGCAAAAACACGCTTGTGTTCAGCTTCCGAAAAGGTTTTG	TACACGTG	TGTGTTCAGCTTCCGAAAAGGTTTTG	ATACAAAATTAATATaaactaaaaaaaattattaattattattaattttAAAGTAAAGCAATAAAATTACAAGCTTCGCTTTATAATCTAGGtaataaaattttaagGAATGCAAAAACACGCT	124	82.26
	Torulaspora microellipsoides	GCA_900186055.1	10.41	FYBL01000007.1	7	ATCATGTGATCAATGTTCAATATTAACTgctttatatttttattaaaataatattttaagtataataaaaaaaaatatgcataactttatttattatttataaaGCAGGTCTATTATTTAAATGGTTTTAATAGTTTCCGCGTGTAAATGTTCCGAACATGTTAAA	ATCATGTG	CGTGTAAATGTTCCGAACATGTTAAA	ATCAATGTTCAATATTAACTgctttatatttttattaaaataatattttaagtataataaaaaaaaatatgcataactttatttattatttataaaGCAGGTCTATTATTTAAATGGTTTTAATAGTTTCCG	132	84.09
	Torulaspora microellipsoides	GCA_900186055.1	10.41	FYBL01000008.1	8	atcacGTGTGCTtaaacaaaagattttaaTTTAATATGTATAATACTTTATTATTtgcaaattcaaaataaacTTTGGTGTAATATCCTACTGCAAAATTATATACGCTGCATAAAATGCAGATTAATCTAGTATATGTTTGGTGCAGCGCTTCCGAAGCTAGAAAC	atcacGTG	GGTGCAGCGCTTCCGAAGCTAGAAAC	TGCTtaaacaaaagattttaaTTTAATATGTATAATACTTTATTATTtgcaaattcaaaataaacTTTGGTGTAATATCCTACTGCAAAATTATATACGCTGCATAAAATGCAGATTAATCTAGTATATGTTT	133	78.2
	Torulaspora quercuum	GCA_946403475.1	10.33	OX291441.0	1	AAATCGTGACAAAATAACAAATATTTTTACAAAACACATATTTTACAATAAAATTGCAAGATAAATATTGTAATAAAGACTCTTAAAATAACAATAAAATATTTGATTTATGCTAATTAGATGTGTTTTTGCTTTTAACTTTGTGTAATTTCTCCGAACCTAAAAAA	AAATCGTG	TGTGTAATTTCTCCGAACCTAAAAAA	ACAAAATAACAAATATTTTTACAAAACACATATTTTACAATAAAATTGCAAGATAAATATTGTAATAAAGACTCTTAAAATAACAATAAAATATTTGATTTATGCTAATTAGATGTGTTTTTGCTTTTAACTT	133	82.71
	Torulaspora quercuum	GCA_946403475.1	10.33	OX291442.1	2	GTCACGAGACAAATTTTACATATAATTTTATATTAGATATTATTTTATTTAAACTTTTAAAATAAAACATACTATTGCGTAAAGATTCTTTACTTAGAAACCCAATTTCTTTAATTgaataatgataatttaAAAAGAAAACATGTGTTTTTGTTCCGAACCTTAAAAA	GTCACGAG	TGTGTTTTTGTTCCGAACCTTAAAAA	ACAAATTTTACATATAATTTTATATTAGATATTATTTTATTTAAACTTTTAAAATAAAACATACTATTGCGTAAAGATTCTTTACTTAGAAACCCAATTTCTTTAATTgaataatgataatttaAAAAGAAAACA	135	84.44
	Torulaspora quercuum	GCA_946403475.1	10.33	OX291443.1	3	AACACGTGAATTAAAATAAAAAAGGATTTCATTTTATTATTTCTAATATATTATATTATATAATGAATAAGAATAATATATATTTTACTAATAGAATATTCTTTGCCTAAATAATTATAGAGTATTTTTGTAAATAAAAAGTTTTATTCTACTTCCGAAGGtaaaaaa	AACACGTG	TTTATTCTACTTCCGAAGGtaaaaaa	AATTAAAATAAAAAAGGATTTCATTTTATTATTTCTAATATATTATATTATATAATGAATAAGAATAATATATATTTTACTAATAGAATATTCTTTGCCTAAATAATTATAGAGTATTTTTGTAAATAAAAAGT	134	88.06
	Torulaspora quercuum	GCA_946403475.1	10.33	OX291444.1	4	GTCATCTGACCAAAAAATACTAAAATTTAACGACTTAAATTTATTTTTAATTATTTTATTAAAACAAATTAAAATTATAGCATAATAAATATTTCTAGATAAATAATACTAGTAACATTTTAAATAGTTTCGAAATTATTTTATATTTTTTGTTTCCGAACATAGTTTT	GTCATCTG	TATTTTTTGTTTCCGAACATAGTTTT	ACCAAAAAATACTAAAATTTAACGACTTAAATTTATTTTTAATTATTTTATTAAAACAAATTAAAATTATAGCATAATAAATATTTCTAGATAAATAATACTAGTAACATTTTAAATAGTTTCGAAATTATTTTA	135	87.41
	Torulaspora quercuum	GCA_946403475.1	10.33	OX291445.1	5	GTCAGGTGATGTAAAAATAAAAACATATTTGATACAAATTAAATGTTATACATTattaaagaagaatatttctTTAGCTAAGAAATTTAAATTTAATTAAAAGATAACATGTAACTATGCAAGTAAAAATCTCTTTAGCCTATGTATTAGAGATCCGAAGACAGAAAA	GTCAGGTG	TGTATTAGAGATCCGAAGACAGAAAA	ATGTAAAAATAAAAACATATTTGATACAAATTAAATGTTATACATTattaaagaagaatatttctTTAGCTAAGAAATTTAAATTTAATTAAAAGATAACATGTAACTATGCAAGTAAAAATCTCTTTAGCCTA	134	82.09
	Torulaspora quercuum	GCA_946403475.1	10.33	OX291446.1	6	ATCACGTGCTTTGATTAATTTAAATTACTCTACTTTAATATTATATTAATTATTTTTAATTGAATTAAACAATAATCATTAAAATCTATATCAAAAAACTAAAGAATAACTTTTATTTTAGcttattattattatataAAATATTTTTGTCTTCCGAACCTCGAATG	ATCACGTG	TATTTTTGTCTTCCGAACCTCGAATG	CTTTGATTAATTTAAATTACTCTACTTTAATATTATATTAATTATTTTTAATTGAATTAAACAATAATCATTAAAATCTATATCAAAAAACTAAAGAATAACTTTTATTTTAGcttattattattatataAAA	133	88.72
	Torulaspora quercuum	GCA_946403475.1	10.33	OX291447.1	7	TTCACGTGTACTATTATAAAAAATATTTAATAAATATATTTTTATACTTTAATCTTATAGAAAAAATGTAAATTAAACTGATTTAAAAATTATTTTATTTTGATTATAATAAAAGCATTACAAAAAAATAACAAATTTAAAAGTTGTTTTTTACTTCCgaaaataaaaaa	TTCACGTG	TGTTTTTTACTTCCgaaaataaaaaa	TACTATTATAAAAAATATTTAATAAATATATTTTTATACTTTAATCTTATAGAAAAAATGTAAATTAAACTGATTTAAAAATTATTTTATTTTGATTATAATAAAAGCATTACAAAAAAATAACAAATTTAAAAGT	136	90.44
	Torulaspora quercuum	GCA_946403475.1	10.33	OX291448.1	8	GTCATATgatcaaaaacaaaaagagTTCTAGTATAAATTCTATTATTAAATTATTTTAAATAAAATAACTTCATTTTATAGAATATGTTTTATATTTATTAAATTCTAAGTACCATGTTTTGCTgctttatcaaaatatttaatgtatttttcttccgaaacaaaaata	GTCATATg	tgtatttttcttccgaaacaaaaata	atcaaaaacaaaaagagTTCTAGTATAAATTCTATTATTAAATTATTTTAAATAAAATAACTTCATTTTATAGAATATGTTTTATATTTATTAAATTCTAAGTACCATGTTTTGCTgctttatcaaaatatttaa	135	84.44
	Torulaspora globosa	GCA_014133895.1	9.281	NC_050727.1	1	GTCAGCTGACTCAAAAAAATATTTTAACAAGTATTTTATTTTAGACATTTGTTTTTATATTTAGTTTATTATTCAATGGCCAAAATCAACATCTTAATCTTTCCTCAACATTAATAGCATTTTAGACATGATGTATTCAAAAAACTTCCTTGGGTACAGCTTCCGAAACGAAAAAT	GTCAGCTG	TGGGTACAGCTTCCGAAACGAAAAAT	ACTCAAAAAAATATTTTAACAAGTATTTTATTTTAGACATTTGTTTTTATATTTAGTTTATTATTCAATGGCCAAAATCAACATCTTAATCTTTCCTCAACATTAATAGCATTTTAGACATGATGTATTCAAAAAACTTCCT	142	78.17
	Torulaspora globosa	GCA_014133895.1	9.281	NC_050728.1	2	TCCACGTTaaaaaaaacaaaaaatgtttctgaaaaatgaattCTTAAAATTAATATTAAAATTACTCAAATATTTGTAAATAAATTTATTCAAAATAATAAAGATAAAAGTAATCAGATTCGTGAACTCTTGGTAGTCTTATGTTTAAGTTTTCCGAACATATTTTC	TCCACGTT	TGTTTAAGTTTTCCGAACATATTTTC	aaaaaaaacaaaaaatgtttctgaaaaatgaattCTTAAAATTAATATTAAAATTACTCAAATATTTGTAAATAAATTTATTCAAAATAATAAAGATAAAAGTAATCAGATTCGTGAACTCTTGGTAGTCTTA	133	82.71
	Torulaspora globosa	GCA_014133895.1	9.281	NC_050729.1	3	TCCACGTGGATAGTAAAATAAAGAAAAATAGAATTACCGTTCTTCTTTtaattttttcaaagcaaaCGTGAAAATAGAAAATATCTTTTTTATATTTCTCATagtttttttttcaaccaTGCTTAAGTCAGATATAATCATTGTTTTTGAGTTCCGAACAAGCTATT	TCCACGTG	TGTTTTTGAGTTCCGAACAAGCTATT	GATAGTAAAATAAAGAAAAATAGAATTACCGTTCTTCTTTtaattttttcaaagcaaaCGTGAAAATAGAAAATATCTTTTTTATATTTCTCATagtttttttttcaaccaTGCTTAAGTCAGATATAATCAT	133	78.2
	Torulaspora globosa	GCA_014133895.1	9.281	NC_050730.1	4	ATCACATGACAATTTTTCTGAAAAATTACTGTACTCATTTAATAGAAAAAACTAATTAAGAAAAACTAAAATATATCACTTCAATGAAAAGTAATTTAACTAAGAGAAAAACAATTAAAAAATAACATTCACAAATACGTGCGTTTTTAGTTTCCGAAAATAAAAAA	ATCACATG	CGTTTTTAGTTTCCGAAAATAAAAAA	ACAATTTTTCTGAAAAATTACTGTACTCATTTAATAGAAAAAACTAATTAAGAAAAACTAAAATATATCACTTCAATGAAAAGTAATTTAACTAAGAGAAAAACAATTAAAAAATAACATTCACAAATACGTG	133	80.45
	Torulaspora globosa	GCA_014133895.1	9.281	NC_050731.1	5	GTCTGCTGACATAAAAATTTAATTTTCTAAAAGTAAAAATAAACAATATATTATTTAAAAAATAAAGCATTATTACAAGTCTTTAGCCTTAAAAATTAAATGTATGTTAGTAATTTTAAAGAAGATATAATTATTTATTTCTGCTCTTGACTTCCGAACCTTCTTTT	GTCTGCTG	TGCTCTTGACTTCCGAACCTTCTTTT	ACATAAAAATTTAATTTTCTAAAAGTAAAAATAAACAATATATTATTTAAAAAATAAAGCATTATTACAAGTCTTTAGCCTTAAAAATTAAATGTATGTTAGTAATTTTAAAGAAGATATAATTATTTATTTC	133	86.47
	Torulaspora globosa	GCA_014133895.1	9.281	NC_050732.1	6	GTCACGTGATTCCAATGTAACAATAGTCTTAATAAAATTTATTGAAAATAtgttttgaagaaaagcccGAAACTCCAAAACTTGTTTAGCATGAAAATAAAAACCACATTTCACAAAGGTAATTTTTTGGGAAAATAGTTTTGTTTGGACTTTCCGAAAGTATTTTT	GTCACGTG	TGTTTGGACTTTCCGAAAGTATTTTT	ATTCCAATGTAACAATAGTCTTAATAAAATTTATTGAAAATAtgttttgaagaaaagcccGAAACTCCAAAACTTGTTTAGCATGAAAATAAAAACCACATTTCACAAAGGTAATTTTTTGGGAAAATAGTTT	133	74.44
	Torulaspora globosa	GCA_014133895.1	9.281	NC_050733.1	7	AGCAGCTGATTAAAAAAATAAATTATTCGGCTATACATATAAACGTTATTTAATTTCAAGTTATGTAATATGGAAATGCAATTTTACTAAACAGATAATTTTTATTCCTAATGTTTTATCTCGGAATTGTTACAACACGCATTTGTTTGTGCTTTCCGAAAAGGTTTTC	AGCAGCTG	TGTTTGTGCTTTCCGAAAAGGTTTTC	ATTAAAAAAATAAATTATTCGGCTATACATATAAACGTTATTTAATTTCAAGTTATGTAATATGGAAATGCAATTTTACTAAACAGATAATTTTTATTCCTAATGTTTTATCTCGGAATTGTTACAACACGCATT	135	77.78
	Torulaspora globosa	GCA_014133895.1	9.281	NC_050734.1	8	ATCACGTGAAATAACTTATGAAATTAATATTGAAATATATATTTTATTAAAAAATAATAAACACATATCAAAAATTTGTTAAAATTTTATCTTACCATGAAAAATATATAACTAAAAATCTAATTTTCTAAAAGAGGCCCCCTGTATTTGGTTTCCGAGACCAAAAAA	ATCACGTG	TGTATTTGGTTTCCGAGACCAAAAAA	AAATAACTTATGAAATTAATATTGAAATATATATTTTATTAAAAAATAATAAACACATATCAAAAATTTGTTAAAATTTTATCTTACCATGAAAAATATATAACTAAAAATCTAATTTTCTAAAAGAGGCCCCC	134	83.58
	Torulaspora indica	GCA_931305995.1	9.111	CAKNUP010000001.1	1	GTCACATGCAATTATAACAGAAAAAGTTTCAAATTACttttggtgaaaaattagtGCAAGATATTTTGACAATTAATTTGGTTAATAAAAAAAAGATAATATTCAAAGCAACAATAATTAAAAACACATTAAAAAATATAGGCGTTTTTACTTTCCGAAAATGAAAAA	GTCACATG	CGTTTTTACTTTCCGAAAATGAAAAA	CAATTATAACAGAAAAAGTTTCAAATTACttttggtgaaaaattagtGCAAGATATTTTGACAATTAATTTGGTTAATAAAAAAAAGATAATATTCAAAGCAACAATAATTAAAAACACATTAAAAAATATAGG	134	80.6
	Torulaspora indica	GCA_931305995.1	9.111	CAKNUP010000002.1	2	GGCAGGTGATGTAAAAAAATAAAATTGTTGAGCTATAAATAAAACATTAATTAATTCCATATTAATATATTAGAATAATGCTATATATTTTCTTGCTTTAATGTTATGAATGAAACATTATCCGAAATTACCATATTATGGTTTGTATTCGGTTTCCGAAAAGGTTTAT	GGCAGGTG	TGTATTCGGTTTCCGAAAAGGTTTAT	ATGTAAAAAAATAAAATTGTTGAGCTATAAATAAAACATTAATTAATTCCATATTAATATATTAGAATAATGCTATATATTTTCTTGCTTTAATGTTATGAATGAAACATTATCCGAAATTACCATATTATGGTT	135	81.48
	Torulaspora indica	GCA_931305995.1	9.111	CAKNUP010000003.1	3	GTCACGTTTACTCAAAATAATATTTTTTACAGAAAAAGCTATTTTAAAAAATCAGTAAATAAAATGCATGAAAAAAAGTTAAAAAAACAAATCTAAAACATATATTATTATGTCGTCAGACTTAATTTTTTCATGCTTTTGCACGTTTTGGTTTTCCGAAAGTGTTTTT	GTCACGTT	CGTTTTGGTTTTCCGAAAGTGTTTTT	TACTCAAAATAATATTTTTTACAGAAAAAGCTATTTTAAAAAATCAGTAAATAAAATGCATGAAAAAAAGTTAAAAAAACAAATCTAAAACATATATTATTATGTCGTCAGACTTAATTTTTTCATGCTTTTGCA	135	80.74
	Torulaspora indica	GCA_931305995.1	9.111	CAKNUP010000005.1	4	GTCAGCTGATAtaaaaagataaagatttcaaatatAAATTTAAAAACTAAATTATTTCATGTTAGTCATTAAATATTCTACAATATATATTGTTAATAAAAACAAAACAATCTATGCGAAAACACAAATTTTGAATTTATCTTAAATTTTGACTTCCGAACGTATTTTT	GTCAGCTG	AAATTTTGACTTCCGAACGTATTTTT	ATAtaaaaagataaagatttcaaatatAAATTTAAAAACTAAATTATTTCATGTTAGTCATTAAATATTCTACAATATATATTGTTAATAAAAACAAAACAATCTATGCGAAAACACAAATTTTGAATTTATCTT	135	84.44
	Torulaspora indica	GCA_931305995.1	9.111	CAKNUP010000006.1	5	AGCACGTGAAAAAAGTTTCAATatattttgaaaaaacaTATTTTTGAAATTGTTTTAAAAGAATTTAAATAAATGAAGCAAGTATATTTTATATTTTTTATCCTGTCATATGTTTTAGACGAACAATTTTCTAATACATCATTGTTTTTGTATTCCGAACAAGATATA	AGCACGTG	TGTTTTTGTATTCCGAACAAGATATA	AAAAAAGTTTCAATatattttgaaaaaacaTATTTTTGAAATTGTTTTAAAAGAATTTAAATAAATGAAGCAAGTATATTTTATATTTTTTATCCTGTCATATGTTTTAGACGAACAATTTTCTAATACATCAT	134	82.84
	Torulaspora indica	GCA_931305995.1	9.111	CAKNUP010000008.1	6	ATCAGCTGACTACAAATTAAATTATTTTAGACAAAAAAATATATTAGATTTATTTATGTAGGAAAACGGCTTCCAAAACGTTAATCTTATAAATATAATTTCATAAATCATTGTATACATTAAACTGCATGAAAATATGAAAAACAAAATGTCTTTGTGTATAGCTTCCGAAGAGAAAAAT	ATCAGCTG	TGTGTATAGCTTCCGAAGAGAAAAAT	ACTACAAATTAAATTATTTTAGACAAAAAAATATATTAGATTTATTTATGTAGGAAAACGGCTTCCAAAACGTTAATCTTATAAATATAATTTCATAAATCATTGTATACATTAAACTGCATGAAAATATGAAAAACAAAATGTCTT	147	80.27
	Torulaspora indica	GCA_931305995.1	9.111	CAKNUP010000015.1	7	ATCACGCGACTTAAAAAAACATAAATTACAGAAAATACATTTTTCATAAATTATTTTGCATATAATAATTAAATTTTAACATAATACAATTATTTACATATAAAAGATTATTTTTACGATTGACTTTTTTCCTTTTTAACAATAGTTTTTGGTTTCCGAGGCGAAAAAA	ATCACGCG	AGTTTTTGGTTTCCGAGGCGAAAAAA	ACTTAAAAAAACATAAATTACAGAAAATACATTTTTCATAAATTATTTTGCATATAATAATTAAATTTTAACATAATACAATTATTTACATATAAAAGATTATTTTTACGATTGACTTTTTTCCTTTTTAACAAT	135	85.93
	Torulaspora indica	GCA_931305995.1	9.111	CAKNUP010000018.1	8	ATCACGTGTAATAAACCTTTTTGTTTTTAATCTGTTATAATTTTCAAAAAAATTCTGTCCAAAAATGTCAACTATATTACAAAATAGGCGTTTATAGTAACAAAATTGTTAATCTGTTTTTATATTTAAATTTGATATCATTTGATGTATCCGTTTTCCGAACGCATTTTA	ATCACGTG	TGTATCCGTTTTCCGAACGCATTTTA	TAATAAACCTTTTTGTTTTTAATCTGTTATAATTTTCAAAAAAATTCTGTCCAAAAATGTCAACTATATTACAAAATAGGCGTTTATAGTAACAAAATTGTTAATCTGTTTTTATATTTAAATTTGATATCATTTGA	137	81.02
	Torulaspora maleeae	GCA_003708055.3	9.251	PPNA03000001.1	1	GTCAGGTGATAATTATAAATTAAGAGTTGAAAGTTTTATTACTTATATATTCTTTTCATTTAATCACAAAATTATAAACAAGAATTATATTTATTACTACTAAATATGATTTTGCTGTTCATGAAAACACAAAATATGTTTTGGCTGTGACTTCCGAAACCTATATT	GTCAGGTG	TGGCTGTGACTTCCGAAACCTATATT	ATAATTATAAATTAAGAGTTGAAAGTTTTATTACTTATATATTCTTTTCATTTAATCACAAAATTATAAACAAGAATTATATTTATTACTACTAAATATGATTTTGCTGTTCATGAAAACACAAAATATGTTT	133	83.46
	Torulaspora maleeae	GCA_003708055.3	9.251	PPNA03000002.1	2	ATCAGCTGATCTAAATTTGAACTTTAATAAGAATTATTTTACTTATTTAAACTTCTAAAACATTTAATAAAATATATTCTATAAAAGTACATAAAAACAATTTTAATCATTTTTGCTTAGCCTATTTCATTTTATCTGCTTGGGCGAGACTTCCGAAAGTTAGTTT	ATCAGCTG	TGGGCGAGACTTCCGAAAGTTAGTTT	ATCTAAATTTGAACTTTAATAAGAATTATTTTACTTATTTAAACTTCTAAAACATTTAATAAAATATATTCTATAAAAGTACATAAAAACAATTTTAATCATTTTTGCTTAGCCTATTTCATTTTATCTGCT	132	83.33
	Torulaspora maleeae	GCA_003708055.3	9.251	PPNA03000003.1	3	GTCACGCGATCTAATTAAAACATTATGCAtcttttttatttttttaAAATCATTTTCGAGtaaaaacaaaaaaaaagtATTTTTCTATTGCATTTTTTTTAATTTTTATATGCAAAAAAATTATATTCAACTTAATTTTTTGTATCAACTTTCCGAACGAGAAAAG	GTCACGCG	TGTATCAACTTTCCGAACGAGAAAAG	ATCTAATTAAAACATTATGCAtcttttttatttttttaAAATCATTTTCGAGtaaaaacaaaaaaaaagtATTTTTCTATTGCATTTTTTTTAATTTTTATATGCAAAAAAATTATATTCAACTTAATTTTT	132	86.36
	Torulaspora maleeae	GCA_003708055.3	9.251	PPNA03000004.1	4	TTCACGTGAACCAATTAAAAATAACTTTCATTCTTTGTTTTAATCAAAAACTATTTCAACTTTTTTATTAAATAAAAATACTATAAATTGTTTTTTTCTTAGGAAAAATCAAATTACTATTACAGAAATCTAAAATTGTTTTGTGCATTGGTTCCGAAATAAAAAAA	TTCACGTG	TGTGCATTGGTTCCGAAATAAAAAAA	AACCAATTAAAAATAACTTTCATTCTTTGTTTTAATCAAAAACTATTTCAACTTTTTTATTAAATAAAAATACTATAAATTGTTTTTTTCTTAGGAAAAATCAAATTACTATTACAGAAATCTAAAATTGTTT	133	84.21
	Torulaspora maleeae	GCA_003708055.3	9.251	PPNA03000005.1	5	GTCACATTTAAGAAAAATAAAATGTTTAGTAGTAAAAATGTTTTTTAATAAATATTTAAAAGTAGTACAGTGGAAACAAAATAAAAATTATTGCTATTTAAGAGTTTAAACCAAAGAATTTATATTCATTGCGTTTTGCTTTTGGGTGAGAGTTCCGAAGAGTTAAAC	GTCACATT	TGGGTGAGAGTTCCGAAGAGTTAAAC	TAAGAAAAATAAAATGTTTAGTAGTAAAAATGTTTTTTAATAAATATTTAAAAGTAGTACAGTGGAAACAAAATAAAAATTATTGCTATTTAAGAGTTTAAACCAAAGAATTTATATTCATTGCGTTTTGCTTT	134	81.34
	Torulaspora maleeae	GCA_003708055.3	9.251	PPNA03000010.1	6	GTCACGTGTACCATAAAAAtatgttttgaagaatcttttttattttatttttATTTAAAATAATTTATATAAAAATAATCTATTTTTAGTTTTTAAATTTTGTTTTTTTGTCAACACTATTAAACAAACTCACAACATAAAAGCTTTAGCGTTCCGAACAGGGTTTC	GTCACGTG	AGCTTTAGCGTTCCGAACAGGGTTTC	TACCATAAAAAtatgttttgaagaatcttttttattttatttttATTTAAAATAATTTATATAAAAATAATCTATTTTTAGTTTTTAAATTTTGTTTTTTTGTCAACACTATTAAACAAACTCACAACATAAA	133	86.47
	Torulaspora maleeae	GCA_003708055.3	9.251	PPNA03000013.1	7	GCCTCGTGCAAAACAAATGAAAATGTTTACACAGTTATATTTTTATTCTATTATAACAAAATAAAAAAATATTTATAGAAAAATGcttatatatatatatactTTAACTGAATTGATTTTTGCTTTTTTTTTAAGTTCTGTTGTTTAGTCTTTCCGAAGTAATTTTG	GCCTCGTG	TGTTTAGTCTTTCCGAAGTAATTTTG	CAAAACAAATGAAAATGTTTACACAGTTATATTTTTATTCTATTATAACAAAATAAAAAAATATTTATAGAAAAATGcttatatatatatatactTTAACTGAATTGATTTTTGCTTTTTTTTTAAGTTCTGT	133	84.21
	Torulaspora maleeae	GCA_003708055.3	9.251	PPNA03000017.1	8	GTCACATGTAACAAAAATATTCTTTTGCTGTATAGTTTTTTATCAAATAAACTTTTAATACTTTTGCTAAAATATCAAAATAAACATAGTAAAATTTAAAATTACTTAAAATACTTTTCTCAAAAAAATCCAAAAATAGAGGTGCAAGTGTTCCGAAACATAAAAA	GTCACATG	GGTGCAAGTGTTCCGAAACATAAAAA	TAACAAAAATATTCTTTTGCTGTATAGTTTTTTATCAAATAAACTTTTAATACTTTTGCTAAAATATCAAAATAAACATAGTAAAATTTAAAATTACTTAAAATACTTTTCTCAAAAAAATCCAAAAATAGA	132	84.09
	Torulaspora sp. yHMJ407	GCA_030580195.1	9.066	JAKTSM010000001.1	1	AAAACGTGATGcaaatatttcaaaaatttgtAAGGGCTATATTCTTAATTTAATTCCCCAAATATACGCAAATTCAATCCGAATTATTATATTATTCTAGCTTCCCAGAGACTCTTATAACCTTTCCTTAAAATAAATCAGTTGTATGTTATGTTCTACGTTTCCGAAGAGTTTAAT	AAAACGTG	TGTTCTACGTTTCCGAAGAGTTTAAT	ATGcaaatatttcaaaaatttgtAAGGGCTATATTCTTAATTTAATTCCCCAAATATACGCAAATTCAATCCGAATTATTATATTATTCTAGCTTCCCAGAGACTCTTATAACCTTTCCTTAAAATAAATCAGTTGTATGTTA	143	73.43
	Torulaspora sp. yHMJ407	GCA_030580195.1	9.066	JAKTSM010000002.1	2	ATCAGCTGACAGAACATATATAAAAATTTTAAAATTATTATTCTACTTTTAAAGTTTTATAATAATACAATTTTTATGTAACTAAATATATATATTAAAATATTTTCCAGCCTAAATTCATTTCCCAACTTCACATTTTGGTGCGGGTAAAGGTTCCGAAATATATTTC	ATCAGCTG	CGGGTAAAGGTTCCGAAATATATTTC	ACAGAACATATATAAAAATTTTAAAATTATTATTCTACTTTTAAAGTTTTATAATAATACAATTTTTATGTAACTAAATATATATATTAAAATATTTTCCAGCCTAAATTCATTTCCCAACTTCACATTTTGGTG	135	82.22
	Torulaspora sp. yHMJ407	GCA_030580195.1	9.066	JAKTSM010000003.1	3	GTCACGCGATCAAAAAtagaaaattttccagattCTCATAGTCAAGAAAAATAAGTCATAAAAAAATATAGTATAAGGCTAAAACTTTAATTATTTTTTACCCAATATCAGTTTCCGCTTTACTTTTTGACATGTTTTTGTGTAGAGAATTTCCGAGTGAGAAAAA	GTCACGCG	TGTAGAGAATTTCCGAGTGAGAAAAA	ATCAAAAAtagaaaattttccagattCTCATAGTCAAGAAAAATAAGTCATAAAAAAATATAGTATAAGGCTAAAACTTTAATTATTTTTTACCCAATATCAGTTTCCGCTTTACTTTTTGACATGTTTTTG	132	76.52
	Torulaspora sp. yHMJ407	GCA_030580195.1	9.066	JAKTSM010000004.1	4	GTCACGCGAGTAATAAAACTTTTACTTTCTAGAATATGAATCATTAAAAATATTTATAAATATATTTATAAATATAAGGTGCAAACAAGTACAAAACTTTATTTGTTACAGGTTTCATTAGAACAGCTTTTGACGTGACCTGTAAAATGTTCATGGGTTTGATTTCCGAAGATATAAAA	GTCACGCG	TGGGTTTGATTTCCGAAGATATAAAA	AGTAATAAAACTTTTACTTTCTAGAATATGAATCATTAAAAATATTTATAAATATATTTATAAATATAAGGTGCAAACAAGTACAAAACTTTATTTGTTACAGGTTTCATTAGAACAGCTTTTGACGTGACCTGTAAAATGTTCA	145	77.24
	Torulaspora sp. yHMJ407	GCA_030580195.1	9.066	JAKTSM010000005.1	5	ATCACCTGATCCTTGGTTCGCATTTATCCCAATTTAATATTATTCAATAAATGTTTTGGATAAAGATATAAAAATCTGTTTTTATACTTGGGGCACACATAAAGCAGCAAGTAACCCAATGATAATTCTTTCACTTTTTACCAAGTGTATGCTTTCCGAAAAGATAAAA	ATCACCTG	AGTGTATGCTTTCCGAAAAGATAAAA	ATCCTTGGTTCGCATTTATCCCAATTTAATATTATTCAATAAATGTTTTGGATAAAGATATAAAAATCTGTTTTTATACTTGGGGCACACATAAAGCAGCAAGTAACCCAATGATAATTCTTTCACTTTTTACCA	135	71.11
	Torulaspora sp. yHMJ407	GCA_030580195.1	9.066	JAKTSM010000006.1	6	GTCACGCTCAAAAATCAATTATATTTTAAAAAAGCAAATTATTTATTTATTTTTCTAAAACTCAATAGATATTTTTAAGCATCAGTTTTTCTTGACAAATAATTAAGCACGCGATTTTTCTGCATAATTTCAGgtattgaaatttttaCTTTTCCGAAGGCATTAAA	GTCACGCT	atttttaCTTTTCCGAAGGCATTAAA	CAAAAATCAATTATATTTTAAAAAAGCAAATTATTTATTTATTTTTCTAAAACTCAATAGATATTTTTAAGCATCAGTTTTTCTTGACAAATAATTAAGCACGCGATTTTTCTGCATAATTTCAGgtattgaa	133	78.95
	Torulaspora sp. yHMJ407	GCA_030580195.1	9.066	JAKTSM010000007.1	7	CTCACGTGTGTTATAACATTTCTTAAATCTATATATCAATTTATTATTTGCATAACATTTAGAATTTGACAGATAATTATTTATTATTCTTTATTATGTTTGATGTTTGATATATTAAAATCTGTTTATGTTCATGTTTTTATCTTCCGAAGACTAAGAa	CTCACGTG	TGTTTTTATCTTCCGAAGACTAAGAa	TGTTATAACATTTCTTAAATCTATATATCAATTTATTATTTGCATAACATTTAGAATTTGACAGATAATTATTTATTATTCTTTATTATGTTTGATGTTTGATATATTAAAATCTGTTTATGTTCA	126	83.33
	Torulaspora sp. yHMJ407	GCA_030580195.1	9.066	JAKTSM010000008.1	8	ATCTCGTGCAAGAAAAATACTACTATTTTAAAAGGAACATTAATATATTATACTGTTAAGTATATCAATAAATAATAATGTAATAAAAATTAAATAAAAATATCTCATAGCATATTTAGCGTATACAGTTCTGTAATCTAATTGTTTTATATTTCCGAACTAATAAAA	ATCTCGTG	TGTTTTATATTTCCGAACTAATAAAA	CAAGAAAAATACTACTATTTTAAAAGGAACATTAATATATTATACTGTTAAGTATATCAATAAATAATAATGTAATAAAAATTAAATAAAAATATCTCATAGCATATTTAGCGTATACAGTTCTGTAATCTAAT	134	82.09
	Torulaspora delbrueckii	GCA_000243375.1	9.221	NC_016501.1	1	TAAGCATGACTAAAATCTACAACAAATACTATACCTCTATTTCCTATTTAATTATCTAAGAAACATAACAAAAAAAGGCTAAATAGTAATACAAGATATTTTTAAACTGGTTGGCTTTCAACGgtttttgaaaggtttATTTGTGGCAGGGTTCCGAAGCAAAAAAT	TAAGCATG	TGTGGCAGGGTTCCGAAGCAAAAAAT	ACTAAAATCTACAACAAATACTATACCTCTATTTCCTATTTAATTATCTAAGAAACATAACAAAAAAAGGCTAAATAGTAATACAAGATATTTTTAAACTGGTTGGCTTTCAACGgtttttgaaaggtttATT	133	75.19
	Torulaspora delbrueckii	GCA_000243375.1	9.221	NC_016502.1	2	AAAACGTGACGTCAAAGCAAACATTTTTTTAGGCTACCTATAATTTAAAAACACCTTGCAAAATAAACAAAAAAGATAAAAGTACTAGGTTTTGTATATATATTCTAACAAACTAAAATGTACTTTTAAATTACTTTTAATTTTGTTTATGCTTTCCGACGCAAGAAAA	AAAACGTG	TGTTTATGCTTTCCGACGCAAGAAAA	ACGTCAAAGCAAACATTTTTTTAGGCTACCTATAATTTAAAAACACCTTGCAAAATAAACAAAAAAGATAAAAGTACTAGGTTTTGTATATATATTCTAACAAACTAAAATGTACTTTTAAATTACTTTTAATTT	135	78.52
	Torulaspora delbrueckii	GCA_000243375.1	9.221	NC_016503.1	3	GTCACGAGAACACATTTGAGCTGCTTTAGTTTACGTGTATTAATATAATAATCTTCTACAATACATAACTAAAAATCAATAAATATTGATAATTGAATATTATTGACTAAATCTATTTAATTTATAATGTTTTTGTTAAACATGTATCGTCTTTCCGAACAAGTTATA	GTCACGAG	TGTATCGTCTTTCCGAACAAGTTATA	AACACATTTGAGCTGCTTTAGTTTACGTGTATTAATATAATAATCTTCTACAATACATAACTAAAAATCAATAAATATTGATAATTGAATATTATTGACTAAATCTATTTAATTTATAATGTTTTTGTTAAACA	134	81.34
	Torulaspora delbrueckii	GCA_000243375.1	9.221	NC_016504.1	4	TTCAGGTGACACTAAAAGCATATTTTAGTTAACTTTATATTATTTGATTAATATTTAAAAAAACTGAGCAGTATCTCCTATCTTTTTTTTGTATAAACTTTGTTACAAAAATATATATCATGTTGACTACCAATTTATACTTATATGTGTTCCGAACAAGAAAAA	TTCAGGTG	CTTATATGTGTTCCGAACAAGAAAAA	ACACTAAAAGCATATTTTAGTTAACTTTATATTATTTGATTAATATTTAAAAAAACTGAGCAGTATCTCCTATCTTTTTTTTGTATAAACTTTGTTACAAAAATATATATCATGTTGACTACCAATTTATA	131	80.15
	Torulaspora delbrueckii	GCA_000243375.1	9.221	NC_016505.1	5	CGCATGACCCTTAACAAACTATTTTGATCAAAAAATTAATCTATTCTAAAATTTTAAAGCACACAGCAAAATAAACTGTAGAATATTAAAAAACATGTATATAAAGCAAACTAATTATCAAGCTAGTTTATAAAAGTTGTTGTATATTTGTTCCGAGAGAAAAAAA	CGCATGAC	TGTATATTTGTTCCGAGAGAAAAAAA	CCTTAACAAACTATTTTGATCAAAAAATTAATCTATTCTAAAATTTTAAAGCACACAGCAAAATAAACTGTAGAATATTAAAAAACATGTATATAAAGCAAACTAATTATCAAGCTAGTTTATAAAAGTTGT	132	78.79
	Torulaspora delbrueckii	GCA_000243375.1	9.221	NC_016506.1	6	ATCACATGCACAAAACATTAGTTTTTAAATTATAATAATTATATAATAAACAGTTTAAAATATTAAAAAAACTTATCCTATAAATAGATAAAAATATTAGCAACAAAAATATGTAAAGAAAATGTATTTGTCTTTTTATTTAATTTATGCTTTCCGAAAATATTTTC	ATCACATG	AATTTATGCTTTCCGAAAATATTTTC	CACAAAACATTAGTTTTTAAATTATAATAATTATATAATAAACAGTTTAAAATATTAAAAAAACTTATCCTATAAATAGATAAAAATATTAGCAACAAAAATATGTAAAGAAAATGTATTTGTCTTTTTATTT	133	86.47
	Torulaspora delbrueckii	GCA_000243375.1	9.221	NC_016507.1	7	ttCACGTGCATATTTAAAACTATAGAACCTAAATAAATAATTATAGTTTAATCTAATAAATAAATAGCCGGCAAAAATATTTTAATTTGTTTTTGAATACATCAAAACACATAATCTAGACTGtgttttgattttgaatgTTTGTCGAGATTTCCGAACCAGaaaaa	ttCACGTG	TTGTCGAGATTTCCGAACCAGaaaaa	CATATTTAAAACTATAGAACCTAAATAAATAATTATAGTTTAATCTAATAAATAAATAGCCGGCAAAAATATTTTAATTTGTTTTTGAATACATCAAAACACATAATCTAGACTGtgttttgattttgaatgT	133	79.7
	Torulaspora delbrueckii	GCA_000243375.1	9.221	NC_016508.1	8	ATCATGTGCAAAACAAAAATTAAACTTTAACATAACTAAATAATCAATTATTATTCTAAAGATTTTCTTTTAAAAAGCTAGCATTTTCTATTCAAATATAATTTTTTAAAACTACAAATTTAAGAAACAACATTTGCATTTGGTTTAGTCTTCCGAAGGGTGTTTT	ATCATGTG	TGGTTTAGTCTTCCGAAGGGTGTTTT	CAAAACAAAAATTAAACTTTAACATAACTAAATAATCAATTATTATTCTAAAGATTTTCTTTTAAAAAGCTAGCATTTTCTATTCAAATATAATTTTTTAAAACTACAAATTTAAGAAACAACATTTGCATT	132	83.33
	Torulaspora sp. 2017 38-3	GCA_040114465.1	9.235	JBBLNR010000001.1	1	TAAGCGTGACTTTATAGTAATTTATTTAAAGAGTAAAAATAAATTAAAAACCATTTTAACAATACTATAACTTTTAACTTATTTTAGTTTTCATTTAAAATTTACTAGCAAACATTTGTTTTTCTATAGTAATTTAAATTTTGTTTTAGCTTTCCGAAGCAGTAAAA	TAAGCGTG	TGTTTTAGCTTTCCGAAGCAGTAAAA	ACTTTATAGTAATTTATTTAAAGAGTAAAAATAAATTAAAAACCATTTTAACAATACTATAACTTTTAACTTATTTTAGTTTTCATTTAAAATTTACTAGCAAACATTTGTTTTTCTATAGTAATTTAAATTT	133	85.71
	Torulaspora sp. 2017 38-3	GCA_040114465.1	9.235	JBBLNR010000002.1	2	AAAGCATGACTAAATATATAAGCAAAATAAACAaatttatttattatttattaGATTGTAAAACATTGTATTATAAAGATGTTACAAttaattgaaaatgttttaattttgattgatttcTGTGAATTAATTACAATTTTTAAGTTTTAGGTTTCCGAAGCAGAAAAG	AAAGCATG	AGTTTTAGGTTTCCGAAGCAGAAAAG	ACTAAATATATAAGCAAAATAAACAaatttatttattatttattaGATTGTAAAACATTGTATTATAAAGATGTTACAAttaattgaaaatgttttaattttgattgatttcTGTGAATTAATTACAATTTTTA	134	85.82
	Torulaspora sp. 2017 38-3	GCA_040114465.1	9.235	JBBLNR010000003.1	3	TTCAGGTGACATTAAAAATTAAAAATTTTTAACAATTTAATTCTTAAATTTTATTCTAAATATTAGCTACTCTCTTTTGTTTTTCTTTTAATATAAAAGCTAGCTTAACAACATAATAACATAATGTTTGTAATAAGTTTTTATATATGTGTTCCGAACAAGAAAAA	TTCAGGTG	TATATATGTGTTCCGAACAAGAAAAA	ACATTAAAAATTAAAAATTTTTAACAATTTAATTCTTAAATTTTATTCTAAATATTAGCTACTCTCTTTTGTTTTTCTTTTAATATAAAAGCTAGCTTAACAACATAATAACATAATGTTTGTAATAAGTTTT	133	84.21
	Torulaspora sp. 2017 38-3	GCA_040114465.1	9.235	JBBLNR010000004.1	4	GTCACGAGAGTTTCTTAATAAAATTTTACTTTACTTATATTCATATATTAATTTGTTACAGTTATTAAATTATAATACATATAAATTTTAATCAAATAATAATTGTATTATAAATATTTTTTTAATTGTCAATAACAATAATTGTATTGCTTTTCCGAACATGTTATA	GTCACGAG	TGTATTGCTTTTCCGAACATGTTATA	AGTTTCTTAATAAAATTTTACTTTACTTATATTCATATATTAATTTGTTACAGTTATTAAATTATAATACATATAAATTTTAATCAAATAATAATTGTATTATAAATATTTTTTTAATTGTCAATAACAATAAT	134	89.55
	Torulaspora sp. 2017 38-3	GCA_040114465.1	9.235	JBBLNR010000005.1	5	ATCAGGTGGTATTAATCTAAAATATTTAAACAAATAGTATTAATCAATTATTATGTTGAAAATAGTTATCAAATTTACTATCAATTCTTATATTTTAAATTATTTATCTGCACTTATAGATTAAAATATTAACATGTATTATTGGCTTTGTCTTCCGAAGGTTGTTTT	ATCAGGTG	TGGCTTTGTCTTCCGAAGGTTGTTTT	GTATTAATCTAAAATATTTAAACAAATAGTATTAATCAATTATTATGTTGAAAATAGTTATCAAATTTACTATCAATTCTTATATTTTAAATTATTTATCTGCACTTATAGATTAAAATATTAACATGTATTAT	134	85.82
	Torulaspora sp. 2017 38-3	GCA_040114465.1	9.235	JBBLNR010000006.1	6	CACGCATGACATTTACTCGCTCTTTTTAAAAAAACaaatattatttattctCCTAAGAATTAACCttaaaaattaaaaaattgTTAAACAGAATATATTTAAAGAAGGCTTGATATTTGATCTAATTTGTAAAAATATTTGTGTATTTGTTCCGAGAGAAAAATA	CACGCATG	TGTGTATTTGTTCCGAGAGAAAAATA	ACATTTACTCGCTCTTTTTAAAAAAACaaatattatttattctCCTAAGAATTAACCttaaaaattaaaaaattgTTAAACAGAATATATTTAAAGAAGGCTTGATATTTGATCTAATTTGTAAAAATATT	131	81.68
	Torulaspora sp. 2017 38-3	GCA_040114465.1	9.235	JBBLNR010000012.1	7	ATCACATGTAAAATACCATTAACTTTTTAATATATAAAATTTCTAGAAtaaaaagttcaaatttAATACATTATTTGTACTCTATAAATAAAAATCGTTATAAACAACTACAAAATGATAAGCTATACTCAATTTTGTTTTAGTTTATGTCTTCCGAAAGTATTTTC	ATCACATG	AGTTTATGTCTTCCGAAAGTATTTTC	TAAAATACCATTAACTTTTTAATATATAAAATTTCTAGAAtaaaaagttcaaatttAATACATTATTTGTACTCTATAAATAAAAATCGTTATAAACAACTACAAAATGATAAGCTATACTCAATTTTGTTTT	133	83.46
	Torulaspora sp. 2017 38-3	GCA_040114465.1	9.235	JBBLNR010000013.1	8	CTCACGTGAAAACCCAAATAATTTTTTTGATTAAATAATTAATAATATTTTTAATTTAATAATTAACAGCCAAAAAAAGTTTTTAACGTCTTTTAAAATTATTTGcaaaattgaaccaaatAGGTTTTCCGTTAAAATGTTTTTTGAGCTTTCCGAACCAGaaaaa	CTCACGTG	TTTTTGAGCTTTCCGAACCAGaaaaa	AAAACCCAAATAATTTTTTTGATTAAATAATTAATAATATTTTTAATTTAATAATTAACAGCCAAAAAAAGTTTTTAACGTCTTTTAAAATTATTTGcaaaattgaaccaaatAGGTTTTCCGTTAAAATGT	132	82.58
	Torulaspora franciscae	GCA_003705175.3	9.21	PPHX03000001.1	1	ATCACATGATTTTGAATAAAAAAGATTACAGCTATTATGATAATACTTATTTCTTTCAACGTCAGCTTAGGATTTTTAAATTAAATAATGTTTCCAAGCAATATCTTATATAAGCGCAGTTAAAATATAATATGATTTAATAAAAATTAGGTCTTCCGAACCGTGAAAA	ATCACATG	AAATTAGGTCTTCCGAACCGTGAAAA	ATTTTGAATAAAAAAGATTACAGCTATTATGATAATACTTATTTCTTTCAACGTCAGCTTAGGATTTTTAAATTAAATAATGTTTCCAAGCAATATCTTATATAAGCGCAGTTAAAATATAATATGATTTAATAA	135	79.26
	Torulaspora franciscae	GCA_003705175.3	9.21	PPHX03000003.1	2	TAAACGTGATCTAAATAAGAATTATTTCTTCTGAAAATTTCCTTTTTAATAATTCTAAAATAAACTTTATTTTAAATGTACATATGAAAAGACGAAACAAATGCCCAAAAAAAAtatttttttattttttgaTTTGTCGCTGTGTTGGGCTTCCGAACTGCAAATA	TAAACGTG	TGTGTTGGGCTTCCGAACTGCAAATA	ATCTAAATAAGAATTATTTCTTCTGAAAATTTCCTTTTTAATAATTCTAAAATAAACTTTATTTTAAATGTACATATGAAAAGACGAAACAAATGCCCAAAAAAAAtatttttttattttttgaTTTGTCGC	132	81.06
	Torulaspora franciscae	GCA_003705175.3	9.21	PPHX03000004.1	3	ATCATCTGACTGAAAAAGTATAAAATGTTTATCAAAACTGTATATTATTTATTATTCTAGCGTTTATAATAAAAATAAAAACAAAACTTTTAGTAGCCTTTTAGCacattttgaacttctATAAATACGTTTCACATGACCTATTGTATATGGTTTCCGAAGCGAGTTTC	ATCATCTG	TGTATATGGTTTCCGAAGCGAGTTTC	ACTGAAAAAGTATAAAATGTTTATCAAAACTGTATATTATTTATTATTCTAGCGTTTATAATAAAAATAAAAACAAAACTTTTAGTAGCCTTTTAGCacattttgaacttctATAAATACGTTTCACATGACCTAT	136	77.94
	Torulaspora franciscae	GCA_003705175.3	9.21	PPHX03000005.1	4	GTCACGTTTTCTTCATAAGTTAATATTCAGGAAAATATAATAGAGGAATACTATTCTAAAATAGTCATCTAAATAAACGTAAAAAGTTTATTTCTTAAGTTAAAACAGAAGAATGGAAAACGATATTTTAAATTTTAACAATGTATAGACTTTCcgaaaaaaaaaaa	GTCACGTT	TGTATAGACTTTCcgaaaaaaaaaaa	TTCTTCATAAGTTAATATTCAGGAAAATATAATAGAGGAATACTATTCTAAAATAGTCATCTAAATAAACGTAAAAAGTTTATTTCTTAAGTTAAAACAGAAGAATGGAAAACGATATTTTAAATTTTAACAA	133	79.7
	Torulaspora franciscae	GCA_003705175.3	9.21	PPHX03000006.1	5	GTCACGTAACTAATTTTCAAGATTATTTCAATTATTTTTTAAAAGATAATATTTCTTAAAATAATATATTTTCACACTGCTATTTTATTTTTCACCGTTTGGTAGGTGTTGCTCATAAACTCATATATTTAAGAATAATATAAATGTGCGCGTTCCGAACATAGTTTT	GTCACGTA	AATGTGCGCGTTCCGAACATAGTTTT	ACTAATTTTCAAGATTATTTCAATTATTTTTTAAAAGATAATATTTCTTAAAATAATATATTTTCACACTGCTATTTTATTTTTCACCGTTTGGTAGGTGTTGCTCATAAACTCATATATTTAAGAATAATATA	134	80.6
	Torulaspora franciscae	GCA_003705175.3	9.21	PPHX03000009.1	6	GTCAGGTGAAATAAATTTAGATAAAGAATTGATAAAATAATATATAGATTATTTTATTCTAATAACGAATAAAAATAAGGCTAATAAATTATGTCTTATAAGATTAAAAACAATTTTCTCTATGCAATTAAAAAATTATTTTGTATATGTTTTCCGAAGCATATTTC	GTCAGGTG	TGTATATGTTTTCCGAAGCATATTTC	AAATAAATTTAGATAAAGAATTGATAAAATAATATATAGATTATTTTATTCTAATAACGAATAAAAATAAGGCTAATAAATTATGTCTTATAAGATTAAAAACAATTTTCTCTATGCAATTAAAAAATTATTT	133	86.47
	Torulaspora franciscae	GCA_003705175.3	9.21	PPHX03000020.1	7	ATCACGAGACAAGCCTAAACTAATTTTATAACTTTTATATATTCTTTATatatttttcaaaacaaTACTTAATCTTATAGCTATTTTTAAACCTTTCTCAGAATGTATTTTTCCTTTAACAAATTTAAAACTATTTGTGCTTTCCGAAGCTTAAAAG	ATCACGAG	TATTTGTGCTTTCCGAAGCTTAAAAG	ACAAGCCTAAACTAATTTTATAACTTTTATATATTCTTTATatatttttcaaaacaaTACTTAATCTTATAGCTATTTTTAAACCTTTCTCAGAATGTATTTTTCCTTTAACAAATTTAAAAC	123	81.3
	Torulaspora franciscae	GCA_003705175.3	9.21	PPHX03000021.1	8	ACCACATGATTTATTATTTTTAACAATTTCTCTTAAAAATGCATCAACTATAATTTTAAAAATTTACGAGATAAACCTTTATTTGTTATCTATAATAAAGTTATAGATACAAAAATTCGTAAAAGAGTAGCAAAAAGTATATTTCACGTACTCCGAAGATATAAAA	ACCACATG	ATTTCACGTACTCCGAAGATATAAAA	ATTTATTATTTTTAACAATTTCTCTTAAAAATGCATCAACTATAATTTTAAAAATTTACGAGATAAACCTTTATTTGTTATCTATAATAAAGTTATAGATACAAAAATTCGTAAAAGAGTAGCAAAAAGTAT	132	81.82
	Torulaspora pretoriensis	GCA_012851205.1	9.367	JABBEO010000001.1	1	AAAACGTGACAGAATTTATTTTTATTCACAGTTATAATATTTTTAATAATTATATTAAAAAATAGTTTCAAAATTGGTATATTTAttattttttattttttaCATAAGTAAGCTTATAATTCAATAAATGTTAAATTTATTATATGAGTTTTCCGAACATAGATTC	AAAACGTG	TATATGAGTTTTCCGAACATAGATTC	ACAGAATTTATTTTTATTCACAGTTATAATATTTTTAATAATTATATTAAAAAATAGTTTCAAAATTGGTATATTTAttattttttattttttaCATAAGTAAGCTTATAATTCAATAAATGTTAAATTTAT	132	88.64
	Torulaspora pretoriensis	GCA_012851205.1	9.367	JABBEO010000002.1	2	AAAACGTGATCTACTCTAAAACTCTTAGTGCCGCAATATTTAtcatttatttttttcaatattAATTGTTATTTTTTAAATTATCCAATATAATTTATaacaaaataaacaatCAAAATAATTTATTTCTGTTTCTAAGTTTGTTTGAGTGTTCCGAAGTTAAAATA	AAAACGTG	TGTTTGAGTGTTCCGAAGTTAAAATA	ATCTACTCTAAAACTCTTAGTGCCGCAATATTTAtcatttatttttttcaatattAATTGTTATTTTTTAAATTATCCAATATAATTTATaacaaaataaacaatCAAAATAATTTATTTCTGTTTCTAAGTT	133	82.71
	Torulaspora pretoriensis	GCA_012851205.1	9.367	JABBEO010000003.1	3	ATCACGAGCCCATATTACAAAAAATTATAGAATTTATCATATTTTATTTATATTTTTAGTTATTTACATGTAAAATTACAAAAAAATGTTTTACACAAACATTTTATTTTGCTTTAAAATTTGAGAAAACGATAATCAAGAGTTTAAGGTTTCCGAGGCTTAAAAT	ATCACGAG	AGTTTAAGGTTTCCGAGGCTTAAAAT	CCCATATTACAAAAAATTATAGAATTTATCATATTTTATTTATATTTTTAGTTATTTACATGTAAAATTACAAAAAAATGTTTTACACAAACATTTTATTTTGCTTTAAAATTTGAGAAAACGATAATCAAG	132	83.33
	Torulaspora pretoriensis	GCA_012851205.1	9.367	JABBEO010000004.1	4	ATCAGCTGCATAAAGTTGAGATTTTTTTTTAAAATTTATGTAATAAAAATatattttgaaagtttaaTAAAATTTTACAGTATATGTACATTTAAATTTATATTACATTCTAATTTGAATTAGAGGTTTAAACGAAAAACGTGGTTGAGATTTCCGAACTGTGAAAA	ATCAGCTG	TGGTTGAGATTTCCGAACTGTGAAAA	CATAAAGTTGAGATTTTTTTTTAAAATTTATGTAATAAAAATatattttgaaagtttaaTAAAATTTTACAGTATATGTACATTTAAATTTATATTACATTCTAATTTGAATTAGAGGTTTAAACGAAAAACG	133	84.21
	Torulaspora pretoriensis	GCA_012851205.1	9.367	JABBEO010000005.1	5	GTCATCTGACATATATTAATAAATTATTATCTCTGTAATTCATTTATTaatatttcaaaaaaaaTGTAATAAAATGTTTTAAAATTATGTTTATATTTTGAGATCAAACAAAACGTTTTAAAAACAAATGATTTAAAAATTTATATTTGTTTTCCGAAGAAAAATAT	GTCATCTG	TATATTTGTTTTCCGAAGAAAAATAT	ACATATATTAATAAATTATTATCTCTGTAATTCATTTATTaatatttcaaaaaaaaTGTAATAAAATGTTTTAAAATTATGTTTATATTTTGAGATCAAACAAAACGTTTTAAAAACAAATGATTTAAAAATT	133	87.22
	Torulaspora pretoriensis	GCA_012851205.1	9.367	JABBEO010000006.1	6	ATCACGCCTGTTAAAAACTAAAAATTTACACTAAATATATAATAAATTAATATTTTCCAATTTTTACAAATATATAACATCAAAATATATTTATTATATATTATTTACGTCTATAAATAATTGCTAGTAACAAAAATATGTTTGTGTAAAGGTTCCGAAAAAGTTAAA	ATCACGCC	TGTGTAAAGGTTCCGAAAAAGTTAAA	TGTTAAAAACTAAAAATTTACACTAAATATATAATAAATTAATATTTTCCAATTTTTACAAATATATAACATCAAAATATATTTATTATATATTATTTACGTCTATAAATAATTGCTAGTAACAAAAATATGTT	134	87.31
	Torulaspora pretoriensis	GCA_012851205.1	9.367	JABBEO010000007.1	7	ATCAGCTGATCTAAGAATGTAAACATTTTAATATTTATATATATAATTTAATCTTTTAATACTTTCAAATAAAAACATAAAATTTGGTTCTTTTATTTAAAATTTGATAAAACAGCTATATGCTATGAAAAAGAATACTTATGTTTTTGGCTTCCGAAACACGTTTT	ATCAGCTG	TGTTTTTGGCTTCCGAAACACGTTTT	ATCTAAGAATGTAAACATTTTAATATTTATATATATAATTTAATCTTTTAATACTTTCAAATAAAAACATAAAATTTGGTTCTTTTATTTAAAATTTGATAAAACAGCTATATGCTATGAAAAAGAATACTTA	133	84.96
	Torulaspora pretoriensis	GCA_012851205.1	9.367	JABBEO010000008.1	8	atcACATGAATCACAAAAACAATTTTTTAGTATATTTAATTATATTATATATTTCTAAATGGATAGTAAAATTGCAAACAAATTGTTTTTTTGGCTTTAAACCAAACTCAGAGAATAGCTGGCAAATTTACAATAATTAATAGTTTTGTGTTCCGAACGTTAAAAA	atcACATG	TAGTTTTGTGTTCCGAACGTTAAAAA	AATCACAAAAACAATTTTTTAGTATATTTAATTATATTATATATTTCTAAATGGATAGTAAAATTGCAAACAAATTGTTTTTTTGGCTTTAAACCAAACTCAGAGAATAGCTGGCAAATTTACAATAATTAA	132	79.55
	Torulaspora sp. 2017 36-1	GCA_040114505.1	9.258	JBBLNS010000001.1	1	AAAACGTGATTTACTCTAAAAAGTTTTAATGCCAAATTATTTATCATTtggtttttcaatattATTAGTTATTTTTCGAATTATTAAAAATAATTTAAAAAAACTAAACAATAAACAAATTTTATAACTGTTTTTAGGTTTGTTTGAGTTTTCCGAAGTTAAAATA	AAAACGTG	TGTTTGAGTTTTCCGAAGTTAAAATA	ATTTACTCTAAAAAGTTTTAATGCCAAATTATTTATCATTtggtttttcaatattATTAGTTATTTTTCGAATTATTAAAAATAATTTAAAAAAACTAAACAATAAACAAATTTTATAACTGTTTTTAGGTT	132	84.85
	Torulaspora sp. 2017 36-1	GCA_040114505.1	9.258	JBBLNS010000002.1	2	CACGCCTGTTAAAAACTAAAAATTTACACTAAATAGATAATAAATTAATATTTTCCAATTTTTAAAAATATATAACATCAAAATATATTTATTATATATTATTTACGTCTATGAATAATTGCTAGTAACAAAAATATGTTTGTGTAAAGGTTCCGAAAAAGTTAAA	CACGCCTG	TGTGTAAAGGTTCCGAAAAAGTTAAA	TTAAAAACTAAAAATTTACACTAAATAGATAATAAATTAATATTTTCCAATTTTTAAAAATATATAACATCAAAATATATTTATTATATATTATTTACGTCTATGAATAATTGCTAGTAACAAAAATATGTT	132	87.12
	Torulaspora sp. 2017 36-1	GCA_040114505.1	9.258	JBBLNS010000003.1	3	ATCACGAGCCCATATTTCAAAACATTACGGAATTTATTATATTTTATTTATATTTCTAGCTATATACATGtaaaaatacaaaaaaaGTTTTACACAAAcatttcatttttctttAAAATTTGAGAAAACAAAGATTGAGGGTTTAAGTTTTCCGAGGCTCAAAAT	ATCACGAG	GGTTTAAGTTTTCCGAGGCTCAAAAT	CCCATATTTCAAAACATTACGGAATTTATTATATTTTATTTATATTTCTAGCTATATACATGtaaaaatacaaaaaaaGTTTTACACAAAcatttcatttttctttAAAATTTGAGAAAACAAAGATTGAG	131	80.15
	Torulaspora sp. 2017 36-1	GCA_040114505.1	9.258	JBBLNS010000004.1	4	AAAACGTGACAGAATTTATTTTTATTCACAGTTATAATATTTTTAATAATTATATTAAAAAATAGTTTCAAAATTGttatatttattattttttattttttacATAAGTAAGCTTATAATTCAATAAATGTTAAATTTATTATATGAGTTTTCCGAACATAGATTC	AAAACGTG	TATATGAGTTTTCCGAACATAGATTC	ACAGAATTTATTTTTATTCACAGTTATAATATTTTTAATAATTATATTAAAAAATAGTTTCAAAATTGttatatttattattttttattttttacATAAGTAAGCTTATAATTCAATAAATGTTAAATTTAT	132	89.39
	Torulaspora sp. 2017 36-1	GCA_040114505.1	9.258	JBBLNS010000007.1	5	ATCAGCTGCATAAAGTTGAGAATTTTTTCTCAAATTTATTTAATAAAAATATATTTTGAAAGTTGAATAAAATTTTACAGTATATTTACATTTAAATTTATATTACATTCTAATTTGAATTAGAGGTTTAAACGAAAAACGTGGTTGAGAGTTCCGAACTGTGAAAA	ATCAGCTG	TGGTTGAGAGTTCCGAACTGTGAAAA	CATAAAGTTGAGAATTTTTTCTCAAATTTATTTAATAAAAATATATTTTGAAAGTTGAATAAAATTTTACAGTATATTTACATTTAAATTTATATTACATTCTAATTTGAATTAGAGGTTTAAACGAAAAACG	133	83.46
	Torulaspora sp. 2017 36-1	GCA_040114505.1	9.258	JBBLNS010000008.1	6	atCACATGAATCACAAAAACAATTTTTTAGTATATTTAattatattatatatttCTAAATTGATAGTAAAATTGCAAACAAATTGTTTTTTGACTTTAAACCAAactcaaagaaaagctggcAAATTTTACAATAACTAATAGTTTTGTGTTCCGAACGTTAAAAA	atCACATG	TAGTTTTGTGTTCCGAACGTTAAAAA	AATCACAAAAACAATTTTTTAGTATATTTAattatattatatatttCTAAATTGATAGTAAAATTGCAAACAAATTGTTTTTTGACTTTAAACCAAactcaaagaaaagctggcAAATTTTACAATAACTAA	132	81.06
	Torulaspora sp. 2017 36-1	GCA_040114505.1	9.258	JBBLNS010000011.1	7	ATCATCTGACTATTATATAAAAAGTTATTGTCTTTCtaatttatttattaatatTTCAAACAAAATGTGATAAATTATTTCAAAAATATTTTTATATTTTGAGATCAAACAAAACGTTTTAAAAACGAATAATTTAAAAATCTATATTTGTTTTCCGAAGAAAAATAT	ATCATCTG	TATATTTGTTTTCCGAAGAAAAATAT	ACTATTATATAAAAAGTTATTGTCTTTCtaatttatttattaatatTTCAAACAAAATGTGATAAATTATTTCAAAAATATTTTTATATTTTGAGATCAAACAAAACGTTTTAAAAACGAATAATTTAAAAATC	134	85.82
	Torulaspora sp. 2017 36-1	GCA_040114505.1	9.258	JBBLNS010000014.1	8	ATCAGCTGATCTAAGAATGTAAACATTTTAATACTTATATATATGATTTAATCTTATGATACTTTCGAATAAAAACATAAAATTTGGTTCTTTTATTTAAAATTTGATAAAACAGCTATATGCTATGAAAAAGAATACTTATGTTTTTGGCTTCCGAAACACGTTTT	ATCAGCTG	TGTTTTTGGCTTCCGAAACACGTTTT	ATCTAAGAATGTAAACATTTTAATACTTATATATATGATTTAATCTTATGATACTTTCGAATAAAAACATAAAATTTGGTTCTTTTATTTAAAATTTGATAAAACAGCTATATGCTATGAAAAAGAATACTTA	133	81.95
	Henningerozyma blattae	GCA_000315915.1	14.05	HE806316.1	1	ATCACATGATTAATTAGATGATAAATACATTTCTAAAatcataatatatatatttaaaatataatcttttaaaatacaatatatttatttattataaataataaataaattttaataatactgcataaatgtttcaaaatatataatcaattaatatacattcaattaataaataattttattaatacaaaGTTTAGTTCGAATATCAGATCCGAACCGATATTA	ATCACATG	CGAATATCAGATCCGAACCGATATTA	ATTAATTAGATGATAAATACATTTCTAAAatcataatatatatatttaaaatataatcttttaaaatacaatatatttatttattataaataataaataaattttaataatactgcataaatgtttcaaaatatataatcaattaatatacattcaattaataaataattttattaatacaaaGTTTAGTT	191	90.58
	Henningerozyma blattae	GCA_000315915.1	14.05	HE806316.1	2	ATCAcgtggtaataataatttactttccaatattttaatatttagttttaatatttatatagcAAAATcctttaaataaaagaaaactgATTTTCAACAGaaaaagtttaataaatttaatatttattataaatattacatCTAATAATTACTAATATTTCCGTAggtttataattattagatttttaaatattaaatatatgcAAGATTATGTGACCCGAACcgatatta	ATCAcgtg	AGATTATGTGACCCGAACcgatatta	gtaataataatttactttccaatattttaatatttagttttaatatttatatagcAAAATcctttaaataaaagaaaactgATTTTCAACAGaaaaagtttaataaatttaatatttattataaatattacatCTAATAATTACTAATATTTCCGTAggtttataattattagatttttaaatattaaatatatgcA	197	86.29
	Henningerozyma blattae	GCA_000315915.1	14.05	HE806317.1	3	ATCACGTGCACTACtataacaaataatataggtattcattttaattatagaaaataaaatattttatattaatataaaataaatattaattaatataaatgaaatataatatactcttcaaatttattttaaatctcttaactaaaatattcatataaaatgttttttcttttttaattatagttgtgaataaaatttaatgttCTTGTGGTATCCgaactaatatta	ATCACGTG	ttCTTGTGGTATCCgaactaatatta	CACTACtataacaaataatataggtattcattttaattatagaaaataaaatattttatattaatataaaataaatattaattaatataaatgaaatataatatactcttcaaatttattttaaatctcttaactaaaatattcatataaaatgttttttcttttttaattatagttgtgaataaaatttaatg	194	88.66
	Henningerozyma blattae	GCA_000315915.1	14.05	HE806318.1	4	ATCACATGACAAATATTGtaaacttttaatatattgttaattaaaaagagaatattaaataaataatatttaaatttaataaaatttgtatCTTAATCTACTATGtagttttatatttagtattataaatatattaataaaatgttCATGAAATAACATATATGTAAGTACCTAAATGTCtacattaaattttatattaactATGTGTTCCGAACGGATAATA	ATCACATG	taactATGTGTTCCGAACGGATAATA	ACAAATATTGtaaacttttaatatattgttaattaaaaagagaatattaaataaataatatttaaatttaataaaatttgtatCTTAATCTACTATGtagttttatatttagtattataaatatattaataaaatgttCATGAAATAACATATATGTAAGTACCTAAATGTCtacattaaattttatat	189	87.3
	Henningerozyma blattae	GCA_000315915.1	14.05	HE806319.1	5	CTCACGTGATTATATAATTagcaaatttattattataaaatataattaacataaaatatattatgtactatttataatataatttaataaattattactaataTAATTAGATAAATGTTTGAATGTTAttaacaataaataataatatataaacaaGTATCATAGTAAGTatatattctatattttaaaatcgAATACCTTCATGTGATCCGAaccaatatta	CTCACGTG	CCTTCATGTGATCCGAaccaatatta	ATTATATAATTagcaaatttattattataaaatataattaacataaaatatattatgtactatttataatataatttaataaattattactaataTAATTAGATAAATGTTTGAATGTTAttaacaataaataataatatataaacaaGTATCATAGTAAGTatatattctatattttaaaatcgAATA	189	89.95
	Henningerozyma blattae	GCA_000315915.1	14.05	HE806320.1	6	ATCACGTGCTAcatacaaataatttaaacttttattttaattatttataataattttaatactttatttaactttatactataataaaattaattttatttaattctatatatttttaatattaacattttattatgttattttctattccaaactaattatttctatttgaattgttttgattttcttctttttagatattatttagatatCCGAACCgatattc	ATCACGTG	ttatttagatatCCGAACCgatattc	CTAcatacaaataatttaaacttttattttaattatttataataattttaatactttatttaactttatactataataaaattaattttatttaattctatatatttttaatattaacattttattatgttattttctattccaaactaattatttctatttgaattgttttgattttcttctttttagata	192	89.06
	Henningerozyma blattae	GCA_000315915.1	14.05	HE806321.1	7	TTCACGtgatataataataaataaaatctataaataataattaaattaagaTTTTTAacttaaataaatttaaaatataaaactataactcattattattttatttaaataaatatattaataaataatattaataataaataattccaaattagataaacaattaaatctacacaaaattgaataattttaaattatacataaaTTATCGGATCCGAACTGAAATTA	TTCACGtg	aaaTTATCGGATCCGAACTGAAATTA	atataataataaataaaatctataaataataattaaattaagaTTTTTAacttaaataaatttaaaatataaaactataactcattattattttatttaaataaatatattaataaataatattaataataaataattccaaattagataaacaattaaatctacacaaaattgaataattttaaattatacat	194	92.27
	Henningerozyma blattae	GCA_000315915.1	14.05	HE806322.1	8	GTCACATGATCattaatcaaatataaatataattttaatttaaaaatataatatttaataatgtatattatatattaaaattataatattaattaatttaacatttatattttaccacaaatttaaaatatttgtaataatttttaatatattataattttccttgagaattattattaattctcAAGGAAATTTTACATTAATTTTCGGCCTCCGAACCAATTTAA	GTCACATG	AATTTTCGGCCTCCGAACCAATTTAA	ATCattaatcaaatataaatataattttaatttaaaaatataatatttaataatgtatattatatattaaaattataatattaattaatttaacatttatattttaccacaaatttaaaatatttgtaataatttttaatatattataattttccttgagaattattattaattctcAAGGAAATTTTACATT	193	91.19
	Henningerozyma blattae	GCA_000315915.1	14.05	HE806323.1	9	GTCACATGGTGcttaaataatagaattttctaaatatattaatattttaaaatattacatttttaaactaaaataataaaaatatttaatatatattttaataatatatttattatattgatttttacatttatataatataaattatgatattcaaattaatataatatatcaatTAAAGGCGCACATTATaatatgatttaaatttattagttCCGAACCAATTATa	GTCACATG	aatttattagttCCGAACCAATTATa	GTGcttaaataatagaattttctaaatatattaatattttaaaatattacatttttaaactaaaataataaaaatatttaatatatattttaataatatatttattatattgatttttacatttatataatataaattatgatattcaaattaatataatatatcaatTAAAGGCGCACATTATaatatgattta	195	90.26
	Yueomyces sinensis	GCA_030581855.1	12.68	JAKTVU010000009.1	1	GCACAAAaactttttcaattattattataatatatataatttaggaaaatttaaaactcattttgaagaaatattttgCTTTCCGAACGAAGAAAA	?	atattttgCTTTCCGAACGAAGAAAA	GCACAAAaactttttcaattattattataatatatataatttaggaaaatttaaaactcattttgaagaa	70	84.29
	Yueomyces sinensis	GCA_030581855.1	12.68	JAKTVU010000013.1	2	ttttaaaatttaaatgaatttcttttttttacggaattatttttaactttaataaataataaatatatttttatttaggCTTCCGAACGCAAGATA	?	ttatttaggCTTCCGAACGCAAGATA	ttttaaaatttaaatgaatttcttttttttacggaattatttttaactttaataaataataaatatattt	70	91.43
	Yueomyces sinensis	GCA_030581855.1	12.68	JAKTVU010000023.1	3	cttcaaatttaaataaaaaagtattCTATTTTACTggaaatatataattttatttttccaTAGTTTGGTTAAGTTTAGTGCTCCGAACACATATTA	?	AAGTTTAGTGCTCCGAACACATATTA	cttcaaatttaaataaaaaagtattCTATTTTACTggaaatatataattttatttttccaTAGTTTGGTT	70	82.86
	Yueomyces sinensis	GCA_030581855.1	12.68	JAKTVU010000037.1	4	gataaatatttattattttaaaactttcaaatattttatattttgaaataaatatttcttaacTTTCGGAATATTTTGCTGGCCGAACGAAGAAAA	?	ATATTTTGCTGGCCGAACGAAGAAAA	gataaatatttattattttaaaactttcaaatattttatattttgaaataaatatttcttaacTTTCGGA	70	87.14
	Yueomyces sinensis	GCA_030581855.1	12.68	JAKTVU010000039.1	5	ttataattttattatagtttttatttatttatatagttctttttcattttaattattttcaaaataataatatttttgtgGTCCGAACGAATTATA	?	tatttttgtgGTCCGAACGAATTATA	ttataattttattatagtttttatttatttatatagttctttttcattttaattattttcaaaataataa	70	92.86
	Yueomyces sinensis	GCA_030581855.1	12.68	JAKTVU010000040.1	6	AAagtttaatttattataaaataaaaaaagaaaaacatTCAATTTAAAAACTGTTTTACAAAGATTCAAAAAAACTGGTGATCCGaaccaataata	?	AAAACTGGTGATCCGaaccaataata	AAagtttaatttattataaaataaaaaaagaaaaacatTCAATTTAAAAACTGTTTTACAAAGATTCAAA	70	87.14
	Yueomyces sinensis	GCA_030581855.1	12.68	JAKTVU010000047.1	7	attatgatagtgattaatattattttgaaaatcaGAATTATGTTGTGatgaatattcaatttgatGTTTTGCAATTTGATTACcgaatttattaaa	?	GCAATTTGATTACcgaatttattaaa	attatgatagtgattaatattattttgaaaatcaGAATTATGTTGTGatgaatattcaatttgatGTTTT	70	81.43
	Yueomyces sinensis	GCA_030581855.1	12.68	JAKTVU010000053.1	8	ttataaaattatcaaatattattttaaattataatatttatctttttgtttttaactttaaatcttttttgtttttagTATTCCGAACGCCGAAAA	?	gtttttagTATTCCGAACGCCGAAAA	ttataaaattatcaaatattattttaaattataatatttatctttttgtttttaactttaaatctttttt	70	92.86
	Yueomyces sinensis	GCA_030581855.1	12.68	JAKTVU010000054.1	9	tgatattttttatagaatattaaattaatatatatatttttcttatatttaatttaaattaattacttttattttttggtaTCCGAACGAATATTA	?	attttttggtaTCCGAACGAATATTA	tgatattttttatagaatattaaattaatatatatatttttcttatatttaatttaaattaattactttt	70	94.29
	Yueomyces sinensis	GCA_030581855.1	12.68	JAKTVU010000056.1	10	ctcaaataatatcgtataaaattcattaaattatttatttatttagtataatattttatattttgctTATTAATTTTGCGATGCGAacgaataata	?	TAATTTTGCGATGCGAacgaataata	ctcaaataatatcgtataaaattcattaaattatttatttatttagtataatattttatattttgctTAT	70	88.57
	Yueomyces sinensis	GCA_030581855.1	12.68	JAKTVU010000068.1	11	gtttttaaaattaaaatcaaatattatatttttataattgaTTACATGAAAagtaattaaaaaatagttAACATTCGGTATTCCGAACGCGTAAAA	?	ACATTCGGTATTCCGAACGCGTAAAA	gtttttaaaattaaaatcaaatattatatttttataattgaTTACATGAAAagtaattaaaaaatagttA	70	90
	Yueomyces sinensis	GCA_030581855.1	12.68	JAKTVU010000069.1	12	ctatataattaatgaaattttaataattttatgtaagttttgtttaattttttaaaatcattattaagtTTTATTTGGAGCTCCGAACAAACAATA	?	TTATTTGGAGCTCCGAACAAACAATA	ctatataattaatgaaattttaataattttatgtaagttttgtttaattttttaaaatcattattaagtT	70	90
	Yueomyces sinensis	GCA_030581855.1	12.68	JAKTVU010000099.1	13	attttattttctaaaataaagtttataaaaatattgttattattatcaaagtTCAATAAAGTAGTTAATGCAATGTGGCATTCCGAACATGTAATA	?	CAATGTGGCATTCCGAACATGTAATA	attttattttctaaaataaagtttataaaaatattgttattattatcaaagtTCAATAAAGTAGTTAATG	70	87.14
	Yueomyces sinensis	GCA_030581855.1	12.68	JAKTVU010000111.1	14	ttaaaatattgttttaatttgatatttatttcaaaacataaataaattttatttagaaAGTAAAATTAGCTGATGTTGCGCCCCGAACAATTAATA	?	TGATGTTGCGCCCCGAACAATTAATA	ttaaaatattgttttaatttgatatttatttcaaaacataaataaattttatttagaaAGTAAAATTAGC	70	88.57
	Yueomyces silvicola	GCA_030179955.1	11.65	JARYZL010000001.1	1	gtttatttattttttattttaagatattatttaatttgTTTTCcgaacaaaaaatt	?	ttaatttgTTTTCcgaacaaaaaatt	gtttatttattttttattttaagatattat	30	93.33
	Yueomyces silvicola	GCA_030179955.1	11.65	JARYZL010000003.1	2	CAGAAAACATGTTTttattttgtcaaattatTGTCTTGGTTTCCGaacaaataata	?	tTGTCTTGGTTTCCGaacaaataata	CAGAAAACATGTTTttattttgtcaaatta	30	80
	Yueomyces silvicola	GCA_030179955.1	11.65	JARYZL010000004.1	3	TtttttttagttttttattttatacTTTCTACCTTTTGTTTTCCGAACATTTATTT	?	ACCTTTTGTTTTCCGAACATTTATTT	TtttttttagttttttattttatacTTTCT	30	90
	Yueomyces silvicola	GCA_030179955.1	11.65	JARYZL010000005.1	4	TTTTCCgtatttttttatttccgtattttatataattggATTCCGAACATATAATT	?	tataattggATTCCGAACATATAATT	TTTTCCgtatttttttatttccgtatttta	30	80
	Yueomyces silvicola	GCA_030179955.1	11.65	JARYZL010000006.1	5	gttttgattatttttaattttctattattatttgtttgGTTTCCgaacattgaaaa	?	tttgtttgGTTTCCgaacattgaaaa	gttttgattatttttaattttctattatta	30	90
	Yueomyces silvicola	GCA_030179955.1	11.65	JARYZL010000007.1	6	tataatatactataatattatatgtCTTTAATAAATAGGTTTCCGAACATAAAAAA	?	ATAAATAGGTTTCCGAACATAAAAAA	tataatatactataatattatatgtCTTTA	30	90
	Yueomyces silvicola	GCA_030179955.1	11.65	JARYZL010000008.1	7	aaaattgttttatttgattttctgttttataaattttgttttcCGAACATGTTTAT	?	aaattttgttttcCGAACATGTTTAT	aaaattgttttatttgattttctgttttat	30	86.67
	Yueomyces silvicola	GCA_030179955.1	11.65	JARYZL010000009.1	8	TCTTAATTAGTTTTTATTTCGCGAAAACCGAGTATTTGGTTTCCGAACGTAATATA	?	AGTATTTGGTTTCCGAACGTAATATA	TCTTAATTAGTTTTTATTTCGCGAAAACCG	30	70
	Yueomyces silvicola	GCA_030179955.1	11.65	JARYZL010000011.1	9	aagaaaaacaaatcaaattatatattattatatactCATTTTCCGAACAAAGAAAA	?	tatactCATTTTCCGAACAAAGAAAA	aagaaaaacaaatcaaattatatattatta	30	90
	Yueomyces silvicola	GCA_030179955.1	11.65	JARYZL010000014.1	10	attgtcTTATATAACAATTTGTTActttttaatatttgagGTCCgaaccaaaaaaa	?	aatatttgagGTCCgaaccaaaaaaa	attgtcTTATATAACAATTTGTTActtttt	30	83.33
	Yueomyces silvicola	GCA_030179955.1	11.65	JARYZL010000017.1	11	TTAgtttttatcaaataatatataatattttgtttttgttttcCGAACAAACAAAA	?	tgtttttgttttcCGAACAAACAAAA	TTAgtttttatcaaataatatataatattt	30	93.33
	Yueomyces silvicola	GCA_030179955.1	11.65	JARYZL010000020.1	12	TGCTCAAGCatatttaattttgcaatatATTATGTTTGTTTTCcgaacaaatttta	?	TATGTTTGTTTTCcgaacaaatttta	TGCTCAAGCatatttaattttgcaatatAT	30	76.67
	Yueomyces silvicola	GCA_030179955.1	11.65	JARYZL010000032.1	13	AGTATAATGGttttttaaaatataaaattatactTTTGCATTCCGAACGTAGATAA	?	tactTTTGCATTCCGAACGTAGATAA	AGTATAATGGttttttaaaatataaaatta	30	90
	Yueomyces sp. yHKB289	GCA_030580315.1	11.68	JAKTST010000001.1	1	tataatatactataatattatatgtTTTTAATAAATAGGTTTCCGAACATAAAAAA	?	ATAAATAGGTTTCCGAACATAAAAAA	tataatatactataatattatatgtTTTTA	30	93.33
	Yueomyces sp. yHKB289	GCA_030580315.1	11.68	JAKTST010000002.1	2	AAAACACatgtttttattttatcacAATATTTGTCTTGGTTTCCGaacaaataata	?	TTGTCTTGGTTTCCGaacaaataata	AAAACACatgtttttattttatcacAATAT	30	83.33
	Yueomyces sp. yHKB289	GCA_030580315.1	11.68	JAKTST010000003.1	3	GtttgttttgtttttattttaagatattatttaatttgTTTTCcgaacaaaaaatt	?	ttaatttgTTTTCcgaacaaaaaatt	Gtttgttttgtttttattttaagatattat	30	86.67
	Yueomyces sp. yHKB289	GCA_030580315.1	11.68	JAKTST010000005.1	4	ttttctgtatttttttatttccgtattttatataattggATTCCGAACATATAATT	?	tataattggATTCCGAACATATAATT	ttttctgtatttttttatttccgtatttta	30	83.33
	Yueomyces sp. yHKB289	GCA_030580315.1	11.68	JAKTST010000007.1	5	attgtCTTATATAACAATTTGTTactttttgatatttgaagtccgaaccaaaaaaa	?	gatatttgaagtccgaaccaaaaaaa	attgtCTTATATAACAATTTGTTacttttt	30	83.33
	Yueomyces sp. yHKB289	GCA_030580315.1	11.68	JAKTST010000008.1	6	TTTttcttatattttaattttatacTTTATATCATTTGTTTTCCGAACACTTATTC	?	ATCATTTGTTTTCCGAACACTTATTC	TTTttcttatattttaattttatacTTTAT	30	93.33
	Yueomyces sp. yHKB289	GCA_030580315.1	11.68	JAKTST010000009.1	7	gttttgattatttttaattttctattattatttgtttgGTTTCCgaacattgaaaa	?	tttgtttgGTTTCCgaacattgaaaa	gttttgattatttttaattttctattatta	30	90
	Yueomyces sp. yHKB289	GCA_030580315.1	11.68	JAKTST010000014.1	8	aaaaaaaataaattaaaatatatatttttatgaaCTTATGTTCCGaacaaagaaaa	?	tgaaCTTATGTTCCGaacaaagaaaa	aaaaaaaataaattaaaatatatattttta	30	100
	Yueomyces sp. yHKB289	GCA_030580315.1	11.68	JAKTST010000018.1	9	AATAttgttttatttgattttctGTTTTATAGATTTTGTTTTCCGAACATGTTTAT	?	AGATTTTGTTTTCCGAACATGTTTAT	AATAttgttttatttgattttctGTTTTAT	30	86.67
	Yueomyces sp. yHKB289	GCA_030580315.1	11.68	JAKTST010000019.1	10	TCTTAATTAGTTTTTATTTCGCGAAAACCGAGTATTTGGTTTCCGAACGTAATATA	?	AGTATTTGGTTTCCGAACGTAATATA	TCTTAATTAGTTTTTATTTCGCGAAAACCG	30	70
	Yueomyces sp. yHKB289	GCA_030580315.1	11.68	JAKTST010000039.1	11	TGCTCAAGcatatttaattttgaaatatattatgTTTGTTTTCCGAAcaacttttt	?	tatgTTTGTTTTCCGAAcaacttttt	TGCTCAAGcatatttaattttgaaatatat	30	80
	Yueomyces sp. yHKB289	GCA_030580315.1	11.68	JAKTST010000043.1	12	TAATCTCGTTgaaaaagaacaaaaaaatttggattttggTATCTGAATGTACgaaa	?	ggattttggTATCTGAATGTACgaaa	TAATCTCGTTgaaaaagaacaaaaaaattt	30	80
	Yueomyces sp. yHKB289	GCA_030580315.1	11.68	JAKTST010000070.1	13	AGTATAAtggtttttcaaatcataaAATTATACTTTTGCATTCCGAACGTAGATAA	?	TACTTTTGCATTCCGAACGTAGATAA	AGTATAAtggtttttcaaatcataaAATTA	30	83.33
	Vanderwaltozyma sp. UFMG-CM-Y7006	GCA_041380205.1	11.18	JBGIYV010000001.1	1	AGCACGTGCAAACATTtcatattaatttttatattatttaaatttttaaagtttacaaaataaatcatttttctttatttataacatatttataaaagttTGTTGTTCCGaacaattttaa	AGCACGTG	aagttTGTTGTTCCGaacaattttaa	CAAACATTtcatattaatttttatattatttaaatttttaaagtttacaaaataaatcatttttctttatttataacatatttataa	87	90.8
	Vanderwaltozyma sp. UFMG-CM-Y7006	GCA_041380205.1	11.18	JBGIYV010000003.1	2	ATCACGTGAatgaatttcaaaataagttaattttatttaattttgttataatattttaaaaatcaaaatttataatttttataataaataagttaaaattttagctCCGAACAAAAAAAC	ATCACGTG	aaaattttagctCCGAACAAAAAAAC	Aatgaatttcaaaataagttaattttatttaattttgttataatattttaaaaatcaaaatttataatttttataataaataagtt	86	93.02
	Vanderwaltozyma sp. UFMG-CM-Y7006	GCA_041380205.1	11.18	JBGIYV010000005.1	3	GTCAGGTGATATATACttggaatattttaatttttgaatttaattataaatatttatgctatttcttaaatattttcaaatttttattattattatttttcttttccgaaacattttta	GTCAGGTG	tatttttcttttccgaaacattttta	ATATATACttggaatattttaatttttgaatttaattataaatatttatgctatttcttaaatattttcaaatttttattattat	85	90.59
	Vanderwaltozyma sp. UFMG-CM-Y7006	GCA_041380205.1	11.18	JBGIYV010000009.1	4	GTCACATgattgttttaaataaaaatttaagttttattttaaatttcaaaacaaaaataatatttaaatatttattaaaatattttgataatatattttggtTTTCCGAACATTAAGTT	GTCACATg	tattttggtTTTCCGAACATTAAGTT	attgttttaaataaaaatttaagttttattttaaatttcaaaacaaaaataatatttaaatatttattaaaatattttgataata	85	94.12
	Vanderwaltozyma sp. UFMG-CM-Y7006	GCA_041380205.1	11.18	JBGIYV010000014.1	5	GTCACCTGATAAAGtttattaacttttttaaattattttaaaattttaaaataaataaaaataacattatggatattttttaaaatataaataaaaacttAATATTccgaaaaataaaac	GTCACCTG	aaacttAATATTccgaaaaataaaac	ATAAAGtttattaacttttttaaattattttaaaattttaaaataaataaaaataacattatggatattttttaaaatataaataa	86	94.19
	Vanderwaltozyma sp. UFMG-CM-Y7006	GCA_041380205.1	11.18	JBGIYV010000022.1	6	atcATGTGACTAATTTAccaattaattaaattttattttaaaattttaaaatattttattatatttttagatgtaaattttaaataattttatataaatgttTGTTCCGAACAATGTTTa	atcATGTG	taaatgttTGTTCCGAACAATGTTTa	ACTAATTTAccaattaattaaattttattttaaaattttaaaatattttattatatttttagatgtaaattttaaataattttata	86	94.19
	Vanderwaltozyma sp. UFMG-CM-Y7006	GCA_041380205.1	11.18	JBGIYV010000025.1	7	TACACGTGCATACTTtgtataaattaataatattcttttaatattttaaactttatattattataattagtTTTTAAAtagttttaataattattaaaatgtttTTCCGAACAACTAAAA	TACACGTG	taaaatgtttTTCCGAACAACTAAAA	CATACTTtgtataaattaataatattcttttaatattttaaactttatattattataattagtTTTTAAAtagttttaataattat	86	91.86
	Vanderwaltozyma sp. UFMG-CM-Y7006	GCA_041380205.1	11.18	JBGIYV010000028.1	8	atcACATGATATGAATACTAAAGttcttaatttttatttaaaattttaaataatatataaaaaattaaattatatttttattattaaagtttataaatattgtttTCCGAAAGATAAAAA	atcACATG	aaatattgtttTCCGAAAGATAAAAA	ATATGAATACTAAAGttcttaatttttatttaaaattttaaataatatataaaaaattaaattatatttttattattaaagtttat	86	94.19
	Vanderwaltozyma sp. UFMG-CM-Y7006	GCA_041380205.1	11.18	JBGIYV010000029.1	9	ATCACGtgcatattttattaaaatataattttaccaaaaatggttttaaaactttgataaaattttatggactttataaaaaaaccgtttatataattatgtTTTCCGAACATTGAAAC	ATCACGtg	taattatgtTTTCCGAACATTGAAAC	catattttattaaaatataattttaccaaaaatggttttaaaactttgataaaattttatggactttataaaaaaaccgtttata	85	84.71
	Vanderwaltozyma sp. UFMG-CM-Y7006	GCA_041380205.1	11.18	JBGIYV010000036.1	10	GGCACGTGCAAATATTAcagatattattaatttttattatttattttaatgatttctATTAAAactatataaatttttgatttttaaaattattaatatttattttccgaacaattaaaa	GGCACGTG	aatatttattttccgaacaattaaaa	CAAATATTAcagatattattaatttttattatttattttaatgatttctATTAAAactatataaatttttgatttttaaaattatt	86	91.86
	Vanderwaltozyma sp. UFMG-CM-Y7006	GCA_041380205.1	11.18	JBGIYV010000040.1	11	tgcACGTGCTTAAAATgcattaatttaaaatatttattttaatttttaatataaataaaatattcttaGTTTTAATATTAGATAAAAATATGTATTCCgaaacaataaaa	tgcACGTG	AAAATATGTATTCCgaaacaataaaa	CTTAAAATgcattaatttaaaatatttattttaatttttaatataaataaaatattcttaGTTTTAATATTAGATA	76	92.11
	Vanderwaltozyma sp. UFMG-CM-Y7006	GCA_041380205.1	11.18	JBGIYV010000049.1	12	atcacatgataaattaataatatttttaaaatttaaattaatttttcataaatatcaataaatattttatttttaatattaattttattttattttccgaacataaaata	atcacatg	ttattttattttccgaacataaaata	ataaattaataatatttttaaaatttaaattaatttttcataaatatcaataaatattttatttttaatattaatt	76	97.37
	Vanderwaltozyma sp. UFMG-CM-Y7006	GCA_041380205.1	11.18	JBGIYV010000063.1	13	ATCACGTGAATAAtatgtaaaatatttattatttttaaaaatgttttaataatatttaaaaaataattttatcattttagaacaaaataattagaaatattttattccgaaccataaaat	ATCACGTG	aaatattttattccgaaccataaaat	AATAAtatgtaaaatatttattatttttaaaaatgttttaataatatttaaaaaataattttatcattttagaacaaaataattag	86	93.02
	Vanderwaltozyma sp. UFMG-CM-Y7006	GCA_041380205.1	11.18	JBGIYV010000067.1	14	atcatgtgattaattttaaaatatattattattttatttttattttcaagtaAGCTTaagattattttatatttaataataaaagaatttataaataattactTCCGAACAAAGAAAA	atcatgtg	aaataattactTCCGAACAAAGAAAA	attaattttaaaatatattattattttatttttattttcaagtaAGCTTaagattattttatatttaataataaaagaatttat	84	92.86
	Vanderwaltozyma sp. UFMG-CM-Y7006	GCA_041380205.1	11.18	JBGIYV010000069.1	15	ATCACGTgcaatatataaaaaataatatttttcttaaatataatttcaatattttaaataataaatatgtttctatttatttttaaacaaatatataaatttgggTTCCgaacaattaaaa	ATCACGTg	taaatttgggTTCCgaacaattaaaa	caatatataaaaaataatatttttcttaaatataatttcaatattttaaataataaatatgtttctatttatttttaaacaaatata	87	93.1
	Vanderwaltozyma sp. UFMG-CM-Y7006	GCA_041380205.1	11.18	JBGIYV010000070.1	16	ATCACGtgcaataataaaaaactaagttttaaataataaatatttttaagaatgtttaatattttacttttattaaataaatattgtaaTTTAAAACATATTGTTCCGAAGCATGAAAA	ATCACGtg	AAACATATTGTTCCGAAGCATGAAAA	caataataaaaaactaagttttaaataataaatatttttaagaatgtttaatattttacttttattaaataaatattgtaaTTTA	85	91.76
	Vanderwaltozyma polyspora	GCA_000150035.1	14.67	NW_001834558.1	1	ATCAGGTGATATATTTTATAAATTTTTATATTTTTTAATATATTTTCAATAACCTTTTACAATTTAAATATATAATTCATTATTATTTAGATTTTTATTTTACTTCCGAACCAAGTTTC	ATCAGGTG	TTTATTTTACTTCCGAACCAAGTTTC	ATATATTTTATAAATTTTTATATTTTTTAATATATTTTCAATAACCTTTTACAATTTAAATATATAATTCATTATTATTTAGATT	85	92.94
	Vanderwaltozyma polyspora	GCA_000150035.1	14.67	NW_001834559.1	2	GTCATGTGATCCAAGATCATATTTATTGTTAACTTAAATAAAATTTCAAAATAAAACATAATTTTACAACTAAAAATAAATAAGCCTATGTCTAATATAAAATCTCCGAACAAGTTTAG	GTCATGTG	AATATAAAATCTCCGAACAAGTTTAG	ATCCAAGATCATATTTATTGTTAACTTAAATAAAATTTCAAAATAAAACATAATTTTACAACTAAAAATAAATAAGCCTATGTCT	85	82.35
	Vanderwaltozyma polyspora	GCA_000150035.1	14.67	NW_001834635.1	3	ATCACCTGACTAAATAAACAAAATATATTATTTCTATTAAAAATTTCAAATAAAACTAAAATAATAATATAAAAGAATATATATATATATCAGATTTCCGAACAAAGTTTA	ATCACCTG	TATATCAGATTTCCGAACAAAGTTTA	ACTAAATAAACAAAATATATTATTTCTATTAAAAATTTCAAATAAAACTAAAATAATAATATAAAAGAATATATATA	77	92.21
	Vanderwaltozyma polyspora	GCA_000150035.1	14.67	NW_001834656.1	4	TTCACGTGCTATATTATTCTAACCTTTTTTTATTCTTTTAACTTTTCAATATTACATAACTTAATTATAAATGATATTTTTGTTTTTTGTTCCATTCCGAACCTATTATC	TTCACGTG	TTTTGTTCCATTCCGAACCTATTATC	CTATATTATTCTAACCTTTTTTTATTCTTTTAACTTTTCAATATTACATAACTTAATTATAAATGATATTTTTGTT	76	85.53
	Vanderwaltozyma polyspora	GCA_000150035.1	14.67	NW_001834666.1	5	TGCACGTGTTCATTTTTCAATTTTTTGTTTTCTTGTTTTATTATTTTAATAAATTTGAGTTAAAATAATTTCCTATTTCTAAATTAATAATTTTTCCGAACAGATATTA	TGCACGTG	TTAATAATTTTTCCGAACAGATATTA	TTCATTTTTCAATTTTTTGTTTTCTTGTTTTATTATTTTAATAAATTTGAGTTAAAATAATTTCCTATTTCTAAA	75	86.67
	Vanderwaltozyma polyspora	GCA_000150035.1	14.67	NW_001834668.1	6	TTCACGTGCCTCAATTACAACTATATTTTTATGTATATTAAGTTTTTAACTTTTCTTAGGAATATTTTAACTATCTTTTAAATTTCCAGATGGTTTTATTAGTTCCGAACACAGTTTT	TTCACGTG	GTTTTATTAGTTCCGAACACAGTTTT	CCTCAATTACAACTATATTTTTATGTATATTAAGTTTTTAACTTTTCTTAGGAATATTTTAACTATCTTTTAAATTTCCAGATG	84	79.76
	Vanderwaltozyma polyspora	GCA_000150035.1	14.67	NW_001834669.1	7	ATCATGTGATAGAAGATTCAAATTAAATATAAATCTTTTATATTTTCAATAAATATATCATCAAAACATATAATATCATAATTAAAGTTACACTATCCGAACAGAGAATA	ATCATGTG	AAGTTACACTATCCGAACAGAGAATA	ATAGAAGATTCAAATTAAATATAAATCTTTTATATTTTCAATAAATATATCATCAAAACATATAATATCATAATTA	76	88.16
	Vanderwaltozyma polyspora	GCA_000150035.1	14.67	NW_001834670.1	8	ATCATGTGATTAGAAAATCTTTATTTTTAAAAGTTAAATATTATTTCAAGAGTCTATAATAAAACTTATAATAAAGTTAAACTAATTATATCCATAACCATAACACCCGAACAGAATAAA	ATCATGTG	TAACCATAACACCCGAACAGAATAAA	ATTAGAAAATCTTTATTTTTAAAAGTTAAATATTATTTCAAGAGTCTATAATAAAACTTATAATAAAGTTAAACTAATTATATCCA	86	86.05
	Vanderwaltozyma polyspora	GCA_000150035.1	14.67	NW_001834678.1	9	ATCATGTGATATAAATACAAACTAATTTATACTTTATTTAATCTTTTAATAATGTAATAAACTTCTGATTTTTCATAATTCACAATCCTCGCCTCCGGCAACAGTTCCGAACAAGGAAAC	ATCATGTG	CCGGCAACAGTTCCGAACAAGGAAAC	ATATAAATACAAACTAATTTATACTTTATTTAATCTTTTAATAATGTAATAAACTTCTGATTTTTCATAATTCACAATCCTCGCCT	86	80.23
	Vanderwaltozyma polyspora	GCA_000150035.1	14.67	NW_001834683.1	10	GGCACGTGATATATATCAAAAAACATATTAAATTTATTTAAATTTTCAAATACTACTAAATAAATATATTTTCAAAATATACTTCAACGTTTGTTTCCGAACCTTTAAAA	GGCACGTG	CAACGTTTGTTTCCGAACCTTTAAAA	ATATATATCAAAAAACATATTAAATTTATTTAAATTTTCAAATACTACTAAATAAATATATTTTCAAAATATACTT	76	90.79
	Vanderwaltozyma polyspora	GCA_000150035.1	14.67	NW_001834689.1	11	ATCACCTGATCATATTTAATTTAAATTTTATATTTTAAATTGTTTTCAAAATATTTTTATTTTGAAACGACTAAATCTTAATTTAAAATTTAATTTTTGACCTTCCGAAATATTATTT	ATCACCTG	ATTTTTGACCTTCCGAAATATTATTT	ATCATATTTAATTTAAATTTTATATTTTAAATTGTTTTCAAAATATTTTTATTTTGAAACGACTAAATCTTAATTTAAAATTTA	84	90.48
	Vanderwaltozyma polyspora	GCA_000150035.1	14.67	NW_001834691.1	12	ATCAGCTGATTAAATTAAAATACCTATAATTAACAAAATAATATTTTAAAACTTTAATAACTTATTGATAATAAAATATTAGGTTTTGTTAATGAATCCGAACCGAATAAA	ATCAGCTG	TTGTTAATGAATCCGAACCGAATAAA	ATTAAATTAAAATACCTATAATTAACAAAATAATATTTTAAAACTTTAATAACTTATTGATAATAAAATATTAGGTT	77	89.61
	Vanderwaltozyma polyspora	GCA_000150035.1	14.67	NW_001834692.1	13	ATCAGGTGATCACATATTATAAAAATCTTTTCTTTATCTATTTTTTCAATATTAGTATAAAATAAATACTTTTTCTATATTATTACTTAACTTCGCACTATAGTTTCCGAACACATTTTA	ATCAGGTG	GCACTATAGTTTCCGAACACATTTTA	ATCACATATTATAAAAATCTTTTCTTTATCTATTTTTTCAATATTAGTATAAAATAAATACTTTTTCTATATTATTACTTAACTTC	86	86.05
	Vanderwaltozyma polyspora	GCA_000150035.1	14.67	NW_001834694.1	14	ATCACATGACCTAGTAAAAAATATATTTTTAATTTAAATATTATTTCAAATAAATACTAAGAAAATGTAATAATAAATTAAATAAGCATGTTGTTTCCGAAGAGAGAAAG	ATCACATG	AGCATGTTGTTTCCGAAGAGAGAAAG	ACCTAGTAAAAAATATATTTTTAATTTAAATATTATTTCAAATAAATACTAAGAAAATGTAATAATAAATTAAATA	76	90.79
	Vanderwaltozyma tropicalis	GCA_030555675.1	11.17	JANIWO010000001.1	1	ATCACgtgaaaatattacaagtttttatattttttcttaaatGTTTTAcgaaaattaaaatattaattatttatatttttaacgATATACTAGCCATCCGAACCTGCAAAA	ATCACgtg	TATACTAGCCATCCGAACCTGCAAAA	aaaatattacaagtttttatattttttcttaaatGTTTTAcgaaaattaaaatattaattatttatatttttaacgA	77	89.61
	Vanderwaltozyma tropicalis	GCA_030555675.1	11.17	JANIWO010000007.1	2	TTCACGTGctaatattttctaattttcttttaataattatattttttaatatattacaaacatatttttattttataaatatattttaactGTAACATCCGAACCCATAATT	TTCACGTG	taactGTAACATCCGAACCCATAATT	ctaatattttctaattttcttttaataattatattttttaatatattacaaacatatttttattttataaatatattt	78	93.59
	Vanderwaltozyma tropicalis	GCA_030555675.1	11.17	JANIWO010000010.1	3	ACCACGTGCataataaacaaaataattctttactattttaattttttaataatacttataaatatttttatgttttacattttattattacaaaatatttttaatatccGAACGCGGTTTC	ACCACGTG	tatttttaatatccGAACGCGGTTTC	Cataataaacaaaataattctttactattttaattttttaataatacttataaatatttttatgttttacattttattattacaaaa	87	90.8
	Vanderwaltozyma tropicalis	GCA_030555675.1	11.17	JANIWO010000013.1	4	TTCACGTGATAAGTTTCTGATCCTTTTTTactttttaatttattttaaatattttcttatttttttaatttttctttttttctaatatttgTACACATTTAGGTTCCGAACATATATAA	TTCACGTG	CACATTTAGGTTCCGAACATATATAA	ATAAGTTTCTGATCCTTTTTTactttttaatttattttaaatattttcttatttttttaatttttctttttttctaatatttgTA	85	88.24
	Vanderwaltozyma tropicalis	GCA_030555675.1	11.17	JANIWO010000017.1	5	atCAGGTGATATAGATTACagatttttatttaataatttttattttcaatatttaaatagtatcatttttaatattattttcttttattttagaTATCCGAACCAATATTG	atCAGGTG	tattttagaTATCCGAACCAATATTG	ATATAGATTACagatttttatttaataatttttattttcaatatttaaatagtatcatttttaatattattttcttt	77	90.91
	Vanderwaltozyma tropicalis	GCA_030555675.1	11.17	JANIWO010000020.1	6	ACCACGTgctatatattttaaatttttatattttcaattaatttttcgtatattttatataatactatattttaattttttattttaactTTATATTCCGAATCTTGTTTC	ACCACGTg	taactTTATATTCCGAATCTTGTTTC	ctatatattttaaatttttatattttcaattaatttttcgtatattttatataatactatattttaattttttattt	77	93.51
	Vanderwaltozyma tropicalis	GCA_030555675.1	11.17	JANIWO010000026.1	7	tGCACGTGCTATaataacatatatattattattttttataattttgtaatttaattataaagagttttgttttatttatatttttatattactATTCCGAACAAAGAAAA	tGCACGTG	tatattactATTCCGAACAAAGAAAA	CTATaataacatatatattattattttttataattttgtaatttaattataaagagttttgttttatttatatttt	76	92.11
	Vanderwaltozyma tropicalis	GCA_030555675.1	11.17	JANIWO010000034.1	8	atcaCCTGACATTAATGTTATAAAATCTatgtttattttattttttcaatctttaaaataatatatgttatttaataatttatgtTATTTTAACACATCCGAACAGAGTTTC	atcaCCTG	ATTTTAACACATCCGAACAGAGTTTC	ACATTAATGTTATAAAATCTatgtttattttattttttcaatctttaaaataatatatgttatttaataatttatgtT	78	89.74
	Vanderwaltozyma tropicalis	GCA_030555675.1	11.17	JANIWO010000040.1	9	AGCACGTGAAAGTAAACTAAAACGTTTTGTAGTTtgtttattttttcattattcgcttaactaaatattttatatataattatataataaaacacATTCTAACGTTCCGAACCGTTTTTC	AGCACGTG	cATTCTAACGTTCCGAACCGTTTTTC	AAAGTAAACTAAAACGTTTTGTAGTTtgtttattttttcattattcgcttaactaaatattttatatataattatataataaaaca	86	84.88
	Vanderwaltozyma tropicalis	GCA_030555675.1	11.17	JANIWO010000042.1	10	TGCACGTGTACTATTTCTCTAGTTAACtatatttctttttttattttaaagtttttaaaaataattcgcgtaaattctaaaatatatgttttattaaaatctgTAAATCCGAAAGTGGAAAC	TGCACGTG	aaatctgTAAATCCGAAAGTGGAAAC	TACTATTTCTCTAGTTAACtatatttctttttttattttaaagtttttaaaaataattcgcgtaaattctaaaatatatgttttatta	88	85.23
	Vanderwaltozyma tropicalis	GCA_030555675.1	11.17	JANIWO010000047.1	11	TCCACGTGagtaattaataattattttttaacttatttaaattttctaattaaatgtaatatatattttcattttattaaatattattttttaattcgTCTTATTCCGAACACAGTTAA	TCCACGTG	attcgTCTTATTCCGAACACAGTTAA	agtaattaataattattttttaacttatttaaattttctaattaaatgtaatatatattttcattttattaaatattatttttta	85	94.12
	Vanderwaltozyma tropicalis	GCA_030555675.1	11.17	JANIWO010000065.1	12	TGCACGTGCCTTATAATTCAAACTATTTTAagttattttaaatttttcaactttttaatattttttaattattatatttaattataattttattgcTCCGAACAAATAAAA	TGCACGTG	aattttattgcTCCGAACAAATAAAA	CCTTATAATTCAAACTATTTTAagttattttaaatttttcaactttttaatattttttaattattatatttaattat	77	90.91
	Vanderwaltozyma tropicalis	GCA_030555675.1	11.17	JANIWO010000067.1	13	TACACGTGCtacatttaaatatttattattttcttttttattttttcaaaatatcttttCAACTTTATTTTACACTAAATCTTtgtttttgtaattttttatttattccGAACATAGATTA	TACACGTG	tttttatttattccGAACATAGATTA	CtacatttaaatatttattattttcttttttattttttcaaaatatcttttCAACTTTATTTTACACTAAATCTTtgtttttgtaat	87	86.21
	Vanderwaltozyma tropicalis	GCA_030555675.1	11.17	JANIWO010000099.1	14	TACACGTGCTTTATTTactttataatttttagtttatttatttttttaatatttttataattatttaaaataatagtgttttaaaatatatatatttccGAACGCAAAATA	TACACGTG	atatatatatttccGAACGCAAAATA	CTTTATTTactttataatttttagtttatttatttttttaatatttttataattatttaaaataatagtgttttaaa	77	93.51
	Vanderwaltozyma tropicalis	GCA_030555675.1	11.17	JANIWO010000145.1	15	atcacatgatatatattattatattttttattttatttaatattttcaataatttagaatctacagtaataaatttaaatattataatttaagtttttgaattattccGAATCAGGATTA	atcacatg	ttttgaattattccGAATCAGGATTA	atatatattattatattttttattttatttaatattttcaataatttagaatctacagtaataaatttaaatattataatttaagt	86	93.02
	Vanderwaltozyma tropicalis	GCA_030555675.1	11.17	JANIWO010000160.1	16	gTCACCTGATAACTTtacaataattttgtaatatttactaattttttaaaatattatataataattttaaaacaaaataattttatttttgcTTTATTACTTTATTATCCGAACAGATATAA	gTCACCTG	TTACTTTATTATCCGAACAGATATAA	ATAACTTtacaataattttgtaatatttactaattttttaaaatattatataataattttaaaacaaaataattttatttttgcTTTA	88	92.05
	Vanderwaltozyma verrucispora	GCA_030565105.1	11.91	JAJMAX010000014.1	1	agcACGTGCTAATATctgtaaatatttattttctatttttatattttagaaaaatatacattttgcttattatctaaatattaaatattaccGTTTTCCGAACTAGGAATA	agcACGTG	tattaccGTTTTCCGAACTAGGAATA	CTAATATctgtaaatatttattttctatttttatattttagaaaaatatacattttgcttattatctaaatattaaa	77	88.31
	Vanderwaltozyma verrucispora	GCA_030565105.1	11.91	JAJMAX010000015.1	2	TGCACGTGCCATATTATTAAagttttttatttgtttttaatatttctaaataCTATTATggtttttatttaaaactcttttataatataaatattttctaattttccGAACCGcttaaa	TGCACGTG	ttttctaattttccGAACCGcttaaa	CCATATTATTAAagttttttatttgtttttaatatttctaaataCTATTATggtttttatttaaaactcttttataatataaata	85	88.24
	Vanderwaltozyma verrucispora	GCA_030565105.1	11.91	JAJMAX010000027.1	3	ATCACGTGTTAaagaaaacaatttttaaattttattaataacttttaaaactttttataaaatttagcATTTAgcattttatattttgttaatgTTCCGAATCAAGAATA	ATCACGTG	tttgttaatgTTCCGAATCAAGAATA	TTAaagaaaacaatttttaaattttattaataacttttaaaactttttataaaatttagcATTTAgcattttatat	76	89.47
	Vanderwaltozyma verrucispora	GCA_030565105.1	11.91	JAJMAX010000034.1	4	atcaCGTGTCtcacttttaataattttatttttttaatattattttcataaatatataaaaaactGCTTAATGgctttaattgttttttaaatattccgAACATAGTTTT	atcaCGTG	tttttaaatattccgAACATAGTTTT	TCtcacttttaataattttatttttttaatattattttcataaatatataaaaaactGCTTAATGgctttaattgt	76	85.53
	Vanderwaltozyma verrucispora	GCA_030565105.1	11.91	JAJMAX010000039.1	5	AGCACGTGGTTTTATAAactattttttaattaattaattattatttagtatatttaaaaatttatcaaaaacttatttacatttttgataatatttccGAAGCTATTTCC	AGCACGTG	ttgataatatttccGAAGCTATTTCC	GTTTTATAAactattttttaattaattaattattatttagtatatttaaaaatttatcaaaaacttatttacattt	76	92.11
	Vanderwaltozyma verrucispora	GCA_030565105.1	11.91	JAJMAX010000070.1	6	taCACGTGATAAAAATgcataattttatttaaatagtttattttttcatattataaatttatttatagcaactatcattttatttaattacttATTCCGAACCAAGAAAA	taCACGTG	taattacttATTCCGAACCAAGAAAA	ATAAAAATgcataattttatttaaatagtttattttttcatattataaatttatttatagcaactatcattttatt	76	89.47
	Vanderwaltozyma verrucispora	GCA_030565105.1	11.91	JAJMAX010000081.1	7	TGCACGTgctataataataaagtttttaattttcaaacaattattttaatttattttacaaatgttattattatatttaatgttTTATGTTACTACTTCCGAAACGAAAAAC	TGCACGTg	ATGTTACTACTTCCGAAACGAAAAAC	ctataataataaagtttttaattttcaaacaattattttaatttattttacaaatgttattattatatttaatgttTT	78	91.03
	Vanderwaltozyma verrucispora	GCA_030565105.1	11.91	JAJMAX010000097.1	8	aCCATGTGACTTAAATTatacttttttattttttcttttaatatttggaatttttaaatagtttaatatatttacaattattatttatatagcAAATCCGAACCTATATTT	aCCATGTG	tatatagcAAATCCGAACCTATATTT	ACTTAAATTatacttttttattttttcttttaatatttggaatttttaaatagtttaatatatttacaattattatt	77	90.91
	Vanderwaltozyma verrucispora	GCA_030565105.1	11.91	JAJMAX010000101.1	9	ATCAcctgatttaattaatatatttttcttttctgtttaattttttcaatactttttaactttatattttattattatatattattgcgcgttttttatattttccgAAACTATTTTC	ATCAcctg	tttttatattttccgAAACTATTTTC	atttaattaatatatttttcttttctgtttaattttttcaatactttttaactttatattttattattatatattattgcgcgt	84	86.9
	Vanderwaltozyma verrucispora	GCA_030565105.1	11.91	JAJMAX010000130.1	10	AGCACGTGTTAATTATAAAAGTATTATaagtatattttattattctaatataattttaaataatattattaaaatatatatagttaGTAACATTTCCGAATCGCTAAAA	AGCACGTG	ttaGTAACATTTCCGAATCGCTAAAA	TTAATTATAAAAGTATTATaagtatattttattattctaatataattttaaataatattattaaaatatatatag	75	94.67
	Vanderwaltozyma verrucispora	GCA_030565105.1	11.91	JAJMAX010000141.1	11	TGCACGTGACAAAagtaatataaattttaatttcattttatttttttaaatactgtaataaaatatgttagtttctttattttaattttaggTTTACCGAACATAAAAAA	TGCACGTG	attttaggTTTACCGAACATAAAAAA	ACAAAagtaatataaattttaatttcattttatttttttaaatactgtaataaaatatgttagtttctttatttta	76	89.47
	Vanderwaltozyma verrucispora	GCA_030565105.1	11.91	JAJMAX010000142.1	12	GTCACCTGACAATTTATAAAacttttatattattatgttttattttcaataatatataactaaaataatattattttttaagtGTCGCGTAAAGTTCCGAATCAAGATTc	GTCACCTG	TCGCGTAAAGTTCCGAATCAAGATTc	ACAATTTATAAAacttttatattattatgttttattttcaataatatataactaaaataatattattttttaagtG	76	90.79
	Vanderwaltozyma verrucispora	GCA_030565105.1	11.91	JAJMAX010000148.1	13	TTCACGtgctattattaaatttttattttaacttAATTAATCATTTAGAGTTTAATTTACATTTAACTTAGTTAcagtatatttatattatgaTTTCCGAACCTAGAAAC	TTCACGtg	atattatgaTTTCCGAACCTAGAAAC	ctattattaaatttttattttaacttAATTAATCATTTAGAGTTTAATTTACATTTAACTTAGTTAcagtatattt	76	86.84
	Vanderwaltozyma verrucispora	GCA_030565105.1	11.91	JAJMAX010000172.1	14	ATCATGTGACTAaagttcaattattttaatagtttttttaattttttaaataaatgaaaaactATATTATTCTAATTattctaaatatataaatattttttatttccgAAACAGGATTA	ATCATGTG	tattttttatttccgAAACAGGATTA	ACTAaagttcaattattttaatagtttttttaattttttaaataaatgaaaaactATATTATTCTAATTattctaaatatataaa	85	90.59
	Vanderwaltozyma verrucispora	GCA_030565105.1	11.91	JAJMAX010000193.1	15	TGCACGTGATACAACtctataattttaaatttattatttaagcTATTAGAAAGTTTTAACAAATAGaattttgttattttcaaaatataatggaGTCCGAACGCATAATA	TGCACGTG	atataatggaGTCCGAACGCATAATA	ATACAACtctataattttaaatttattatttaagcTATTAGAAAGTTTTAACAAATAGaattttgttattttcaaa	76	85.53
	Vanderwaltozyma verrucispora	GCA_030565105.1	11.91	JAJMAX010000194.1	16	ATCATGTgatacaaataaaattattcttatattttaaataaaatttaaaaaaagtaaaaataataaatattgtgagtttttatatataaacttATTTCCGAACTATGTtta	ATCATGTg	ataaacttATTTCCGAACTATGTtta	atacaaataaaattattcttatattttaaataaaatttaaaaaaagtaaaaataataaatattgtgagtttttatat	77	92.21
	Vanderwaltozyma yarrowii	GCA_030568135.1	12.61	JAJLTL010000006.1	1	TTCACGTGCACAAAATGCCAAAAtaagtttattttttttatatttttaataattttctttatattgtagttttatatttatatttataatggGCCTCCGAACCTAGAAAC	TTCACGTG	tataatggGCCTCCGAACCTAGAAAC	CACAAAATGCCAAAAtaagtttattttttttatatttttaataattttctttatattgtagttttatatttatatt	76	88.16
	Vanderwaltozyma yarrowii	GCA_030568135.1	12.61	JAJLTL010000025.1	2	TGCACGTGATACTATATTAGGATAGatagtttttattttaagtTTTCAAtgtttaattaaatataattatttcgCTAAGATATGAAAATATGCTATCCGAATCATGATTA	TGCACGTG	AAAATATGCTATCCGAATCATGATTA	ATACTATATTAGGATAGatagtttttattttaagtTTTCAAtgtttaattaaatataattatttcgCTAAGATATG	76	82.89
	Vanderwaltozyma yarrowii	GCA_030568135.1	12.61	JAJLTL010000038.1	3	TTCACGTGatatttcttaatattaatttatattttctttatcattttatacttttagtaatatttataatttatataatattacataTATTGTCTTTCCGAATCGATAAAC	TTCACGTG	taTATTGTCTTTCCGAATCGATAAAC	atatttcttaatattaatttatattttctttatcattttatacttttagtaatatttataatttatataatattaca	77	92.21
	Vanderwaltozyma yarrowii	GCA_030568135.1	12.61	JAJLTL010000059.1	4	ATCACATGATATAATTTTGcgtatttttttaatttatatataatttcaaatttttatagatatttatttttatatttcacTTGAATAATATCGCCTCCGAAACAGTATTA	ATCACATG	ATAATATCGCCTCCGAAACAGTATTA	ATATAATTTTGcgtatttttttaatttatatataatttcaaatttttatagatatttatttttatatttcacTTGA	76	89.47
	Vanderwaltozyma yarrowii	GCA_030568135.1	12.61	JAJLTL010000061.1	5	CTCACGTGATCatacattatatatttattatattttttaattattttaagataaaaacaaaactagttattattattaatatgttATATACACACTCCGAAACAAGAAAC	CTCACGTG	tATATACACACTCCGAAACAAGAAAC	ATCatacattatatatttattatattttttaattattttaagataaaaacaaaactagttattattattaatatgt	76	90.79
	Vanderwaltozyma yarrowii	GCA_030568135.1	12.61	JAJLTL010000065.1	6	TGCACGTGACTTATTGTTAAATacttttcattttgttttatatttatagaGTTTTCGttctaaaataatatttatatttagctttatatattatttccGAACAAGGTTTA	TGCACGTG	tatatattatttccGAACAAGGTTTA	ACTTATTGTTAAATacttttcattttgttttatatttatagaGTTTTCGttctaaaataatatttatatttagctt	76	84.21
	Vanderwaltozyma yarrowii	GCA_030568135.1	12.61	JAJLTL010000098.1	7	TTCACGtgcaattaatttaaaatatttaataattagttaatgtttttaaattattttaattattaatataagtaaatatatttacttatatttatgatatatatattccgAACCATTAATC	TTCACGtg	gatatatatattccgAACCATTAATC	caattaatttaaaatatttaataattagttaatgtttttaaattattttaattattaatataagtaaatatatttacttatatttat	87	94.25
	Vanderwaltozyma yarrowii	GCA_030568135.1	12.61	JAJLTL010000102.1	8	TGCACGTGCTtactttttattatatttttattttattcttttattttaaatatatttttacatCTTTACTTTTTacttaaatattttcttgtttATTCCGAAGCTATTTTA	TGCACGTG	ttcttgtttATTCCGAAGCTATTTTA	CTtactttttattatatttttattttattcttttattttaaatatatttttacatCTTTACTTTTTacttaaatatt	77	90.91
	Vanderwaltozyma yarrowii	GCA_030568135.1	12.61	JAJLTL010000117.1	9	CTCACGTGAAGatatttgttgtttttattataatctaataatatttcaataatttgaatagatattatttttcatattcttttatgcgtttttaattattaggAATTCCGAACCGAGTTTA	CTCACGTG	ttattaggAATTCCGAACCGAGTTTA	AAGatatttgttgtttttattataatctaataatatttcaataatttgaatagatattatttttcatattcttttatgcgtttttaa	87	86.21
	Vanderwaltozyma yarrowii	GCA_030568135.1	12.61	JAJLTL010000134.1	10	ATCATGTGATATAGtaacttttattttttatatttttatttaattttaataaatatatagaattatcttttcaaaattaatatattatttttcaatttttcagttGCCGAACCTATATTT	ATCATGTG	atttttcagttGCCGAACCTATATTT	ATATAGtaacttttattttttatatttttatttaattttaataaatatatagaattatcttttcaaaattaatatattatttttca	86	93.02
	Vanderwaltozyma yarrowii	GCA_030568135.1	12.61	JAJLTL010000147.1	11	atCACGTGCTAGATtccatttatttttatatatttgaaaatattttcaaatattattccGAAActatttaacaaaaataaagttTATGTAAGATATCCGAAGCAAGAATA	atCACGTG	TATGTAAGATATCCGAAGCAAGAATA	CTAGATtccatttatttttatatatttgaaaatattttcaaatattattccGAAActatttaacaaaaataaagtt	76	84.21
	Vanderwaltozyma yarrowii	GCA_030568135.1	12.61	JAJLTL010000159.1	12	ATCACGTGCCTAGTTAACTACATTGTCtttttcttattaatatttttagataTACTTAACtattatctatatatataaaatagtATATTTTGTAGCTCCGAACATAGAAAA	ATCACGTG	TATTTTGTAGCTCCGAACATAGAAAA	CCTAGTTAACTACATTGTCtttttcttattaatatttttagataTACTTAACtattatctatatatataaaatagtA	77	83.12
	Vanderwaltozyma yarrowii	GCA_030568135.1	12.61	JAJLTL010000168.1	13	AGCACGTGATAAAAgaagtttattttttattttttatatatcttattaatataatttaaatatttttatatattactaattataaaatataggATTTCCGAACATAGAAAA	AGCACGTG	aatataggATTTCCGAACATAGAAAA	ATAAAAgaagtttattttttattttttatatatcttattaatataatttaaatatttttatatattactaattataa	77	94.81
	Vanderwaltozyma yarrowii	GCA_030568135.1	12.61	JAJLTL010000184.1	14	ATCACCTGACCAAAGACTAGAAAACttatattctattttataatttcaaatataattaataaaatgaagTTTTACgtgattattattgttattcaGTCCGAACCAAGAAAC	ATCACCTG	ttgttattcaGTCCGAACCAAGAAAC	ACCAAAGACTAGAAAACttatattctattttataatttcaaatataattaataaaatgaagTTTTACgtgattatta	77	83.12
	Vanderwaltozyma yarrowii	GCA_030568135.1	12.61	JAJLTL010000248.1	15	ATCACGTGgcaaatatttaatttatttttattttattttacttttcaataatttatataaatattagtttttaaataatgtttAAAATCTAACATTCCGAAACAGGTAAA	ATCACGTG	AAATCTAACATTCCGAAACAGGTAAA	gcaaatatttaatttatttttattttattttacttttcaataatttatataaatattagtttttaaataatgtttA	76	92.11
	Vanderwaltozyma yarrowii	GCA_030568135.1	12.61	JAJLTL010000284.1	16	ATCATGTGATTTAagtttaatatattttatattttataaatatttctagaatattaaatatgttttatatatttaccttttatattatttataatgtCCGAACAGAGAAAA	ATCATGTG	tatttataatgtCCGAACAGAGAAAA	ATTTAagtttaatatattttatattttataaatatttctagaatattaaatatgttttatatatttaccttttatat	77	92.21
	Tetrapisispora iriomotensis	GCA_003705975.2	11.32	PPKC02000001.1	1	CTCACGTGATAACCTTAaagtattattaaattttttatttaaagatttaatatttttgaaatttcaaataataaaattaatttattttaaaaattaataaaaatatatttaattttacttttttaataaaactaaaataaaatatttccGAAGCGagtttt	CTCACGTG	aataaaatatttccGAAGCGagtttt	ATAACCTTAaagtattattaaattttttatttaaagatttaatatttttgaaatttcaaataataaaattaatttattttaaaaattaataaaaatatatttaattttacttttttaataaaactaa	127	93.7
	Tetrapisispora iriomotensis	GCA_003705975.2	11.32	PPKC02000002.1	2	AGCATGTgaacaaatttaaaatttaacatattataatttaatattttaaataatatatattttattcatttctagttcaattttttttcataattatttaaagttttaatataagaatatattatttagtCAATTAATTTACACAAATAAAGTTTTCCGAAACGGTAAAG	AGCATGTg	AAATAAAGTTTTCCGAAACGGTAAAG	aacaaatttaaaatttaacatattataatttaatattttaaataatatatattttattcatttctagttcaattttttttcataattatttaaagttttaatataagaatatattatttagtCAATTAATTTACAC	136	90.44
	Tetrapisispora iriomotensis	GCA_003705975.2	11.32	PPKC02000004.1	3	ATCACatgaaataattattaatattaactttatttatttttaatttcaaataaattattttaatatattttatttttttattaaatggCAAGTTactaattaaaatataaactaaaataatataaaaaataaaaataattttagttCCGAACATAGTAAC	ATCACatg	ataattttagttCCGAACATAGTAAC	aaataattattaatattaactttatttatttttaatttcaaataaattattttaatatattttatttttttattaaatggCAAGTTactaattaaaatataaactaaaataatataaaaaataaaa	126	93.65
	Tetrapisispora iriomotensis	GCA_003705975.2	11.32	PPKC02000005.1	4	gtcacgggatataaataaaatataataaatgtttttattatcatttcaattttattctaattttttaattctttattttaaaatttgaaatttattacaTTAATTTAATGTATGAAATAacttaataattttgataatttgtGTGTCCGAACATAGTTTC	gtcacggg	taatttgtGTGTCCGAACATAGTTTC	atataaataaaatataataaatgtttttattatcatttcaattttattctaattttttaattctttattttaaaatttgaaatttattacaTTAATTTAATGTATGAAATAacttaataattttga	126	91.27
	Tetrapisispora iriomotensis	GCA_003705975.2	11.32	PPKC02000006.1	5	ATCACATGATAActtagaatttttaatattttctaagATAATATTTCggataatttaaataattttataatatcttataaaataattaaaaatatatctagaaaattaacaataatattttttgtaatcaAGTGATCCGAACCTAGGATA	ATCACATG	taatcaAGTGATCCGAACCTAGGATA	ATAActtagaatttttaatattttctaagATAATATTTCggataatttaaataattttataatatcttataaaataattaaaaatatatctagaaaattaacaataatattttttg	116	89.66
	Tetrapisispora iriomotensis	GCA_003705975.2	11.32	PPKC02000009.1	6	atcatgtgataaaatattaaaattgttattttttttatttaatttttcatatttattaatttataatatttaattatttttatttttgaaaattaaatagaatattattatatttaataattaaataatataaaaattaaattttccGAACAGAAAAAC	atcatgtg	aaattaaattttccGAACAGAAAAAC	ataaaatattaaaattgttattttttttatttaatttttcatatttattaatttataatatttaattatttttatttttgaaaattaaatagaatattattatatttaataattaaataatataa	125	96.8
	Tetrapisispora iriomotensis	GCA_003705975.2	11.32	PPKC02000010.1	7	TGCACGTGAATgcttttaaaaattatagaattttatttttatttttaaaattctaTATATGTTAATCTtaattgttaaaaataaatttaataaaatattcgtcaatattttcaattttttaaaattaatttataaaatagCGATTGTTTTGTTGTCCGAACATAGATTG	TGCACGTG	TTGTTTTGTTGTCCGAACATAGATTG	AATgcttttaaaaattatagaattttatttttatttttaaaattctaTATATGTTAATCTtaattgttaaaaataaatttaataaaatattcgtcaatattttcaattttttaaaattaatttataaaatagCGA	135	89.63
	Tetrapisispora iriomotensis	GCA_003705975.2	11.32	PPKC02000014.1	8	TCCACGtgcattattttttaagttattaaaaacttgttttttatttttaataaatctcttatttataaattaatttatttttgaattgaataatattaacaatttttataaagaaatttataatataagTGCTGTTTCCGAACCAAGTTTA	TCCACGtg	taagTGCTGTTTCCGAACCAAGTTTA	cattattttttaagttattaaaaacttgttttttatttttaataaatctcttatttataaattaatttatttttgaattgaataatattaacaatttttataaagaaatttataata	117	91.45
	Tetrapisispora iriomotensis	GCA_003705975.2	11.32	PPKC02000015.1	9	TtcagaataataataatacaaaacaaaatatacaaaataattaaatttgaatccaaatatattaatttattttaaaaatatttaaaaaaataattaatctTTTGTTTACTTTGAATGCTTatttagatatatataatttttaaaaataagtTTTCCGAACCACATAAA	Ttcagaat	aaaataagtTTTCCGAACCACATAAA	aataataatacaaaacaaaatatacaaaataattaaatttgaatccaaatatattaatttattttaaaaatatttaaaaaaataattaatctTTTGTTTACTTTGAATGCTTatttagatatatataattttta	134	90.3
	Tetrapisispora iriomotensis	GCA_003705975.2	11.32	PPKC02000015.1	10	atctaaatAAGCATTCAAAGTAAACAAAagattaattatttttttaaatatttttaaaataaattaatatatttggattcaaatttaattattttgtatattttgttttgtattattattattctgaATATCTacttttgtaaaatttgGTTTCCGAACAAAAAACT	atctaaat	aaaatttgGTTTCCGAACAAAAAACT	AAGCATTCAAAGTAAACAAAagattaattatttttttaaatatttttaaaataaattaatatatttggattcaaatttaattattttgtatattttgttttgtattattattattctgaATATCTacttttgt	133	87.22
	Tetrapisispora iriomotensis	GCA_003705975.2	11.32	PPKC02000021.1	11	atcacCTGACATAAACACTTTTATGAATTAATCccttttaatattttaaatatataatctgaaaatatttatttaattaataaatttaatattttattaaataaacttattaattgatattaaattaaaaccattattaattgttcCGAACATATAATG	atcacCTG	ttattaattgttcCGAACATATAATG	ACATAAACACTTTTATGAATTAATCccttttaatattttaaatatataatctgaaaatatttatttaattaataaatttaatattttattaaataaacttattaattgatattaaattaaaacca	125	89.6
	Tetrapisispora iriomotensis	GCA_003705975.2	11.32	PPKC02000022.1	12	TACATGTGATAtactattaaaaataataatcttttaatttaattattcaGATATTACATTAATAttctatttattttaaataaaatattataatatttattaaacttaaatatataataaacctaaattttcattttatttttatttccGAACATATTTTA	TACATGTG	ttatttttatttccGAACATATTTTA	ATAtactattaaaaataataatcttttaatttaattattcaGATATTACATTAATAttctatttattttaaataaaatattataatatttattaaacttaaatatataataaacctaaattttcatt	127	92.13
	Tetrapisispora iriomotensis	GCA_003705975.2	11.32	PPKC02000023.1	13	GTCAGCTGATAacttattaaattaaaataataattattttatttatatatacttttaaaattaaatatttttattgatttaaaattcaaatataataactattattttttaacattaaaattatttaatattcacTCTTATGTTGTCCGAACAAAGTTTA	GTCAGCTG	cTCTTATGTTGTCCGAACAAAGTTTA	ATAacttattaaattaaaataataattattttatttatatatacttttaaaattaaatatttttattgatttaaaattcaaatataataactattattttttaacattaaaattatttaatattca	126	94.44
	Tetrapisispora iriomotensis	GCA_003705975.2	11.32	PPKC02000024.1	14	ATCATGTGAGCAAATAAAACTTActaatatctttaattaaactttttcaaaacaaaatcttttaatatattttattgtttatgTTTTGAGTATATCAAAGACTTTATATTATCAACTTCAATTTAGAATTTACAAACCGttaataattattgtttccgAACAAACAAAA	ATCATGTG	taattattgtttccgAACAAACAAAA	AGCAAATAAAACTTActaatatctttaattaaactttttcaaaacaaaatcttttaatatattttattgtttatgTTTTGAGTATATCAAAGACTTTATATTATCAACTTCAATTTAGAATTTACAAACCGttaa	135	82.22
	Tetrapisispora iriomotensis	GCA_003705975.2	11.32	PPKC02000036.1	15	agcaCGAGattaaatttcaaataaatcttatttttaaataaaatttaataatatttaatataaattattaaaactaataaagttttaaaaACACAACTAGAATATTAAAACTAAAACTTTATTCAAATCCATTTGAAAACTTGTTTTCATATTTCCGAACCTATATAA	agcaCGAG	GTTTTCATATTTCCGAACCTATATAA	attaaatttcaaataaatcttatttttaaataaaatttaataatatttaatataaattattaaaactaataaagttttaaaaACACAACTAGAATATTAAAACTAAAACTTTATTCAAATCCATTTGAAAACTT	134	88.81
	Tetrapisispora iriomotensis	GCA_003705975.2	11.32	PPKC02000044.1	16	GTCACATGATAAACTATCcttttaattatttatttataaattaattatatgtTTCCatctaaaataatattttcaaataatattataaataatattaaatcaaaacaattagtttgatttttatatttttaaatagGTTTGCTTTCCGAACCTAGAAAA	GTCACATG	tagGTTTGCTTTCCGAACCTAGAAAA	ATAAACTATCcttttaattatttatttataaattaattatatgtTTCCatctaaaataatattttcaaataatattataaataatattaaatcaaaacaattagtttgatttttatatttttaaa	125	90.4
	Tetrapisispora phaffii	GCA_000236905.1	12.12	NC_016520.1	1	ATCACATGACAATTAGTTTATAAAGTTTACTATATTTTTAAACTTTTTATATAAATATAACATGATATATATTACATATTTAATTTTTAAAATTTAATATAAAATTTTAATCTAGATAGTAAATGCGAAATTTGTTATTTGTCCAAATATTGTTATCCGAAAATATAATT	ATCACATG	AAATATTGTTATCCGAAAATATAATT	ACAATTAGTTTATAAAGTTTACTATATTTTTAAACTTTTTATATAAATATAACATGATATATATTACATATTTAATTTTTAAAATTTAATATAAAATTTTAATCTAGATAGTAAATGCGAAATTTGTTATTTGTCC	136	86.76
	Tetrapisispora phaffii	GCA_000236905.1	12.12	NC_016521.1	2	ATCACATGATATAACTTACATATTTTATTTAATTAATTTCTTATTACAATATTCTAAAACTTTAATAAACAAAGTAATTAATATCCTATAATATTATCTGCTTACAGTTAATAATATTAAATAATGTGAAGTTATAGTTATGTTAAAATGAAGTATCCGAACAGATAAAC	ATCACATG	AAAATGAAGTATCCGAACAGATAAAC	ATATAACTTACATATTTTATTTAATTAATTTCTTATTACAATATTCTAAAACTTTAATAAACAAAGTAATTAATATCCTATAATATTATCTGCTTACAGTTAATAATATTAAATAATGTGAAGTTATAGTTATGTT	136	85.29
	Tetrapisispora phaffii	GCA_000236905.1	12.12	NC_016522.1	3	CGCACGTGTAAAATATAGAGTTTATTTTCTAATTTAAATATTATTATAAAGTATAAATAAAATATATATTTATATAAATATTTATTAACTATATAAACAAAAAATATATAATATATATTTTGTACAATAATATAACAATACTAAATAAATACCGTTTCCGAACACAATAAA	CGCACGTG	TAAATACCGTTTCCGAACACAATAAA	TAAAATATAGAGTTTATTTTCTAATTTAAATATTATTATAAAGTATAAATAAAATATATATTTATATAAATATTTATTAACTATATAAACAAAAAATATATAATATATATTTTGTACAATAATATAACAATACTAAA	137	92.7
	Tetrapisispora phaffii	GCA_000236905.1	12.12	NC_016523.1	4	AGTATATGATAAAATTTGAAATAATAAATATCCTTAAATATTATTTTAGGATATTTTATTAAAATTTAAATAATTAATTAAATTATATGTAAAATTTATAATTTCTGCTTAATAATAAATAATTAAAATGTAATAAAATTTAACCATAACTAATTCCGAACACAGAATA	AGTATATG	CCATAACTAATTCCGAACACAGAATA	ATAAAATTTGAAATAATAAATATCCTTAAATATTATTTTAGGATATTTTATTAAAATTTAAATAATTAATTAAATTATATGTAAAATTTATAATTTCTGCTTAATAATAAATAATTAAAATGTAATAAAATTTAA	135	92.59
	Tetrapisispora phaffii	GCA_000236905.1	12.12	NC_016524.1	5	ATCATATGACTTGTAGCTGTTATTTTTATTAGTTTATTTAATATTTTAATACTTACTTGTAAATATTTTCTTCTGTTTTATTATTTTTATATTAATCTTGGTAATATTAATGGTATCCTAATTAGCATATTAAATTTTGCTTTGTATCTTATTTTCCGAACCATTATGA	ATCATATG	GTATCTTATTTTCCGAACCATTATGA	ACTTGTAGCTGTTATTTTTATTAGTTTATTTAATATTTTAATACTTACTTGTAAATATTTTCTTCTGTTTTATTATTTTTATATTAATCTTGGTAATATTAATGGTATCCTAATTAGCATATTAAATTTTGCTTT	135	82.96
	Tetrapisispora phaffii	GCA_000236905.1	12.12	NC_016525.1	6	TACATGTGATATAAGTTTCTTAATTATTAATAACAAAAAATAAATACAAGAAATAATATCAATAATATTTTACTTTTTAAATTTTTAATTTATTTATAAAATAATAATTTTAAAATAATGAACTATCCGGAAAATATTAGAATTCCGAACATGTAAAG	TACATGTG	AATATTAGAATTCCGAACATGTAAAG	ATATAAGTTTCTTAATTATTAATAACAAAAAATAAATACAAGAAATAATATCAATAATATTTTACTTTTTAAATTTTTAATTTATTTATAAAATAATAATTTTAAAATAATGAACTATCCGGAA	124	89.52
	Tetrapisispora phaffii	GCA_000236905.1	12.12	NC_016526.1	7	ATCATGTGATCCTTTTTGCCAAGTTTTTAATGTTTAAATATTGTTTTAATATTGTGTCTACAAAACTTATTTTTTAATTTCTTTTCCGAATTTTAAGATAAAAATAATAATGAAAAACCAGTTATTTTGAATAATATTTTCTTTTTTGTTATTCCGAACAAATATAA	ATCATGTG	TTTTTTGTTATTCCGAACAAATATAA	ATCCTTTTTGCCAAGTTTTTAATGTTTAAATATTGTTTTAATATTGTGTCTACAAAACTTATTTTTTAATTTCTTTTCCGAATTTTAAGATAAAAATAATAATGAAAAACCAGTTATTTTGAATAATATTTTC	133	81.95
	Tetrapisispora phaffii	GCA_000236905.1	12.12	NC_016527.1	8	TTCATGTGATTCAATAATATAAATATATATTTTTAATTTATTGTATTGTATTTTTTCATTTAAATAAATTATAATTTAACTTTTTACAATTAAATAAAAATAAAATAGAAAAACAATAATAATTACAAAAAGACATGGCGTTGTCCGAAGATATATTG	TTCATGTG	ACATGGCGTTGTCCGAAGATATATTG	ATTCAATAATATAAATATATATTTTTAATTTATTGTATTGTATTTTTTCATTTAAATAAATTATAATTTAACTTTTTACAATTAAATAAAAATAAAATAGAAAAACAATAATAATTACAAAAAG	124	91.94
	Tetrapisispora phaffii	GCA_000236905.1	12.12	NC_016528.1	9	ATAACGTGACAATATATAATTTAATTTATTTTTTCTTTTATCTTTTAAAAATATTTTTTAAATTTTCAATTTTCAATTAAGTTTATGTAATATACATTTATAAATTAAATATAAATTGTATTTCATATTTTTGATGTTCACAATAATTATCTTATCCGAATATATAATT	ATAACGTG	TAATTATCTTATCCGAATATATAATT	ACAATATATAATTTAATTTATTTTTTCTTTTATCTTTTAAAAATATTTTTTAAATTTTCAATTTTCAATTAAGTTTATGTAATATACATTTATAAATTAAATATAAATTGTATTTCATATTTTTGATGTTCACAA	135	89.63
	Tetrapisispora phaffii	GCA_000236905.1	12.12	NC_016529.1	10	GTCATATTAAATTCTGAATATTTATATATTATAGCATTCTTTATTTTATGTTTTAGAATTTTTATAAGTTATATTTTTGTTTTAAATTATGTTTTGAAATTATTCTTTTAGATTTAAGTTTTTTAATATTATTAAATAATATTATGCTTATCCGAACAAAAAATG	GTCATATT	TATTATGCTTATCCGAACAAAAAATG	AAATTCTGAATATTTATATATTATAGCATTCTTTATTTTATGTTTTAGAATTTTTATAAGTTATATTTTTGTTTTAAATTATGTTTTGAAATTATTCTTTTAGATTTAAGTTTTTTAATATTATTAAATAA	131	89.31
	Tetrapisispora phaffii	GCA_000236905.1	12.12	NC_016530.1	11	AGCACGGGATAAATATCGCTTTATTTAATTAAATATTATAATATTTTAACTATTTTCTACGTTTTATCTTTTTAACTTAATATTTTGAATTTTATATGTTTCTATATATTTAAACATTTATTTAATACATTAGATATATTTATGTTCTTTTAGCTCCGAACATATAAAA	AGCACGGG	GTTCTTTTAGCTCCGAACATATAAAA	ATAAATATCGCTTTATTTAATTAAATATTATAATATTTTAACTATTTTCTACGTTTTATCTTTTTAACTTAATATTTTGAATTTTATATGTTTCTATATATTTAAACATTTATTTAATACATTAGATATATTTAT	135	88.89
	Tetrapisispora phaffii	GCA_000236905.1	12.12	NC_016531.1	12	TGCACATGGTAAATTATATTTTAGATATAATAATTATTTAATTTGTTATAGTTTTATAAGGTTTTGTTTTTTATATTTTAAAAGTATGCATTTAAATAATATAATTATTAAGTTAACCTGTTTATAAAGTCAATAAAAGTATGTTTCCGAACACAGTATA	TGCACATG	AAAAGTATGTTTCCGAACACAGTATA	GTAAATTATATTTTAGATATAATAATTATTTAATTTGTTATAGTTTTATAAGGTTTTGTTTTTTATATTTTAAAAGTATGCATTTAAATAATATAATTATTAAGTTAACCTGTTTATAAAGTCAAT	126	87.3
	Tetrapisispora phaffii	GCA_000236905.1	12.12	NC_016532.1	13	ATCACATGCCAAAAACTTTCGTAAATAAAATTTTTAAATAAAAATTAAATATAATTTTTTCTGCAATATTTTAAAATAAATAATTTCTAGAAAAAAGTTATTTAAGATTGATATAATATTTTATAATTGATAAAACATATTGTTTCCGAACCTACAATA	ATCACATG	AACATATTGTTTCCGAACCTACAATA	CCAAAAACTTTCGTAAATAAAATTTTTAAATAAAAATTAAATATAATTTTTTCTGCAATATTTTAAAATAAATAATTTCTAGAAAAAAGTTATTTAAGATTGATATAATATTTTATAATTGATAA	125	88.8
	Tetrapisispora phaffii	GCA_000236905.1	12.12	NC_016533.1	14	CGCATGTGATTATATTTTAAATTATTTATTTTAAATTAATTATTTTCTAATTACTTTAATTTTTAAGTTTTTCTTAATTAAAATACAAATATAATACTATATTTTTATTATAAATATAGATATTTAAAAATAATGTATAGATCCGAAAGTATTTAA	CGCATGTG	TAATGTATAGATCCGAAAGTATTTAA	ATTATATTTTAAATTATTTATTTTAAATTAATTATTTTCTAATTACTTTAATTTTTAAGTTTTTCTTAATTAAAATACAAATATAATACTATATTTTTATTATAAATATAGATATTTAAAAA	122	94.26
	Tetrapisispora phaffii	GCA_000236905.1	12.12	NC_016534.1	15	ATAAAATGAATGAACTAATATAATTAATTTAAATTTTGAGAAATTATTTAAATCTTCTTATATTTTAATAATATTTTGAGTATACAATATATAAACTTTAGTTAATATATTATAAAATACTAAAATAGTTGATATCCGAAACTAATTAC	ATAAAATG	AATAGTTGATATCCGAAACTAATTAC	AATGAACTAATATAATTAATTTAAATTTTGAGAAATTATTTAAATCTTCTTATATTTTAATAATATTTTGAGTATACAATATATAAACTTTAGTTAATATATTATAAAATACTAA	115	89.57
	Tetrapisispora phaffii	GCA_000236905.1	12.12	NC_016535.1	16	TACACATGAACTATTTTAATTAAAAATATTTTCTTAAATATTATTCTAAGAAATCTGATAATAACTTATTCAAGGTATTTAATTTTTGTTACTTATAAAAGTAATTGAATTTTAAATAATAATATAACATTTAATACATTGATTTCCGAAAATAGTTTA	TACACATG	ATACATTGATTTCCGAAAATAGTTTA	AACTATTTTAATTAAAAATATTTTCTTAAATATTATTCTAAGAAATCTGATAATAACTTATTCAAGGTATTTAATTTTTGTTACTTATAAAAGTAATTGAATTTTAAATAATAATATAACATTTA	125	88
	Tetrapisispora fleetii	GCA_003707605.2	12.02	PPKB02000001.1	1	ATCAcatgatatattattaatgatattttaaaattaaaataaaattatatattttaaagtaaaatttgatataaaattaaaatattacacaacttataataattatcatTAGTAAAATTATACCTAAAACTTTATAAAGTTGGTTCCgaacaattaaaa	ATCAcatg	ATAAAGTTGGTTCCgaacaattaaaa	atatattattaatgatattttaaaattaaaataaaattatatattttaaagtaaaatttgatataaaattaaaatattacacaacttataataattatcatTAGTAAAATTATACCTAAAACTTT	125	91.2
	Tetrapisispora fleetii	GCA_003707605.2	12.02	PPKB02000002.1	2	ATCACATGGAAACTTCacaacatatatattaaataatataatattttagaaatttaaaattatttaataattaaaattataaatttcaagctttttaaaatgaatatataaatttgtttaattaaaaacaaataatatatttgtatttccGTTTCCGAACATAGTTAA	ATCACATG	gtatttccGTTTCCGAACATAGTTAA	GAAACTTCacaacatatatattaaataatataatattttagaaatttaaaattatttaataattaaaattataaatttcaagctttttaaaatgaatatataaatttgtttaattaaaaacaaataatatattt	134	91.04
	Tetrapisispora fleetii	GCA_003707605.2	12.02	PPKB02000003.1	3	atcagctaaaaaaatttaaaaaaatattattttattatttaatattttataactttagtaatatattttttaatagatataatattttaaaattatatattttcttttcagtgataattataaattactGTAAAAAAACTACTTTTCcgaaaataaaata	atcagcta	AAAACTACTTTTCcgaaaataaaata	aaaaaatttaaaaaaatattattttattatttaatattttataactttagtaatatattttttaatagatataatattttaaaattatatattttcttttcagtgataattataaattactGTAAA	126	92.86
	Tetrapisispora fleetii	GCA_003707605.2	12.02	PPKB02000004.1	4	ATCatgtgaaaaattaaaaatattttaaatattatatttaaaatttctacattattttgattttagtaattttcaaaattttgatttaaactctatattaaaataatataatagcTATAAATTAACTTACACCACATATTTGATTTCCGAACATAGTTTA	ATCatgtg	CATATTTGATTTCCGAACATAGTTTA	aaaaattaaaaatattttaaatattatatttaaaatttctacattattttgattttagtaattttcaaaattttgatttaaactctatattaaaataatataatagcTATAAATTAACTTACACCA	126	88.89
	Tetrapisispora fleetii	GCA_003707605.2	12.02	PPKB02000006.1	5	ACCATTCATtacaatgaaaataaatttcaatatttttgtttattattttaatcttttcaactttttccttattttctttaattttaaatataattttacatatactctaaattattattttttatttagtttataaaattttaattttttgtaatccgaagatgaaaaa	ACCATTCA	attttttgtaatccgaagatgaaaaa	Ttacaatgaaaataaatttcaatatttttgtttattattttaatcttttcaactttttccttattttctttaattttaaatataattttacatatactctaaattattattttttatttagtttataaaatttta	135	89.63
	Tetrapisispora fleetii	GCA_003707605.2	12.02	PPKB02000007.1	6	ATCACAtgaacaaaacaaaaagtttatattattttaacttTTAATTCTAAATACTTTACAAATTATCTAAAtgttaattaaatattttatgcttttactaatatttttatttagaTTAATATATTCGTTTACAAGAAAAATGACTTCCGAACAGATAATA	ATCACAtg	GAAAAATGACTTCCGAACAGATAATA	aacaaaacaaaaagtttatattattttaacttTTAATTCTAAATACTTTACAAATTATCTAAAtgttaattaaatattttatgcttttactaatatttttatttagaTTAATATATTCGTTTACAA	126	87.3
	Tetrapisispora fleetii	GCA_003707605.2	12.02	PPKB02000008.1	7	CTCACGTGAAAACATTTAAAGTTATtcttatattatttttaaattataaatattttaaaaataaaacattcttaaaatatcattatatatatttttgtgTATTACgtttataaattaactttttataaatatattttttcaatattgttGCTTCCGAATATATAAAC	CTCACGTG	atattgttGCTTCCGAATATATAAAC	AAAACATTTAAAGTTATtcttatattatttttaaattataaatattttaaaaataaaacattcttaaaatatcattatatatatttttgtgTATTACgtttataaattaactttttataaatatattttttca	133	90.98
	Tetrapisispora fleetii	GCA_003707605.2	12.02	PPKB02000011.1	8	ACCAAAACCAGATCTTTACCTGTGGAAGAGAATTGAATAAATAATATGCTTTTATGATTTTAATATGTATATATAACATGTAAATAATTATGTTATTTCTAATTGTATAGAATATAATTAGAAATAAGTTAAATAATAATCGTTAAAATAAAATTCGAATTATTCAAT	ACCAAAAC	TTAAAATAAAATTCGAATTATTCAAT	CAGATCTTTACCTGTGGAAGAGAATTGAATAAATAATATGCTTTTATGATTTTAATATGTATATATAACATGTAAATAATTATGTTATTTCTAATTGTATAGAATATAATTAGAAATAAGTTAAATAATAATCG	134	81.34
	Tetrapisispora fleetii	GCA_003707605.2	12.02	PPKB02000012.1	9	ATCACATGGTTATAAAAACAGTTTCACttactttaaaatattaacttttaaacttttatcattattaatattattaattaatgtttttataatattttaataattttattattacaaaaaaactacacatatattataaccttataaaaatgatttccgaatatataata	ATCACATG	taaaaatgatttccgaatatataata	GTTATAAAAACAGTTTCACttactttaaaatattaacttttaaacttttatcattattaatattattaattaatgtttttataatattttaataattttattattacaaaaaaactacacatatattataacctta	136	88.24
	Tetrapisispora fleetii	GCA_003707605.2	12.02	PPKB02000013.1	10	aacatgtgactaaatttttatagaaatatttattaaaaataaaaattaaaaataaaaaattaaaaaatataattattttaaattttactaAAATATAAGCGGCAATAAATTAACATATTATAAACATGTTTACAAAAATACTTTTCcgaataaataaaa	aacatgtg	AAAAATACTTTTCcgaataaataaaa	actaaatttttatagaaatatttattaaaaataaaaattaaaaataaaaaattaaaaaatataattattttaaattttactaAAATATAAGCGGCAATAAATTAACATATTATAAACATGTTTAC	125	90.4
	Tetrapisispora fleetii	GCA_003707605.2	12.02	PPKB02000014.1	11	ATCACATGAGCTTATCCTggataatttatattttttcttttaattttgtatgTCAAgtatatttgttaatatttattttttattatgatatataattatttttcattatttattttttaactaaatttactttgtttttatttccGAACAATCTTTC	ATCACATG	ttgtttttatttccGAACAATCTTTC	AGCTTATCCTggataatttatattttttcttttaattttgtatgTCAAgtatatttgttaatatttattttttattatgatatataattatttttcattatttattttttaactaaatttact	123	86.99
	Tetrapisispora fleetii	GCA_003707605.2	12.02	PPKB02000015.1	12	cACACGTGGAATATTTactattttaaaataatattaaatattattttaaaatattaacaattattataataaatactttaagattttaattaatgatCTTAGaaacttaataaaaaatattaaaaattataacaaGTTAGTTTTCCGAAAATAGTTTC	cACACGTG	caaGTTAGTTTTCCGAAAATAGTTTC	GAATATTTactattttaaaataatattaaatattattttaaaatattaacaattattataataaatactttaagattttaattaatgatCTTAGaaacttaataaaaaatattaaaaattataa	124	92.74
	Tetrapisispora fleetii	GCA_003707605.2	12.02	PPKB02000020.1	13	ATCAcatgataattttaacaattaATTACTAATCTAAAatatgatttaaattaatataaaactttttgtaaatatatgttttaattttgttaaattttatattttaagtttacattaaatattatgcaaaacaaaaaatatgaattcCGAAGCATTATTA	ATCAcatg	aaaatatgaattcCGAAGCATTATTA	ataattttaacaattaATTACTAATCTAAAatatgatttaaattaatataaaactttttgtaaatatatgttttaattttgttaaattttatattttaagtttacattaaatattatgcaaaacaa	126	89.68
	Tetrapisispora fleetii	GCA_003707605.2	12.02	PPKB02000022.1	14	TGCACGTGCAATAATTTAAtgtattttatattctaattattattttctattatttagTAAATcttattaataatactataatgttttttattttttaataatgttaataactgtatttaaatatataaacagttgataaaatatattttgttttccGAACAAAGAATA	TGCACGTG	atattttgttttccGAACAAAGAATA	CAATAATTTAAtgtattttatattctaattattattttctattatttagTAAATcttattaataatactataatgttttttattttttaataatgttaataactgtatttaaatatataaacagttgataaaat	134	89.55
	Tetrapisispora fleetii	GCA_003707605.2	12.02	PPKB02000023.1	15	ATCACCTGATACTATTAAACATACatactatttttattaaatatttcttattttttgactaaaatattttttctattttataattctCGGATaacttattaaattatatttgaaattatttcatttatattttacaagTAGTATTTCCGAACAACTAATA	ATCACCTG	caagTAGTATTTCCGAACAACTAATA	ATACTATTAAACATACatactatttttattaaatatttcttattttttgactaaaatattttttctattttataattctCGGATaacttattaaattatatttgaaattatttcatttatatttta	126	88.1
	Tetrapisispora fleetii	GCA_003707605.2	12.02	PPKB02000024.1	16	ATCTCGTGATAACTTAAAaactatttatttttcttatttaataattacaaaatatataaatcttaaatttttacttctaatttttcatattattctataaattactattagttgaataatattattattatgaaaTAAAGAATTCCGAAAATAGTTTC	ATCTCGTG	aaaTAAAGAATTCCGAAAATAGTTTC	ATAACTTAAAaactatttatttttcttatttaataattacaaaatatataaatcttaaatttttacttctaatttttcatattattctataaattactattagttgaataatattattattatg	124	89.52
	Tetrapisispora namnaoensis	GCA_003705985.2	12.43	PPKD02000001.1	1	ATCAtgtgaaaaattaataatattaaaatttaaataaataaaataataaactttttaaaattatttcaatatatattttaatattctaataattttttatattgaataaatttttaaataataaatattatgcAGGATTTTGTTTCCGAACATAATTAC	ATCAtgtg	AGGATTTTGTTTCCGAACATAATTAC	aaaaattaataatattaaaatttaaataaataaaataataaactttttaaaattatttcaatatatattttaatattctaataattttttatattgaataaatttttaaataataaatattatgc	125	95.2
	Tetrapisispora namnaoensis	GCA_003705985.2	12.43	PPKD02000002.1	2	GTCAcatgatataaaattagtactattttaaatttattttctattttcaatattactaatataaatatattattatttataattttcatgaaaatataaacatttaatattttcatttttattaaaaataatataaattcatttccgaacatttaaaa	GTCAcatg	ataaattcatttccgaacatttaaaa	atataaaattagtactattttaaatttattttctattttcaatattactaatataaatatattattatttataattttcatgaaaatataaacatttaatattttcatttttattaaaaataat	124	92.74
	Tetrapisispora namnaoensis	GCA_003705985.2	12.43	PPKD02000003.1	3	ATcatatgatataaataaaatttttttcatttataatttaacatTTCAGAATTCTACTAAaactatatttaatttattttaaaaagtaataatttgaatatatttatataactaaaataatgaaaataggAGGAAAATGTTAGTTCCGAACACAAATTC	ATcatatg	AAAATGTTAGTTCCGAACACAAATTC	atataaataaaatttttttcatttataatttaacatTTCAGAATTCTACTAAaactatatttaatttattttaaaaagtaataatttgaatatatttatataactaaaataatgaaaataggAGG	125	88
	Tetrapisispora namnaoensis	GCA_003705985.2	12.43	PPKD02000005.1	4	gTCACATGCAAactttataatataataataatattaattttatattttaagaataatatataatattctttttaacaaatttaatatttgaacaATTATAGCTAAAATGTTTAgattaataatttgttatatattttaatatgtgACTTCCGAACATATAATA	gTCACATG	aatatgtgACTTCCGAACATATAATA	CAAactttataatataataataatattaattttatattttaagaataatatataatattctttttaacaaatttaatatttgaacaATTATAGCTAAAATGTTTAgattaataatttgttatatatttt	129	90.7
	Tetrapisispora namnaoensis	GCA_003705985.2	12.43	PPKD02000006.1	5	atattatgctaagttttaaaagtttttattttttattttattattttcaacataataaatattttatcaaaatttaaattttatttaaaattattgaatgtatttttcttttttatatttttatacatattaaaaattttttaattccgAACAAAAAATC	atattatg	aattttttaattccgAACAAAAAATC	ctaagttttaaaagtttttattttttattttattattttcaacataataaatattttatcaaaatttaaattttatttaaaattattgaatgtatttttcttttttatatttttatacatattaaa	126	92.06
	Tetrapisispora namnaoensis	GCA_003705985.2	12.43	PPKD02000007.1	6	TTCACGtgatatatttaagaattatattaaaattattatttaattttaatatatttttaaaactttaatattttcaaaattaatacaataaaactgataaaattattattttttatttataataaaattcatgATATTATCATTTCCGAAGAGATATTT	TTCACGtg	ATATTATCATTTCCGAAGAGATATTT	atatatttaagaattatattaaaattattatttaattttaatatatttttaaaactttaatattttcaaaattaatacaataaaactgataaaattattattttttatttataataaaattcatg	125	93.6
	Tetrapisispora namnaoensis	GCA_003705985.2	12.43	PPKD02000010.1	7	atcatgtgatcattttaataaacttaaaaattataatttaatattttataaatattataactatattaattaattaatatattgtttacgaaaaattaaaaaataaaaaaatagtatataataattattatttcaaaattaaatttccGAACACATAAAA	atcatgtg	aaaattaaatttccGAACACATAAAA	atcattttaataaacttaaaaattataatttaatattttataaatattataactatattaattaattaatatattgtttacgaaaaattaaaaaataaaaaaatagtatataataattattatttc	126	93.65
	Tetrapisispora namnaoensis	GCA_003705985.2	12.43	PPKD02000011.1	8	ATCAcatgtaaataatttgaaataatattatttttaatttaatttatatgaaattagtaaaaaacctattttcataaaatatattttataattaattaaaaataatatattttatataaatatttattatttcaatatttgtattaaatttgttttccgaataaatatta	ATCAcatg	taaatttgttttccgaataaatatta	taaataatttgaaataatattatttttaatttaatttatatgaaattagtaaaaaacctattttcataaaatatattttataattaattaaaaataatatattttatataaatatttattatttcaatatttgtat	136	94.12
	Tetrapisispora namnaoensis	GCA_003705985.2	12.43	PPKD02000012.1	9	ATCAAAAATTAATTTATTTATTATAGTAATTTTTAAAATATATTTTAAAAATAATAAAATTTAATCATATATAAAAAAATTAAATTTAGAAATTATAATTTATTAAAAATATTAAAAATATTAAATTTATGTAATATAAAATTATTTGTTATTCCGAACTATAATTA	ATCAAAAA	TTATTTGTTATTCCGAACTATAATTA	TTAATTTATTTATTATAGTAATTTTTAAAATATATTTTAAAAATAATAAAATTTAATCATATATAAAAAAATTAAATTTAGAAATTATAATTTATTAAAAATATTAAAAATATTAAATTTATGTAATATAAAA	133	96.99
	Tetrapisispora namnaoensis	GCA_003705985.2	12.43	PPKD02000013.1	10	TCCAcatgataaaatttaaagacttttatatttatataatattattttatattaaaaaatataaaataatttttaatttaatttttaatttaatttcaataagtatttaaaaatatttttattttttacatattattaaaacttATTAAATAGTTTTCCGACAATAGTTTT	TCCAcatg	TTAAATAGTTTTCCGACAATAGTTTT	ataaaatttaaagacttttatatttatataatattattttatattaaaaaatataaaataatttttaatttaatttttaatttaatttcaataagtatttaaaaatatttttattttttacatattattaaaacttA	137	95.62
	Tetrapisispora namnaoensis	GCA_003705985.2	12.43	PPKD02000014.1	11	ATCACatgaataaatataaattatttgtatatttattttaatttttagtaattttgaaactataataaaaattattttattattttattttttatgatagatagttttttaattttttttaattttaaaattttcataaacAGTTTTTATTTCCGAACAATGTTTT	ATCACatg	cAGTTTTTATTTCCGAACAATGTTTT	aataaatataaattatttgtatatttattttaatttttagtaattttgaaactataataaaaattattttattattttattttttatgatagatagttttttaattttttttaattttaaaattttcataaa	132	93.94
	Tetrapisispora namnaoensis	GCA_003705985.2	12.43	PPKD02000016.1	12	AGCACatgatatataattaaataatttattatttattttaaaaacttgaagttttataaaacttttaaaatttttattttaaagatttacaaattaaatatgatgtaataataagttaaaattattacttaataataattttaccTTCCGAACAAAGTTTA	AGCACatg	taattttaccTTCCGAACAAAGTTTA	atatataattaaataatttattatttattttaaaaacttgaagttttataaaacttttaaaatttttattttaaagatttacaaattaaatatgatgtaataataagttaaaattattacttaataa	127	92.13
	Tetrapisispora namnaoensis	GCA_003705985.2	12.43	PPKD02000017.1	13	ATCTCGTGactaatatttaaatatttttattaatattttattattttaaataattgattattaaatttttttcgttttaatatttacaaatattttatataaaaatattaaaaaacttattttaaatttaatatataatggTTTCCGAAAATAGTTTT	ATCTCGTG	atataatggTTTCCGAAAATAGTTTT	actaatatttaaatatttttattaatattttattattttaaataattgattattaaatttttttcgttttaatatttacaaatattttatataaaaatattaaaaaacttattttaaatttaat	124	95.16
	Tetrapisispora namnaoensis	GCA_003705985.2	12.43	PPKD02000022.1	14	ATCacatgatatatatttgaatattaattatattaaaattaaatttcaaaactgttatttaattataaatatgttattaatggttttaaattttttataatattaatatactctttaaataaataaaaattataaatgttAGTTCCGAACAAATATAC	ATCacatg	taaatgttAGTTCCGAACAAATATAC	atatatatttgaatattaattatattaaaattaaatttcaaaactgttatttaattataaatatgttattaatggttttaaattttttataatattaatatactctttaaataaataaaaatta	124	92.74
	Tetrapisispora namnaoensis	GCA_003705985.2	12.43	PPKD02000023.1	15	atCATGTGATACTATTAAACTACattctattttttattttatattttgattatttaaaaattaaattttataattttaaatatttccaGAAATCCGAAAtagttttttaaaatattttttattttatgtaattaaattataattccGAACTAATAATG	atCATGTG	taaattataattccGAACTAATAATG	ATACTATTAAACTACattctattttttattttatattttgattatttaaaaattaaattttataattttaaatatttccaGAAATCCGAAAtagttttttaaaatattttttattttatgtaat	124	89.52
	Tetrapisispora namnaoensis	GCA_003705985.2	12.43	PPKD02000024.1	16	GCCACgtgatatatttaaaaaataataaataattattttattatttgctaatatttttaaactcTAATTTTTActgttaataattttaaattttaataaataaattttaattaataaatatttacattatataaatattttacttatccgaacaaaaaata	GCCACgtg	tattttacttatccgaacaaaaaata	atatatttaaaaaataataaataattattttattatttgctaatatttttaaactcTAATTTTTActgttaataattttaaattttaataaataaattttaattaataaatatttacattatataaa	127	94.49
	Tetrapisispora nanseiensis	GCA_030568035.1	13.48	JAJLTH010000001.1	1	AGCAGCTGACAtacttaaataaattttctaatttaaaatattatttcaaattctattataatgttaatatatttaattataattatatatatactttaaatttatttaataataaatttcattctatgccattatatataatttccgAACCAATAATA	AGCAGCTG	tatatataatttccgAACCAATAATA	ACAtacttaaataaattttctaatttaaaatattatttcaaattctattataatgttaatatatttaattataattatatatatactttaaatttatttaataataaatttcattctatgccat	124	90.32
	Tetrapisispora nanseiensis	GCA_030568035.1	13.48	JAJLTH010000016.1	2	TGCACgtgttttaatttttgtaaatttctttaattctaattttattccaatataattttaatattttataaatagatctaaatatttagcaaaatagttttaaattttgtgttttgaaattaatactATTTGCAACATTTTGTATTCCGAAATAATAATC	TGCACgtg	ACATTTTGTATTCCGAAATAATAATC	ttttaatttttgtaaatttctttaattctaattttattccaatataattttaatattttataaatagatctaaatatttagcaaaatagttttaaattttgtgttttgaaattaatactATTTGCA	126	87.3
	Tetrapisispora nanseiensis	GCA_030568035.1	13.48	JAJLTH010000020.1	3	AGCACATGATAAAtctatattaatattaatttcctaattaaaactttaataatactaaacatttaatattatttataataatagttgagtaaattaaaaattatattattctaaatattctaatataATACGTAAATATCAGTTCCgaaacaaaatta	AGCACATG	TAAATATCAGTTCCgaaacaaaatta	ATAAAtctatattaatattaatttcctaattaaaactttaataatactaaacatttaatattatttataataatagttgagtaaattaaaaattatattattctaaatattctaatataATACG	124	89.52
	Tetrapisispora nanseiensis	GCA_030568035.1	13.48	JAJLTH010000043.1	4	TGCACATGCTAAAATTCATTAccttttattatattttttataattcctaatattattaaatataaattacttttatattattttttcaaattttaacaataatattgtcatttttaatatttagaaaacTTGTAATATAAAGTTACcgaatatataata	TGCACATG	AATATAAAGTTACcgaatatataata	CTAAAATTCATTAccttttattatattttttataattcctaatattattaaatataaattacttttatattattttttcaaattttaacaataatattgtcatttttaatatttagaaaacTTGT	125	88.8
	Tetrapisispora nanseiensis	GCA_030568035.1	13.48	JAJLTH010000044.1	5	AGCATGTGAAtaactttaaataataattactatttacatttttattttaaatattttcattaataataataaataactttaatattttggtaTTAAACCATAATAAGTTATTAaacataattatatattttataatattaaagttCCGAACACATATTC	AGCATGTG	aatattaaagttCCGAACACATATTC	AAtaactttaaataataattactatttacatttttattttaaatattttcattaataataataaataactttaatattttggtaTTAAACCATAATAAGTTATTAaacataattatatattttat	125	91.2
	Tetrapisispora nanseiensis	GCA_030568035.1	13.48	JAJLTH010000064.1	6	AGCACATGATAACAACAAACAAAGTTTATTAactataaaattattttaaataatggtGTTacttttcattaataaataaactattataattattttaagtagtaaaatatattaacatttatttaatataaaatatatacactTCCGAACAAAGAATA	AGCACATG	atatatacactTCCGAACAAAGAATA	ATAACAACAAACAAAGTTTATTAactataaaattattttaaataatggtGTTacttttcattaataaataaactattataattattttaagtagtaaaatatattaacatttatttaatataaa	124	88.71
	Tetrapisispora nanseiensis	GCA_030568035.1	13.48	JAJLTH010000065.1	7	AGGAGCTGACTAATTGAATATTATTAATTTTATTTAAATTAAATTTCAATTTATAATAAATAAAACTTAATCTTTATTTTATATTCTATATAAAACTAATATATTAAATAGTTATATATTTTAAAGAAATTATAAATATTCATTAAAGATCATATCCGAACAAAGAAAA	AGGAGCTG	TAAAGATCATATCCGAACAAAGAAAA	ACTAATTGAATATTATTAATTTTATTTAAATTAAATTTCAATTTATAATAAATAAAACTTAATCTTTATTTTATATTCTATATAAAACTAATATATTAAATAGTTATATATTTTAAAGAAATTATAAATATTCAT	135	92.59
	Tetrapisispora nanseiensis	GCA_030568035.1	13.48	JAJLTH010000066.1	8	GGCACATGATAGTATTACAATTATAAGTTGACCtctattaataattctattattacaaaataatttcttattcctattttaagtttttaGTAATCATAAAGTAAAACTATAATCTAAATATGTAAACAACTTATATTTGCGatgtatatattgtttCCGAATATAGTTTA	GGCACATG	tatatattgtttCCGAATATAGTTTA	ATAGTATTACAATTATAAGTTGACCtctattaataattctattattacaaaataatttcttattcctattttaagtttttaGTAATCATAAAGTAAAACTATAATCTAAATATGTAAACAACTTATATTTGCGatg	136	81.62
	Tetrapisispora nanseiensis	GCA_030568035.1	13.48	JAJLTH010000070.1	9	GTCacttgataatattttatttttaatatattctaattttaaattttgaagtttCTAAATActatcatttatatttattatatttacataAAATAACTAAAACtacattattaaaattatgtaaacaataaaaatatttgatatccGAAGATAGTTTA	GTCacttg	aatatttgatatccGAAGATAGTTTA	ataatattttatttttaatatattctaattttaaattttgaagtttCTAAATActatcatttatatttattatatttacataAAATAACTAAAACtacattattaaaattatgtaaacaataaa	124	90.32
	Tetrapisispora nanseiensis	GCA_030568035.1	13.48	JAJLTH010000075.1	10	AACATGTGAATAATTGTTAATAGTAGTTAAatctaatttaatattctgTGATaacatcaaaaaatatagctaattaaacaaaactttaaaacaaaccaaaataatcataataatttatattaatgcTGGTTAGTAAATATAGTTTCcgaacaaaataaa	AACATGTG	TAAATATAGTTTCcgaacaaaataaa	AATAATTGTTAATAGTAGTTAAatctaatttaatattctgTGATaacatcaaaaaatatagctaattaaacaaaactttaaaacaaaccaaaataatcataataatttatattaatgcTGGTTAG	125	82.4
	Tetrapisispora nanseiensis	GCA_030568035.1	13.48	JAJLTH010000108.1	11	GTCATATGATTATTTACTACCAAATGATaactttatttaaataattctaaataaacctaagatattaatattcttaattaatatgttctttattgttaaccaaaatataaaataaatacaattcAAAAGTAGCTTCCCGAACAAGAAAAC	GTCATATG	AAAAGTAGCTTCCCGAACAAGAAAAC	ATTATTTACTACCAAATGATaactttatttaaataattctaaataaacctaagatattaatattcttaattaatatgttctttattgttaaccaaaatataaaataaatacaattc	116	85.34
	Tetrapisispora nanseiensis	GCA_030568035.1	13.48	JAJLTH010000109.1	12	atcACCTGACAAACTTTAAGCAAActatatttttcatatataatctgtatattaattaactaaataaattattctatttttaatttgtgaaaattaaatattgagacttttattatatgttaataaaaatctattattctttttccgaacatatatta	atcACCTG	attattctttttccgaacatatatta	ACAAACTTTAAGCAAActatatttttcatatataatctgtatattaattaactaaataaattattctatttttaatttgtgaaaattaaatattgagacttttattatatgttaataaaaatct	124	86.29
	Tetrapisispora nanseiensis	GCA_030568035.1	13.48	JAJLTH010000114.1	13	taCAGCTGATACAATTCTAAACTactataattattattttatttttctatagatttttaaatattatcaattttctattatttaatcaaatatatatacttttgtcatttttaaaatatattgaaaaatgtatTTTCTTTGTGTTCCGAACCGAGAAAT	taCAGCTG	TTTCTTTGTGTTCCGAACCGAGAAAT	ATACAATTCTAAACTactataattattattttatttttctatagatttttaaatattatcaattttctattatttaatcaaatatatatacttttgtcatttttaaaatatattgaaaaatgtat	125	88.8
	Tetrapisispora nanseiensis	GCA_030568035.1	13.48	JAJLTH010000116.1	14	ATCAGCTgcatatattattacaaatatatactttatttttaaattctataaattcaatatatattaatatatattaaaatattatttacaaaaactgattataaatttaattatcatATTCTATCATAGATCCCATGTGTTATTTCCGaacatttaata	ATCAGCTg	CATGTGTTATTTCCGaacatttaata	catatattattacaaatatatactttatttttaaattctataaattcaatatatattaatatatattaaaatattatttacaaaaactgattataaatttaattatcatATTCTATCATAGATCC	125	88.8
	Tetrapisispora nanseiensis	GCA_030568035.1	13.48	JAJLTH010000129.1	15	ATCACCTGATAATCATATATACTTGATCATTTTTTGCctattatttcaatatttctaaaatatGCAGTTAatgtaatttatatttccCATTTAttactaatatattattttattaaacatttacaaaattatgAGTTTTATAATTCCGAACCAAAAATA	ATCACCTG	AGTTTTATAATTCCGAACCAAAAATA	ATAATCATATATACTTGATCATTTTTTGCctattatttcaatatttctaaaatatGCAGTTAatgtaatttatatttccCATTTAttactaatatattattttattaaacatttacaaaattatg	125	84
	Tetrapisispora nanseiensis	GCA_030568035.1	13.48	JAJLTH010000137.1	16	ATTTAATGATTATTGCCTGCTAAATATTGACAAATTTTAATTTCTAATTTAAAATTTCAAATTTTTAAAGAATTATACTTTTAATTAATTAATATTCCCAATTATAATAAACTACATATATATAGATATATTTAGAAACTTTAAATTTGTGATTTCCGAGAATACAAAA	ATTTAATG	AATTTGTGATTTCCGAGAATACAAAA	ATTATTGCCTGCTAAATATTGACAAATTTTAATTTCTAATTTAAAATTTCAAATTTTTAAAGAATTATACTTTTAATTAATTAATATTCCCAATTATAATAAACTACATATATATAGATATATTTAGAAACTTTA	135	85.93
	Tetrapisispora arboricola	GCA_030557565.1	12.74	JAKTPK010000096.1	1	ttcatttgaaaatattttaaaaacttttacttttttattttaatttttaaattacaacaatattatttattacttatttattttttttaataatcaaattataaaattaattttatcatttattaaatatgaaatattataacAATAATGTGCTTCCGAACAAGTAAGG	ttcatttg	AATAATGTGCTTCCGAACAAGTAAGG	aaaatattttaaaaacttttacttttttattttaatttttaaattacaacaatattatttattacttatttattttttttaataatcaaattataaaattaattttatcatttattaaatatgaaatattataac	135	93.33
	Tetrapisispora arboricola	GCA_030557565.1	12.74	JAKTPK010000120.1	2	GCCACGTGATACAACTAAAAACTATCAAAATagtttttaaatattcCTTATTTGTACAATTATTTACtttttacaattattatttcCGAGAATTTAAAAACTCTATTATAaagttaaaataaaaactacACGGAATTGTTTTATTCCGAACTGATAAAA	GCCACGTG	AATTGTTTTATTCCGAACTGATAAAA	ATACAACTAAAAACTATCAAAATagtttttaaatattcCTTATTTGTACAATTATTTACtttttacaattattatttcCGAGAATTTAAAAACTCTATTATAaagttaaaataaaaactacACGG	125	81.6
	Tetrapisispora arboricola	GCA_030557565.1	12.74	JAKTPK010000141.1	3	accaCGTGTAATTTTTAgcaatttttaattaatataaattaatgttttaaagtaattaataatttaatatttttcatttattaccgcaaaatattaatacttattatataattaaatatttaaataaaaaacgtTTTTGTATTATCCGAAAACATAATT	accaCGTG	tTTTTGTATTATCCGAAAACATAATT	TAATTTTTAgcaatttttaattaatataaattaatgttttaaagtaattaataatttaatatttttcatttattaccgcaaaatattaatacttattatataattaaatatttaaataaaaaacg	125	90.4
	Tetrapisispora arboricola	GCA_030557565.1	12.74	JAKTPK010000142.1	4	GCCACATGATTATActaacaaattttttaattattatatatacttttacatttttaaaaatattttatatatacttttatttttattaatttaatatagaaaactatatttttaaattttacGTTTTGtgtttataatatatttccGAACGTATAAAA	GCCACATG	tataatatatttccGAACGTATAAAA	ATTATActaacaaattttttaattattatatatacttttacatttttaaaaatattttatatatacttttatttttattaatttaatatagaaaactatatttttaaattttacGTTTTGtgtt	124	91.13
	Tetrapisispora arboricola	GCA_030557565.1	12.74	JAKTPK010000148.1	5	GTCATGTGAAacatttaataaaatatttaatatttattttttattttatatatataaacattataaaacaatacattttaatattaccataattaatatattttatatatttaaaatatatattaaatattggTTTTAATTGTTTCCGAACATTGTATC	GTCATGTG	TTTTAATTGTTTCCGAACATTGTATC	AAacatttaataaaatatttaatatttattttttattttatatatataaacattataaaacaatacattttaatattaccataattaatatattttatatatttaaaatatatattaaatattgg	125	93.6
	Tetrapisispora arboricola	GCA_030557565.1	12.74	JAKTPK010000151.1	6	TGCATgtgattataaaaataaataaataattaataaattaaatagttacaatttttttattaactaaatttaattattataattttttacgcttttcataaaatatttaaaaataaaataaattatatttgtaaaatcaatatGTCCGAGCCGAGTTTA	TGCATgtg	aaatcaatatGTCCGAGCCGAGTTTA	attataaaaataaataaataattaataaattaaatagttacaatttttttattaactaaatttaattattataattttttacgcttttcataaaatatttaaaaataaaataaattatatttgta	125	93.6
	Tetrapisispora arboricola	GCA_030557565.1	12.74	JAKTPK010000159.1	7	CGCACGTGCAAGTTTTAAAAGCATGTAATATACTAAtttaaaactttgaataaatattttagtttaaaaataattaaatactattatattaaagtttttaaaaaatgttaattagatattattatataaaacattatttattatttccgaatcaattaaa	CGCACGTG	tatttattatttccgaatcaattaaa	CAAGTTTTAAAAGCATGTAATATACTAAtttaaaactttgaataaatattttagtttaaaaataattaaatactattatattaaagtttttaaaaaatgttaattagatattattatataaaacat	126	88.89
	Tetrapisispora arboricola	GCA_030557565.1	12.74	JAKTPK010000164.1	8	ATCACCTgattaatttataatatttttattactacacttttattttctttgttttttaattttttattttcttaatcattttttacaataattatatatttttgataaaatataaaatttattaattatttaaagtGTATACTTCCGAACTAATAAAA	ATCACCTg	aagtGTATACTTCCGAACTAATAAAA	attaatttataatatttttattactacacttttattttctttgttttttaattttttattttcttaatcattttttacaataattatatatttttgataaaatataaaatttattaattattta	124	92.74
	Tetrapisispora arboricola	GCA_030557565.1	12.74	JAKTPK010000169.1	9	ATCACCTGACATATTATCGTTTAATATAActtataatttaaatttccAATGTTTTTACATTTTACTTAGATTAATTTTACAATTCTACATTTTGtataaacaaatatataaaactgttttatataaaaatgtttttaacCGCTTCCGAACAAGGTATC	ATCACCTG	ttttaacCGCTTCCGAACAAGGTATC	ACATATTATCGTTTAATATAActtataatttaaatttccAATGTTTTTACATTTTACTTAGATTAATTTTACAATTCTACATTTTGtataaacaaatatataaaactgttttatataaaaatgt	124	85.48
	Tetrapisispora arboricola	GCA_030557565.1	12.74	JAKTPK010000176.1	10	ACCATGTGATAATATTTAACTTTtgttataattttaaattcatttttgaacttttaATAAACagtaattaataattatttaatttttcattgagttacattatatttttaatacaaataatgaccttataatatatttttaatgtttaACTGTTTTCcgaacaataataa	ACCATGTG	tttaACTGTTTTCcgaacaataataa	ATAATATTTAACTTTtgttataattttaaattcatttttgaacttttaATAAACagtaattaataattatttaatttttcattgagttacattatatttttaatacaaataatgaccttataatatatttttaatg	136	88.24
	Tetrapisispora arboricola	GCA_030557565.1	12.74	JAKTPK010000181.1	11	ATCATgtgatatattttaattattttaataatatttttaatagttATGTGGtttgaacaaattaaaagtttttaatttaacattcaaaagaatttataaaatcaatttaaaaataattataaaaaacaatttgatttatttttatcaaacgGTTCCGAacagataaaa	ATCATgtg	tatcaaacgGTTCCGAacagataaaa	atatattttaattattttaataatatttttaatagttATGTGGtttgaacaaattaaaagtttttaatttaacattcaaaagaatttataaaatcaatttaaaaataattataaaaaacaatttgatttatttt	134	90.3
	Tetrapisispora arboricola	GCA_030557565.1	12.74	JAKTPK010000194.1	12	AGCACCTGACTAATTTTAATaacattataaatataatttatatttctGAAGTTAATaacataatttttaaatatagtaaataattccaataaaatcaactaatataatatagtaaaaacaatataaatacgtatttttttaaattttaaatttccGAAAGTATTAAA	AGCACCTG	aattttaaatttccGAAAGTATTAAA	ACTAATTTTAATaacattataaatataatttatatttctGAAGTTAATaacataatttttaaatatagtaaataattccaataaaatcaactaatataatatagtaaaaacaatataaatacgtattttttta	133	88.72
	Tetrapisispora arboricola	GCA_030557565.1	12.74	JAKTPK010000210.1	13	TAAAATTGCAAGTTTTACTAAATAAAATAATCTAAACGGTGATTAAAACACTAAAATAAAAAAACAAAAATTATAAAATTTATTTAATTTTCAAAATTAATTTTAAAAATAATATTTATTTATAAAATGTTGAAATGTTAACAATATTAGTTTCCGAACAAATATTA	TAAAATTG	CAATATTAGTTTCCGAACAAATATTA	CAAGTTTTACTAAATAAAATAATCTAAACGGTGATTAAAACACTAAAATAAAAAAACAAAAATTATAAAATTTATTTAATTTTCAAAATTAATTTTAAAAATAATATTTATTTATAAAATGTTGAAATGTTAA	133	88.72
	Tetrapisispora arboricola	GCA_030557565.1	12.74	JAKTPK010000213.1	14	TGCACGTGAATTACTTTATAATAtgtttaaatttgaatttaaatttatgaagttttcattaatcatttatattgtaaactattataataataaaatattataaatgtattttacaattatataataattataattatttattatttccgaacaataaata	TGCACGTG	tatttattatttccgaacaataaata	AATTACTTTATAATAtgtttaaatttgaatttaaatttatgaagttttcattaatcatttatattgtaaactattataataataaaatattataaatgtattttacaattatataataattataat	126	91.27
	Tetrapisispora arboricola	GCA_030557565.1	12.74	JAKTPK010000219.1	15	ATCACATGGTAAAAGTTGTAAATAactatattatttttatatttttctaaataatcaagtatattattaattataagtttatattttatagtATTATGCTtcctttttatttttataataactaataaatataaatttatgcATTCCGAACATGTTATA	ATCACATG	aatttatgcATTCCGAACATGTTATA	GTAAAAGTTGTAAATAactatattatttttatatttttctaaataatcaagtatattattaattataagtttatattttatagtATTATGCTtcctttttatttttataataactaataaatata	125	88.8
	Tetrapisispora arboricola	GCA_030557565.1	12.74	JAKTPK010000227.1	16	ATCAGCTGATATGTTTAacttatatttaatattttatatatttttataaattttagGAACTAAAAACTaaatagtttttattttgtaaaataactattaaataaataattgaattataattacaataaaagtattttttatttatttataattccGAACAATTAATA	ATCAGCTG	ttatttataattccGAACAATTAATA	ATATGTTTAacttatatttaatattttatatatttttataaattttagGAACTAAAAACTaaatagtttttattttgtaaaataactattaaataaataattgaattataattacaataaaagtattttttat	133	90.98
	Tetrapisispora pingtungensis	GCA_030573885.1	12.57	JAJMDY010000002.1	1	atcacatgaaaatatttaaaaataagttttataatataataatcttctaataaattaatacattttatttatctaaataatattctaataaatttataatatataaatttattctaACTTTTAGTATTTGTAttactttattatttccGAAACGATATAC	atcacatg	actttattatttccGAAACGATATAC	aaaatatttaaaaataagttttataatataataatcttctaataaattaatacattttatttatctaaataatattctaataaatttataatatataaatttattctaACTTTTAGTATTTGTAtt	126	92.06
	Tetrapisispora pingtungensis	GCA_030573885.1	12.57	JAJMDY010000003.1	2	GTCACATGCAATACctatcattattttaacatattattttattcttttttatattttaaaataatgataatttattattatttattttacatatttgtatattatttttatttacaatattaataaacttTATATAACAATATTTCCGAACATATAAAC	GTCACATG	ATAACAATATTTCCGAACATATAAAC	CAATACctatcattattttaacatattattttattcttttttatattttaaaataatgataatttattattatttattttacatatttgtatattatttttatttacaatattaataaacttTAT	125	91.2
	Tetrapisispora pingtungensis	GCA_030573885.1	12.57	JAJMDY010000004.1	3	atcatgtggttaattttttaatatattaaattttcattataaattttaatattagtcaaataaatttaatatcttatttaatattccaacatttattaaatataacataaaataaaaattctatattattgtaataatCAGAATATCCGAAcatatatta	atcatgtg	taatCAGAATATCCGAAcatatatta	gttaattttttaatatattaaattttcattataaattttaatattagtcaaataaatttaatatcttatttaatattccaacatttattaaatataacataaaataaaaattctatattattgtaa	126	91.27
	Tetrapisispora pingtungensis	GCA_030573885.1	12.57	JAJMDY010000007.1	4	cacACATGATCCAAAACAAaagatttttaattttgttttattatttcagtaaaatataaatataaatatttttaattttaaaattttcaaaataagtaaaaatatttaaataagcgaatttaataaatattgtaaattattatatccGAATGTAATATC	cacACATG	aaattattatatccGAATGTAATATC	ATCCAAAACAAaagatttttaattttgttttattatttcagtaaaatataaatataaatatttttaattttaaaattttcaaaataagtaaaaatatttaaataagcgaatttaataaatattgt	125	89.6
	Tetrapisispora pingtungensis	GCA_030573885.1	12.57	JAJMDY010000015.1	5	atcaCCTGatacattaaataaatacttTAGTTTTATCTATTAATTACAAGATtcaataacaaaattaaaattgtttttattaacacgcataaaataataaaacttaCATTtgtataaaataaaatattatatataaatacaagCTCCGAAACCATAAAC	atcaCCTG	taaatacaagCTCCGAAACCATAAAC	atacattaaataaatacttTAGTTTTATCTATTAATTACAAGATtcaataacaaaattaaaattgtttttattaacacgcataaaataataaaacttaCATTtgtataaaataaaatattatata	125	87.2
	Tetrapisispora pingtungensis	GCA_030573885.1	12.57	JAJMDY010000021.1	6	tacaCGTGCCATTATTGTAACGTTTccttaaaattaatttaattttttaaatttcttaatatatttttgttttttatcaaaatatttattactttgtaaaatataaacaatcaagatttaaaagtaaagtaaacaaatttagtaaaattaaatttccGAAGCTAAAAAC	tacaCGTG	aaaattaaatttccGAAGCTAAAAAC	CCATTATTGTAACGTTTccttaaaattaatttaattttttaaatttcttaatatatttttgttttttatcaaaatatttattactttgtaaaatataaacaatcaagatttaaaagtaaagtaaacaaatttagt	135	85.93
	Tetrapisispora pingtungensis	GCA_030573885.1	12.57	JAJMDY010000023.1	7	GTCATGtgcaaaaataaaattaatattaattttacattttaattattatataatattggatattttcaatacttaaatattattttaaaatatattataaaattaaatattttaaaaacgTAAGCAATTATTTAATCACCATTTCCGAACATAAATAG	GTCATGtg	TAATCACCATTTCCGAACATAAATAG	caaaaataaaattaatattaattttacattttaattattatataatattggatattttcaatacttaaatattattttaaaatatattataaaattaaatattttaaaaacgTAAGCAATTATT	124	91.94
	Tetrapisispora pingtungensis	GCA_030573885.1	12.57	JAJMDY010000024.1	8	ttcacGTGTTAAAGTTTactaattatttattaattaaaataataatataaaattttaaagtaaaaattaaacttaaattaatttttataaaatttataaaacatAAGTTAATAAACAAgcgaaattaaaatttaatatgcGTGGTCCGAAACGACATTA	ttcacGTG	aatatgcGTGGTCCGAAACGACATTA	TTAAAGTTTactaattatttattaattaaaataataatataaaattttaaagtaaaaattaaacttaaattaatttttataaaatttataaaacatAAGTTAATAAACAAgcgaaattaaaattt	125	92
	Tetrapisispora pingtungensis	GCA_030573885.1	12.57	JAJMDY010000034.1	9	tgcaCGTGCTTAAAggtttataaattataattattgaattaaacttataatatttaaaaacgttcaataataaaattaaattatttctaaaatatatactattacattttaatattaaaatcatgtattttaataattttatgattCCGAACATAGTAAC	tgcaCGTG	aattttatgattCCGAACATAGTAAC	CTTAAAggtttataaattataattattgaattaaacttataatatttaaaaacgttcaataataaaattaaattatttctaaaatatatactattacattttaatattaaaatcatgtattttaat	126	89.68
	Tetrapisispora pingtungensis	GCA_030573885.1	12.57	JAJMDY010000053.1	10	TACTTATAATAAAATATAATAAATATTTTTACAATTTTAAATTAACTAAATAAATATTTGAAGAAATCTAATAATTTTGAATTTTCTAATATTTATTCTTGAAACTATTTACAATTAAATAAAAAATAAATTTTAACAATATACTAAAACTGTATTTCCGAACCAAGAAAA	TACTTATA	AAAACTGTATTTCCGAACCAAGAAAA	ATAAAATATAATAAATATTTTTACAATTTTAAATTAACTAAATAAATATTTGAAGAAATCTAATAATTTTGAATTTTCTAATATTTATTCTTGAAACTATTTACAATTAAATAAAAAATAAATTTTAACAATATACT	137	90.51
	Tetrapisispora pingtungensis	GCA_030573885.1	12.57	JAJMDY010000054.1	11	atcaCGTTATCTTTTTAGTTTTCTttgcaatttttattaattgttttcatatattatgaatttttataatatttgatatacattttgaaactttttaaataaatttataattataacttttttaatattttatttacttataatttatttttattccgaacatatttta	atcaCGTT	tttatttttattccgaacatatttta	ATCTTTTTAGTTTTCTttgcaatttttattaattgttttcatatattatgaatttttataatatttgatatacattttgaaactttttaaataaatttataattataacttttttaatattttatttacttataa	135	89.63
	Tetrapisispora pingtungensis	GCA_030573885.1	12.57	JAJMDY010000061.1	12	aCCACCTGATTAACTTTACTTAAAATActtctttaaaataaaattttaataatacattttaaaacctatttactattttttaattccaatttcattaattaaatattacaaataaatatttattaataaactaCTTTTATAAATTCCGAACGTTGAATA	aCCACCTG	CTTTTATAAATTCCGAACGTTGAATA	ATTAACTTTACTTAAAATActtctttaaaataaaattttaataatacattttaaaacctatttactattttttaattccaatttcattaattaaatattacaaataaatatttattaataaacta	125	89.6
	Tetrapisispora pingtungensis	GCA_030573885.1	12.57	JAJMDY010000069.1	13	tacaCGTGtcattataataaaatcttttattttgtttttattatttccatTTACTTCAAACATTATAATAAACTAAATAAacattttgtaaaatataatattttagaattaagaataaaataataagttGTAGTATATTATAACTCCGAACCTTATAAC	tacaCGTG	TATATTATAACTCCGAACCTTATAAC	tcattataataaaatcttttattttgtttttattatttccatTTACTTCAAACATTATAATAAACTAAATAAacattttgtaaaatataatattttagaattaagaataaaataataagttGTAG	125	87.2
	Tetrapisispora pingtungensis	GCA_030573885.1	12.57	JAJMDY010000086.1	14	AACACCTGATTAcagttaaataattatatatttttaaataatattttccattttttataatttaatttatttcatatttatgttttacaaattaacatatgttatttattattataatttaaaatatactaataataaagtatTCCGaacataatatt	AACACCTG	taataaagtatTCCGaacataatatt	ATTAcagttaaataattatatatttttaaataatattttccattttttataatttaatttatttcatatttatgttttacaaattaacatatgttatttattattataatttaaaatatactaa	124	91.94
	Tetrapisispora pingtungensis	GCA_030573885.1	12.57	JAJMDY010000091.1	15	tacacCTGActattaacaaaattatatataatctgcaatattatttaaaatatttataatattttcaaaataatattttaatttttcatactattataaaaatagttttatttacattttaatataaataatattgttaatGTTCCGAACAAATATTA	tacacCTG	attgttaatGTTCCGAACAAATATTA	Actattaacaaaattatatataatctgcaatattatttaaaatatttataatattttcaaaataatattttaatttttcatactattataaaaatagttttatttacattttaatataaataat	124	91.94
	Tetrapisispora pingtungensis	GCA_030573885.1	12.57	JAJMDY010000095.1	16	AGCATGTGAcatgatttaaatatatatttaagttataaaatatctttatagatttttaaatttttctttatctatgaaaatattttatattaaccaaataaattcatgttattcataaataaaacgcaatatataattcaatttccGAACATATATTC	AGCATGTG	ataattcaatttccGAACATATATTC	Acatgatttaaatatatatttaagttataaaatatctttatagatttttaaatttttctttatctatgaaaatattttatattaaccaaataaattcatgttattcataaataaaacgcaatat	124	87.1
	Tetrapisispora taiwanensis	GCA_030573835.1	12.64	JAJMDZ010000001.1	1	ATCATGTGCCAAATgctattaaataaagaaaattaaaataaatattactATTACTTATTATTTCTATGATATctagttttattttctaaataatttaaatatttaatattattttggcttttaataataataacgaTAATAAATGTCCGaacataaaata	ATCATGTG	gaTAATAAATGTCCGaacataaaata	CCAAATgctattaaataaagaaaattaaaataaatattactATTACTTATTATTTCTATGATATctagttttattttctaaataatttaaatatttaatattattttggcttttaataataataac	126	87.3
	Tetrapisispora taiwanensis	GCA_030573835.1	12.64	JAJMDZ010000007.1	2	ACCACGTGTAAAATTAATTTTAAATTAGTAATAATTAAATTAAATTTAATAAGTTTTTAAAATATGATATATTCTTAAATAAAATTGTGTAGATAATTATATAAAATTTAAAAATGTATATAAAGTGTAATTAGGTCTATGCTATCCGAAGCAATATAG	ACCACGTG	GGTCTATGCTATCCGAAGCAATATAG	TAAAATTAATTTTAAATTAGTAATAATTAAATTAAATTTAATAAGTTTTTAAAATATGATATATTCTTAAATAAAATTGTGTAGATAATTATATAAAATTTAAAAATGTATATAAAGTGTAATTA	125	92
	Tetrapisispora taiwanensis	GCA_030573835.1	12.64	JAJMDZ010000008.1	3	TGCACGTGCACAAGTATATTACtcttctttttattatttaattttgcataaaacataataattattaaaatatatttttaaattctaataaaactagaaataaataaaaatcacCAAATTATATTGTTCAATATATTTGGTATTCCGAacaatgaata	TGCACGTG	ATATTTGGTATTCCGAacaatgaata	CACAAGTATATTACtcttctttttattatttaattttgcataaaacataataattattaaaatatatttttaaattctaataaaactagaaataaataaaaatcacCAAATTATATTGTTCAAT	124	86.29
	Tetrapisispora taiwanensis	GCA_030573835.1	12.64	JAJMDZ010000010.1	4	ATCACATGACATTATTATGAtgttatttcaatttttaaaaatatttttctatatttttaaaattttctaagacttaaaatatttttaaactattttatatcttgataaatttaaatcaaaatatataaattatacaaaatttaatttccgaagatattttt	ATCACATG	aaaatttaatttccgaagatattttt	ACATTATTATGAtgttatttcaatttttaaaaatatttttctatatttttaaaattttctaagacttaaaatatttttaaactattttatatcttgataaatttaaatcaaaatatataaattatac	127	89.76
	Tetrapisispora taiwanensis	GCA_030573835.1	12.64	JAJMDZ010000018.1	5	TACACATGTAaatgtatttttaaatgcataatttttaaatactaTTTCAAGTTTCAAATCCTTTTGATATTTACTATCTAAATTTTGtcataattattatatacttttcaaaataataacaattaaaatcttttaCCAAATATTATTTCCGAACAAAGGATA	TACACATG	CAAATATTATTTCCGAACAAAGGATA	TAaatgtatttttaaatgcataatttttaaatactaTTTCAAGTTTCAAATCCTTTTGATATTTACTATCTAAATTTTGtcataattattatatacttttcaaaataataacaattaaaatcttttaC	128	85.16
	Tetrapisispora taiwanensis	GCA_030573835.1	12.64	JAJMDZ010000019.1	6	GTCATATGATacatttgaaaataatagttttatttaatttatttttgaaatattacttaaattatgttattttctatatatattattctatattttaaaataaaataaatattgacAAAGCGAAAAcagtttatattttatatttccGAACGTATAATA	GTCATATG	tattttatatttccGAACGTATAATA	ATacatttgaaaataatagttttatttaatttatttttgaaatattacttaaattatgttattttctatatatattattctatattttaaaataaaataaatattgacAAAGCGAAAAcagttta	125	88
	Tetrapisispora taiwanensis	GCA_030573835.1	12.64	JAJMDZ010000021.1	7	AACACATGATACAATATggtattttttatttaactaaataatattttcaaatactagtaaaagtttaaatttttcaaagtTACATTCCGAAATaatgtttaataattaaaattaaaaattcaaattaatgTAAAATTAGTATTAATCCGAATCAATAAAC	AACACATG	ATTAGTATTAATCCGAATCAATAAAC	ATACAATATggtattttttatttaactaaataatattttcaaatactagtaaaagtttaaatttttcaaagtTACATTCCGAAATaatgtttaataattaaaattaaaaattcaaattaatgTAAA	126	86.51
	Tetrapisispora taiwanensis	GCA_030573835.1	12.64	JAJMDZ010000023.1	8	GTCACttgattcatttttaataatagaaaaatattaaataaaattataaaattttattaaaataaactattttctataatttattttatgtatttattgaacaatcaataaattaatattttagcaaagttatttctttttatttccGAACAAACAAAT	GTCACttg	ttctttttatttccGAACAAACAAAT	attcatttttaataatagaaaaatattaaataaaattataaaattttattaaaataaactattttctataatttattttatgtatttattgaacaatcaataaattaatattttagcaaagttat	125	91.2
	Tetrapisispora taiwanensis	GCA_030573835.1	12.64	JAJMDZ010000024.1	9	agcaTGTGATAAGATTAAAACATAATGAAActaatgtttttatttttcgtaatatatattaataattaatttttatatttattttttcggtattttttaaaactaattatataatattatattatatataatgaaaataaaacgTTTCCGAACAAAGTTAC	agcaTGTG	aataaaacgTTTCCGAACAAAGTTAC	ATAAGATTAAAACATAATGAAActaatgtttttatttttcgtaatatatattaataattaatttttatatttattttttcggtattttttaaaactaattatataatattatattatatataatgaa	127	90.55
	Tetrapisispora taiwanensis	GCA_030573835.1	12.64	JAJMDZ010000030.1	10	TGCACGTGCTAATTTCAAATATATATAATAAATTTATATATTATATTTCATATTTTTAAATATATTAAATTCTATATAAATGATTTTAAATATTTTTAGAATAAATATTTAAAGAAAATCTAATAACGCTTTTAAAAAAGGAAGTCCGAAACAAAACTC	TGCACGTG	AAAAAAGGAAGTCCGAAACAAAACTC	CTAATTTCAAATATATATAATAAATTTATATATTATATTTCATATTTTTAAATATATTAAATTCTATATAAATGATTTTAAATATTTTTAGAATAAATATTTAAAGAAAATCTAATAACGCTTTT	125	91.2
	Tetrapisispora taiwanensis	GCA_030573835.1	12.64	JAJMDZ010000032.1	11	AGCACATGTGACAAATACAACATTTATAAGATTTTTGGATTAATTTTACATACATgcataaaataaatatatttatatttaaagatttaaagattaaactttattaaataattaaaaaataaattgtatCGCTTTTTAGACTGTGTCCGAACAAAGTTAA	AGCACATG	TTTAGACTGTGTCCGAACAAAGTTAA	TGACAAATACAACATTTATAAGATTTTTGGATTAATTTTACATACATgcataaaataaatatatttatatttaaagatttaaagattaaactttattaaataattaaaaaataaattgtatCGCTT	126	85.71
	Tetrapisispora taiwanensis	GCA_030573835.1	12.64	JAJMDZ010000041.1	12	CACAGCTGATAAAACAAAATTAAATTTTTTATTCTGTTTAATAATTTAAATATTTCTAAAAATTTGTAATTTCTTAATTAATATTTTTAAATATTAATATCGATTTTAAAATATATTAATAACTTACAATATATTTTTTATATTCCGAATAAATATTA	CACAGCTG	ATTTTTTATATTCCGAATAAATATTA	ATAAAACAAAATTAAATTTTTTATTCTGTTTAATAATTTAAATATTTCTAAAAATTTGTAATTTCTTAATTAATATTTTTAAATATTAATATCGATTTTAAAATATATTAATAACTTACAATAT	124	91.94
	Tetrapisispora taiwanensis	GCA_030573835.1	12.64	JAJMDZ010000063.1	13	ATCAcgttataaaatttttaacaaattcatttcttattttaatgttttatgaatttattaaatattatatttttatacttatatatttaaactttattaacaattattatttacatagaaaataaaattattataattgtttgaaaataatatactccgaacaaattatt	ATCAcgtt	aaataatatactccgaacaaattatt	ataaaatttttaacaaattcatttcttattttaatgttttatgaatttattaaatattatatttttatacttatatatttaaactttattaacaattattatttacatagaaaataaaattattataattgtttga	136	91.18
	Tetrapisispora taiwanensis	GCA_030573835.1	12.64	JAJMDZ010000064.1	14	AGCACctgataaaaatgattataattacaatatttgtttaaatttttaaaatagtatataatatttcaaatattattatataattaaacaCAAACATAAatagaatattttataaaatttaaaatgataCTTTTGTTATTATGTTCCGAacatataata	AGCACctg	TGTTATTATGTTCCGAacatataata	ataaaaatgattataattacaatatttgtttaaatttttaaaatagtatataatatttcaaatattattatataattaaacaCAAACATAAatagaatattttataaaatttaaaatgataCTTT	125	91.2
	Tetrapisispora taiwanensis	GCA_030573835.1	12.64	JAJMDZ010000066.1	15	aaCATGTGagcaaataaatatttatttaaaatctattttattattataaaataacataaaacagtttttaatatattattattttctacgttataaaataaaaatataatattaaaaatataatataacttAGAACTTTTTGTGTCcgaaattattttc	aaCATGTG	AACTTTTTGTGTCcgaaattattttc	agcaaataaatatttatttaaaatctattttattattataaaataacataaaacagtttttaatatattattattttctacgttataaaataaaaatataatattaaaaatataatataacttAG	125	91.2
	Tetrapisispora taiwanensis	GCA_030573835.1	12.64	JAJMDZ010000084.1	16	ATCACATGaaaatgtttaataaatatattaataagtAATAAAATTCCACAAAACtataaattatctaaaggacttaattaatatttgaacaTTACATAATaactaatatatatttaaatttaaaaatatatacgTTTAAAAGATATCcgaattaatttta	ATCACATG	TTTAAAAGATATCcgaattaatttta	aaaatgtttaataaatatattaataagtAATAAAATTCCACAAAACtataaattatctaaaggacttaattaatatttgaacaTTACATAATaactaatatatatttaaatttaaaaatatatacg	126	87.3
	Naumovozyma dairenensis	GCA_000227115.2	13.53	Nonconventional	-	-	-	-	-	-	-
	Naumovozyma baii	GCA_030568095.1	11.49	Nonconventional	-	-	-	-	-	-	-
	Naumovozyma castellii	GCA_000237345.1	11.22	Nonconventional	-	-	-	-	-	-	-
	Kazachstania africana	GCA_000304475.1	11.13	NC_018940.1	1	AGCACGTGATTGAACTATTATTTTTTTTATAAAATTTACAAATAATAAAATAGACTTTGTGTACGTTTGCCGAAGCGATAAAA	AGCACGTG	TGTGTACGTTTGCCGAAGCGATAAAA	ATTGAACTATTATTTTTTTTATAAAATTTACAAATAATAAAATAGACTT	49	89.8
	Kazachstania africana	GCA_000304475.1	11.13	NC_018941.1	2	ATCACGTGTATATATAATAAAATTCTATTATCAAAATAATTAATTTTCAAATAGAAGTTTGTACACGCGCTCCGAACTAATAATA	ATCACGTG	TGTACACGCGCTCCGAACTAATAATA	TATATATAATAAAATTCTATTATCAAAATAATTAATTTTCAAATAGAAGTT	51	90.2
	Kazachstania africana	GCA_000304475.1	11.13	NC_018942.1	3	ACCACGTGATATTATATATAAATCTATTATGAAATTTATTGAATCTCTTAAAGTATATTGGGCGCGCGTCCGAAAACATAATT	ACCACGTG	TTGGGCGCGCGTCCGAAAACATAATT	ATATTATATATAAATCTATTATGAAATTTATTGAATCTCTTAAAGTATA	49	87.76
	Kazachstania africana	GCA_000304475.1	11.13	NC_018943.1	4	ATCACATGATTATCCAAAATTTTATAACTTACCAGCTTAAATTTATATAGATGTAATTTGTGTACGCACTCCGAAGCGAAAAAT	ATCACATG	TGTGTACGCACTCCGAAGCGAAAAAT	ATTATCCAAAATTTTATAACTTACCAGCTTAAATTTATATAGATGTAATT	50	82
	Kazachstania africana	GCA_000304475.1	11.13	NC_018944.1	5	ATCACCTGATCATTAAAAAACTTTATCTATTTGTATATTATTTAATTTTATTATATTTTGTGTACGCGTCCGAAGCAAGTATA	ATCACCTG	TTGTGTACGCGTCCGAAGCAAGTATA	ATCATTAAAAAACTTTATCTATTTGTATATTATTTAATTTTATTATATT	49	91.84
	Kazachstania africana	GCA_000304475.1	11.13	NC_018945.1	6	ATCACGTGAATATGTTAAGTTTTTTATATTTTTTTTGCGCAATTATGTTATTGTATTTTGGGCGCGCTTCCGAAATAGTAAAA	ATCACGTG	TTGGGCGCGCTTCCGAAATAGTAAAA	AATATGTTAAGTTTTTTATATTTTTTTTGCGCAATTATGTTATTGTATT	49	83.67
	Kazachstania africana	GCA_000304475.1	11.13	NC_018946.1	7	AGCGCGTGATCTTTTAAATTTTTTTCATAATGATTTTTCTTTGATAAAAATGAAAATTGTACACGCATCCGAAATACAGAAA	AGCGCGTG	TTGTACACGCATCCGAAATACAGAAA	ATCTTTTAAATTTTTTTCATAATGATTTTTCTTTGATAAAAATGAAAA	48	87.5
	Kazachstania africana	GCA_000304475.1	11.13	NC_018947.1	8	ATCACGTGCTTTAACTATTATTTACAATCATGTATTTTTCCAAAATATATATGTACTTTGTGTGCGCATCCGAATAAAATAAA	ATCACGTG	TTGTGTGCGCATCCGAATAAAATAAA	CTTTAACTATTATTTACAATCATGTATTTTTCCAAAATATATATGTACT	49	81.63
	Kazachstania africana	GCA_000304475.1	11.13	NC_018948.1	9	ATCACGTGTAAATAGATAGTTTTTTGATAAAATAATTATAGCCATTTTAATTTGTAAGTTGTTTACGCGTCCGAAACACCAATA	ATCACGTG	TTGTTTACGCGTCCGAAACACCAATA	TAAATAGATAGTTTTTTGATAAAATAATTATAGCCATTTTAATTTGTAAG	50	84
	Kazachstania africana	GCA_000304475.1	11.13	NC_018949.1	10	TGCACGTGATATAGCCGATTATTATAATCATGTATAATTTGATTTTCAAAATATATTTTGTGTACGCGTCCGAATCTTAAAAA	TGCACGTG	TTGTGTACGCGTCCGAATCTTAAAAA	ATATAGCCGATTATTATAATCATGTATAATTTGATTTTCAAAATATATT	49	83.67
	Kazachstania africana	GCA_000304475.1	11.13	NC_018950.1	11	ATCACGTGCTATATATATTTGTTTTTTTATTCTTTACTTTTTTTATTTTATTTGTATCTTGTTTACGCTTCCGAACAAATATTT	ATCACGTG	TTGTTTACGCTTCCGAACAAATATTT	CTATATATATTTGTTTTTTTATTCTTTACTTTTTTTATTTTATTTGTATC	50	88
	Kazachstania africana	GCA_000304475.1	11.13	NC_018951.1	12	ATCATGTGATAATGTAAAAATATTGTATAAAAAAATATTATTTTTTATGAACGTGCTTTGTGTACGTGTCCGAAAATAATAAA	ATCATGTG	TTGTGTACGTGTCCGAAAATAATAAA	ATAATGTAAAAATATTGTATAAAAAAATATTATTTTTTATGAACGTGCT	49	85.71
	Kazachstania viticola	GCA_030571575.1	11.29	JAJLXZ010000002.1	1	TTCACCtgatatttaaaaattatttaaaattttatgttcatattttatatttatctttGTGCACGCTTTCCGaaatattagaa	TTCACCtg	tGTGCACGCTTTCCGaaatattagaa	atatttaaaaattatttaaaattttatgttcatattttatatttatctt	49	93.88
	Kazachstania viticola	GCA_030571575.1	11.29	JAJLXZ010000003.1	2	ATCACGtgaataatataatataataaaaagataaaattaaaatattagttTTAGTTTGTATACGTTTACCGAAAgacaaaaa	ATCACGtg	TGTATACGTTTACCGAAAgacaaaaa	aataatataatataataaaaagataaaattaaaatattagttTTAGTT	48	93.75
	Kazachstania viticola	GCA_030571575.1	11.29	JAJLXZ010000004.1	3	ATCACgtgaaatataaaaataatatcaaatttttaaaatacaagatataaatatgcTTGTATGCGCTAACCGAACTGATCCAA	ATCACgtg	TGTATGCGCTAACCGAACTGATCCAA	aaatataaaaataatatcaaatttttaaaatacaagatataaatatgcT	49	89.8
	Kazachstania viticola	GCA_030571575.1	11.29	JAJLXZ010000005.1	4	GTCATGTGACTAAAGCctttttatcaaatttttaaaacaaaaaatactTAATTAGATTGTATACGGTTGCCGAATAACAAAAC	GTCATGTG	TGTATACGGTTGCCGAATAACAAAAC	ACTAAAGCctttttatcaaatttttaaaacaaaaaatactTAATTAGAT	49	83.67
	Kazachstania viticola	GCA_030571575.1	11.29	JAJLXZ010000017.1	5	atcacGTGAATAAGctaatatttaaaaaataaaaaagtatCTGTtgtaaaaatattttgtataCGATGTCCgaacaaagaaaa	atcacGTG	tgtataCGATGTCCgaacaaagaaaa	AATAAGctaatatttaaaaaataaaaaagtatCTGTtgtaaaaatattt	49	87.76
	Kazachstania viticola	GCA_030571575.1	11.29	JAJLXZ010000028.1	6	GTCACGTTTAggtaaaaaaataaaaaaataacaaaaggtataaaacaatatatattttgtatacGTTTACCGaacaaattaat	GTCACGTT	tgtatacGTTTACCGaacaaattaat	TAggtaaaaaaataaaaaaataacaaaaggtataaaacaatatatattt	49	87.76
	Kazachstania viticola	GCA_030571575.1	11.29	JAJLXZ010000033.1	7	TTCACATGactaaaaataattaacTTAAGActtaattttatattataaaaaatataatgtGTACGCAGTCCGAAAATTAAAAC	TTCACATG	tgtGTACGCAGTCCGAAAATTAAAAC	actaaaaataattaacTTAAGActtaattttatattataaaaaatataa	49	91.84
	Kazachstania viticola	GCA_030571575.1	11.29	JAJLXZ010000036.1	8	ATCACGAGATATgtgtattatttttttaatttttaaatttaatatatatttttaattgtGTACTGCTCCCGAAACAAAactt	ATCACGAG	tgtGTACTGCTCCCGAAACAAAactt	ATATgtgtattatttttttaatttttaaatttaatatatatttttaat	48	95.83
	Kazachstania viticola	GCA_030571575.1	11.29	JAJLXZ010000039.1	9	ATCACGTGgttaattaaaaatattaatattataaaatatagaataaaaaagtaaaattGTGTGCGCTTTCCGGActataaaat	ATCACGTG	tGTGTGCGCTTTCCGGActataaaat	gttaattaaaaatattaatattataaaatatagaataaaaaagtaaaat	49	93.88
	Kazachstania viticola	GCA_030571575.1	11.29	JAJLXZ010000049.1	10	gtcATGTGATTAATTGGATTTAGTAATTGTAAtacttatataatttataaataCGTTGTACACGGCTACCGAAAGATAAATT	gtcATGTG	TGTACACGGCTACCGAAAGATAAATT	ATTAATTGGATTTAGTAATTGTAAtacttatataatttataaataCGT	48	85.42
	Kazachstania viticola	GCA_030571575.1	11.29	JAJLXZ010000058.1	11	TGCACGTGATttacaaaattatttataataacCTAAACATTAACtcattttatatattgtaTACGCTTTCCGAAAGCATTTCA	TGCACGTG	tgtaTACGCTTTCCGAAAGCATTTCA	ATttacaaaattatttataataacCTAAACATTAACtcattttatatat	49	87.76
	Kazachstania viticola	GCA_030571575.1	11.29	JAJLXZ010000078.1	12	atcaCGTGgttttattgaaaatagtcgtttataaaatatatgtttaatgaaatattttgtgTACTCTTTCCGAAAACAAATAG	atcaCGTG	tgtgTACTCTTTCCGAAAACAAATAG	gttttattgaaaatagtcgtttataaaatatatgtttaatgaaatattt	49	85.71
	Kazachstania viticola	GCA_030571575.1	11.29	JAJLXZ010000086.1	13	GTCACATGATTATTGTAAAAcaataaatatttgaaatataaaaagaaaaactaTTTTGTATATGCTTACCGAAAtgtataaa	GTCACATG	TGTATATGCTTACCGAAAtgtataaa	ATTATTGTAAAAcaataaatatttgaaatataaaaagaaaaactaTTT	48	89.58
	Kazachstania viticola	GCA_030571575.1	11.29	JAJLXZ010000153.1	14	ATCACGTGcatttttataaatttagttttttaatttatataacaTTCACTTTTAGGTTGTGCACTGTTACCGAAACTAGGTTT	ATCACGTG	TGTGCACTGTTACCGAAACTAGGTTT	catttttataaatttagttttttaatttatataacaTTCACTTTTAGGT	49	85.71
	Kazachstania viticola	GCA_030571575.1	11.29	JAJLXZ010000183.1	15	atcatgtgatataaaaataaaatattaaaaatatatttaaaaccTATTTTATAAATTGTGTACGTGTACCGAAATAAAAACT	atcatgtg	TGTGTACGTGTACCGAAATAAAAACT	atataaaaataaaatattaaaaatatatttaaaaccTATTTTATAAAT	48	95.83
	Kazachstania viticola	GCA_030571575.1	11.29	JAJLXZ010000208.1	16	ATCACGTGctataatataataatagaaaaagttaaaaaacatttaaattctttaattgtgCGCGTCTTCCGAAAGTGTAAGT	ATCACGTG	tgtgCGCGTCTTCCGAAAGTGTAAGT	ctataatataataatagaaaaagttaaaaaacatttaaattctttaat	48	89.58
	Jamesozyma lodderae	GCA_030571655.1	12.09	JAJLYF010000003.1	1	TTCACGTGATTTACTAATAAAGTTCTAGTTATTAACtatatttgtttgttttattatttgtgtACGCTTACCGAACCTACTaag	TTCACGTG	tgtgtACGCTTACCGAACCTACTaag	ATTTACTAATAAAGTTCTAGTTATTAACtatatttgtttgttttattatt	50	86
	Jamesozyma lodderae	GCA_030571655.1	12.09	JAJLYF010000004.1	2	ATCATGTGATAactatttaattttttaatataaaagaaattgtttTTAAATGTAACTTTGTGTACGCGTCCCGAAAAGATATAA	ATCATGTG	TGTGTACGCGTCCCGAAAAGATATAA	ATAactatttaattttttaatataaaagaaattgtttTTAAATGTAACTT	50	90
	Jamesozyma lodderae	GCA_030571655.1	12.09	JAJLYF010000008.1	3	GTCATGTGATAAgctaagaaaaataaaattattattaagcaTAATTAGATTTAGTATTGTGTGCGCTTACCGAACatagaaaa	GTCATGTG	TGTGTGCGCTTACCGAACatagaaaa	ATAAgctaagaaaaataaaattattattaagcaTAATTAGATTTAGTAT	49	85.71
	Jamesozyma lodderae	GCA_030571655.1	12.09	JAJLYF010000021.1	4	ATCATGTGATTTTGtttagatttattttcagatattttataattttcttctgtATTTTGTAGGCGCTTACCGAACATATTATA	ATCATGTG	TGTAGGCGCTTACCGAACATATTATA	ATTTTGtttagatttattttcagatattttataattttcttctgtATTT	49	85.71
	Jamesozyma lodderae	GCA_030571655.1	12.09	JAJLYF010000022.1	5	ATCACGTGCATATtccaaaataattaatatatatattataattactcttataaattatattgtGTACGCGTTCCGAAccatatatt	ATCACGTG	tgtGTACGCGTTCCGAAccatatatt	CATATtccaaaataattaatatatatattataattactcttataaattatat	52	90.38
	Jamesozyma lodderae	GCA_030571655.1	12.09	JAJLYF010000027.1	6	ATCAcgtgaaagaaaaaaaaaatataatatagtaatttgaaaagaaaacaaaaagattGTATACGCGTACCGAAGTAGAAAAG	ATCAcgtg	tGTATACGCGTACCGAAGTAGAAAAG	aaagaaaaaaaaaatataatatagtaatttgaaaagaaaacaaaaagat	49	87.76
	Jamesozyma lodderae	GCA_030571655.1	12.09	JAJLYF010000031.1	7	ATCATGTGAGTAGGtaaaaaaacattatatcatttttatttataattcCGATTTAGTTTGTGTGCGCGTACCGAATCTAAAAAA	ATCATGTG	TGTGTGCGCGTACCGAATCTAAAAAA	AGTAGGtaaaaaaacattatatcatttttatttataattcCGATTTAGTT	50	82
	Jamesozyma lodderae	GCA_030571655.1	12.09	JAJLYF010000032.1	8	ATCACAtgattataatttaaaattaaatatatatgactttttatatttttctgtaAATAGTGTACGCTTCCCGAACAAacttaa	ATCACAtg	AGTGTACGCTTCCCGAACAAacttaa	attataatttaaaattaaatatatatgactttttatatttttctgtaAAT	50	92
	Jamesozyma lodderae	GCA_030571655.1	12.09	JAJLYF010000034.1	9	GTCATGTgactattttattttatatagaattgtatttttcatatcaaacaaataatattgtGTACGCTTGCCGagattaattaa	GTCATGTg	tgtGTACGCTTGCCGagattaattaa	actattttattttatatagaattgtatttttcatatcaaacaaataatat	50	88
	Jamesozyma lodderae	GCA_030571655.1	12.09	JAJLYF010000036.1	10	TCCACgtgatttattaaaaatatattttactacattaagaaatataaaacatcaTATTGTGTACGCGTTCcgaaaatttattt	TCCACgtg	TGTGTACGCGTTCcgaaaatttattt	atttattaaaaatatattttactacattaagaaatataaaacatcaTAT	49	89.8
	Jamesozyma lodderae	GCA_030571655.1	12.09	JAJLYF010000043.1	11	ATCACATGATAAAATAagttttttaatattttgtttttaaatgtaacatattttattatgtGTACGCTTACCgaagatatattt	ATCACATG	tgtGTACGCTTACCgaagatatattt	ATAAAATAagttttttaatattttgtttttaaatgtaacatattttatta	50	92
	Jamesozyma lodderae	GCA_030571655.1	12.09	JAJLYF010000059.1	12	ATCATGTGACTATATATTAGTTTTCTAAAagttttattcttattttgGTTTTCCTATTTGTGTGCGCTTACCgaacaaataaat	ATCATGTG	TGTGTGCGCTTACCgaacaaataaat	ACTATATATTAGTTTTCTAAAagttttattcttattttgGTTTTCCTATT	50	82
	Jamesozyma lodderae	GCA_030571655.1	12.09	JAJLYF010000090.1	13	ATCACgtgataaaattaaattatcttttgattttaaaaatttcttcagaGTTTTGTTTGTGCGCGCTTGCCGAAcatatttca	ATCACgtg	TGTGCGCGCTTGCCGAAcatatttca	ataaaattaaattatcttttgattttaaaaatttcttcagaGTTTTGTT	49	85.71
	Jamesozyma jinghongensis	GCA_030572895.1	11.64	JAJMCG010000001.1	1	gGCACGTGCTGTAGGCTAATTATTTAGccttttgaaatatttattttagaTTAATTTCTGTGCACGCGTACcgaaaataaaaa	gGCACGTG	CTGTGCACGCGTACcgaaaataaaaa	CTGTAGGCTAATTATTTAGccttttgaaatatttattttagaTTAATTT	49	79.59
	Jamesozyma jinghongensis	GCA_030572895.1	11.64	JAJMCG010000030.1	2	GTCACGTGCAtctaattaatttttataaaatttatatatatttcctATTAATCGGATTGTGTACGGGCTCCGAACACAAAAAT	GTCACGTG	TGTGTACGGGCTCCGAACACAAAAAT	CAtctaattaatttttataaaatttatatatatttcctATTAATCGGAT	49	85.71
	Jamesozyma jinghongensis	GCA_030572895.1	11.64	JAJMCG010000032.1	3	ATCCCGTGACCTTTAAAAAAGTTATTATAAATgttaattattattatatattcttatGTGTGCACGCGTTCCGAAAATgtaaaa	ATCCCGTG	TGTGCACGCGTTCCGAAAATgtaaaa	ACCTTTAAAAAAGTTATTATAAATgttaattattattatatattcttatG	50	88
	Jamesozyma jinghongensis	GCA_030572895.1	11.64	JAJMCG010000054.1	4	ATCACGTGGctatataaaataattaagatttatattatatatttttgtagGATTATAAAACTTGGTTTGTGCACGCTTTCGGAAAAGATAAAG	ATCACGTG	TGTGCACGCTTTCGGAAAAGATAAAG	GctatataaaataattaagatttatattatatatttttgtagGATTATAAAACTTGGTT	59	84.75
	Jamesozyma jinghongensis	GCA_030572895.1	11.64	JAJMCG010000071.1	5	AGCACAtgattattaaaataaatattatcatttaaaacttatttttataattatttatatcgCCTTTTGTAGGCGCTTTCCGAAAGACGAGTT	AGCACAtg	TGTAGGCGCTTTCCGAAAGACGAGTT	attattaaaataaatattatcatttaaaacttatttttataattatttatatcgCCTTT	59	89.83
	Jamesozyma jinghongensis	GCA_030572895.1	11.64	JAJMCG010000083.1	6	ATCACGTGTAATACTTaattcttatttttatttttctaaatatatttttttcttgtaaaaatattattgtgCACGTCTACCGAACAGCTATTT	ATCACGTG	tgtgCACGTCTACCGAACAGCTATTT	TAATACTTaattcttatttttatttttctaaatatatttttttcttgtaaaaatattat	59	91.53
	Jamesozyma jinghongensis	GCA_030572895.1	11.64	JAJMCG010000123.1	7	ATCACGTGAGTctgtttaattttatttttttaattgttcaatttagtttttttatttgttataGCTTTTGTGCACGCTTTCCGAAACTACAATT	ATCACGTG	TGTGCACGCTTTCCGAAACTACAATT	AGTctgtttaattttatttttttaattgttcaatttagtttttttatttgttataGCTTT	60	85
	Jamesozyma jinghongensis	GCA_030572895.1	11.64	JAJMCG010000124.1	8	TTCACATGATTAAGTAGAAAATCTTATAGAAAagcaatatttttcattttttataaatatttagtATACTGTGTACGCGTGCCgaaatataaaat	TTCACATG	TGTGTACGCGTGCCgaaatataaaat	ATTAAGTAGAAAATCTTATAGAAAagcaatatttttcattttttataaatatttagtATAC	61	85.25
	Jamesozyma jinghongensis	GCA_030572895.1	11.64	JAJMCG010000192.1	9	AAAACGTGATTAAAGTTATTTTTAATTcgttttgtttttttattttctataATTACGTTGTGTACGCGCTCCGAAATAGAATag	AAAACGTG	TGTGTACGCGCTCCGAAATAGAATag	ATTAAAGTTATTTTTAATTcgttttgtttttttattttctataATTACGT	50	86
	Jamesozyma jinghongensis	GCA_030572895.1	11.64	JAJMCG010000194.1	10	ATCACGTGCATTagtttaattattttaatttttaaatattaaaaaatcaataGTTCTATCGGAGCTTTGTGTACGAAAGCCGAagttgaatta	ATCACGTG	TGTGTACGAAAGCCGAagttgaatta	CATTagtttaattattttaatttttaaatattaaaaaatcaataGTTCTATCGGAGCTT	59	83.05
	Jamesozyma jinghongensis	GCA_030572895.1	11.64	JAJMCG010000205.1	11	ACCACGTGAGTTTAGAATATTGTATCTAAATACaacttttatttttatattcttctttgtgTGCGCCTACCGAAACGTAAATT	ACCACGTG	tgtgTGCGCCTACCGAAACGTAAATT	AGTTTAGAATATTGTATCTAAATACaacttttatttttatattcttctt	49	83.67
	Jamesozyma jinghongensis	GCA_030572895.1	11.64	JAJMCG010000211.1	12	atcatgTGACGTTGTAAGATTTTAATTTTCTACCGTTTAACTTATACTTATTTTATAATCTAGATATTGTGCGCGGTTACCGAggtttaaaaa	atcatgTG	TGTGCGCGGTTACCGAggtttaaaaa	ACGTTGTAAGATTTTAATTTTCTACCGTTTAACTTATACTTATTTTATAATCTAGATAT	59	79.66
	Jamesozyma jinghongensis	GCA_030572895.1	11.64	JAJMCG010000231.1	13	ttcaCGTGATTgcatttcaaaaataatagttttaaaattatttttgttttagttttaaatttgaatatgtACACGCTTTCCGAAGgtagaaat	ttcaCGTG	tgtACACGCTTTCCGAAGgtagaaat	ATTgcatttcaaaaataatagttttaaaattatttttgttttagttttaaatttgaata	59	88.14
	Jamesozyma jinghongensis	GCA_030572895.1	11.64	JAJMCG010000242.1	14	ATCATGTGATATCATGTATAaacttttaaatattctaatAGTTATAAAAAgctttgtaaaatataGATTGTGTACGCACTCCGAAAGTAGTAAC	ATCATGTG	TGTGTACGCACTCCGAAAGTAGTAAC	ATATCATGTATAaacttttaaatattctaatAGTTATAAAAAgctttgtaaaatataGAT	60	85
	Jamesozyma jinghongensis	GCA_030572895.1	11.64	JAJMCG010000252.1	15	ATCACGTGTAAATatgttttttaaaattagttgtttcaattattaatatataaatagttGTGCGCGCGTACCGAACacataata	ATCACGTG	tGTGCGCGCGTACCGAACacataata	TAAATatgttttttaaaattagttgtttcaattattaatatataaatagt	50	90
	Jamesozyma jinghongensis	GCA_030572895.1	11.64	JAJMCG010000335.1	16	ATCACGTGCttttaacaaaaatattataacacgaaattttaatttttgtattttaGATTGTGCACGAATACCGAATGgataaaa	ATCACGTG	TGTGCACGAATACCGAATGgataaaa	CttttaacaaaaatattataacacgaaattttaatttttgtattttaGAT	50	86
	Jamesozyma spencerorum	GCA_003708825.2	12.99	PPOE03000965.1	1	TAAACGTGACTTacttttatattttttaaacTTTGGAAAATAAGTTATATTTGCAGCTGTTTAAATATTGTGCACGCAGTCCGAAATTAAAATT	TAAACGTG	TGTGCACGCAGTCCGAAATTAAAATT	ACTTacttttatattttttaaacTTTGGAAAATAAGTTATATTTGCAGCTGTTTAAATAT	60	81.67
	Jamesozyma spencerorum	GCA_003708825.2	12.99	PPOE03001028.1	2	ATCATGTGAtgtaaaaaataataaaaatatctAGGAACTAGttttaaaaaaattaaaatttttatttttgtgCACGGTTGCCGAAGATAAAAAt	ATCATGTG	tgtgCACGGTTGCCGAAGATAAAAAt	AtgtaaaaaataataaaaatatctAGGAACTAGttttaaaaaaattaaaatttttatttt	60	90
	Jamesozyma spencerorum	GCA_003708825.2	12.99	PPOE03001053.1	3	GTCACGTGCACAAAAAGAAATTTagttaattttttataagATATTTTTAAGTTGACGTTTTATTATCTGTATACGCATACCGAACAATAAAAC	GTCACGTG	TGTATACGCATACCGAACAATAAAAC	CACAAAAAGAAATTTagttaattttttataagATATTTTTAAGTTGACGTTTTATTATC	59	83.05
	Jamesozyma spencerorum	GCA_003708825.2	12.99	PPOE03001056.1	4	ATCAcatgatattatatttttatttttttaaatatGTTTTTTATAAacatatttattttttaaatattctGTGCGCGCTTACCGAATACActaaa	ATCAcatg	tGTGCGCGCTTACCGAATACActaaa	atattatatttttatttttttaaatatGTTTTTTATAAacatatttattttttaaatattc	61	95.08
	Jamesozyma spencerorum	GCA_003708825.2	12.99	PPOE03001075.1	5	TTCACATGactttttttattaaaataaattttaatCATATCAAAAGTTATATGACAAAAGTTTTTAATTTGTGTACGTTTCCCGAAGTAAgttat	TTCACATG	TGTGTACGTTTCCCGAAGTAAgttat	actttttttattaaaataaattttaatCATATCAAAAGTTATATGACAAAAGTTTTTAATT	61	88.52
	Jamesozyma spencerorum	GCA_003708825.2	12.99	PPOE03001080.1	6	GTCCCGTGattaacaaaaatataattattttattaattAAAAGTTTAAATAAacttatatattttagtCTGTGCGCGCTTACCGAAATAACgaaa	GTCCCGTG	TGTGCGCGCTTACCGAAATAACgaaa	attaacaaaaatataattattttattaattAAAAGTTTAAATAAacttatatattttagtC	61	91.8
	Jamesozyma spencerorum	GCA_003708825.2	12.99	PPOE03001083.1	7	ATCACGTGGTTTATTAATTATTTATTAGTTTTAGTGTTCAACGATCCAAAATaccaattttcaataattgtgTGCGCTTACcgaaacaacaaaa	ATCACGTG	tgtgTGCGCTTACcgaaacaacaaaa	GTTTATTAATTATTTATTAGTTTTAGTGTTCAACGATCCAAAATaccaattttcaataat	60	80
	Jamesozyma spencerorum	GCA_003708825.2	12.99	PPOE03001107.1	8	AACACGTGGTTCAAAgtatttttcttatttaactttaatttgaaaacttaattaaaattttatttatttgtatGCGCTTACCGAAAACgaattt	AACACGTG	tgtatGCGCTTACCGAAAACgaattt	GTTCAAAgtatttttcttatttaactttaatttgaaaacttaattaaaattttatttatt	60	88.33
	Jamesozyma spencerorum	GCA_003708825.2	12.99	PPOE03001110.1	9	ATCACGTGACTTAGTATTTTAAATTAAGTTTTTTACTAAAACGCTTTAAAAATTAAAatgttttaaaatttgtacACGGTTACcgaaacaacaaaa	ATCACGTG	tgtacACGGTTACcgaaacaacaaaa	ACTTAGTATTTTAAATTAAGTTTTTTACTAAAACGCTTTAAAAATTAAAatgttttaaaatt	62	87.1
	Jamesozyma spencerorum	GCA_003708825.2	12.99	PPOE03001115.1	10	TTCACGTGAGCAATTAAATTTATGttaaaatttgtttttttatagataaaattaaaaattgAAAGCTTTGTGCACGGTTACcgaataaataaaa	TTCACGTG	TGTGCACGGTTACcgaataaataaaa	AGCAATTAAATTTATGttaaaatttgtttttttatagataaaattaaaaattgAAAGCTT	60	86.67
	Jamesozyma spencerorum	GCA_003708825.2	12.99	PPOE03001125.1	11	ATCACGTGGATTACTtaaaatttataaatttttgctaatataaatattaaTAATTGATAGTTTTAGTTCTGTGCACGGTTACCGAAAAATAAAAG	ATCACGTG	TGTGCACGGTTACCGAAAAATAAAAG	GATTACTtaaaatttataaatttttgctaatataaatattaaTAATTGATAGTTTTAGTTC	61	86.89
	Jamesozyma spencerorum	GCA_003708825.2	12.99	PPOE03001131.1	12	ATCACGTGgacaaataattttttcttaaAAATGTTTATTACAGAGTATAAACCctgtttatttttatattgtGCGCGTTATCCgaattataaaaa	ATCACGTG	tgtGCGCGTTATCCgaattataaaaa	gacaaataattttttcttaaAAATGTTTATTACAGAGTATAAACCctgtttatttttatat	61	81.97
	Jamesozyma spencerorum	GCA_003708825.2	12.99	PPOE03001138.1	13	GTCACgtgattttatttattaatatttttttttgaatagctaaataattataatttcatatttaGTTTTGTGCGCGCACACCGAAATATAAAAA	GTCACgtg	TGTGCGCGCACACCGAAATATAAAAA	attttatttattaatatttttttttgaatagctaaataattataatttcatatttaGTTT	60	91.67
	Jamesozyma spencerorum	GCA_003708825.2	12.99	PPOE03001139.1	14	TGCACGTGGTGtacaaaaattaaaataaaattattgaaaatatatatatatactacTTTAAAAACTTTTGTGTACGCTCTCGgacaaacaaaat	TGCACGTG	TGTGTACGCTCTCGgacaaacaaaat	GTGtacaaaaattaaaataaaattattgaaaatatatatatatactacTTTAAAAACTTT	60	88.33
	Jamesozyma spencerorum	GCA_003708825.2	12.99	PPOE03001144.1	15	ATCACctgatttgataaaaatatattgtttttttattataacaAATTATATAGTagtttattttttattgtGTGTGCTTTCCGAATACataaat	ATCACctg	tgtGTGTGCTTTCCGAATACataaat	atttgataaaaatatattgtttttttattataacaAATTATATAGTagtttattttttat	60	91.67
	Jamesozyma spencerorum	GCA_003708825.2	12.99	PPOE03001149.1	16	TTCACGTGATTAATTAAAAATTCGTAAAATTTTATGTTTTTACATAACAAACCGTTTGAGTTTATATTCTGTGTACGCGTACcgaaacaaaataa	TTCACGTG	TGTGTACGCGTACcgaaacaaaataa	ATTAATTAAAAATTCGTAAAATTTTATGTTTTTACATAACAAACCGTTTGAGTTTATATTC	61	81.97
	Jamesozyma gamospora	GCA_030462905.1	11.38	JAMSGN010000012.1	1	ATCACATGACATTTGTAgtttttgtatttttatttatttattttaacttTTACCTTTGTGCACGCTTTCCGAAGACGTTTTA	ATCACATG	TGTGCACGCTTTCCGAAGACGTTTTA	ACATTTGTAgtttttgtatttttatttatttattttaacttTTACCTT	48	85.42
	Jamesozyma gamospora	GCA_030462905.1	11.38	JAMSGN010000025.1	2	atcatatgactcaaaaaaaataaaataattttttaaaattattttatatattattatgtgTGCGCGTACCGAACTGCACTAA	atcatatg	tgtgTGCGCGTACCGAACTGCACTAA	actcaaaaaaaataaaataattttttaaaattattttatatattatta	48	95.83
	Jamesozyma gamospora	GCA_030462905.1	11.38	JAMSGN010000038.1	3	ttcacGTGGTATATTTtagttttttaaaatataaaaccTTGTTACATAATATATTTTGTACACGCTTTCCGAATTACAACAA	ttcacGTG	TGTACACGCTTTCCGAATTACAACAA	GTATATTTtagttttttaaaatataaaaccTTGTTACATAATATATTT	48	87.5
	Jamesozyma gamospora	GCA_030462905.1	11.38	JAMSGN010000039.1	4	ACCATGTGACTAAAAAAGTATTTAATAgtattttgttaaaaaatcaattaaatataatgtgCGCGCTTTCcgaattattagaa	ACCATGTG	tgtgCGCGCTTTCcgaattattagaa	ACTAAAAAAGTATTTAATAgtattttgttaaaaaatcaattaaatataa	49	89.8
	Jamesozyma gamospora	GCA_030462905.1	11.38	JAMSGN010000043.1	5	TGCACGTggttaaaaataaaaatattaaatttaaaaaaatatttaaaattttattttgtacACGGTTACCGAAATAGCATTA	TGCACGTg	tgtacACGGTTACCGAAATAGCATTA	gttaaaaataaaaatattaaatttaaaaaaatatttaaaattttattt	48	97.92
	Jamesozyma gamospora	GCA_030462905.1	11.38	JAMSGN010000114.1	6	ATCATGTgacaataaaaaaagtaacaaaaattaaatatttaatttttaatatatgtTTGTGTGCGCGTGCCGaactattaaaa	ATCATGTg	TGTGTGCGCGTGCCGaactattaaaa	acaataaaaaaagtaacaaaaattaaatatttaatttttaatatatgtT	49	91.84
	Jamesozyma gamospora	GCA_030462905.1	11.38	JAMSGN010000136.1	7	ATCATGtgatttataaaaatttatttgtttttttaaaaattattattgatattataTTGTTTACGCTTGCCGAATAAGCATAT	ATCATGtg	TGTTTACGCTTGCCGAATAAGCATAT	atttataaaaatttatttgtttttttaaaaattattattgatattataT	49	95.92
	Jamesozyma gamospora	GCA_030462905.1	11.38	JAMSGN010000140.1	8	atcacctgattataaaaaagatttcttttgtaaaattaattatttttagaaatattttgtttgCGCTTGCCGAAAATATAAAA	atcacctg	tgtttgCGCTTGCCGAAAATATAAAA	attataaaaaagatttcttttgtaaaattaattatttttagaaatattt	49	91.84
	Jamesozyma gamospora	GCA_030462905.1	11.38	JAMSGN010000192.1	9	ATCATatgattaatatttttttgttttatttttaaatttgaaattataatgTATTTTGTGTGTGTTTACCGAAGTTAATTTA	ATCATatg	TGTGTGTGTTTACCGAAGTTAATTTA	attaatatttttttgttttatttttaaatttgaaattataatgTATTT	48	93.75
	Jamesozyma gamospora	GCA_030462905.1	11.38	JAMSGN010000197.1	10	ATCACgtgtattattataaaaatattaactatcaattttatattttacaaaatatatTTGTTACGCTTACCGAACATATAAAA	ATCACgtg	TTGTTACGCTTACCGAACATATAAAA	tattattataaaaatattaactatcaattttatattttacaaaatatat	49	93.88
	Jamesozyma gamospora	GCA_030462905.1	11.38	JAMSGN010000223.1	11	atcatgtgatataataatttttaaaaatattttatatatttatttagttTGTATATTGTGCGCGCTTTCcgtaacaaattta	atcatgtg	TGTGCGCGCTTTCcgtaacaaattta	atataataatttttaaaaatattttatatatttatttagttTGTATAT	48	95.83
	Jamesozyma gamospora	GCA_030462905.1	11.38	JAMSGN010000226.1	12	ATCACATgactttaataaatttaaaaataaacttttatttatgttaaattatattttgtttgCGCTTACCGAAACAAAAAGT	ATCACATg	tgtttgCGCTTACCGAAACAAAAAGT	actttaataaatttaaaaataaacttttatttatgttaaattatattt	48	93.75
	Jamesozyma gamospora	GCA_030462905.1	11.38	JAMSGN010000243.1	13	atcagatgatatatttatttttttaaatttttatttttatatttccAAAGTTATGTTTTACACGCTTACCGAACtacatatt	atcagatg	TTTACACGCTTACCGAACtacatatt	atatatttatttttttaaatttttatttttatatttccAAAGTTATGT	48	91.67
	Jamesozyma gamospora	GCA_030462905.1	11.38	JAMSGN010000250.1	14	TTCACgtgattttattttaaattatatttttaattttgaatttttgtaaaatatattttatacGCTTACCGAagttaaatat	TTCACgtg	tttatacGCTTACCGAagttaaatat	attttattttaaattatatttttaattttgaatttttgtaaaatatat	48	95.83
	Jamesozyma gamospora	GCA_030462905.1	11.38	JAMSGN010000301.1	15	TACACGtgacaattttaaaaataaaacttttaatattattattcaaattatacTTTTGTACACGGTTACCGAACAAAATCTA	TACACGtg	TGTACACGGTTACCGAACAAAATCTA	acaattttaaaaataaaacttttaatattattattcaaattatacTTT	48	91.67
	Jamesozyma gamospora	GCA_030462905.1	11.38	JAMSGN010000421.1	16	atcaCATGATCATATAAAGTTttatgttttattttttaattttttcgtTATTTAATTTGTGTACGGTTACcgaataaaaatat	atcaCATG	TGTGTACGGTTACcgaataaaaatat	ATCATATAAAGTTttatgttttattttttaattttttcgtTATTTAATT	49	89.8
	Jamesozyma hellenica	GCA_030571615.1	11.95	JAJLYD010000005.1	1	CGCACGTGATGTGTAAAAAAACGTTAAATGTCTTAtgcaatgaaaaaaagaatactATGTGTACGCGTACCGAAGATAAACAG	CGCACGTG	TGTGTACGCGTACCGAAGATAAACAG	ATGTGTAAAAAAACGTTAAATGTCTTAtgcaatgaaaaaaagaatactA	49	77.55
	Jamesozyma hellenica	GCA_030571615.1	11.95	JAJLYD010000012.1	2	TTCACGTGATacgttaaaaaataatgtgCAATAAACTGTATttattgtaaatattttgtgtGCGCGTACCGAAAtcaaaaca	TTCACGTG	tgtgtGCGCGTACCGAAAtcaaaaca	ATacgttaaaaaataatgtgCAATAAACTGTATttattgtaaatattt	48	83.33
	Jamesozyma hellenica	GCA_030571615.1	11.95	JAJLYD010000039.1	3	ACCACGTGAGcgtttattaatttttatagaTTAAAATGATGcgttaaattttatattgtgCGCGCTTAGCGAAATaacttaa	ACCACGTG	tgtgCGCGCTTAGCGAAATaacttaa	AGcgtttattaatttttatagaTTAAAATGATGcgttaaattttatat	48	83.33
	Jamesozyma hellenica	GCA_030571615.1	11.95	JAJLYD010000163.1	4	atcAGGTGACCTTTgtaactttttttattttaaaaacatattTTCTCTTGTATTTATTGTGCACGGTTACCGACGCTatacta	atcAGGTG	TGTGCACGGTTACCGACGCTatacta	ACCTTTgtaactttttttattttaaaaacatattTTCTCTTGTATTTAT	49	83.67
	Jamesozyma hellenica	GCA_030571615.1	11.95	JAJLYD010000166.1	5	GTCATGTGCTCATTAAAAAGAGTTTTTATaacaatcaattttatgTATTCTTAGTTTGTACGCGCTTTCCGAACGTAAATAG	GTCATGTG	TGTACGCGCTTTCCGAACGTAAATAG	CTCATTAAAAAGAGTTTTTATaacaatcaattttatgTATTCTTAGTT	48	81.25
	Jamesozyma hellenica	GCA_030571615.1	11.95	JAJLYD010000168.1	6	TTCACGTGCAACTTATTATAATCAGTACATTGTTTCTTTAGACTTATTTCTTTGATTGTATACGCTTGCCGAACAATTCAGT	TTCACGTG	TGTATACGCTTGCCGAACAATTCAGT	CAACTTATTATAATCAGTACATTGTTTCTTTAGACTTATTTCTTTGAT	48	77.08
	Jamesozyma hellenica	GCA_030571615.1	11.95	JAJLYD010000178.1	7	ATCACGTGTTTTGTCAAAGCTTATCTTACAAAATATATAGGTTTTGCATTTAACATTGTGTGCGCTTACCGACATGCGTAAT	ATCACGTG	TGTGTGCGCTTACCGACATGCGTAAT	TTTTGTCAAAGCTTATCTTACAAAATATATAGGTTTTGCATTTAACAT	48	77.08
	Jamesozyma hellenica	GCA_030571615.1	11.95	JAJLYD010000186.1	8	ATCACCTGATcgtaaaatataaaataaaactttttataTGCTTAATATTGTTAAACTTGTATGCGCTTGCcgaaacaaaaaca	ATCACCTG	TGTATGCGCTTGCcgaaacaaaaaca	ATcgtaaaatataaaataaaactttttataTGCTTAATATTGTTAAACT	49	85.71
	Jamesozyma hellenica	GCA_030571615.1	11.95	JAJLYD010000197.1	9	GTCATGtgccatttttaaaatgtaaaaaatatgaaacgcaaaatcaatttatgGTTTTGTTTACGCTTTCCGAACaaatgtaa	GTCATGtg	TGTTTACGCTTTCCGAACaaatgtaa	ccatttttaaaatgtaaaaaatatgaaacgcaaaatcaatttatgGTTT	49	79.59
	Jamesozyma hellenica	GCA_030571615.1	11.95	JAJLYD010000201.1	10	TACACGTGACCACTAatgttattttaaatatcaattaataaattatatgtTTTCTTGTACACGCGTACCGAACATGCAAAA	TACACGTG	TGTACACGCGTACCGAACATGCAAAA	ACCACTAatgttattttaaatatcaattaataaattatatgtTTTCT	47	85.11
	Jamesozyma hellenica	GCA_030571615.1	11.95	JAJLYD010000202.1	11	TGCACGTGATTAAcgttatatattttattattttgttttggaGGCtttcaatataattttgtatacGCCTACCGAAGCAGAAAAA	TGCACGTG	tgtatacGCCTACCGAAGCAGAAAAA	ATTAAcgttatatattttattattttgttttggaGGCtttcaatataattt	51	82.35
	Jamesozyma hellenica	GCA_030571615.1	11.95	JAJLYD010000206.1	12	GTCACatgatcaaaaaataatctaataaaatttaaaattaaatttgtaaatgTGTTTGTATGCGGTTACCGAAatgaacaaa	GTCACatg	TGTATGCGGTTACCGAAatgaacaaa	atcaaaaaataatctaataaaatttaaaattaaatttgtaaatgTGTT	48	89.58
	Jamesozyma hellenica	GCA_030571615.1	11.95	JAJLYD010000210.1	13	ATCATGTGACacatattaaataaatacttAAATttccttctttttttaatttaagtTTGTGTGCGCCTACCGAAAAACACCTT	ATCATGTG	TGTGTGCGCCTACCGAAAAACACCTT	ACacatattaaataaatacttAAATttccttctttttttaatttaagtT	49	85.71
	Jamesozyma hellenica	GCA_030571615.1	11.95	JAJLYD010000216.1	14	tacACGTGACTGCAacgaaatatttttataatttctttttatatGCGTTTATATATTGTATACGCGTACCGAAAgccaacaa	tacACGTG	TGTATACGCGTACCGAAAgccaacaa	ACTGCAacgaaatatttttataatttctttttatatGCGTTTATATAT	48	81.25
	Jamesozyma hellenica	GCA_030571615.1	11.95	JAJLYD010000243.1	15	ATCAGGTGattcattttaaaattatatttttttcatacgtatttttgtatatatattgtaCACGCTTACCGAATaggattta	ATCAGGTG	tgtaCACGCTTACCGAATaggattta	attcattttaaaattatatttttttcatacgtatttttgtatatatat	48	89.58
	Jamesozyma hellenica	GCA_030571615.1	11.95	JAJLYD010000244.1	16	GTCACCTgattacaaaataaaatgtattttatttgcagttttatgaatttaaattttgtgtGCGCGTTCcgaagaaagaaaa	GTCACCTg	tgtgtGCGCGTTCcgaagaaagaaaa	attacaaaataaaatgtattttatttgcagttttatgaatttaaattt	48	87.5
	Jamesozyma piceae	GCA_030674245.1	13.32	JAJLYB010000011.1	1	ATCATGTgatcaataaatatatttttataaaatttaaattataaataaaaataaaatttgtgTACGTATGCCgaactaataaaa	ATCATGTg	tgtgTACGTATGCCgaactaataaaa	atcaataaatatatttttataaaatttaaattataaataaaaataaaatt	50	98
	Jamesozyma piceae	GCA_030674245.1	13.32	JAJLYB010000022.1	2	atcatgtgattttatattaaattttataattataaaaatttaaattaaaaaatattttgtagaCGCGTACcgaaaatttaaat	atcatgtg	tgtagaCGCGTACcgaaaatttaaat	attttatattaaattttataattataaaaatttaaattaaaaaatattt	49	100
	Jamesozyma piceae	GCA_030674245.1	13.32	JAJLYB010000037.1	3	atcaCATGatcttttaaatatttttaataaattaaaattattttttatatattaatttgtaCGCGCTTACCGAAACttaaaga	atcaCATG	tgtaCGCGCTTACCGAAACttaaaga	atcttttaaatatttttaataaattaaaattattttttatatattaatt	49	97.96
	Jamesozyma piceae	GCA_030674245.1	13.32	JAJLYB010000043.1	4	tacaCGTGTTCTATaactatttttttaatattattttttaattaatttataatgtCTTTTGTACACGCTTACcgaaaataatatt	tacaCGTG	TGTACACGCTTACcgaaaataatatt	TTCTATaactatttttttaatattattttttaattaatttataatgtCTTT	51	92.16
	Jamesozyma piceae	GCA_030674245.1	13.32	JAJLYB010000051.1	5	agcACGtgcaatatttaaaatatttaaatatttattaaaataaaataatttattatttgtgcGCGCTTACCGAAATCATCAAA	agcACGtg	tgtgcGCGCTTACCGAAATCATCAAA	caatatttaaaatatttaaatatttattaaaataaaataatttattatt	49	97.96
	Jamesozyma piceae	GCA_030674245.1	13.32	JAJLYB010000057.1	6	ATCATGTGATCttatcttttttatttaatatttaaattaattttttaattattatattgtaCGCGCGTACCGaaactattatt	ATCATGTG	tgtaCGCGCGTACCGaaactattatt	ATCttatcttttttatttaatatttaaattaattttttaattattatat	49	95.92
	Jamesozyma piceae	GCA_030674245.1	13.32	JAJLYB010000058.1	7	GTCATgtgatataaataaaaataaaaattgtaaaaataaaaatataaaaacttAAATTGTATGCGCTAGCcgaatataaaata	GTCATgtg	TGTATGCGCTAGCcgaatataaaata	atataaataaaaataaaaattgtaaaaataaaaatataaaaacttAAAT	49	95.92
	Jamesozyma piceae	GCA_030674245.1	13.32	JAJLYB010000099.1	8	atcacgtgaatatttaaaaaatttaaaaaatttaaaaagttattatattaattatattgtGTACTCTAACCGActataaaata	atcacgtg	tgtGTACTCTAACCGActataaaata	aatatttaaaaaatttaaaaaatttaaaaagttattatattaattatat	49	97.96
	Jamesozyma piceae	GCA_030674245.1	13.32	JAJLYB010000110.1	9	atcacgtgatattatattatttttattatttttatttattaaaataaaaaaacataTTGTACGCGTTAACCGAAAGACAAAAG	atcacgtg	TGTACGCGTTAACCGAAAGACAAAAG	atattatattatttttattatttttatttattaaaataaaaaaacataT	49	97.96
	Jamesozyma piceae	GCA_030674245.1	13.32	JAJLYB010000116.1	10	AACACgtgataaatattaaaaattaattcttttaaatattttaataaatatatatattgtacACGCGTTCcgaataaaaaata	AACACgtg	tgtacACGCGTTCcgaataaaaaata	ataaatattaaaaattaattcttttaaatattttaataaatatatatat	49	97.96
	Jamesozyma piceae	GCA_030674245.1	13.32	JAJLYB010000129.1	11	ATCACGtggaaaaatataaatttaaaaatatttatttaatatatttgtatattatattgtataCGCATACcgaatatataaaa	ATCACGtg	tgtataCGCATACcgaatatataaaa	gaaaaatataaatttaaaaatatttatttaatatatttgtatattatat	49	95.92
	Jamesozyma piceae	GCA_030674245.1	13.32	JAJLYB010000145.1	12	ATCACGTGAGTATTATTTAAagctttaatttttaaataatattttttaaatgtaGTATTGTTTGCGCTTACCGAAATTAAGTTT	ATCACGTG	TGTTTGCGCTTACCGAAATTAAGTTT	AGTATTATTTAAagctttaatttttaaataatattttttaaatgtaGTAT	50	90
	Jamesozyma piceae	GCA_030674245.1	13.32	JAJLYB010000150.1	13	ttcacGTGACTCATatgaaatttattattttttaattttaaattttaaatatagatTTGTATACGCGTACCgaaacaataata	ttcacGTG	TGTATACGCGTACCgaaacaataata	ACTCATatgaaatttattattttttaattttaaattttaaatatagatT	49	91.84
	Jamesozyma piceae	GCA_030674245.1	13.32	JAJLYB010000151.1	14	atcacgtgataaaaattaaaattaaaattaaaatttaattttaataaaattatatattgtttacGCATAGCGAAGaactattt	atcacgtg	tgtttacGCATAGCGAAGaactattt	ataaaaattaaaattaaaattaaaatttaattttaataaaattatatat	49	100
	Jamesozyma piceae	GCA_030674245.1	13.32	JAJLYB010000197.1	15	GTCACgtgaatatttaaaacttattttatttttaataatatatttatttaatagttTGTTTACGCTTACCGAACTATTTTTA	GTCACgtg	TGTTTACGCTTACCGAACTATTTTTA	aatatttaaaacttattttatttttaataatatatttatttaatagtt	48	95.83
	Jamesozyma piceae	GCA_030674245.1	13.32	JAJLYB010000425.1	16	atcacgtgcattaatttaaaattttatatttttaataattaaaataaataataagtTTGTATACGCTAAccgaaaataaaaat	atcacgtg	TGTATACGCTAAccgaaaataaaaat	cattaatttaaaattttatatttttaataattaaaataaataataagtT	49	95.92
	Jamesozyma rosinii	GCA_003708425.3	12.23	PPOD03000154.1	1	ctCACGTGCTTGatagatatatttgaaaaatttaaattatttataaaattattaattgtGTACGCTAACCGAATATAGTTAA	ctCACGTG	tgtGTACGCTAACCGAATATAGTTAA	CTTGatagatatatttgaaaaatttaaattatttataaaattattaat	48	91.67
	Jamesozyma rosinii	GCA_003708425.3	12.23	PPOD03000212.1	2	ATCACGTGCAGATATTaatttattcatttatGAAAAAActatatttgaaaacaagTTTGTACACGCTAACCGAAAAGTAAATA	ATCACGTG	TGTACACGCTAACCGAAAAGTAAATA	CAGATATTaatttattcatttatGAAAAAActatatttgaaaacaagTT	49	83.67
	Jamesozyma rosinii	GCA_003708425.3	12.23	PPOD03000214.1	3	ATCACGtgtcaacaaaatatttttatacatttttaatttttcatattattttataattgtTTGCGCTTACCGAAcacaatatt	ATCACGtg	tgtTTGCGCTTACCGAAcacaatatt	tcaacaaaatatttttatacatttttaatttttcatattattttataat	49	91.84
	Jamesozyma rosinii	GCA_003708425.3	12.23	PPOD03000229.1	4	ATCATGTgatttaatatttattttcaaatagaaatttatatatttttatttttattttgttcGCGCTTACCGAACATAGAATA	ATCATGTg	tgttcGCGCTTACCGAACATAGAATA	atttaatatttattttcaaatagaaatttatatatttttatttttattt	49	95.92
	Jamesozyma rosinii	GCA_003708425.3	12.23	PPOD03000230.1	5	ATCACGTGTAAGAAAATActttttctaatttttatatttttaatataaaCTTGTATTTGTTTACGCTTACCGAAcgatatata	ATCACGTG	TGTTTACGCTTACCGAAcgatatata	TAAGAAAATActttttctaatttttatatttttaatataaaCTTGTATT	49	89.8
	Jamesozyma rosinii	GCA_003708425.3	12.23	PPOD03000250.1	6	GTCACATGATatctaaatattttattttattttttatttttcctaaaatatttttattgtacGCGCTTACCGAATacagtata	GTCACATG	tgtacGCGCTTACCGAATacagtata	ATatctaaatattttattttattttttatttttcctaaaatatttttat	49	93.88
	Jamesozyma rosinii	GCA_003708425.3	12.23	PPOD03000255.1	7	ATCATgtgattatataaaaaaatataataattttagaaatatttttgatttgatagttgTGCGCGCTAACcgaaattgaaaaa	ATCATgtg	tgTGCGCGCTAACcgaaattgaaaaa	attatataaaaaaatataataattttagaaatatttttgatttgatagt	49	91.84
	Jamesozyma rosinii	GCA_003708425.3	12.23	PPOD03000259.1	8	ATCACGTGCATTactcaaaatatttatctttttcatattttaatataatttttaatttgtTCGCGCTTACCGAACAACAactt	ATCACGTG	tgtTCGCGCTTACCGAACAACAactt	CATTactcaaaatatttatctttttcatattttaatataatttttaatt	49	89.8
	Jamesozyma rosinii	GCA_003708425.3	12.23	PPOD03000286.1	9	atcacGTGCTAACgaaaaaattaatattttataaaagtTTGAAACGTTAAATAAGATTGTGTGCGCGTTCCGAACTTCAtata	atcacGTG	TGTGTGCGCGTTCCGAACTTCAtata	CTAACgaaaaaattaatattttataaaagtTTGAAACGTTAAATAAGAT	49	83.67
	Jamesozyma rosinii	GCA_003708425.3	12.23	PPOD03000288.1	10	gtcATGTgattaaaaaatattttctaaaaataaataaataaaatttaaaaatatatttgtttgcGCTTACCGAAagttataaa	gtcATGTg	tgtttgcGCTTACCGAAagttataaa	attaaaaaatattttctaaaaataaataaataaaatttaaaaatatatt	49	97.96
	Jamesozyma rosinii	GCA_003708425.3	12.23	PPOD03000289.1	11	ATCACGTGTAATTTATAGAAAATaagaattcaaaaatatttatgtttctaatatatttgtgtgCGCTTACCGAACAGattaaa	ATCACGTG	tgtgtgCGCTTACCGAACAGattaaa	TAATTTATAGAAAATaagaattcaaaaatatttatgtttctaatatatt	49	89.8
	Jamesozyma rosinii	GCA_003708425.3	12.23	PPOD03000314.1	12	GTCATGTGACAAGtcattattttattattattaaatttctgattttcaatatatcttTGTTTACGCTTACCGAacatttaaaa	GTCATGTG	TGTTTACGCTTACCGAacatttaaaa	ACAAGtcattattttattattattaaatttctgattttcaatatatctt	49	85.71
	Jamesozyma rosinii	GCA_003708425.3	12.23	PPOD03000327.1	13	atcacgtgtatttatattcatctttgataatattatttttttaatatctattttatattgTATACGCGTTCCGAACATTTTAAA	atcacgtg	tgTATACGCGTTCCGAACATTTTAAA	tatttatattcatctttgataatattatttttttaatatctattttatat	50	92
	Jamesozyma rosinii	GCA_003708425.3	12.23	PPOD03000327.1	14	CGCACGTgtaatttattttatttttatatttgtaaatTAGTTTTTAAATTTCGATATTGTGTGCGCCTACCGAAAAACGAatt	CGCACGTg	TGTGTGCGCCTACCGAAAAACGAatt	taatttattttatttttatatttgtaaatTAGTTTTTAAATTTCGATAT	49	91.84
	Jamesozyma rosinii	GCA_003708425.3	12.23	PPOD03000338.1	15	ATCACGtgtataattatatattttcttgaattttaaaattagtGTTCAggaaatatattgtatGCGCGTACCGAAAGTAATAAA	ATCACGtg	tgtatGCGCGTACCGAAAGTAATAAA	tataattatatattttcttgaattttaaaattagtGTTCAggaaatatat	50	86
	Kazachstania psychrophila	GCA_030579255.1	10.5	JAKTQD010000001.1	1	ATCACGTGTATATCTTCCTTTATTTatacatattattttgttaacCTTCTCTAGATATTTGTGTGCGCTTACCGAATAATAGAAT	ATCACGTG	TGTGTGCGCTTACCGAATAATAGAAT	TATATCTTCCTTTATTTatacatattattttgttaacCTTCTCTAGATATT	51	80.39
	Kazachstania psychrophila	GCA_030579255.1	10.5	JAKTQD010000003.1	2	ATCACGTGCACAAAAGtgttttataaaatataatattttacatttaaagtttcattttGGATACGCTTTccgaagaagaaaaa	ATCACGTG	tGGATACGCTTTccgaagaagaaaaa	CACAAAAGtgttttataaaatataatattttacatttaaagtttcattt	49	85.71
	Kazachstania psychrophila	GCA_030579255.1	10.5	JAKTQD010000004.1	3	ctCACGtgataaataatattttattaaatataaataaataatataacatGATTAATTTTGTTTGCGCTTACCgaatataaataa	ctCACGtg	TGTTTGCGCTTACCgaatataaataa	ataaataatattttattaaatataaataaataatataacatGATTAATTT	50	96
	Kazachstania psychrophila	GCA_030579255.1	10.5	JAKTQD010000006.1	4	GTCAGgtgatatataattaaattttttgaaatattgtCCTTACATTTTGCTATTATAATTGTACACGCTTACCGaacaacaatat	GTCAGgtg	TGTACACGCTTACCGaacaacaatat	atatataattaaattttttgaaatattgtCCTTACATTTTGCTATTATAAT	51	86.27
	Kazachstania psychrophila	GCA_030579255.1	10.5	JAKTQD010000009.1	5	TACACGTGGTctagaaaaattaataaaataatataaaataataaacaaatataataattgtatACGCGCTCCGAAATATAAGAA	TACACGTG	tgtatACGCGCTCCGAAATATAAGAA	GTctagaaaaattaataaaataatataaaataataaacaaatataataat	50	92
	Kazachstania psychrophila	GCA_030579255.1	10.5	JAKTQD010000012.1	6	atcCCGTGatgaatattaattttctaatattttttaactattaataaatatcattatttgtGTACGCTTACCGAGTATATGTTA	atcCCGTG	tgtGTACGCTTACCGAGTATATGTTA	atgaatattaattttctaatattttttaactattaataaatatcattatt	50	92
	Kazachstania psychrophila	GCA_030579255.1	10.5	JAKTQD010000013.1	7	ATCACgtgttttatatattttaattaactatattaatagttcattaaaatatataaatttgtATACGCTTACcgaaaataatatt	ATCACgtg	tgtATACGCTTACcgaaaataatatt	ttttatatattttaattaactatattaatagttcattaaaatatataaatt	51	94.12
	Kazachstania psychrophila	GCA_030579255.1	10.5	JAKTQD010000016.1	8	TACACGTGAtaagaatataaaaatatttatttatattttattattatttatatgtataCTGTATACGCGTACCGAAACGAAAAAA	TACACGTG	TGTATACGCGTACCGAAACGAAAAAA	AtaagaatataaaaatatttatttatattttattattatttatatgtataC	51	94.12
	Kazachstania psychrophila	GCA_030579255.1	10.5	JAKTQD010000019.1	9	ATCACCTGACTAgcaaatattattcattttgtattataataaatttaaatattttatttgtgCGCGCTTACCGAAAGATAACTA	ATCACCTG	tgtgCGCGCTTACCGAAAGATAACTA	ACTAgcaaatattattcattttgtattataataaatttaaatattttatt	50	90
	Kazachstania psychrophila	GCA_030579255.1	10.5	JAKTQD010000020.1	10	CTCACGTgcatatattatatttaatattttaaatattatacaaatTAATCTTTGGAATTGTGTACGCGTACcgaatatataatt	CTCACGTg	TGTGTACGCGTACcgaatatataatt	catatattatatttaatattttaaatattatacaaatTAATCTTTGGAAT	50	90
	Kazachstania psychrophila	GCA_030579255.1	10.5	JAKTQD010000021.1	11	ATCACGTGCcatataataaaacaatCATAGTAAAATTTACGATTATGTCATATTATTTGTGTACGCATTCCGAATAAGTAAAA	ATCACGTG	TGTGTACGCATTCCGAATAAGTAAAA	CcatataataaaacaatCATAGTAAAATTTACGATTATGTCATATTATT	49	81.63
	Kazachstania psychrophila	GCA_030579255.1	10.5	JAKTQD010000022.1	12	ATCACGTGTATAacttattaatttataaagtcttttttttattttaaaaaaacGTTATTGTGCAGGCTTTCCGAAagttataat	ATCACGTG	TGTGCAGGCTTTCCGAAagttataat	TATAacttattaatttataaagtcttttttttattttaaaaaaacGTTAT	50	90
	Kazachstania psychrophila	GCA_030579255.1	10.5	JAKTQD010000024.1	13	AGCACGTGATGGATAATaaaaaagttaaacaaaaataaagTGTTTATTTTCATAGAGAATGTATACGCGTACCGAAGACATTAAG	AGCACGTG	TGTATACGCGTACCGAAGACATTAAG	ATGGATAATaaaaaagttaaacaaaaataaagTGTTTATTTTCATAGAGAA	51	82.35
	Kazachstania psychrophila	GCA_030579255.1	10.5	JAKTQD010000025.1	14	CTCACGTGACCtacaaattattttaataatttgtaataataatataatataatgtAGTTTGTGTATGCTTACCGAAAGGACGAAA	CTCACGTG	TGTGTATGCTTACCGAAAGGACGAAA	ACCtacaaattattttaataatttgtaataataatataatataatgtAGTT	51	88.24
	Kazachstania psychrophila	GCA_030579255.1	10.5	JAKTQD010000039.1	15	CCCACGtgataaatatagaaattTCTAACTTTGGGTTTTTAAATATGCATAATATAAATGTGTACGCTTACCGaacatatttaa	CCCACGtg	TGTGTACGCTTACCGaacatatttaa	ataaatatagaaattTCTAACTTTGGGTTTTTAAATATGCATAATATAAA	50	84
	Kazachstania kunashirensis	GCA_003708465.2	10.92	PPOH02000007.1	1	AGCACATGactattatatatttaattaattatattttatccttttttaaaattatattttgtataCGCTTACcgaaaatataata	AGCACATG	tgtataCGCTTACcgaaaatataata	actattatatatttaattaattatattttatccttttttaaaattatattt	51	94.12
	Kazachstania kunashirensis	GCA_003708465.2	10.92	PPOH02000178.1	2	ATCACGTGgctaatttaattaatttttatctttgtataatttatatttcaatatatatattgtgtACGCATACCgaataagaaaaa	ATCACGTG	tgtgtACGCATACCgaataagaaaaa	gctaatttaattaatttttatctttgtataatttatatttcaatatatatat	52	90.38
	Kazachstania kunashirensis	GCA_003708465.2	10.92	PPOH02000202.1	3	AGCATGTGactatttttaaaaaataaatattttgaaaatttaaattaaataaaagaaattgtGCACGCGTACcgaaaataaaata	AGCATGTG	tgtGCACGCGTACcgaaaataaaata	actatttttaaaaaataaatattttgaaaatttaaattaaataaaagaaat	51	94.12
	Kazachstania kunashirensis	GCA_003708465.2	10.92	PPOH02000212.1	4	CCCACGTGAAAgctattaatttttatatataaaaatatatattttttaaattttattttgtacACGCTCTCcgaaaaataaaag	CCCACGTG	tgtacACGCTCTCcgaaaaataaaag	AAAgctattaatttttatatataaaaatatatattttttaaattttattt	50	96
	Kazachstania kunashirensis	GCA_003708465.2	10.92	PPOH02000230.1	5	atcaTGTGATTTGTAATTtagttttaaatttacttaaaaaattaattaattttatatattgtatacgCGTACcgaaataataaac	atcaTGTG	tgtatacgCGTACcgaaataataaac	ATTTGTAATTtagttttaaatttacttaaaaaattaattaattttatatat	51	94.12
	Kazachstania kunashirensis	GCA_003708465.2	10.92	PPOH02000232.1	6	ATCATgtgatatattaaaaaaataaatattaaaatgtataaaatattaaaatttattttgtgCGCGCATTCCGAAGAGAGAAAT	ATCATgtg	tgtgCGCGCATTCCGAAGAGAGAAAT	atatattaaaaaaataaatattaaaatgtataaaatattaaaatttattt	50	98
	Kazachstania kunashirensis	GCA_003708465.2	10.92	PPOH02000232.1	7	ATCACATGATttacatttaatttaaaaattatgaaacatagtttttaaaactttatGTTTGTGCACGCTTTCcgaaatattttct	ATCACATG	TGTGCACGCTTTCcgaaatattttct	ATttacatttaatttaaaaattatgaaacatagtttttaaaactttatGTT	51	88.24
	Kazachstania kunashirensis	GCA_003708465.2	10.92	PPOH02000236.1	8	ATCACGTGCActgatataaataatatatttaataaatttattatttaaggATATACTTTGTGTACGCGTTCCGAAATATAAGAA	ATCACGTG	TGTGTACGCGTTCCGAAATATAAGAA	CActgatataaataatatatttaataaatttattatttaaggATATACTT	50	88
	Kazachstania kunashirensis	GCA_003708465.2	10.92	PPOH02000238.1	9	ATCACGCgacaataaaataaaaaatatacattctttaatattagataaatattatattttgtgtACGCGTACcgaaattaaaaaa	ATCACGCg	tgtgtACGCGTACcgaaattaaaaaa	acaataaaataaaaaatatacattctttaatattagataaatattatattt	51	92.16
	Kazachstania kunashirensis	GCA_003708465.2	10.92	PPOH02000259.1	10	ATCATgtgattaattttttattttttaatacatcaataataaagattaATTACTATTTTGTGTGCGCGTTCCGAAATACCGAAT	ATCATgtg	TGTGTGCGCGTTCCGAAATACCGAAT	attaattttttattttttaatacatcaataataaagattaATTACTATTT	50	92
	Kazachstania kunashirensis	GCA_003708465.2	10.92	PPOH02000263.1	11	ATCAcatgatatattttacttttctaaatataaaaactatttaattaatttatatattttgtataCGCGTTCCGAAAGTAAAAAG	ATCAcatg	tgtataCGCGTTCCGAAAGTAAAAAG	atatattttacttttctaaatataaaaactatttaattaatttatatattt	51	94.12
	Maudiozyma humilis	GCA_020313495.2	14.97	JAIWYV020000001.1	1	AGCACGTGATACATAACGCTTTTTATTATACATATTCTACTATCAATAATATCAATAGTTTGTGTGCGCTTACCGAAAATGTAGAA	AGCACGTG	TGTGTGCGCTTACCGAAAATGTAGAA	ATACATAACGCTTTTTATTATACATATTCTACTATCAATAATATCAATAGTT	52	80.77
	Maudiozyma humilis	GCA_020313495.2	14.97	JAIWYV020000002.1	2	GGCACATGATACACCCAATATTTATTTTCTATTGGTAGGTGAATAATAAAATTTAGATATTGTGCGCGCTACCCGAAATCGGAAAA	GGCACATG	TGTGCGCGCTACCCGAAATCGGAAAA	ATACACCCAATATTTATTTTCTATTGGTAGGTGAATAATAAAATTTAGATAT	52	78.85
	Maudiozyma humilis	GCA_020313495.2	14.97	JAIWYV020000004.1	3	atcaCGTGACTATGGCTTTATTTTTCTCATTGtcaaaaatataaatacTAATTATATATTGTGTGCGCTTGCCGAAGGGAAAAAT	atcaCGTG	TGTGTGCGCTTGCCGAAGGGAAAAAT	ACTATGGCTTTATTTTTCTCATTGtcaaaaatataaatacTAATTATATAT	51	82.35
	Maudiozyma humilis	GCA_020313495.2	14.97	JAIWYV020000005.1	4	ATCAGCTGACTATTTAATTATTTTTCATCGCTCTTATTGGAAAGTCCAAATAATGATATTGTGTGCGCATACCGAGAACGGAAAA	ATCAGCTG	TGTGTGCGCATACCGAGAACGGAAAA	ACTATTTAATTATTTTTCATCGCTCTTATTGGAAAGTCCAAATAATGATAT	51	76.47
	Maudiozyma humilis	GCA_020313495.2	14.97	JAIWYV020000006.1	5	ATCACGTGCTATAGAATTATTAATTTTCACTTTGGATAAAACAtattgaaatatatattttgtGTGCGCCTACCGAAAGACAGAAA	ATCACGTG	tgtGTGCGCCTACCGAAAGACAGAAA	CTATAGAATTATTAATTTTCACTTTGGATAAAACAtattgaaatatatattt	52	84.62
	Maudiozyma humilis	GCA_020313495.2	14.97	JAIWYV020000008.1	6	TCCACGTGACTACTAagttttctttttctctGGATATTTTCATTTTGAAATATAAAATTTGTGCGCGCCTACCGAAAATGAAAAG	TCCACGTG	TGTGCGCGCCTACCGAAAATGAAAAG	ACTACTAagttttctttttctctGGATATTTTCATTTTGAAATATAAAATT	51	80.39
	Maudiozyma humilis	GCA_020313495.2	14.97	JAIWYV020000009.1	7	GTCATGTGATTAATTATATTTTATAGTACTTCATAAAACAGAAATATAAACTATTTTATTGTGCGCGCTTACCGAACATCTAGAA	GTCATGTG	TGTGCGCGCTTACCGAACATCTAGAA	ATTAATTATATTTTATAGTACTTCATAAAACAGAAATATAAACTATTTTAT	51	88.24
	Maudiozyma humilis	GCA_020313495.2	14.97	JAIWYV020000011.1	8	GTCACATGATAGCtaattattttttgttttgcTGGAAGTTAAATATTATATCTTTATTTTGTGTGCGCTTACCGAAGAAACGAAT	GTCACATG	TGTGTGCGCTTACCGAAGAAACGAAT	ATAGCtaattattttttgttttgcTGGAAGTTAAATATTATATCTTTATTT	51	82.35
	Maudiozyma humilis	GCA_020313495.2	14.97	JAIWYV020000012.1	9	GTCATGTGATATATCTTCTTTAAAGCAATTACGGTAAATACTTCTTGAAAGTACGTTATTGTGCGCGCTTACCGAAATATGGTTC	GTCATGTG	TGTGCGCGCTTACCGAAATATGGTTC	ATATATCTTCTTTAAAGCAATTACGGTAAATACTTCTTGAAAGTACGTTAT	51	74.51
	Maudiozyma humilis	GCA_020313495.2	14.97	JAIWYV020000013.1	10	ATCACGTGGACGTCAATTTTATTTTCTAGTTTGTAACATTTTATTAAAATATGGAAAATTGTGCGCGCTTTCCGAAGGACCGAAA	ATCACGTG	TGTGCGCGCTTTCCGAAGGACCGAAA	GACGTCAATTTTATTTTCTAGTTTGTAACATTTTATTAAAATATGGAAAAT	51	80.39
	Maudiozyma humilis	GCA_020313495.2	14.97	JAIWYV020000015.1	11	GTCATGTGATTAATTATATTTTATAGTATTTCATAAAACATAAATATAAGCTATTTTATTGTGCGCGCTTACCGAACATCTAGAG	GTCATGTG	TGTGCGCGCTTACCGAACATCTAGAG	ATTAATTATATTTTATAGTATTTCATAAAACATAAATATAAGCTATTTTAT	51	90.2
	Maudiozyma humilis	GCA_020313495.2	14.97	JAIWYV020000018.1	12	GTCACGTGAACATctattatatttttttataGGAATTCCTTAGTTAGAATATAGGAATTTGTGCGCGCTTTCCGAAGGACCGAAA	GTCACGTG	TGTGCGCGCTTTCCGAAGGACCGAAA	AACATctattatatttttttataGGAATTCCTTAGTTAGAATATAGGAATT	51	80.39
	Maudiozyma pseudohumilis	GCA_030579215.1	13.81	JAKTPZ010000018.1	1	TACACGTgataacatatatattttttctaACCCTTTTCATTCTATTTTCATATACCTATTTGTATGCGCTTACCGAACActgaata	TACACGTg	TGTATGCGCTTACCGAACActgaata	ataacatatatattttttctaACCCTTTTCATTCTATTTTCATATACCTATT	52	80.77
	Maudiozyma pseudohumilis	GCA_030579215.1	13.81	JAKTPZ010000021.1	2	GTCAGCTGACCTagttgtttattttttatattgataaagtaaatatataatatataattttgtGCACGCGTACCGAACAATGAAGC	GTCAGCTG	tgtGCACGCGTACCGAACAATGAAGC	ACCTagttgtttattttttatattgataaagtaaatatataatatataattt	52	88.46
	Maudiozyma pseudohumilis	GCA_030579215.1	13.81	JAKTPZ010000028.1	3	ATCACGTGATGTTCATAAGAAAATGAATTCATGActtaaaataatataaaaatgaAATTGTATACGCGTACCGAAAAGCCGAAA	ATCACGTG	TGTATACGCGTACCGAAAAGCCGAAA	ATGTTCATAAGAAAATGAATTCATGActtaaaataatataaaaatgaAAT	50	84
	Maudiozyma pseudohumilis	GCA_030579215.1	13.81	JAKTPZ010000035.1	4	TGCACGtgacatatatatttattttttccaatcatatttattttagtaaaatattaatattgtGCGCGCTAACCGAAGCGAAAAAG	TGCACGtg	tgtGCGCGCTAACCGAAGCGAAAAAG	acatatatatttattttttccaatcatatttattttagtaaaatattaatat	52	90.38
	Maudiozyma pseudohumilis	GCA_030579215.1	13.81	JAKTPZ010000053.1	5	GTCACGTGCACCTTCcgaaaaataattattatatatggtAAGAAATAAAAGTATATGTTTGTGCGCGCCTACCGAAGTACGGAAG	GTCACGTG	TGTGCGCGCCTACCGAAGTACGGAAG	CACCTTCcgaaaaataattattatatatggtAAGAAATAAAAGTATATGTT	51	78.43
	Maudiozyma pseudohumilis	GCA_030579215.1	13.81	JAKTPZ010000093.1	6	ATCACGTGcgcattattatttttcttgaatattAGATCTGTAAAActaatttttattttgtataCGGTTACCGAAACATGATtg	ATCACGTG	tgtataCGGTTACCGAAACATGATtg	cgcattattatttttcttgaatattAGATCTGTAAAActaatttttattt	50	82
	Maudiozyma pseudohumilis	GCA_030579215.1	13.81	JAKTPZ010000094.1	7	ATCACCtgactatatatatattttctagTTTTGTTCtactttattataataGGATAAATTGTGTGCGCTCACCGAGATTggaaaa	ATCACCtg	TGTGTGCGCTCACCGAGATTggaaaa	actatatatatattttctagTTTTGTTCtactttattataataGGATAAAT	51	84.31
	Maudiozyma pseudohumilis	GCA_030579215.1	13.81	JAKTPZ010000105.1	8	atcaCGTGGCATTAGATTATTTTTCacgtattattattttatatttctATCCTTTAATTTGTTCGCGCTTACCGAGACAATGTTT	atcaCGTG	TGTTCGCGCTTACCGAGACAATGTTT	GCATTAGATTATTTTTCacgtattattattttatatttctATCCTTTAATT	51	82.35
	Maudiozyma pseudohumilis	GCA_030579215.1	13.81	JAKTPZ010000121.1	9	ATCACGTGGGAAGTGATTATATATAGCCTTATTAACTAataaaagataataaatatgatTGTGCGCGCTTACCGAATATTAGAAA	ATCACGTG	TGTGCGCGCTTACCGAATATTAGAAA	GGAAGTGATTATATATAGCCTTATTAACTAataaaagataataaatatgat	51	80.39
	Maudiozyma pseudohumilis	GCA_030579215.1	13.81	JAKTPZ010000274.1	10	atCATGTGATATCTATTTATTTACTATTATATCATAGACATAgttttaattatatattttgtacACGCTAACCGAGTACCGAGAA	atCATGTG	tgtacACGCTAACCGAGTACCGAGAA	ATATCTATTTATTTACTATTATATCATAGACATAgttttaattatatattt	51	88.24
	Maudiozyma pseudohumilis	GCA_030579215.1	13.81	JAKTPZ010000811.1	11	ATCATGtgatataatattaattttagTTTATCAGTAAATGTAAGATCATTATAGGATATTGTGTGCGCTTCCCGAAGAATGGAAA	ATCATGtg	TGTGTGCGCTTCCCGAAGAATGGAAA	atataatattaattttagTTTATCAGTAAATGTAAGATCATTATAGGATAT	51	84.31
	Maudiozyma bulderi	GCA_933962305.1	14.53	CAKOGT010000001.1	1	TGCACGTGACTATAcattatatttgtatttaaCTTTCCTAcgaaataaaatattatattgtgtGCGCCTACCGAAATATAAATT	TGCACGTG	tgtgtGCGCCTACCGAAATATAAATT	ACTATAcattatatttgtatttaaCTTTCCTAcgaaataaaatattatat	50	84
	Maudiozyma bulderi	GCA_933962305.1	14.53	CAKOGT010000002.1	2	ATCATGTGACTAAAAAacttaattttataatacATATCtctatttcaaaaatatggCTTGTGCACGTTTTCCGAACATTATTTA	ATCATGTG	TGTGCACGTTTTCCGAACATTATTTA	ACTAAAAAacttaattttataatacATATCtctatttcaaaaatatggCT	50	82
	Maudiozyma bulderi	GCA_933962305.1	14.53	CAKOGT010000003.1	3	GTCACCTGatctaatatattttattactattaataatctattgaataaataattaagtTGTGTACGGTTACCGAACAATGGAAA	GTCACCTG	TGTGTACGGTTACCGAACAATGGAAA	atctaatatattttattactattaataatctattgaataaataattaagt	50	90
	Maudiozyma bulderi	GCA_933962305.1	14.53	CAKOGT010000004.1	4	ATCACGTGactaatattaattaataaatactataatataataaatcaaatttagcATTGTGTACTGTTACcgaataagaaaaa	ATCACGTG	TGTGTACTGTTACcgaataagaaaaa	actaatattaattaataaatactataatataataaatcaaatttagcAT	49	89.8
	Maudiozyma bulderi	GCA_933962305.1	14.53	CAKOGT010000006.1	5	atcacGTGGCTTGctaaaatattttagtGTCCTAAATGTAATATTTAAGTTTCTATTTTGTGTGCGCCTACCGAATGTATAAAT	atcacGTG	TGTGTGCGCCTACCGAATGTATAAAT	GCTTGctaaaatattttagtGTCCTAAATGTAATATTTAAGTTTCTATTT	50	78
	Maudiozyma bulderi	GCA_933962305.1	14.53	CAKOGT010000009.1	6	ATCACGTggtaatattttgattaaCTAATATAGTAATTACAtgtttgaaattattatttgtgtACTGTTACCGAAATATGATag	ATCACGTg	tgtgtACTGTTACCGAAATATGATag	gtaatattttgattaaCTAATATAGTAATTACAtgtttgaaattattatt	50	86
	Maudiozyma bulderi	GCA_933962305.1	14.53	CAKOGT010000013.1	7	TACACGTGactatatattatatttatatttaatgttTCTatagaataaaatattatattgtgtGCGCCTACCGAGATATAAATT	TACACGTG	tgtgtGCGCCTACCGAGATATAAATT	actatatattatatttatatttaatgttTCTatagaataaaatattatat	50	92
	Maudiozyma bulderi	GCA_933962305.1	14.53	CAKOGT010000014.1	8	ATCACGTGAagtaataatgaaatataatatatgtttttcatcattttaCATATATGCTTGTGTGCGCTTTCCGAAACATATAAA	ATCACGTG	TGTGTGCGCTTTCCGAAACATATAAA	AagtaataatgaaatataatatatgtttttcatcattttaCATATATGCT	50	84
	Maudiozyma bulderi	GCA_933962305.1	14.53	CAKOGT010000016.1	9	atcacGTGCTTTGATAGAAAAAACctattttgtaaaaatatatttggaAAATCAGGTTGTGTGCGCTATCCGAACTATGAAAC	atcacGTG	TGTGTGCGCTATCCGAACTATGAAAC	CTTTGATAGAAAAAACctattttgtaaaaatatatttggaAAATCAGGT	49	77.55
	Maudiozyma bulderi	GCA_933962305.1	14.53	CAKOGT010000021.1	10	ATCACATGAtaatgtttttttttaaatactATTTTTCTGTGTTTTAAAACATTGATTTGTGCACGCGTTCCGAAACAATTTCt	ATCACATG	TGTGCACGCGTTCCGAAACAATTTCt	AtaatgtttttttttaaatactATTTTTCTGTGTTTTAAAACATTGATT	49	85.71
	Maudiozyma bulderi	GCA_933962305.1	14.53	CAKOGT010000023.1	11	ACCACGTGATAATTACTCTATATTTAACTCAAATTAATGTATAATCgacaaaattatttgtgTGCGGTTACCGAATATTAAAAA	ACCACGTG	tgtgTGCGGTTACCGAATATTAAAAA	ATAATTACTCTATATTTAACTCAAATTAATGTATAATCgacaaaattatt	50	84
	Maudiozyma bulderi	GCA_933962305.1	14.53	CAKOGT010000029.1	12	ATCACGTGGATTACCTTGAGTTTACAAAAACTCAAAAAGATAATtccaaatatattttcgTGTACGCTTACCGAAgtataatat	ATCACGTG	cgTGTACGCTTACCGAAgtataatat	GATTACCTTGAGTTTACAAAAACTCAAAAAGATAATtccaaatatatttt	50	78
	Maudiozyma exigua	GCA_016584175.1	13.51	PUHR01000001.1	1	atcacgtggtttattttattattctataatattaaatattaaatttaagtTTTGTTTTGTGTGCGCCTGCCGaaagataaata	atcacgtg	TGTGTGCGCCTGCCGaaagataaata	gtttattttattattctataatattaaatattaaatttaagtTTTGTTT	49	91.84
	Maudiozyma exigua	GCA_016584175.1	13.51	PUHR01000002.1	2	GTCACGTGCTAATATTTAgatttttatattaaattagcCTATCATCTAAACTATTGTTTGTGTGCGGTTACCGAACATCAAAAG	GTCACGTG	TGTGTGCGGTTACCGAACATCAAAAG	CTAATATTTAgatttttatattaaattagcCTATCATCTAAACTATTGTT	50	82
	Maudiozyma exigua	GCA_016584175.1	13.51	PUHR01000046.1	3	ATCACATGATAAAGTTATTTTTTAAGTTataaattttctcttttttaaaatatctatttGTGTACGCGTTCCGAAATGCTGTTC	ATCACATG	tGTGTACGCGTTCCGAAATGCTGTTC	ATAAAGTTATTTTTTAAGTTataaattttctcttttttaaaatatctatt	50	90
	Maudiozyma exigua	GCA_016584175.1	13.51	PUHR01000061.1	4	ATCACGTgctatatataaaaaaatctattttttaaaattctATTTGCAAAAGTATATTGTGTGCGCCATCCGAACtataaaaa	ATCACGTg	TGTGTGCGCCATCCGAACtataaaaa	ctatatataaaaaaatctattttttaaaattctATTTGCAAAAGTATAT	49	87.76
	Maudiozyma exigua	GCA_016584175.1	13.51	PUHR01000140.1	5	aTCACGTGAACAATGcctaaattattagatacaTTTTCCCAATATTTTATAACTTTGTTTGTGTGCGCTTTCCGAAACAGAAGGT	aTCACGTG	TGTGTGCGCTTTCCGAAACAGAAGGT	AACAATGcctaaattattagatacaTTTTCCCAATATTTTATAACTTTGTT	51	78.43
	Maudiozyma exigua	GCA_016584175.1	13.51	PUHR01000195.1	6	AGCACgtgaaaaaatataaattaaattaaatagtaatttcattttcaaaagttATATTTGTGTACGGTTACCGAAATGGGGTCT	AGCACgtg	TGTGTACGGTTACCGAAATGGGGTCT	aaaaaatataaattaaattaaatagtaatttcattttcaaaagttATATT	50	92
	Maudiozyma exigua	GCA_016584175.1	13.51	PUHR01000212.1	7	GTCACCTGATTTAgcttattttattattatttataatttattcaattaattactATTTTGTGTGCGGTTACCGAACAATGAAAA	GTCACCTG	TGTGTGCGGTTACCGAACAATGAAAA	ATTTAgcttattttattattatttataatttattcaattaattactATTT	50	92
	Maudiozyma exigua	GCA_016584175.1	13.51	PUHR01000232.1	8	ACCACGTGACTTAtcaagaatttaataaagttgAAAAAGTAATTTTAACCTATGTATTGTGTATGCTTACCGAAATActatat	ACCACGTG	TGTGTATGCTTACCGAAATActatat	ACTTAtcaagaatttaataaagttgAAAAAGTAATTTTAACCTATGTAT	49	81.63
	Maudiozyma exigua	GCA_016584175.1	13.51	PUHR01000297.1	9	ATCATGTgactaaatattttaattttacttttcttatatatattttgaaaatataatttgtgCACTGTTTCCGAACACTATTTA	ATCATGTg	tgtgCACTGTTTCCGAACACTATTTA	actaaatattttaattttacttttcttatatatattttgaaaatataatt	50	92
	Maudiozyma exigua	GCA_016584175.1	13.51	PUHR01000307.1	10	TGCACGtgattaatttttaatttttaagtcttgtatattttataataaaattatatattgtatGCGCTTACCgaagaagataat	TGCACGtg	tgtatGCGCTTACCgaagaagataat	attaatttttaatttttaagtcttgtatattttataataaaattatatat	50	94
	Maudiozyma exigua	GCA_016584175.1	13.51	PUHR01000366.1	11	ATCACGTgatcattaaaattataattaaaatcaaaaatatagaaTAAAAGTTGGTATTGTGTATGGTTACcgaaaaaagaaaa	ATCACGTg	TGTGTATGGTTACcgaaaaaagaaaa	atcattaaaattataattaaaatcaaaaatatagaaTAAAAGTTGGTAT	49	87.76
	Maudiozyma turicensis	GCA_030583465.1	13.87	JAJMIO010000039.1	1	ATCACGtgctatatataaaaaaatctattttttaaaattctATTTGCAAAAGTATATTGTGTGCGCCATCCGAACtataaaaa	ATCACGtg	TGTGTGCGCCATCCGAACtataaaaa	ctatatataaaaaaatctattttttaaaattctATTTGCAAAAGTATAT	49	87.76
	Maudiozyma turicensis	GCA_030583465.1	13.87	JAJMIO010000041.1	2	atcacgtggtttattttattattctataatattaaatattaaatttaagtTTTGTTTTGTGTGCGCCTGCCGaaagataaata	atcacgtg	TGTGTGCGCCTGCCGaaagataaata	gtttattttattattctataatattaaatattaaatttaagtTTTGTTT	49	91.84
	Maudiozyma turicensis	GCA_030583465.1	13.87	JAJMIO010000073.1	3	GTCACCTGATTTAgcttattttattattatttataatttattcaattaattactATTTTGTGTGCGGTTACCGAACAATGAAAA	GTCACCTG	TGTGTGCGGTTACCGAACAATGAAAA	ATTTAgcttattttattattatttataatttattcaattaattactATTT	50	92
	Maudiozyma turicensis	GCA_030583465.1	13.87	JAJMIO010000082.1	4	ATCACATGATAAAGTTATTTTTTAAGTTataaattttctcttttttaaaatatctatttgTGTACGCGTTCCGAAATGCTGTTC	ATCACATG	tgTGTACGCGTTCCGAAATGCTGTTC	ATAAAGTTATTTTTTAAGTTataaattttctcttttttaaaatatctatt	50	90
	Maudiozyma turicensis	GCA_030583465.1	13.87	JAJMIO010000099.1	5	aTCACGTGAACAATGcctaaattattagatacATTTTCCCAATATTTTATAACTTTGTTTGTGTGCGCTTTCCGAAACAGAAGGT	aTCACGTG	TGTGTGCGCTTTCCGAAACAGAAGGT	AACAATGcctaaattattagatacATTTTCCCAATATTTTATAACTTTGTT	51	78.43
	Maudiozyma turicensis	GCA_030583465.1	13.87	JAJMIO010000107.1	6	GTCACGTGCTAATATTTAgatttttatattaaattagcCTATCATCTAAACTATTGTTTGTGTGCGGTTACCGAACATCAAAAG	GTCACGTG	TGTGTGCGGTTACCGAACATCAAAAG	CTAATATTTAgatttttatattaaattagcCTATCATCTAAACTATTGTT	50	82
	Maudiozyma turicensis	GCA_030583465.1	13.87	JAJMIO010000127.1	7	ACCACGTGACTTATcaagaatttaataaagttgAAAAAGTAATTTTAACCTATGTATTGTGTATGCTTACCGAAATActatat	ACCACGTG	TGTGTATGCTTACCGAAATActatat	ACTTATcaagaatttaataaagttgAAAAAGTAATTTTAACCTATGTAT	49	81.63
	Maudiozyma turicensis	GCA_030583465.1	13.87	JAJMIO010000139.1	8	ATCACGTgatcattaaaattataattaaaatcaaaaatatagaaTAAAAGTTGGTATTGTGTATGGTTACcgaaaaaagaaaa	ATCACGTg	TGTGTATGGTTACcgaaaaaagaaaa	atcattaaaattataattaaaatcaaaaatatagaaTAAAAGTTGGTAT	49	87.76
	Maudiozyma turicensis	GCA_030583465.1	13.87	JAJMIO010000248.1	9	AGCACgtgaaaaaatataaattaaattaaatagtaatttcattttcaaaagttATATTTGTGTACGGTTACCGAAATGGGGTCT	AGCACgtg	TGTGTACGGTTACCGAAATGGGGTCT	aaaaaatataaattaaattaaatagtaatttcattttcaaaagttATATT	50	92
	Maudiozyma turicensis	GCA_030583465.1	13.87	JAJMIO010000249.1	10	ATCATGTgactaaatattttaattttacttttcttatatatattttgaaaatataatttgtgCACTGTTTCCGAACACTATTTA	ATCATGTg	tgtgCACTGTTTCCGAACACTATTTA	actaaatattttaattttacttttcttatatatattttgaaaatataatt	50	92
	Maudiozyma turicensis	GCA_030583465.1	13.87	JAJMIO010000278.1	11	TGCACGtgattaatttttaatttttaagtcttgtatattttataataaaattatatattgtatGCGCTTACCgaagaagataat	TGCACGtg	tgtatGCGCTTACCgaagaagataat	attaatttttaatttttaagtcttgtatattttataataaaattatatat	50	94
	Maudiozyma barnettii	GCA_903064755.1	12.62	NW_024545238.1	1	GTCATGTGATgagaattaaaaatatgtttatatatttttatatataaattattagttTGTGTACGGATACCGAACATAAAAAG	GTCATGTG	TGTGTACGGATACCGAACATAAAAAG	ATgagaattaaaaatatgtttatatatttttatatataaattattagtt	49	91.84
	Maudiozyma barnettii	GCA_903064755.1	12.62	NW_024545239.1	2	atcacgtgatataaagaaaaataatagtaaaatttaataaaactttattatttttattgtataCGCTATCCgaaaaagtaaaa	atcacgtg	tgtataCGCTATCCgaaaaagtaaaa	atataaagaaaaataatagtaaaatttaataaaactttattatttttat	49	93.88
	Maudiozyma barnettii	GCA_903064755.1	12.62	NW_024545240.1	3	tgcaCGTGATAAACTATGTTAaagatttaattttaaagaaaaatctaAAATTTAGATTGTACACGGTAACCgaaatagaatat	tgcaCGTG	TGTACACGGTAACCgaaatagaatat	ATAAACTATGTTAaagatttaattttaaagaaaaatctaAAATTTAGAT	49	87.76
	Maudiozyma barnettii	GCA_903064755.1	12.62	NW_024545241.1	4	ATCACCTGATTGTgcttattttctttatcttttatttttataactAAAATGTGTAGTTGTGTGCGCATTCCGAAATATagaat	ATCACCTG	TGTGTGCGCATTCCGAAATATagaat	ATTGTgcttattttctttatcttttatttttataactAAAATGTGTAGT	49	81.63
	Maudiozyma barnettii	GCA_903064755.1	12.62	NW_024545242.1	5	ATCACATGACtcttattaaaatatttaaattagtttttctttaattaatatatataatgtgTACGCTAACCGAAGTAACGAAA	ATCACATG	tgtgTACGCTAACCGAAGTAACGAAA	ACtcttattaaaatatttaaattagtttttctttaattaatatatataa	49	91.84
	Maudiozyma barnettii	GCA_903064755.1	12.62	NW_024545243.1	6	tccaCGTGactctttaaatttatattaaaatattaaataaactttaaaaatataaattggGTACGCTTACCGAAATATATAGt	tccaCGTG	tggGTACGCTTACCGAAATATATAGt	actctttaaatttatattaaaatattaaataaactttaaaaatataaat	49	93.88
	Maudiozyma barnettii	GCA_903064755.1	12.62	NW_024545244.1	7	ATCACGTgaatagaaatataatttaaggaattatattctttaattaaataatgaatttgtATACGCTTACCGAATATTAAAAG	ATCACGTg	tgtATACGCTTACCGAATATTAAAAG	aatagaaatataatttaaggaattatattctttaattaaataatgaatt	49	89.8
	Maudiozyma barnettii	GCA_903064755.1	12.62	NW_024545245.1	8	AGCACGTGATATAATTTTAGATTTTCTAAaactaatttattatttaaaatttaaacttGTTTACGCTTACCGAAGATTGAAAA	AGCACGTG	tGTTTACGCTTACCGAAGATTGAAAA	ATATAATTTTAGATTTTCTAAaactaatttattatttaaaatttaaact	49	91.84
	Maudiozyma barnettii	GCA_903064755.1	12.62	NW_024545246.1	9	GTCAcatgataatatttaatattttctacttttaataattaattttatttttaatcttGTGCACGCGTACCGAATAATGAAAA	GTCAcatg	tGTGCACGCGTACCGAATAATGAAAA	ataatatttaatattttctacttttaataattaattttatttttaatct	49	93.88
	Maudiozyma barnettii	GCA_903064755.1	12.62	NW_024545248.1	10	GTCACGttatctatatttatttttcttaatatttatattatattctaataaattgtttGTACACGCTAGCCGAAATAgattta	GTCACGtt	tGTACACGCTAGCCGAAATAgattta	atctatatttatttttcttaatatttatattatattctaataaattgtt	49	91.84
	Maudiozyma barnettii	GCA_903064755.1	12.62	NW_024545249.1	11	ATCATgtgatataatatttatttttctctgaattaatttttatttaaagttttattttgtacACGCTATCCGAactaataatt	ATCATgtg	tgtacACGCTATCCGAactaataatt	atataatatttatttttctctgaattaatttttatttaaagttttattt	49	91.84
	Maudiozyma saulgeensis	GCA_900180425.1	13.05	FXLY01000002.1	1	ATCACAtgattaaataaaatatttataatatattatatttaattctatattataaattgtGTACGCTTTCcgaaatatattaa	ATCACAtg	tgtGTACGCTTTCcgaaatatattaa	attaaataaaatatttataatatattatatttaattctatattataaat	49	97.96
	Maudiozyma saulgeensis	GCA_900180425.1	13.05	FXLY01000002.1	2	atcatgtgattaaaaatatttataatataattaaactattatttttaaaattttgattgtGTACGAATACCGAacctttaaaa	atcatgtg	tgtGTACGAATACCGAacctttaaaa	attaaaaatatttataatataattaaactattatttttaaaattttgat	49	95.92
	Maudiozyma saulgeensis	GCA_900180425.1	13.05	FXLY01000003.1	3	ATCACatgattaattttttatttttcttttaataatattttatttaagattattatttgtgCACGCGTTCCGAACTaagtaat	ATCACatg	tgtgCACGCGTTCCGAACTaagtaat	attaattttttatttttcttttaataatattttatttaagattattatt	49	95.92
	Maudiozyma saulgeensis	GCA_900180425.1	13.05	FXLY01000004.1	4	AGCACGTGATagtaaaagaataaaaatataataataataaaatataaaaagtCAAATTGTATACGGTTACCGAAACTCAGAAA	AGCACGTG	TGTATACGGTTACCGAAACTCAGAAA	ATagtaaaagaataaaaatataataataataaaatataaaaagtCAAAT	49	91.84
	Maudiozyma saulgeensis	GCA_900180425.1	13.05	FXLY01000006.1	5	TTCACATGactttattaaaaattatattaaatatatttttataattaaaaataaatattgtatACGTTTACCGAacatatttat	TTCACATG	tgtatACGTTTACCGAacatatttat	actttattaaaaattatattaaatatatttttataattaaaaataaatat	50	98
	Maudiozyma saulgeensis	GCA_900180425.1	13.05	FXLY01000007.1	6	TTCACGtgagtaataataaatatttatatttttttctttatgcttgaaatttaaaattgtatACTGTTACCGAAGTAAactat	TTCACGtg	tgtatACTGTTACCGAAGTAAactat	agtaataataaatatttatatttttttctttatgcttgaaatttaaaat	49	89.8
	Maudiozyma saulgeensis	GCA_900180425.1	13.05	FXLY01000008.1	7	GGCACGTGATATATTAggtttttaattaaaaataaattcatatataagaaaataaattgggTGCGCTTACcgaaataaataaa	GGCACGTG	tgggTGCGCTTACcgaaataaataaa	ATATATTAggtttttaattaaaaataaattcatatataagaaaataaat	49	91.84
	Maudiozyma saulgeensis	GCA_900180425.1	13.05	FXLY01000009.1	8	ATCAGgtgatatattattattttttaaaaacggaatattttattttatattttgtattGTGTACGTTTTCcgaaatagaaaat	ATCAGgtg	tGTGTACGTTTTCcgaaatagaaaat	atatattattattttttaaaaacggaatattttattttatattttgtat	49	91.84
	Maudiozyma saulgeensis	GCA_900180425.1	13.05	FXLY01000010.1	9	TTCACgtgataaataaaaaaatattatatagatattataagattttattttttatattgtaCACGCTACCCGAAAAGAATAAG	TTCACgtg	tgtaCACGCTACCCGAAAAGAATAAG	ataaataaaaaaatattatatagatattataagattttattttttatat	49	95.92
	Maudiozyma saulgeensis	GCA_900180425.1	13.05	FXLY01000011.1	10	TACACgtgataaaataaaaatataattaaatattttattaaatattaaaaataaaattgtgtACTGTTACCGAagtataaaat	TACACgtg	tgtgtACTGTTACCGAagtataaaat	ataaaataaaaatataattaaatattttattaaatattaaaaataaaat	49	100
	Maudiozyma saulgeensis	GCA_900180425.1	13.05	FXLY01000012.1	11	ATCACgttatcttttaaattttcgctttgtttttaatttttattttaactttttatttgtatacGCTATCCGAAAGTAATTTA	ATCACgtt	tgtatacGCTATCCGAAAGTAATTTA	atcttttaaattttcgctttgtttttaatttttattttaactttttatt	49	87.76
	Maudiozyma serrabonitensis	GCA_030571355.1	13.24	JAJLXS010000002.1	1	ATCACGTGaataatatgaaaatatttattttttcttttataaatttaaaattgtatTTGTGTACTGCTACcgaaatcaaaaaa	ATCACGTG	TGTGTACTGCTACcgaaatcaaaaaa	aataatatgaaaatatttattttttcttttataaatttaaaattgtatT	49	93.88
	Maudiozyma serrabonitensis	GCA_030571355.1	13.24	JAJLXS010000007.1	2	ATCACatgatatttataataaaaatatattattatattataattctattttgttatttgtGTACGCTTTCcgaaatattaaaa	ATCACatg	tgtGTACGCTTTCcgaaatattaaaa	atatttataataaaaatatattattatattataattctattttgttatt	49	95.92
	Maudiozyma serrabonitensis	GCA_030571355.1	13.24	JAJLXS010000009.1	3	ATCACATGAtaacttttaaaatatttataaacttatttttataattaaatatatatattgtataCGTTTACCGAACATaccttt	ATCACATG	tgtataCGTTTACCGAACATaccttt	Ataacttttaaaatatttataaacttatttttataattaaatatatatat	50	96
	Maudiozyma serrabonitensis	GCA_030571355.1	13.24	JAJLXS010000022.1	4	TACACGtgataacaaaaaataatatatttattttatattaaagttaaaaaatAGTTTTGTATACGGTTACCgaaatttagaaa	TACACGtg	TGTATACGGTTACCgaaatttagaaa	ataacaaaaaataatatatttattttatattaaagttaaaaaatAGTTT	49	93.88
	Maudiozyma serrabonitensis	GCA_030571355.1	13.24	JAJLXS010000039.1	5	ATCAGGTgatgttttattattttttaaaatataaatattatatttcatattttgttttgtataCGCTTTCcgaaattaaaaat	ATCAGGTg	tgtataCGCTTTCcgaaattaaaaat	atgttttattattttttaaaatataaatattatatttcatattttgttt	49	93.88
	Maudiozyma serrabonitensis	GCA_030571355.1	13.24	JAJLXS010000040.1	6	ATCACATGactataattttattttttttttaattacattttatttaaaataattatttgtgTACGCGTCCCGAATACCTAATT	ATCACATG	tgtgTACGCGTCCCGAATACCTAATT	actataattttattttttttttaattacattttatttaaaataattatt	49	95.92
	Maudiozyma serrabonitensis	GCA_030571355.1	13.24	JAJLXS010000047.1	7	TTCACgtgataaataaataataatatatatatattaaaacttattttattatttttcttgtaCACGCTAACCGAAttactaaat	TTCACgtg	tgtaCACGCTAACCGAAttactaaat	ataaataaataataatatatatatattaaaacttattttattatttttct	50	96
	Maudiozyma serrabonitensis	GCA_030571355.1	13.24	JAJLXS010000055.1	8	atcatgtgatcaatattaataatcttatatttttattttactttttaaaatttggatTGTTTACGTTTACCGAACATTAAACC	atcatgtg	TGTTTACGTTTACCGAACATTAAACC	atcaatattaataatcttatatttttattttactttttaaaatttggat	49	89.8
	Maudiozyma serrabonitensis	GCA_030571355.1	13.24	JAJLXS010000058.1	9	ATCACgtttttatatttgtattatcttatttttatttttttatttgaataaattatttgtataCGCTATCcgaaataatttat	ATCACgtt	tgtataCGCTATCcgaaataatttat	tttatatttgtattatcttatttttatttttttatttgaataaattatt	49	93.88
	Maudiozyma serrabonitensis	GCA_030571355.1	13.24	JAJLXS010000063.1	10	TTCACgtgataatttaaaaataaatattataattttataaaatataaaaaataaatttgtgTACTGTTACCGAAAAACAAGAT	TTCACgtg	tgtgTACTGTTACCGAAAAACAAGAT	ataatttaaaaataaatattataattttataaaatataaaaaataaatt	49	100
	Maudiozyma serrabonitensis	GCA_030571355.1	13.24	JAJLXS010000092.1	11	ATCACGTGACAGTACAAAATTTActtaaaagataaaattatatataagaaaaagaattgtGAGCGCTTACcgaaatatataaa	ATCACGTG	tgtGAGCGCTTACcgaaatatataaa	ACAGTACAAAATTTActtaaaagataaaattatatataagaaaaagaat	49	85.71
	Kazachstania martiniae	GCA_003708925.3	11.72	PPOM03000311.1	1	ACCACGTGcttaaaacaaatattttatcttattgaaataatataaattttactTATATTGTGTACGCGAACCGAAACAttaaaa	ACCACGTG	TGTGTACGCGAACCGAAACAttaaaa	cttaaaacaaatattttatcttattgaaataatataaattttactTATAT	50	90
	Kazachstania martiniae	GCA_003708925.3	11.72	PPOM03000312.1	2	atcACCTGATTAAagtaaaatttaaattagttttaatatttaaaataaaaattaattttgtGTACGCTAACCGAATAATAAACA	atcACCTG	tgtGTACGCTAACCGAATAATAAACA	ATTAAagtaaaatttaaattagttttaatatttaaaataaaaattaattt	50	96
	Kazachstania martiniae	GCA_003708925.3	11.72	PPOM03000313.1	3	ATCATGTGATTAATtgagaaaaaaaacatttttattaaatacatttaaaaatattattgtttacGCTTTCCGAAAATCATATA	ATCATGTG	tgtttacGCTTTCCGAAAATCATATA	ATTAATtgagaaaaaaaacatttttattaaatacatttaaaaatattat	49	91.84
	Kazachstania martiniae	GCA_003708925.3	11.72	PPOM03000331.1	4	tGCACGTGatagtaaataataatatctactatttgttttatatttaatatattatcttGTGTGCGCGATCCGAAACAAAAAAC	tGCACGTG	tGTGTGCGCGATCCGAAACAAAAAAC	atagtaaataataatatctactatttgttttatatttaatatattatct	49	89.8
	Kazachstania martiniae	GCA_003708925.3	11.72	PPOM03000347.1	5	ATCATGTGacaaagaattttaaatttaaaagataaaaaaaaatactaatttattttttgtctACGCTTACCGAAAATAAAGTA	ATCATGTG	tgtctACGCTTACCGAAAATAAAGTA	acaaagaattttaaatttaaaagataaaaaaaaatactaatttattttt	49	91.84
	Kazachstania martiniae	GCA_003708925.3	11.72	PPOM03000357.1	6	ttcacgtggtaaataataaaagattaattatattaaaaaaataaaaaagaagtaGTTTGTATACGCGAACCGAAAGACATAAA	ttcacgtg	TGTATACGCGAACCGAAAGACATAAA	gtaaataataaaagattaattatattaaaaaaataaaaaagaagtaGTT	49	89.8
	Kazachstania martiniae	GCA_003708925.3	11.72	PPOM03000367.1	7	ATCACATGACagtttttaattttatttcaaattttatttattataaacaaTCCGGTTTTGTATACGCAAGCCgaaatgaaaaag	ATCACATG	TGTATACGCAAGCCgaaatgaaaaag	ACagtttttaattttatttcaaattttatttattataaacaaTCCGGTTT	50	84
	Kazachstania martiniae	GCA_003708925.3	11.72	PPOM03000375.1	8	GTCACATGATATAactaaaataataaattatttataaaaactaaaacaaatatatattgtttacGCGAGCCGAACAAATAAAG	GTCACATG	tgtttacGCGAGCCGAACAAATAAAG	ATATAactaaaataataaattatttataaaaactaaaacaaatatatat	49	93.88
	Kazachstania martiniae	GCA_003708925.3	11.72	PPOM03000380.1	9	TTCACgtgataatgaaaaataatttatacatttaatttaaatatttaattaataaattgtaAACGCTTACcgaaatataaaaa	TTCACgtg	tgtaAACGCTTACcgaaatataaaaa	ataatgaaaaataatttatacatttaatttaaatatttaattaataaat	49	95.92
	Kazachstania martiniae	GCA_003708925.3	11.72	PPOM03000381.1	10	GGCACGTGGACATTagttattttgttttttttatttttatagtttttatttgaagTTTGTGTACGGAATCCGAAGATAGGTTA	GGCACGTG	TGTGTACGGAATCCGAAGATAGGTTA	GACATTagttattttgttttttttatttttatagtttttatttgaagTT	49	85.71
	Kazachstania martiniae	GCA_003708925.3	11.72	PPOM03000383.1	11	atcatgtgactatattattttatttcataatagtttatttttatttcgCATAATAGATTGTCTGCGCTTGCcgaaaagaaaaga	atcatgtg	TGTCTGCGCTTGCcgaaaagaaaaga	actatattattttatttcataatagtttatttttatttcgCATAATAGAT	50	86
	Kazachstania martiniae	GCA_003708925.3	11.72	PPOM03000383.1	12	TGCACgtgaatatttatatttatttttcatgTTTTTactataattttaattagTAAATTGTTTACTGTTGCCGAACGTGTTACA	TGCACgtg	TGTTTACTGTTGCCGAACGTGTTACA	aatatttatatttatttttcatgTTTTTactataattttaattagTAAAT	50	92
	Sungouiozyma ichnusensis	GCA_030580495.1	10.12	JAKTTC010000001.1	1	tgcACGTgataatatgaatatttCTAAAACGTATTTTATATTATTGTTTTATTAGATGTTGTGTACGCTTTCcgaattagagaaa	tgcACGTg	TGTGTACGCTTTCcgaattagagaaa	ataatatgaatatttCTAAAACGTATTTTATATTATTGTTTTATTAGATGT	51	86.27
	Sungouiozyma ichnusensis	GCA_030580495.1	10.12	JAKTTC010000002.1	2	ATCATGTGacatttgaatatattcgtataatatatatttaaaaacatttttatGTTTTTGTGTACGGTTTCCGAAagcatatat	ATCATGTG	TGTGTACGGTTTCCGAAagcatatat	acatttgaatatattcgtataatatatatttaaaaacatttttatGTTTT	50	88
	Sungouiozyma ichnusensis	GCA_030580495.1	10.12	JAKTTC010000003.1	3	ATCATATGACTtatgaaaattatataaataaaatattttaaattcacATATTAGATATTGTGTACGCGTTCCGAATAATAAACA	ATCATATG	TGTGTACGCGTTCCGAATAATAAACA	ACTtatgaaaattatataaataaaatattttaaattcacATATTAGATAT	50	90
	Sungouiozyma ichnusensis	GCA_030580495.1	10.12	JAKTTC010000004.1	4	TTCACGtgcttatatatatactttTGTTCATatcataaaatattttagtttaataatttgtgTACGCATTCCGAACACTGTATT	TTCACGtg	tgtgTACGCATTCCGAACACTGTATT	cttatatatatactttTGTTCATatcataaaatattttagtttaataatt	50	88
	Sungouiozyma ichnusensis	GCA_030580495.1	10.12	JAKTTC010000005.1	5	ATCACGTGTCAcataaaagaaaatattttcataatattaatattttctaacTTGATATTGTGTACGGTTACCGAAAcattaaaa	ATCACGTG	TGTGTACGGTTACCGAAAcattaaaa	TCAcataaaagaaaatattttcataatattaatattttctaacTTGATAT	50	86
	Sungouiozyma ichnusensis	GCA_030580495.1	10.12	JAKTTC010000006.1	6	TTCACGTGAACTTGattataaaaatatattattcttAAACATATGTAAAATATAATTTGTATACGCGTTCCGAATACCTAGAA	TTCACGTG	TGTATACGCGTTCCGAATACCTAGAA	AACTTGattataaaaatatattattcttAAACATATGTAAAATATAATT	49	89.8
	Sungouiozyma ichnusensis	GCA_030580495.1	10.12	JAKTTC010000010.1	7	GGCACGTGTCTAAGTAATAAAAACATTAGCAATACAAATATATGTTTTGTTACAATATTGTGTACGCGTTCCGAAAATACTAAG	GGCACGTG	TGTGTACGCGTTCCGAAAATACTAAG	TCTAAGTAATAAAAACATTAGCAATACAAATATATGTTTTGTTACAATAT	50	82
	Sungouiozyma ichnusensis	GCA_030580495.1	10.12	JAKTTC010000017.1	8	GTCAcatgatattgaaatatatgGAAAGTAAAAAATAAACtattcaagaaatataaATTGTGTACGGATTCCGAACATATAATA	GTCAcatg	TGTGTACGGATTCCGAACATATAATA	atattgaaatatatgGAAAGTAAAAAATAAACtattcaagaaatataaAT	50	86
	Sungouiozyma intestinalis	GCA_003708845.3	9.874	PPOJ03000003.1	1	TGCACGTGCctaatatatattttaatgtattattgaacaaatataATATGTTTATCTTTTGTGTACGCTTACCGAAATAATTTTC	TGCACGTG	TGTGTACGCTTACCGAAATAATTTTC	CctaatatatattttaatgtattattgaacaaatataATATGTTTATCTTT	51	86.27
	Sungouiozyma intestinalis	GCA_003708845.3	9.874	PPOJ03000007.1	2	ATCATGTGATaattaaaaatattaagTCTATTTATCTATACTTAATACGTATATCACTTGTGTACGCCTTCCGAATATCAGATG	ATCATGTG	TGTGTACGCCTTCCGAATATCAGATG	ATaattaaaaatattaagTCTATTTATCTATACTTAATACGTATATCACT	50	84
	Sungouiozyma intestinalis	GCA_003708845.3	9.874	PPOJ03000011.1	3	AACACGTGTTATATGAAagttatatataattaaagaaaattatagatagatatatatttgtGTACGCCTTCCGACTGCTAATAG	AACACGTG	tgtGTACGCCTTCCGACTGCTAATAG	TTATATGAAagttatatataattaaagaaaattatagatagatatatatt	50	90
	Sungouiozyma intestinalis	GCA_003708845.3	9.874	PPOJ03000017.1	4	ATCATATGACTTCtttatattatttatattatttaaaatatttaatACTATATACATTGTGTACGTGTTCCGAAAATATAAAA	ATCATATG	TGTGTACGTGTTCCGAAAATATAAAA	ACTTCtttatattatttatattatttaaaatatttaatACTATATACAT	49	91.84
	Sungouiozyma intestinalis	GCA_003708845.3	9.874	PPOJ03000025.1	5	cTCACGTGCAGTAAAATATATTTATAGTAaaagatattttcattttgaaaatgtatACTGTGTACGCCTTCCGAAATGATATAA	cTCACGTG	TGTGTACGCCTTCCGAAATGATATAA	CAGTAAAATATATTTATAGTAaaagatattttcattttgaaaatgtatAC	50	84
	Sungouiozyma intestinalis	GCA_003708845.3	9.874	PPOJ03000026.1	6	CTCACGTGTATATATCAAAGTATTttatattatcaaaattaaAATATGAAATTATATATTGTGTACGTATTCCgaaatattattt	CTCACGTG	TGTGTACGTATTCCgaaatattattt	TATATATCAAAGTATTttatattatcaaaattaaAATATGAAATTATATAT	51	92.16
	Sungouiozyma intestinalis	GCA_003708845.3	9.874	PPOJ03000030.1	7	ATCATGTGATaagataaaaaaatatatttttattaaaatattttataaTTTTGCAGTTTGTGTACGATTACCGAACATAAATAA	ATCATGTG	TGTGTACGATTACCGAACATAAATAA	ATaagataaaaaaatatatttttattaaaatattttataaTTTTGCAGTT	50	92
	Sungouiozyma intestinalis	GCA_003708845.3	9.874	PPOJ03000031.1	8	TACACGTGCACATTGAATATTTCTATACTTTAAAAACATAATATATAACAGTATAGTTTGTGTACGCGTACCGAAAATATAAAA	TACACGTG	TGTGTACGCGTACCGAAAATATAAAA	CACATTGAATATTTCTATACTTTAAAAACATAATATATAACAGTATAGTT	50	82
	Kazachstania bromeliacearum	GCA_003708535.3	11.24	PPOP03000003.1	1	TACACGTGATATATtagaaaaatattaatttattattttaatgtTCAAATACAGATATGTATACGCTAACcgaaaatatataa	TACACGTG	TGTATACGCTAACcgaaaatatataa	ATATATtagaaaaatattaatttattattttaatgtTCAAATACAGATA	49	89.8
	Kazachstania bromeliacearum	GCA_003708535.3	11.24	PPOP03000005.1	2	GTCAGGTGGTATTTTAAATTAGtttgttattttattattatttaaataatataagTTTGTATGCGATATCCGAAACCAATTTA	GTCAGGTG	TGTATGCGATATCCGAAACCAATTTA	GTATTTTAAATTAGtttgttattttattattatttaaataatataagTT	49	91.84
	Kazachstania bromeliacearum	GCA_003708535.3	11.24	PPOP03000008.1	3	atcagCTGATAAAAATAGTATTTATgtaaaaattattttaataatcAGAGTGTATATTGTGTGCGTAATCCGAAATAAgcaaa	atcagCTG	TGTGTGCGTAATCCGAAATAAgcaaa	ATAAAAATAGTATTTATgtaaaaattattttaataatcAGAGTGTATAT	49	87.76
	Kazachstania bromeliacearum	GCA_003708535.3	11.24	PPOP03000009.1	4	atcatgtgataaataaatattaatattaaatattttataatatatatattataaaattgtGCGCTTAGTCCGAACacttttaa	atcatgtg	tgtGCGCTTAGTCCGAACacttttaa	ataaataaatattaatattaaatattttataatatatatattataaaat	49	100
	Kazachstania bromeliacearum	GCA_003708535.3	11.24	PPOP03000016.1	5	ATCATAtgatatataaaaatatatataaattacaaatatttaaaataattttaaaattgtataCGTTTACCGAACATTTTACT	ATCATAtg	tgtataCGTTTACCGAACATTTTACT	atatataaaaatatatataaattacaaatatttaaaataattttaaaat	49	97.96
	Kazachstania bromeliacearum	GCA_003708535.3	11.24	PPOP03000018.1	6	atCACATGATAGttgtaaaattatttacattTTTACTTTGttttataaaataaaagaatGTACACGCAAGCCGAACGTGCAAAA	atCACATG	tGTACACGCAAGCCGAACGTGCAAAA	ATAGttgtaaaattatttacattTTTACTTTGttttataaaataaaagaa	50	88
	Kazachstania bromeliacearum	GCA_003708535.3	11.24	PPOP03000061.1	7	agCACGTGAGTAATAagtatttttatttaatatacttttgattttttaaatcTATAAATGTGTGCGTCAACCGAACAGATGATT	agCACGTG	TGTGTGCGTCAACCGAACAGATGATT	AGTAATAagtatttttatttaatatacttttgattttttaaatcTATAAA	50	90
	Kazachstania bromeliacearum	GCA_003708535.3	11.24	PPOP03000072.1	8	ATCACATgataaaagaaaaaatactaatttaatattataattaataattaaaaagTTTGTGTACTTAATCCGACaacaaaaaa	ATCACATg	TGTGTACTTAATCCGACaacaaaaaa	ataaaagaaaaaatactaatttaatattataattaataattaaaaagTT	49	93.88
	Kazachstania bromeliacearum	GCA_003708535.3	11.24	PPOP03000073.1	9	ATCACCTgataattaatatatatttatttaaaatttattattgtttatataATACTTCTGTTACTGTTTCCGAaccaaaaaaa	ATCACCTg	CTGTTACTGTTTCCGAaccaaaaaaa	ataattaatatatatttatttaaaatttattattgtttatataATACTT	49	95.92
	Kazachstania bromeliacearum	GCA_003708535.3	11.24	PPOP03000086.1	10	AGCAGGTGATAAAACTCTTTTTTTAAGaatatttgttttatttaaaataaacatGATTGTGTGCGTATACcgaatatataaaa	AGCAGGTG	TGTGTGCGTATACcgaatatataaaa	ATAAAACTCTTTTTTTAAGaatatttgttttatttaaaataaacatGAT	49	87.76
	Huiozyma naganishii	GCA_000348985.1	10.85	HE978314.1	1	GTCAGCTGATAGTTTTTACTTTTTTAATATTgattttttatttttaataACTATGTTTGTTTGTGAAATTTATCTAAatagtt	GTCAGCTG	TGTTTGTGAAATTTATCTAAatagtt	ATAGTTTTTACTTTTTTAATATTgattttttatttttaataACTATGTT	49	89.8
	Huiozyma naganishii	GCA_000348985.1	10.85	HE978315.1	2	GTCACATGATTAtaaatttgtttttttgttattaAATATAATAAACTAAATTTTAGATTGGTTGTGATAAAGTCAAATAATATA	GTCACATG	TGGTTGTGATAAAGTCAAATAATATA	ATTAtaaatttgtttttttgttattaAATATAATAAACTAAATTTTAGAT	50	92
	Huiozyma naganishii	GCA_000348985.1	10.85	HE978316.1	3	GTCATGTGATCtcatcaaaaaaataaaataattttATAAATTATTTAAATAATAGTTTGGTTATGCTAAGCAGTTGTATTTTT	GTCATGTG	TGGTTATGCTAAGCAGTTGTATTTTT	ATCtcatcaaaaaaataaaataattttATAAATTATTTAAATAATAGTT	49	91.84
	Huiozyma naganishii	GCA_000348985.1	10.85	HE978317.1	4	gtcacgtgaaaaataataattCCTTaatatttcaaaataaCTTTTAAAAACGTATATATTTTGTGTAAAGAAAAAGTAATAAAAAAG	gtcacgtg	TGTGTAAAGAAAAAGTAATAAAAAAG	aaaaataataattCCTTaatatttcaaaataaCTTTTAAAAACGTATATATTT	53	88.68
	Huiozyma naganishii	GCA_000348985.1	10.85	HE978318.1	5	ATCATGTGAATAATAATTATTTTTTAATAATTAGAAATAATATTTGATTGTTTAATATGTTTATGTCATTTTGAATTAAAAAG	ATCATGTG	TGTTTATGTCATTTTGAATTAAAAAG	AATAATAATTATTTTTTAATAATTAGAAATAATATTTGATTGTTTAATA	49	93.88
	Huiozyma naganishii	GCA_000348985.1	10.85	HE978319.1	6	ATCACCTGACAATTTACATTAAAATCTAATTTTTTCATAATTATTAAAATATTTAATTGGGTGGGGTAAATTCAAAAATTAAG	ATCACCTG	TGGGTGGGGTAAATTCAAAAATTAAG	ACAATTTACATTAAAATCTAATTTTTTCATAATTATTAAAATATTTAAT	49	91.84
	Huiozyma naganishii	GCA_000348985.1	10.85	HE978320.1	7	ATCATGTGCATAGTTATTATTTTGTATTAGTAATAATATAATATTAAGATTGTGATATGTATATGCAATTTTTAACTAAAAAT	ATCATGTG	TGTATATGCAATTTTTAACTAAAAAT	CATAGTTATTATTTTGTATTAGTAATAATATAATATTAAGATTGTGATA	49	85.71
	Huiozyma naganishii	GCA_000348985.1	10.85	HE978321.1	8	atcaTGTGACTATAAATAATATTTAttataaataaaataaatttataatatatatattgtgTATGCTATTTTGTATAAGTTGC	atcaTGTG	tgtgTATGCTATTTTGTATAAGTTGC	ACTATAAATAATATTTAttataaataaaataaatttataatatatatat	49	97.96
	Huiozyma naganishii	GCA_000348985.1	10.85	HE978322.1	9	ATCAGGTGATCTTTTAAGATTATTTATTAAAATTAATAACTTTAAAATAATATCAAATGTGTGTGCaatcaaaacaaaattat	ATCAGGTG	TGTGTGTGCaatcaaaacaaaattat	ATCTTTTAAGATTATTTATTAAAATTAATAACTTTAAAATAATATCAAA	49	91.84
	Huiozyma naganishii	GCA_000348985.1	10.85	HE978323.1	10	GTCACATGATTAtaaatttgtttttttgttattaAATATAATAAACTAAATTTTAGATTAGTTGTGATAAAGTTAAATAACATA	GTCACATG	TAGTTGTGATAAAGTTAAATAACATA	ATTAtaaatttgtttttttgttattaAATATAATAAACTAAATTTTAGAT	50	92
	Huiozyma naganishii	GCA_000348985.1	10.85	HE978324.1	11	TTCATGTGATAaatattatttttgttatttgaaatatattttAAAAAATAGTTTGTTTAGGTAAAATTAAAATGTTTTA	TTCATGTG	TGTTTAGGTAAAATTAAAATGTTTTA	ATAaatattatttttgttatttgaaatatattttAAAAAATAGTT	45	93.33
	Huiozyma naganishii	GCA_000348985.1	10.85	HE978325.1	12	ATCCCGTGATTTCAAAAATTAGTTTATTAAATTTAAATTATTTTATATCTCTTGAATTGTGTGTGCAAAAGAAAGTAAATATT	ATCCCGTG	TGTGTGTGCAAAAGAAAGTAAATATT	ATTTCAAAAATTAGTTTATTAAATTTAAATTATTTTATATCTCTTGAAT	49	89.8
	Huiozyma naganishii	GCA_000348985.1	10.85	HE978326.1	13	TTCATGTGATaaaatattattttttgttatttgaaatatattttaaaaaaatagtTTGTTTAGGTAAAATTAAAATGTTTTA	TTCATGTG	TGTTTAGGTAAAATTAAAATGTTTTA	ATaaaatattattttttgttatttgaaatatattttaaaaaaatagtT	48	93.75
	Huiozyma sinensis	GCA_030705205.1	11.76	JANIWX010000054.1	1	GTCATATGATTCTATATAATAAAAACTAATTTTTGGTTAATTACTAAAATAGTATTTTGGTTACGCTAAATTAACAAGAATTA	GTCATATG	TGGTTACGCTAAATTAACAAGAATTA	ATTCTATATAATAAAAACTAATTTTTGGTTAATTACTAAAATAGTATTT	49	87.76
	Huiozyma sinensis	GCA_030705205.1	11.76	JANIWX010000071.1	2	GTCAGCTGATGGTTTTATATTTTTAAATATTGTGTTATTATTTTTAGAAACTATGTTTGTTTGTGAAATGTGAATAAATAATT	GTCAGCTG	TGTTTGTGAAATGTGAATAAATAATT	ATGGTTTTATATTTTTAAATATTGTGTTATTATTTTTAGAAACTATGTT	49	85.71
	Huiozyma sinensis	GCA_030705205.1	11.76	JANIWX010000077.1	3	ATCATGTGAGTAATAATTTTAAAAATtaaatataatataatattTAATATATTAATATGTATAAGCTAACTGGTAATAAATCA	ATCATGTG	TGTATAAGCTAACTGGTAATAAATCA	AGTAATAATTTTAAAAATtaaatataatataatattTAATATATTAATA	49	97.96
	Huiozyma sinensis	GCA_030705205.1	11.76	JANIWX010000090.1	4	ATCATGTGATTATATGAAATAATATTAGTTGATAGAATTATTTAGCTTTTCAGTATTTGTATATGTGATATAAAAAACTGTCA	ATCATGTG	TGTATATGTGATATAAAAAACTGTCA	ATTATATGAAATAATATTAGTTGATAGAATTATTTAGCTTTTCAGTATT	49	83.67
	Huiozyma sinensis	GCA_030705205.1	11.76	JANIWX010000096.1	5	ATCATGTGAATAATAATTTTAAAAATTAAATATAGTATAATATTTGGTATATGGATATGTTTATGCTAATTGTAATTTAAAAA	ATCATGTG	TGTTTATGCTAATTGTAATTTAAAAA	AATAATAATTTTAAAAATTAAATATAGTATAATATTTGGTATATGGATA	49	89.8
	Huiozyma sinensis	GCA_030705205.1	11.76	JANIWX010000107.1	6	ATCACCTGATAAGTTAAAATAATAAGTACTTTTATAATAATTATTAAAATCTTTAATTGGTTGGGGTAAATGAAAAATTAATA	ATCACCTG	TGGTTGGGGTAAATGAAAAATTAATA	ATAAGTTAAAATAATAAGTACTTTTATAATAATTATTAAAATCTTTAAT	49	91.84
	Huiozyma sinensis	GCA_030705205.1	11.76	JANIWX010000112.1	7	GTCTCGTGACCTTTTATAATTATTATACAATGTTATTTTAATTTTCAATTCTTAATATGTTTGtgcaaaataaaaagaaacat	GTCTCGTG	TGTTTGtgcaaaataaaaagaaacat	ACCTTTTATAATTATTATACAATGTTATTTTAATTTTCAATTCTTAATA	49	87.76
	Huiozyma sinensis	GCA_030705205.1	11.76	JANIWX010000124.1	8	ATCACGTGAATAATTATTTGAAGGTTTAAAAATATTAAAATATTTAATATAGTATTCTGTATAGGCTGTCCGGTAGAATTGAC	ATCACGTG	TGTATAGGCTGTCCGGTAGAATTGAC	AATAATTATTTGAAGGTTTAAAAATATTAAAATATTTAATATAGTATTC	49	89.8
	Huiozyma sinensis	GCA_030705205.1	11.76	JANIWX010000132.1	9	ATCACGTGATACTATATTATAATGATATATTTAAAAATAAGTATTAAGATTGTAGATTGCCTATGCAAAATATATGTAATAGA	ATCACGTG	TGCCTATGCAAAATATATGTAATAGA	ATACTATATTATAATGATATATTTAAAAATAAGTATTAAGATTGTAGAT	49	87.76
	Huiozyma sinensis	GCA_030705205.1	11.76	JANIWX010000140.1	10	ATCATGTGAATAGTTATTTTAAAAATTAAATATAATTGAATATTTAATATTTTAATATGTATGAGCTATCGTTTAATAAACTA	ATCATGTG	TGTATGAGCTATCGTTTAATAAACTA	AATAGTTATTTTAAAAATTAAATATAATTGAATATTTAATATTTTAATA	49	95.92
	Huiozyma sinensis	GCA_030705205.1	11.76	JANIWX010000147.1	11	ATCACATGGTATCTAATAATTATTCTATTTTAAAACATAATAATTAAAATTTAAAATTGGTTGCGACAACTTTGAATAATACa	ATCACATG	TGGTTGCGACAACTTTGAATAATACa	GTATCTAATAATTATTCTATTTTAAAACATAATAATTAAAATTTAAAAT	49	91.84
	Huiozyma sinensis	GCA_030705205.1	11.76	JANIWX010000233.1	12	atcaTGTGATATTAACAATAATTTCTTTTATCTATATTAAATTattaatatatatattgtgTATGCTATATAGTAATATAAAA	atcaTGTG	tgtgTATGCTATATAGTAATATAAAA	ATATTAACAATAATTTCTTTTATCTATATTAAATTattaatatatatat	49	93.88
	Huiozyma sinensis	GCA_030705205.1	11.76	JANIWX010000274.1	13	ATCAGGTGATTCTTTAAAGTTTCTAGTAAATGGAAAATAATTTTCAATAGTAGTAACTGTGTGTGCAATCCGAACAAAATAAA	ATCAGGTG	TGTGTGTGCAATCCGAACAAAATAAA	ATTCTTTAAAGTTTCTAGTAAATGGAAAATAATTTTCAATAGTAGTAAC	49	79.59
	Kazachstania taianensis	GCA_003708865.2	13.55	PPOK02000007.1	1	ATCATGTGATGGATAATTACTTTTGTATAATTTTAAACTCTTATCAGTttaatatatgtatgtgCTTACCGGAAAAAGTAAA	ATCATGTG	tgtatgtgCTTACCGGAAAAAGTAAA	ATGGATAATTACTTTTGTATAATTTTAAACTCTTATCAGTttaatata	48	83.33
	Kazachstania taianensis	GCA_003708865.2	13.55	PPOK02000016.1	2	ATCACATGCACATGAATATTATAAGCTCACtgactttttattttcgtatttaatatatgtgtgtgcTAAccgaaaagaaataa	ATCACATG	tgtgtgtgcTAAccgaaaagaaataa	CACATGAATATTATAAGCTCACtgactttttattttcgtatttaatata	49	77.55
	Kazachstania taianensis	GCA_003708865.2	13.55	PPOK02000034.1	3	ATCACATgctttaataatattttatattaaGCCGTAATTTTAATAATGTTTGCAAGATTGTATATGTTTACCGAAATTGTAAAA	ATCACATg	TGTATATGTTTACCGAAATTGTAAAA	ctttaataatattttatattaaGCCGTAATTTTAATAATGTTTGCAAGAT	50	82
	Kazachstania taianensis	GCA_003708865.2	13.55	PPOK02000039.1	4	atcatatgattattaaattttatttaattGTTTAATTGTTTTGTTATTGTAACACTTGTGTATGCATTCCggttttattttc	atcatatg	TGTGTATGCATTCCggttttattttc	attattaaattttatttaattGTTTAATTGTTTTGTTATTGTAACACT	48	87.5
	Kazachstania taianensis	GCA_003708865.2	13.55	PPOK02000040.1	5	ATCACATGacataaaaataattttattcaattggTAATGCTTTAAGTAATATAGATTCTGGTTGTGCTTACCGAACAAGTAATA	ATCACATG	TGGTTGTGCTTACCGAACAAGTAATA	acataaaaataattttattcaattggTAATGCTTTAAGTAATATAGATTC	50	82
	Kazachstania taianensis	GCA_003708865.2	13.55	PPOK02000044.1	6	ATCACATGATatagtattattttttcaattgaTAATGCTTTAAGTAATATAGATTTTGGTTGTGCTTACCGAAAAagtaata	ATCACATG	TGGTTGTGCTTACCGAAAAagtaata	ATatagtattattttttcaattgaTAATGCTTTAAGTAATATAGATTT	48	85.42
	Kazachstania taianensis	GCA_003708865.2	13.55	PPOK02000045.1	7	ATCATGTGATAGATAAACTTATTTTACTATCTATTAAATTTACCTGCCTATTATAACTTTGTATATGTTTACCGGAAAGTAATTC	ATCATGTG	TGTATATGTTTACCGGAAAGTAATTC	ATAGATAAACTTATTTTACTATCTATTAAATTTACCTGCCTATTATAACTT	51	80.39
	Kazachstania taianensis	GCA_003708865.2	13.55	PPOK02000049.1	8	atcacatGATATTTAACAATTGTGCAAATAACTATATTTCAAATCTTGTTGCTATTTGTACGTGCATACcgaatatataaat	atcacatG	TGTACGTGCATACcgaatatataaat	ATATTTAACAATTGTGCAAATAACTATATTTCAAATCTTGTTGCTATT	48	79.17
	Kazachstania taianensis	GCA_003708865.2	13.55	PPOK02000065.1	9	ATCATCTGATTCTTAAATAGTTTTTAAATAtttagagaatattaattaAAGATAAATTGCATGTGCTTACCGAAGTAATATCT	ATCATCTG	TGCATGTGCTTACCGAAGTAATATCT	ATTCTTAAATAGTTTTTAAATAtttagagaatattaattaAAGATAAAT	49	89.8
	Kazachstania taianensis	GCA_003708865.2	13.55	PPOK02000074.1	10	ATCACATGATATAAGGTAGTTTTTCtcaattagtaatattatttaaaatattaattCTGGTTGTGCTTACCGAAAGAGTAACA	ATCACATG	TGGTTGTGCTTACCGAAAGAGTAACA	ATATAAGGTAGTTTTTCtcaattagtaatattatttaaaatattaattC	49	85.71
	Kazachstania taianensis	GCA_003708865.2	13.55	PPOK02000082.1	11	atcacaTGATATCAAAATAATTTTGTTTAATTGATAATGCTTTAAGTAATATAGATTCTGGTTGTGCTTACCGAAAAAGTAATA	atcacaTG	TGGTTGTGCTTACCGAAAAAGTAATA	ATATCAAAATAATTTTGTTTAATTGATAATGCTTTAAGTAATATAGATTC	50	84
	Kazachstania taianensis	GCA_003708865.2	13.55	PPOK02000089.1	12	ATCATGTGATTGCctaagaaaatatattattctaaATTACTATCAAAATATGACAATGTATGCGCTTACCGAGAGAAGATAG	ATCATGTG	TGTATGCGCTTACCGAGAGAAGATAG	ATTGCctaagaaaatatattattctaaATTACTATCAAAATATGACAA	48	81.25
	Kazachstania taianensis	GCA_003708865.2	13.55	PPOK02000099.1	13	gTCAGCTGATTACTATTTATTCTCTAGAATcctattttatttatactagaaaatatttggtGTGGTTACCGAAAGTATTTGC	gTCAGCTG	ttggtGTGGTTACCGAAAGTATTTGC	ATTACTATTTATTCTCTAGAATcctattttatttatactagaaaatat	48	83.33
	Kazachstania taianensis	GCA_003708865.2	13.55	PPOK02000107.1	14	AACATGTGATAATCATTATTTAAGTTAATTGCAAACtttaatatcttcatttaTATTTGTGAATGCTTGCCgaattaatatat	AACATGTG	TGTGAATGCTTGCCgaattaatatat	ATAATCATTATTTAAGTTAATTGCAAACtttaatatcttcatttaTATT	49	85.71
	Kazachstania taianensis	GCA_003708865.2	13.55	PPOK02000119.1	15	GTCACATGATACTATcttattttttaataatGTCCCTTTTtaaaataagaaaatatattgtgtTCGTTTACCGGCCCCATATAC	GTCACATG	tgtgtTCGTTTACCGGCCCCATATAC	ATACTATcttattttttaataatGTCCCTTTTtaaaataagaaaatatat	50	86
	Kazachstania taianensis	GCA_003708865.2	13.55	PPOK02000128.1	16	atcacatgatatataaataattttctttaattGATAATGCTTTAAGTAGTATAGATTTTGGTTGTGCTTACCGAACCAGTAATA	atcacatg	TGGTTGTGCTTACCGAACCAGTAATA	atatataaataattttctttaattGATAATGCTTTAAGTAGTATAGATTT	50	86
	Grigorovia jiainica	GCA_030571715.1	14.48	JAJLYE010000002.1	1	ACtatacaaaattttaaattttaacaaagtttaaatttatatatattttaaagtaTGGTTTGTAGGTGGTTACCGAACTGATTTAA	?	TGTAGGTGGTTACCGAACTGATTTAA	?	NA	NA
	Grigorovia jiainica	GCA_030571715.1	14.48	JAJLYE010000005.1	2	aatattgaacttACTTTAACAAAATCAATCTTTAGATTGGAACTAACAATATTTGTAACATTGATTTGCATACCggtttttaataa	?	TTGATTTGCATACCggtttttaataa	?	NA	NA
	Grigorovia jiainica	GCA_030571715.1	14.48	JAJLYE010000009.1	3	ttaatttgtaaaatttataaaaaaaatgttttgaggtttttttatttggttttctttattttgtttaggTTACCGTTTACAAATTG	?	ttgtttaggTTACCGTTTACAAATTG	?	NA	NA
	Grigorovia jiainica	GCA_030571715.1	14.48	JAJLYE010000016.1	4	GTATTTAACCTTGTTGTTTTTCCGTTTTGTgtaaaattaccattacttcaatattgaatttgtaTCAGCGTAAcgaaacaaaataa	?	tgtaTCAGCGTAAcgaaacaaaataa	?	NA	NA
	Grigorovia jiainica	GCA_030571715.1	14.48	JAJLYE010000025.1	5	tCCTTGAATATATTCTCAAATGGTCGaagttttattttactaCCATCTataagataaaattttttatgtTTACCGTTACTcgaaaa	?	tttttatgtTTACCGTTACTcgaaaa	?	NA	NA
	Grigorovia jiainica	GCA_030571715.1	14.48	JAJLYE010000027.1	6	TGTTGTCGATTGTGCCCCCCAAGGGTCATCATCGATATTATTTGAGTCAAAATTCATAGCTGTTTTTGTGTAACATTAAACTAATA	?	TGTTTTTGTGTAACATTAAACTAATA	?	NA	NA
	Grigorovia jiainica	GCA_030571715.1	14.48	JAJLYE010000031.1	7	ttatttaccaattttcaataattggaATCACATGAATTCAAATTGTagtattttaaatattgtattggatttacaaaatttaatta	?	tgtattggatttacaaaatttaatta	?	NA	NA
	Grigorovia jiainica	GCA_030571715.1	14.48	JAJLYE010000032.1	8	AGCTACCATCATCCTTAACAAATCTGCCCTTAAATTGCTTGTatgtaattataattttatttgatatgTTTTCCAACCCagtataa	?	ttgatatgTTTTCCAACCCagtataa	?	NA	NA
	Grigorovia jiainica	GCA_030571715.1	14.48	JAJLYE010000040.1	9	GGAGATAAATCAAACAACTTAAAaacattaatatcatttattactttatttaaaaataaatttatatgattaacgattaaattaat	?	tttatatgattaacgattaaattaat	?	NA	NA
	Grigorovia jiainica	GCA_030571715.1	14.48	JAJLYE010000057.1	10	AAGAACAATCAGGTGAAGACAAACAATAATgtgatataaatatataaaaatataaaaaatataatttgtgtaacgaaaaaaaaaaa	?	ataatttgtgtaacgaaaaaaaaaaa	?	NA	NA
	Grigorovia jiainica	GCA_030571715.1	14.48	JAJLYE010000096.1	11	TATGGCACGTGGTTTTTGCGAGTTAGACTGCTTTGGCACGTgctgtttttttttttattttttttggttttacCGATAACAAAATT	?	tttttggttttacCGATAACAAAATT	?	NA	NA
	Grigorovia jiainica	GCA_030571715.1	14.48	JAJLYE010000117.1	12	ttatatttgtgTTGGCTTATTTCATTCAATTTGGTAGGGTTCACGTCATATCATTACATTTGTGCGGGTGTACCGAAAGACgaaaa	?	TGTGCGGGTGTACCGAAAGACgaaaa	?	NA	NA
	Grigorovia jiainica	GCA_030571715.1	14.48	JAJLYE010000240.1	13	CTTATCGATAATGTaaataagaaataaaatagaaaaaaatagataattttatatatattctGTTAATGATTAacgaaattaaatat	?	tGTTAATGATTAacgaaattaaatat	?	NA	NA
	Grigorovia jiainica	GCA_030571715.1	14.48	JAJLYE010000256.1	14	ataatcaatcaataaatcaatatataTCAGGGTTGTGGAAAAAGTAACTTGAACAAAAACTGAGTACTTTTTccgaaattttaaaa	?	TGAGTACTTTTTccgaaattttaaaa	?	NA	NA
	Grigorovia jiainica	GCA_030571715.1	14.48	JAJLYE010000261.1	15	tatttttaaaatagtCTTAAAaaccaaatatttaatacttTTAAAACATATAGTTTTATTTGGTTGAGCTTAACGTAAAACAGATA	?	TGGTTGAGCTTAACGTAAAACAGATA	?	NA	NA
	Grigorovia yakushimaensis	GCA_003709265.2	12.82	PPOC02000440.1	1	aaaacgtgatttttaaaaatacaTTTATAgtttataaattaatttcaattcaaaaaatagtTTTGCTTACCGAAACACTTTAC	aaaacgtg	tagtTTTGCTTACCGAAACACTTTAC	atttttaaaaatacaTTTATAgtttataaattaatttcaattcaaaaaa	49	91.84
	Grigorovia yakushimaensis	GCA_003709265.2	12.82	PPOC02000454.1	2	TTCACGtgacaaattaaaaatttataaatagtTTTTCAAgttaatataattttaattttaaacaagCTTACcgaaaaaataaaa	TTCACGtg	taaacaagCTTACcgaaaaaataaaa	acaaattaaaaatttataaatagtTTTTCAAgttaatataattttaattt	50	92
	Grigorovia yakushimaensis	GCA_003709265.2	12.82	PPOC02000486.1	3	ATCATGTGactaaataatattttataaatattttaaaatttatttttttattttatttgtattgGCTTTCCGAAAGCTATTAG	ATCATGTG	tgtattgGCTTTCCGAAAGCTATTAG	actaaataatattttataaatattttaaaatttatttttttattttatt	49	97.96
	Grigorovia yakushimaensis	GCA_003709265.2	12.82	PPOC02000492.1	4	TTCACgtgataataaaatataatattttaaaatacttaaatataaaaaatatttattttgttttggGTTACCgtataaataata	TTCACgtg	tgttttggGTTACCgtataaataata	ataataaaatataatattttaaaatacttaaatataaaaaatatttattt	50	98
	Grigorovia yakushimaensis	GCA_003709265.2	12.82	PPOC02000496.1	5	TGCAcgtgaaaataaaattatttagtaatttttagaaaattattttaaatatatatatgttaGAGCTTACCGAACATTTTAAA	TGCAcgtg	tgttaGAGCTTACCGAACATTTTAAA	aaaataaaattatttagtaatttttagaaaattattttaaatatatata	49	95.92
	Grigorovia yakushimaensis	GCA_003709265.2	12.82	PPOC02000505.1	6	TTCACGTgctaaaatttatatttttaaaatatttttaaaaaaaactttttaatAGTTATGTGCTAGTTTACCGAAACGTATAAA	TTCACGTg	TGTGCTAGTTTACCGAAACGTATAAA	ctaaaatttatatttttaaaatatttttaaaaaaaactttttaatAGTTA	50	94
	Grigorovia yakushimaensis	GCA_003709265.2	12.82	PPOC02000507.1	7	ttcACGTGCctttataaattataaatatttttagattatttatttaataatagaaTTTGTGTTTGTATACCGAACAAATGCAA	ttcACGTG	TGTGTTTGTATACCGAACAAATGCAA	CctttataaattataaatatttttagattatttatttaataatagaaTT	49	91.84
	Grigorovia yakushimaensis	GCA_003709265.2	12.82	PPOC02000510.1	8	GTCATGtgatcatttaaaattaaatttattttgaaaatataaatttagtttttgtTATGTATATGTTTAACGAAACAACAGTT	GTCATGtg	TGTATATGTTTAACGAAACAACAGTT	atcatttaaaattaaatttattttgaaaatataaatttagtttttgtTA	49	91.84
	Grigorovia yakushimaensis	GCA_003709265.2	12.82	PPOC02000513.1	9	GTAACGtgatataatattttattctttttgttttttaaattgttatcatatataatttgttttggTTTACcgaaacaaattaa	GTAACGtg	tgttttggTTTACcgaaacaaattaa	atataatattttattctttttgttttttaaattgttatcatatataatt	49	91.84
	Grigorovia yakushimaensis	GCA_003709265.2	12.82	PPOC02000518.1	10	GTCACgtgtattattttttaataaataatttaatttaaaataaattaaatttaacattgtGTGTGCTTAacgaaaaaattaaa	GTCACgtg	tgtGTGTGCTTAacgaaaaaattaaa	tattattttttaataaataatttaatttaaaataaattaaatttaacat	49	97.96
	Grigorovia yakushimaensis	GCA_003709265.2	12.82	PPOC02000519.1	11	ATCACGtgattattttaaaatttattaaagttGAACATTCAAATAGCAATATTAATCTGTAACGGCTTACCGAAACATTAAAG	ATCACGtg	TGTAACGGCTTACCGAAACATTAAAG	attattttaaaatttattaaagttGAACATTCAAATAGCAATATTAATC	49	85.71
	Grigorovia yakushimaensis	GCA_003709265.2	12.82	PPOC02000521.1	12	aTCACGtgtaatattatatttttttaaactttggtatattaatttaacttttaCTTTTATGCAAGTTTACcgaaaatttattt	aTCACGtg	TATGCAAGTTTACcgaaaatttattt	taatattatatttttttaaactttggtatattaatttaacttttaCTTT	49	89.8
	Grigorovia yakushimaensis	GCA_003709265.2	12.82	PPOC02000524.1	13	ATCACATGATTTATtaagttaattttaattaattaattttaaatacttaattaaaaaagtaCGAGGTTACcgaaaacaataaa	ATCACATG	agtaCGAGGTTACcgaaaacaataaa	ATTTATtaagttaattttaattaattaattttaaatacttaattaaaaa	49	95.92
	Grigorovia yakushimaensis	GCA_003709265.2	12.82	PPOC02000525.1	14	TTCACATgtaaactaaaaatatttgaaatatttaaaaattaattttatttagtaATTTGTACAAGCTTAACTaacataaattt	TTCACATg	TGTACAAGCTTAACTaacataaattt	taaactaaaaatatttgaaatatttaaaaattaattttatttagtaATT	49	93.88
	Grigorovia yakushimaensis	GCA_003709265.2	12.82	PPOC02000527.1	15	atcaggtgatattatatttttaattaataaaattatttaatataatatatttaggTTTGTTTTTGGTTACCGAAAAAGTTTTA	atcaggtg	TGTTTTTGGTTACCGAAAAAGTTTTA	atattatatttttaattaataaaattatttaatataatatatttaggTT	49	95.92
	Grigorovia yakushimaensis	GCA_003709265.2	12.82	PPOC02000528.1	16	tgcaCGTgctaaaataaaaataatatatttttaattttattatatcagttaatttatttgctGAGCTTACCGAAAATGTAAAA	tgcaCGTg	ttgctGAGCTTACCGAAAATGTAAAA	ctaaaataaaaataatatatttttaattttattatatcagttaatttat	49	93.88
	Grigorovia humatica	GCA_030462875.1	12.47	JAMSGM010000029.1	1	ATACTACGATCGGTAATTATGTCCTCAATAATgtgttttttttcaaatttattccATTGTTCGATGTTAcccaaaaaaaatgt	ATACTACG	TGTTCGATGTTAcccaaaaaaaatgt	ATCGGTAATTATGTCCTCAATAATgtgttttttttcaaatttattccAT	49	75.51
	Grigorovia humatica	GCA_030462875.1	12.47	JAMSGM010000042.1	2	ATCAGatgattattatatattttgttactttttaaaatttaagtACAAGATTAACTCTGTACTAGTTTACCGAAAGTCAATAG	ATCAGatg	TGTACTAGTTTACCGAAAGTCAATAG	attattatatattttgttactttttaaaatttaagtACAAGATTAACTC	49	85.71
	Grigorovia humatica	GCA_030462875.1	12.47	JAMSGM010000062.1	3	TGCTGATATTAAGTGTAGTATATTGGTTAGTCATATGTTATATTGTAAAAAGCAAAAAGTTTATAGTAAgcgaaaaatttaaa	TGCTGATA	AGTTTATAGTAAgcgaaaaatttaaa	TTAAGTGTAGTATATTGGTTAGTCATATGTTATATTGTAAAAAGCAAAA	49	77.55
	Grigorovia humatica	GCA_030462875.1	12.47	JAMSGM010000073.1	4	GTCATGTGACATACTTTGATAATTCTAAATTATAGATTTTAAGTTTTAATTCAAGTTTGTTTTTGTCTACCGTATAGTGTAAA	GTCATGTG	TGTTTTTGTCTACCGTATAGTGTAAA	ACATACTTTGATAATTCTAAATTATAGATTTTAAGTTTTAATTCAAGTT	49	83.67
	Grigorovia humatica	GCA_030462875.1	12.47	JAMSGM010000091.1	5	ATCATGTGATACTAAATTAGATTTAGTATTTTTagtttttaatttttcatttttgtttgGTTAAGAGTACCGAAACGGTTTTT	ATCATGTG	tgGTTAAGAGTACCGAAACGGTTTTT	ATACTAAATTAGATTTAGTATTTTTagtttttaatttttcatttttgtt	49	87.76
	Grigorovia humatica	GCA_030462875.1	12.47	JAMSGM010000095.1	6	AACAGGTGATACTAAAAGTTATAAttacttttaatataattgttttattttcataGTTGTATAATGTTAACGAActtattttt	AACAGGTG	TGTATAATGTTAACGAActtattttt	ATACTAAAAGTTATAAttacttttaatataattgttttattttcataGT	49	87.76
	Grigorovia humatica	GCA_030462875.1	12.47	JAMSGM010000097.1	7	tgCATGTgacttttttattttttgcaTAATTTACTAAggtaattttattttcttttttggtTTTGGTTACCGAGCAAGCATTG	tgCATGTg	tggtTTTGGTTACCGAGCAAGCATTG	acttttttattttttgcaTAATTTACTAAggtaattttattttcttttt	49	85.71
	Grigorovia humatica	GCA_030462875.1	12.47	JAMSGM010000125.1	8	TTCACGTGATTGTCTAAataattgtaaatataGCAAAAATAACTATATAACTAGGTTTGTTTACGGTTACCGAAACACAATTA	TTCACGTG	TGTTTACGGTTACCGAAACACAATTA	ATTGTCTAAataattgtaaatataGCAAAAATAACTATATAACTAGGTT	49	81.63
	Grigorovia humatica	GCA_030462875.1	12.47	JAMSGM010000126.1	9	GTCATGTGATAGAAATAAAACcttttaaaaattaaaacttAAACAAAGTATATAGTTTGTTTTAGATTACCGAAATAGTGGAG	GTCATGTG	TGTTTTAGATTACCGAAATAGTGGAG	ATAGAAATAAAACcttttaaaaattaaaacttAAACAAAGTATATAGTT	49	85.71
	Grigorovia humatica	GCA_030462875.1	12.47	JAMSGM010000128.1	10	GTCACATGATATAAAACattttaattaaaaattaaacgttttatttatattctATAATGGTTTAGCTTACCGAACTATAATTA	GTCACATG	TGGTTTAGCTTACCGAACTATAATTA	ATATAAAACattttaattaaaaattaaacgttttatttatattctATAA	49	91.84
	Grigorovia humatica	GCA_030462875.1	12.47	JAMSGM010000136.1	11	GTCACCTGATTATTAAaactttaaaattaatattaaaaaattatttgtttgataGTATTGTGTAAGTTTAACGAACCATAGTTA	GTCACCTG	TGTGTAAGTTTAACGAACCATAGTTA	ATTATTAAaactttaaaattaatattaaaaaattatttgtttgataGTAT	50	92
	Grigorovia humatica	GCA_030462875.1	12.47	JAMSGM010000160.1	12	AAATTAAGAGCATGCCTTCTGTTTAACGTGGTttatattataaattttatgtTGTATTATATACGGTTACggaaaattaaaaa	AAATTAAG	TATATACGGTTACggaaaattaaaaa	AGCATGCCTTCTGTTTAACGTGGTttatattataaattttatgtTGTAT	49	73.47
	Grigorovia humatica	GCA_030462875.1	12.47	JAMSGM010000185.1	13	acCACGTGTAAGctatttttaaaatatttaattaaatagttttttaatattttagaTTGTATTGGATTACCGAATATTTTAAA	acCACGTG	TGTATTGGATTACCGAATATTTTAAA	TAAGctatttttaaaatatttaattaaatagttttttaatattttagaT	49	91.84
	Grigorovia humatica	GCA_030462875.1	12.47	JAMSGM010000308.1	14	ATCTCGTGACCgttttattttaaatacAATATTTAAGTTTTGTTTTAGTAAGTGTTATGGTTCAGCTTACCGAAATGAATAAG	ATCTCGTG	TGGTTCAGCTTACCGAAATGAATAAG	ACCgttttattttaaatacAATATTTAAGTTTTGTTTTAGTAAGTGTTA	49	81.63
	Grigorovia humatica	GCA_030462875.1	12.47	JAMSGM010000335.1	15	ATCATGTGATAAAAGTAATAAcagtttttatttttaaaactTAATCGTATTTTTAGTTTGTATTATTTTACCGAAAAGTATtgt	ATCATGTG	TGTATTATTTTACCGAAAAGTATtgt	ATAAAAGTAATAAcagtttttatttttaaaactTAATCGTATTTTTAGTT	50	86
	Grigorovia transvaalensis	GCA_003708445.3	12.47	PPXN03000001.1	1	GTCACATGCTactttatattttttagagttaataaatattaaagTAAATATAGTGTTTGTTTGAGCTAACCGAAATTGGTTAG	GTCACATG	TGTTTGAGCTAACCGAAATTGGTTAG	CTactttatattttttagagttaataaatattaaagTAAATATAGTGTT	49	85.71
	Grigorovia transvaalensis	GCA_003708445.3	12.47	PPXN03000005.1	2	ATCACATGACATAAAATATCAATCTCAAAAATTAGTAAATAAAGTTGCATATATGGTTGTGTTGGCTAACCGAAAATGTAAAT	ATCACATG	TGTGTTGGCTAACCGAAAATGTAAAT	ACATAAAATATCAATCTCAAAAATTAGTAAATAAAGTTGCATATATGGT	49	79.59
	Grigorovia transvaalensis	GCA_003708445.3	12.47	PPXN03000009.1	3	ATCACATGgctaattgaatttttctatattagaattatataaaattaacTTACTATTTGGGTATGCTAACCgaaatcaattaa	ATCACATG	TGGGTATGCTAACCgaaatcaattaa	gctaattgaatttttctatattagaattatataaaattaacTTACTATT	49	85.71
	Grigorovia transvaalensis	GCA_003708445.3	12.47	PPXN03000018.1	4	TTCACATGATATATtacattattataattaattgaaaaataaagctAAGAAATGGTTTGGTTGAGGTAACCGAACAGTTTTGG	TTCACATG	TGGTTGAGGTAACCGAACAGTTTTGG	ATATATtacattattataattaattgaaaaataaagctAAGAAATGGTT	49	85.71
	Grigorovia transvaalensis	GCA_003708445.3	12.47	PPXN03000032.1	5	CTCACATGACTTTTTAAAGGGtacaatatttattatataataaatttctATTGTAATATGTTTGAGGTAACCGAACTTTTAGGA	CTCACATG	TGTTTGAGGTAACCGAACTTTTAGGA	ACTTTTTAAAGGGtacaatatttattatataataaatttctATTGTAATA	50	86
	Grigorovia transvaalensis	GCA_003708445.3	12.47	PPXN03000042.1	6	ATCACATGATAATTACTTGTTTTTaagtttaatttttaatatagCTAATATTATGTTTGTTTGAGCTAACCGAAACTTGTAAA	ATCACATG	TGTTTGAGCTAACCGAAACTTGTAAA	ATAATTACTTGTTTTTaagtttaatttttaatatagCTAATATTATGTT	49	87.76
	Grigorovia transvaalensis	GCA_003708445.3	12.47	PPXN03000050.1	7	GTCGCGTGATacttaatatttttattatattttgtaaaagtAAAGATGAAACTGTAACTGTTTGAGTTTACCGAAGCATCCGCA	GTCGCGTG	TGTTTGAGTTTACCGAAGCATCCGCA	ATacttaatatttttattatattttgtaaaagtAAAGATGAAACTGTAAC	50	84
	Grigorovia transvaalensis	GCA_003708445.3	12.47	PPXN03000051.1	8	AGCATGTGACTTAAGTATTTTACTTATgttttttaattttaaatcttAATTGCTAAACGGTTAAGCTTACCGAACcagaaatt	AGCATGTG	CGGTTAAGCTTACCGAACcagaaatt	ACTTAAGTATTTTACTTATgttttttaattttaaatcttAATTGCTAAA	49	85.71
	Grigorovia transvaalensis	GCA_003708445.3	12.47	PPXN03000101.1	9	GCCGCATGATATTTACTAATTTACTATACTTATtaaaaatagaaattaAATAGTAATTGTTTAGGTCAACCGAAACGTTTGTA	GCCGCATG	TGTTTAGGTCAACCGAAACGTTTGTA	ATATTTACTAATTTACTATACTTATtaaaaatagaaattaAATAGTAAT	49	89.8
	Grigorovia transvaalensis	GCA_003708445.3	12.47	PPXN03000129.1	10	ATCACATGAAAACTTTATGTTTTCTATATTTATGTTCAATAAATAGTGATATAGTATCTGTGTTAGGTAACCGAAACTTGTAAA	ATCACATG	TGTGTTAGGTAACCGAAACTTGTAAA	AAAACTTTATGTTTTCTATATTTATGTTCAATAAATAGTGATATAGTATC	50	82
	Grigorovia transvaalensis	GCA_003708445.3	12.47	PPXN03000136.1	11	GTCGtatgatttttattatttttattaaattttaaaacATTAGTTTAAAACAATTATTGTTTAAGGTAACCGAAGCATCCGCA	GTCGtatg	TGTTTAAGGTAACCGAAGCATCCGCA	atttttattatttttattaaattttaaaacATTAGTTTAAAACAATTAT	49	93.88
	Grigorovia transvaalensis	GCA_003708445.3	12.47	PPXN03000201.1	12	GTCGCATGATAATTAGTATCTTACTTAATTTCTAAATATTAAAAGTGAATTACTATTTGTGTGGGTTAACCGAATTGATTGTA	GTCGCATG	TGTGTGGGTTAACCGAATTGATTGTA	ATAATTAGTATCTTACTTAATTTCTAAATATTAAAAGTGAATTACTATT	49	85.71
	Grigorovia transvaalensis	GCA_003708445.3	12.47	PPXN03000231.1	13	GTCGCATGATttctattttgtttttcaatttttacaacattaatttaaatcaattgtTGTTTAAGGTAACCGAAGCATCTGCA	GTCGCATG	TGTTTAAGGTAACCGAAGCATCTGCA	ATttctattttgtttttcaatttttacaacattaatttaaatcaattgt	49	85.71
	Grigorovia transvaalensis	GCA_003708445.3	12.47	PPXN03000307.1	14	ATCACATGATTTAAAAAACTATTAgtatttattttaaaataaaaatggtaGTAGTTTCGGTTGAGGTAACCGAAACAACTGTA	ATCACATG	CGGTTGAGGTAACCGAAACAACTGTA	ATTTAAAAAACTATTAgtatttattttaaaataaaaatggtaGTAGTTT	49	87.76
	Grigorovia transvaalensis	GCA_003708445.3	12.47	PPXN03000316.1	15	GCCGCATGAttttattatgatttttatatttgttAAATATAAAGTTAGCGCAGAGATTGTTTATGTCAACCGAAACCTTAAAA	GCCGCATG	TGTTTATGTCAACCGAAACCTTAAAA	AttttattatgatttttatatttgttAAATATAAAGTTAGCGCAGAGAT	49	81.63
	Grigorovia transvaalensis	GCA_003708445.3	12.47	PPXN03000330.1	16	GTCGTATgatttctattatttttattaaattttaaaaaattaatttaaaacAATTATTGTTTAAGGTAACCGAAGCATTCGCA	GTCGTATg	TGTTTAAGGTAACCGAAGCATTCGCA	atttctattatttttattaaattttaaaaaattaatttaaaacAATTAT	49	95.92
	Monosporozyma aquatica	GCA_030571515.1	12.94	JAJLXW010000282.1	1	ATCACATGATAGTAAAATaagattataataaatttcagaaaatataaattattatattatttggtttTTCCGTAatagtttta	ATCACATG	tatttggtttTTCCGTAatagtttta	ATAGTAAAATaagattataataaatttcagaaaatataaattattatat	49	91.84
	Monosporozyma aquatica	GCA_030571515.1	12.94	JAJLXW010000290.1	2	ATAACCTGCATATTCTATTATCATAAAACTTAATTATTAACAAaactaatttattttttttatatatttcctaattttaattt	ATAACCTG	ttttatatatttcctaattttaattt	CATATTCTATTATCATAAAACTTAATTATTAACAAaactaatttatttt	49	87.76
	Monosporozyma aquatica	GCA_030571515.1	12.94	JAJLXW010000301.1	3	ATCTGGTgacatttaatttttttcttcttaatttttaatgaagtttaattaaaataatattttatagttccgaaaaaaaataa	ATCTGGTg	tattttatagttccgaaaaaaaataa	acatttaatttttttcttcttaatttttaatgaagtttaattaaaataa	49	89.8
	Monosporozyma aquatica	GCA_030571515.1	12.94	JAJLXW010000345.1	4	AtcagatgatattaatattttttcatttaaaatatttttataatttattttctatatttattttatttttccagTTAATATAAA	Atcagatg	tattttatttttccagTTAATATAAA	atattaatattttttcatttaaaatatttttataatttattttctatatt	50	96
	Monosporozyma aquatica	GCA_030571515.1	12.94	JAJLXW010000359.1	5	ATCACctgaaaaataaaaaataatattaaatatttttaggACATTTTTAAaactattttattttattttcccataaatatata	ATCACctg	ttattttattttcccataaatatata	aaaaataaaaaataatattaaatatttttaggACATTTTTAAaactatt	49	91.84
	Monosporozyma aquatica	GCA_030571515.1	12.94	JAJLXW010000407.1	6	ATCATGTGactaaataaaaattattttgatttttttaaCTTAACTTTGAAtacaatatcatttattatttccgataattaaatt	ATCATGTG	catttattatttccgataattaaatt	actaaataaaaattattttgatttttttaaCTTAACTTTGAAtacaatat	50	88
	Monosporozyma aquatica	GCA_030571515.1	12.94	JAJLXW010000506.1	7	ATCATGTgattttataaaaaatataaatatattttcaaaatattttaaaatatttaaaattttatttaatccgtaatatttatt	ATCATGTg	attttatttaatccgtaatatttatt	attttataaaaaatataaatatattttcaaaatattttaaaatatttaaa	50	98
	Monosporozyma aquatica	GCA_030571515.1	12.94	JAJLXW010000517.1	8	ATCACctgataaataaaaaataatattaaatatttttaggaaatttttaaaatagttttattttattttcccataaatatata	ATCACctg	ttattttattttcccataaatatata	ataaataaaaaataatattaaatatttttaggaaatttttaaaatagtt	49	93.88
	Monosporozyma aquatica	GCA_030571515.1	12.94	JAJLXW010000537.1	9	atcacaTGATATAAAAACACtatgtaaatatattttctattaaATAAGTTAATgctttattttatttttccgttaattatttg	atcacaTG	tattttatttttccgttaattatttg	ATATAAAAACACtatgtaaatatattttctattaaATAAGTTAATgctt	49	85.71
	Monosporozyma aquatica	GCA_030571515.1	12.94	JAJLXW010000564.1	10	ATCACATGGTATttctattaatttatttaatttattttataagttttcttttttgttttattttatattcccgaaatttgtttt	ATCACATG	tattttatattcccgaaatttgtttt	GTATttctattaatttatttaatttattttataagttttcttttttgttt	50	90
	Monosporozyma aquatica	GCA_030571515.1	12.94	JAJLXW010000586.1	11	ATCAcatgataaatataattatagataatcattaaatagagaattttatatattttattattttttaaatccgtgaatatattg	ATCAcatg	tattttttaaatccgtgaatatattg	ataaatataattatagataatcattaaatagagaattttatatattttat	50	92
	Monosporozyma aquatica	GCA_030571515.1	12.94	JAJLXW010000589.1	12	ATCATatgatataaatttatttttaaaactAATTTTTCCTCTAATATAAACATATacttattttttaaaatcgacaaatatttt	ATCATatg	tattttttaaaatcgacaaatatttt	atataaatttatttttaaaactAATTTTTCCTCTAATATAAACATATact	50	88
	Monosporozyma aquatica	GCA_030571515.1	12.94	JAJLXW010000604.1	13	GTCAtgtgatttaaataaaaaataatttaataaattttaaaaattataataatttaaaataatattatattccgaataataaata	GTCAtgtg	taatattatattccgaataataaata	atttaaataaaaaataatttaataaattttaaaaattataataatttaaaa	51	100
	Monosporozyma aquatica	GCA_030571515.1	12.94	JAJLXW010000605.1	14	ATCATGTGATAAGtttaaaatttatatattattttttttaattatttaaaatattattatttaatatttccggaaattgttta	ATCATGTG	tatttaatatttccggaaattgttta	ATAAGtttaaaatttatatattattttttttaattatttaaaatattat	49	97.96
	Monosporozyma aquatica	GCA_030571515.1	12.94	JAJLXW010000606.1	15	GTCATCtgatataaaatattttgagattaataaaatttagctaaaaataattatggcttattttaattttccACAATAAAATac	GTCATCtg	tattttaattttccACAATAAAATac	atataaaatattttgagattaataaaatttagctaaaaataattatggct	50	86
	Monosporozyma siamensis	GCA_003708905.3	11.76	PPOL03000001.1	1	ATCATGtgataaaatttattttaaaaaaagtCGTTTttatagaaaataaaatttgatttatttaaaatttcctgtttttttatt	ATCATGtg	tatttaaaatttcctgtttttttatt	ataaaatttattttaaaaaaagtCGTTTttatagaaaataaaatttgatt	50	90
	Monosporozyma siamensis	GCA_003708905.3	11.76	PPOL03000004.1	2	ATCACATGAAACTtctaaagaatttttattttgttttttaaatttttgaaaattataatattttacttTTCCGATTATTTACTA	ATCACATG	tattttacttTTCCGATTATTTACTA	AAACTtctaaagaatttttattttgttttttaaatttttgaaaattataa	50	90
	Monosporozyma siamensis	GCA_003708905.3	11.76	PPOL03000006.1	3	ATCatatgatattttaatataaatatgctaccaattttgattattttgctaaagattttattttaattttccaacaaataaaaa	ATCatatg	tattttaattttccaacaaataaaaa	atattttaatataaatatgctaccaattttgattattttgctaaagattt	50	84
	Monosporozyma siamensis	GCA_003708905.3	11.76	PPOL03000008.1	4	ATCAGATGactaaattaaaatatttataagaGTGTTacttaatattatttttgaatttatttttaaaagcCGAAactaaaatt	ATCAGATG	tatttttaaaagcCGAAactaaaatt	actaaattaaaatatttataagaGTGTTacttaatattatttttgaatt	49	87.76
	Monosporozyma siamensis	GCA_003708905.3	11.76	PPOL03000025.1	5	ATCATGtgatatattttaatttttgtgattgtaaaattattgccgctattttttaatttattttattaatccGAATagtatatt	ATCATGtg	tattttattaatccGAATagtatatt	atatattttaatttttgtgattgtaaaattattgccgctattttttaatt	50	84
	Monosporozyma siamensis	GCA_003708905.3	11.76	PPOL03000028.1	6	atcaCCTGACTATtaacaaaaaatatttataagattttcttaattttatttttatattattttgagtCACCGgtaattattat	atcaCCTG	tattttgagtCACCGgtaattattat	ACTATtaacaaaaaatatttataagattttcttaattttatttttatat	49	91.84
	Monosporozyma siamensis	GCA_003708905.3	11.76	PPOL03000035.1	7	atcatgtGATACCaaacatttattatataaaattaattaagaaaattaaaaaataatttatttttataaacCGAAGAATATTAA	atcatgtG	tatttttataaacCGAAGAATATTAA	ATACCaaacatttattatataaaattaattaagaaaattaaaaaataatt	50	92
	Monosporozyma siamensis	GCA_003708905.3	11.76	PPOL03000100.1	8	TGCATGtgattattaaatatattagatatttattttacattataataattaagATATTATTCTAATTTTCCGgctttttgaaa	TGCATGtg	TATTCTAATTTTCCGgctttttgaaa	attattaaatatattagatatttattttacattataataattaagATAT	49	93.88
	Monosporozyma siamensis	GCA_003708905.3	11.76	PPOL03000113.1	9	ATCAGGTGACTAATATATAATTCTATTTCATGTTTTTTGCTTAGTAgataattatatttattttacgattccatatttttaaaa	ATCAGGTG	tattttacgattccatatttttaaaa	ACTAATATATAATTCTATTTCATGTTTTTTGCTTAGTAgataattatatt	50	84
	Monosporozyma siamensis	GCA_003708905.3	11.76	PPOL03000133.1	10	ATCACGGGGactaattttatttttaacataaaatttttatgaattctaatatttattttatttttacttTCCGAATACATATAT	ATCACGGG	tatttttacttTCCGAATACATATAT	Gactaattttatttttaacataaaatttttatgaattctaatatttattt	50	90
	Monosporozyma siamensis	GCA_003708905.3	11.76	PPOL03000134.1	11	GTcatatgataaaatatttttaattatttttaattttaaaatggaTTAATATTTATGTTATTTTACTTTTCCGAAAATAATaca	GTcatatg	TATTTTACTTTTCCGAAAATAATaca	ataaaatatttttaattatttttaattttaaaatggaTTAATATTTATGT	50	94
	Monosporozyma siamensis	GCA_003708905.3	11.76	PPOL03000249.1	12	atcacatgaataaaaaattgaaaagaaaataatattgactCCTTTATAagattgttattatttgaaaaatccGAACccattaat	atcacatg	tatttgaaaaatccGAACccattaat	aataaaaaattgaaaagaaaataatattgactCCTTTATAagattgttat	50	84
	Monosporozyma unispora	GCA_003708525.3	12.26	PPON03000001.1	1	atctcgtgaatatttttaaaaataataaatgtatttttcattatattaaaaaagactttatttttgttttccATTTCGTAGAAT	atctcgtg	tatttttgttttccATTTCGTAGAAT	aatatttttaaaaataataaatgtatttttcattatattaaaaaagactt	50	92
	Monosporozyma unispora	GCA_003708525.3	12.26	PPON03000003.1	2	gtCATgtgataaaaaaaaaattatttataattttaattcttaaGTAAAATTTAtactattttttttatccGAAAgcaataat	gtCATgtg	tattttttttatccGAAAgcaataat	ataaaaaaaaaattatttataattttaattcttaaGTAAAATTTAtac	48	93.75
	Monosporozyma unispora	GCA_003708525.3	12.26	PPON03000005.1	3	ATCACCTGatataaaaattattttaataaatctttgtttttaaaattaagttattatttttacaTATTTTccatatattaaaaa	ATCACCTG	tttacaTATTTTccatatattaaaaa	atataaaaattattttaataaatctttgtttttaaaattaagttattatt	50	94
	Monosporozyma unispora	GCA_003708525.3	12.26	PPON03000009.1	4	atcatgtgataaattataaaaatataaagtaaaataatattaaaaaaatataatttttattttaattttccgaatatttaaaa	atcatgtg	tattttaattttccgaatatttaaaa	ataaattataaaaatataaagtaaaataatattaaaaaaatataatttt	49	97.96
	Monosporozyma unispora	GCA_003708525.3	12.26	PPON03000015.1	5	GTCAcatgaaataaatatatattttaatttcttttattatttttttaaaatatattttttataaagCTTCCGACTATTTAAAA	GTCAcatg	tttataaagCTTCCGACTATTTAAAA	aaataaatatatattttaatttcttttattatttttttaaaatatattt	49	97.96
	Monosporozyma unispora	GCA_003708525.3	12.26	PPON03000022.1	6	GTCATGTgagaattaaaaaaaatataaaacgtttttttaattaaaaaaaaaataaattatttaaaaattccaatgaaatatta	GTCATGTg	tatttaaaaattccaatgaaatatta	agaattaaaaaaaatataaaacgtttttttaattaaaaaaaaaataaat	49	93.88
	Monosporozyma unispora	GCA_003708525.3	12.26	PPON03000035.1	7	ATCAcctgatattttaaaaaagtttaaaagTAAAActttttgattttaaaaaaatatttattttaatgcTCCAAAActattttt	ATCAcctg	tattttaatgcTCCAAAActattttt	atattttaaaaaagtttaaaagTAAAActttttgattttaaaaaaatatt	50	92
	Monosporozyma unispora	GCA_003708525.3	12.26	PPON03000046.1	8	ATCACatgatatttaaatattataagaataatttttcataatatttaaatactaaataatatatattttccgatttagaattt	ATCACatg	aatatatattttccgatttagaattt	atatttaaatattataagaataatttttcataatatttaaatactaaat	49	93.88
	Monosporozyma unispora	GCA_003708525.3	12.26	PPON03000054.1	9	ATCACATGACTTGTAAAAACTAAAATAATTacatattaataaattatagttttaaatgttttataTTTTCCGAactaaaaata	ATCACATG	gttttataTTTTCCGAactaaaaata	ACTTGTAAAAACTAAAATAATTacatattaataaattatagttttaaat	49	89.8
	Monosporozyma unispora	GCA_003708525.3	12.26	PPON03000061.1	10	TACATGtgataaataaataaaaaataaaaaaagaatttataaatattaataataaattatttattatttccgAATTAAAAAct	TACATGtg	tatttattatttccgAATTAAAAAct	ataaataaataaaaaataaaaaaagaatttataaatattaataataaat	49	97.96
	Monosporozyma unispora	GCA_003708525.3	12.26	PPON03000066.1	11	TACACGtgatatttatttatactatttaaatttaaaattaatattataaaattataattattttttaaaacctaaaataaatta	TACACGtg	tattttttaaaacctaaaataaatta	atatttatttatactatttaaatttaaaattaatattataaaattataat	50	98
	Monosporozyma unispora	GCA_003708525.3	12.26	PPON03000071.1	12	ATAACgtgatattttaaattaatattttcatttattaaatgttttaaaaataatattattttatattttccGAAACtatttaa	ATAACgtg	attttatattttccGAAACtatttaa	atattttaaattaatattttcatttattaaatgttttaaaaataatatt	49	95.92
	Monosporozyma unispora	GCA_003708525.3	12.26	PPON03000079.1	13	ATCACAtgttatttaatatatataattattagatttattaaaaaacaattaatttttaatttgaaatgtccgaattttaatta	ATCACAtg	aatttgaaatgtccgaattttaatta	ttatttaatatatataattattagatttattaaaaaacaattaattttt	49	95.92
	Monosporozyma unispora	GCA_003708525.3	12.26	PPON03000090.1	14	ATCACatgttttttatttatttttaaatttaaatttttttatatattatactattatttattataaagtTCCGAATATGTTTTT	ATCACatg	tattataaagtTCCGAATATGTTTTT	ttttttatttatttttaaatttaaatttttttatatattatactattatt	50	98
	Monosporozyma yasuniensis	GCA_030558655.1	12.45	JAKTQC010000001.1	1	ATCATATGAtctataaatattttattaaatttatttaatatatttttattttatttgttattttaattttccaaaaattaatat	ATCATATG	tattttaattttccaaaaattaatat	Atctataaatattttattaaatttatttaatatatttttattttatttgt	50	96
	Monosporozyma yasuniensis	GCA_030558655.1	12.45	JAKTQC010000004.1	2	ATCAGGTGactaaaattaaaaaattaaaataattatctttatttactaaataaaaattattttattttaccGAGAAATTAAGT	ATCAGGTG	tattttattttaccGAGAAATTAAGT	actaaaattaaaaaattaaaataattatctttatttactaaataaaaat	49	93.88
	Monosporozyma yasuniensis	GCA_030558655.1	12.45	JAKTQC010000009.1	3	atcacctgatattatttttctaatttatttaatttaattaaaatttacaatttataaatgttttaattttccgaaaaatatttt	atcacctg	tgttttaattttccgaaaaatatttt	atattatttttctaatttatttaatttaattaaaatttacaatttataaa	50	96
	Monosporozyma yasuniensis	GCA_030558655.1	12.45	JAKTQC010000013.1	4	atcttgtgataataaaaataaataagccttaattttttagtattataatttatttttaatttaagGTTTCcgaaaattattta	atcttgtg	aatttaagGTTTCcgaaaattattta	ataataaaaataaataagccttaattttttagtattataatttattttt	49	91.84
	Monosporozyma yasuniensis	GCA_030558655.1	12.45	JAKTQC010000018.1	5	ATCAGCtgattaaatattttattttatttattttatttttattgaaaatatatataaatatttttaaattccgtagatataata	ATCAGCtg	tatttttaaattccgtagatataata	attaaatattttattttatttattttatttttattgaaaatatatataaa	50	98
	Monosporozyma yasuniensis	GCA_030558655.1	12.45	JAKTQC010000025.1	6	atcaggtgatatttttttaattaatatctcaaaattattaaaatttttattattatatattttttatttcctaaaataaatat	atcaggtg	tattttttatttcctaaaataaatat	atatttttttaattaatatctcaaaattattaaaatttttattattata	49	95.92
	Monosporozyma yasuniensis	GCA_030558655.1	12.45	JAKTQC010000040.1	7	TTAACgtgattttaattaaaataatttaaatagtattcaataaattgttactttattaatttactTTTTCCgattataaaatt	TTAACgtg	aatttactTTTTCCgattataaaatt	attttaattaaaataatttaaatagtattcaataaattgttactttatt	49	91.84
	Monosporozyma yasuniensis	GCA_030558655.1	12.45	JAKTQC010000057.1	8	ttcatatgattaatattaaattatttcattactattattttaattaaaattaaaataattttaatttttccgtatataaaaat	ttcatatg	attttaatttttccgtatataaaaat	attaatattaaattatttcattactattattttaattaaaattaaaata	49	95.92
	Monosporozyma yasuniensis	GCA_030558655.1	12.45	JAKTQC010000070.1	9	ATCACATGactatttaaatatatttattattttatttatatttataaaatataaattattttattttaccattttaataata	ATCACATG	tattttattttaccattttaataata	actatttaaatatatttattattttatttatatttataaaatataaat	48	97.92
	Monosporozyma yasuniensis	GCA_030558655.1	12.45	JAKTQC010000072.1	10	ATCTCGTGGTactaataaatattatttttaatttttattagtattttaataatttatttatttgctTTTTCCGTTTTCGTGTAA	ATCTCGTG	tatttgctTTTTCCGTTTTCGTGTAA	GTactaataaatattatttttaatttttattagtattttaataatttatt	50	94
	Monosporozyma yasuniensis	GCA_030558655.1	12.45	JAKTQC010000077.1	11	aTCAGGTGAtgtatattaaaaaaatatattacttacttttaatatttaataaaatattatttgcTTTTACCGAAAtgtaaaaa	aTCAGGTG	tatttgcTTTTACCGAAAtgtaaaaa	Atgtatattaaaaaaatatattacttacttttaatatttaataaaatat	49	93.88
	Monosporozyma yasuniensis	GCA_030558655.1	12.45	JAKTQC010000080.1	12	ATCAGgtgataaatattttgataatattttaatttatttttatattttaaaagaatattatttgtttttacCGGATAcagaaaa	ATCAGgtg	tatttgtttttacCGGATAcagaaaa	ataaatattttgataatattttaatttatttttatattttaaaagaatat	50	96
	Monosporozyma yasuniensis	GCA_030558655.1	12.45	JAKTQC010000086.1	13	ataacgtgatttagctaaatattatttatattttatttaataatctatataaatatatattttagtTTTCCGaaacatttaaa	ataacgtg	tattttagtTTTCCGaaacatttaaa	atttagctaaatattatttatattttatttaataatctatataaatata	49	93.88
	Monosporozyma yasuniensis	GCA_030558655.1	12.45	JAKTQC010000103.1	14	GTCAGCtgattaataaatttaaactttttgttttttaaaaCTAAATATAATCtgtttatattttatttatccGTTATactattt	GTCAGCtg	tattttatttatccGTTATactattt	attaataaatttaaactttttgttttttaaaaCTAAATATAATCtgttta	50	90
	Monosporozyma servazzii	GCA_028408395.1	12.33	JAKOOT010000003.1	1	GTCAGCTGActaaatattaaaatagtgtatataatttctttaatttgaCATTTGCTCTTATTTGTAATTTCCATTAATACAAAA	GTCAGCTG	TATTTGTAATTTCCATTAATACAAAA	ActaaatattaaaatagtgtatataatttctttaatttgaCATTTGCTCT	50	82
	Monosporozyma servazzii	GCA_028408395.1	12.33	JAKOOT010000005.1	2	GTCAGGTGactaaaattaaaatattcatttaatcaaatattgtttttaaATTGTAGACTTATTTGCCTATTCCGGatttataaaa	GTCAGGTG	TATTTGCCTATTCCGGatttataaaa	actaaaattaaaatattcatttaatcaaatattgtttttaaATTGTAGACT	51	86.27
	Monosporozyma servazzii	GCA_028408395.1	12.33	JAKOOT010000006.1	3	GTCACATGATATGTAAAATAAACGTTAGCTTTTAAAATtactataaatatttttggttTTGTTTCAGTTTACcgaaatatatttt	GTCACATG	TGTTTCAGTTTACcgaaatatatttt	ATATGTAAAATAAACGTTAGCTTTTAAAATtactataaatatttttggttT	51	84.31
	Monosporozyma servazzii	GCA_028408395.1	12.33	JAKOOT010000007.1	4	ATCAGGTGACTTCAAAAGATATTAGTTAAGCTTAAATCATAAAACTAAAAAGtaagatattttcaaatttccgaaaattaaaaa	ATCAGGTG	attttcaaatttccgaaaattaaaaa	ACTTCAAAAGATATTAGTTAAGCTTAAATCATAAAACTAAAAAGtaagat	50	80
	Monosporozyma servazzii	GCA_028408395.1	12.33	JAKOOT010000008.1	5	GTCATGTGAGCcgtaatatatatacaattacttttttctatattttaaatttaagagttattttctttttcctgtcaaaatata	GTCATGTG	tattttctttttcctgtcaaaatata	AGCcgtaatatatatacaattacttttttctatattttaaatttaagagt	50	82
	Monosporozyma servazzii	GCA_028408395.1	12.33	JAKOOT010000010.1	6	ATCATATGACttcaatttaaatttatttaaactgtatttttattcaaaatatttactttattttgatgttccgataatttttaa	ATCATATG	tattttgatgttccgataatttttaa	ACttcaatttaaatttatttaaactgtatttttattcaaaatatttactt	50	88
	Monosporozyma servazzii	GCA_028408395.1	12.33	JAKOOT010000011.1	7	ATCACATgttatttaaaaaatatttatactaaatttataattaaattaaaatattacattatttAGTTTTTCCGAACTATAAAAA	ATCACATg	tatttAGTTTTTCCGAACTATAAAAA	ttatttaaaaaatatttatactaaatttataattaaattaaaatattacat	51	96.08
	Monosporozyma servazzii	GCA_028408395.1	12.33	JAKOOT010000012.1	8	ATCATgtgatttaattttaaaatatactatcattaatttatattttaaaactgagtaaattttaatattccGAAAAGTTCTAG	ATCATgtg	aattttaatattccGAAAAGTTCTAG	atttaattttaaaatatactatcattaatttatattttaaaactgagta	49	89.8
	Monosporozyma servazzii	GCA_028408395.1	12.33	JAKOOT010000018.1	9	GTCACATgatagaaaatattttaactTAAGAActtattttgattataaaaaatatagtttattttATGTTTGCTAAATTAAAATG	GTCACATg	tattttATGTTTGCTAAATTAAAATG	atagaaaatattttaactTAAGAActtattttgattataaaaaatatagtt	51	88.24
	Monosporozyma servazzii	GCA_028408395.1	12.33	JAKOOT010000019.1	10	ATCACCTGatgaataaaaatatttcttaatatatttttgctatattaaaaataatttattcatttaacTTTCcgaatattattta	ATCACCTG	tcatttaacTTTCcgaatattattta	atgaataaaaatatttcttaatatatttttgctatattaaaaataatttat	51	92.16
	Monosporozyma servazzii	GCA_028408395.1	12.33	JAKOOT010000020.1	11	ATCATGTGACTATTAAAAAATCTTTCCACTACTATACCACTAATTTGAAATAGAGTTTATTTTATAGAACctaaaaatattta	ATCATGTG	TATTTTATAGAACctaaaaatattta	ACTATTAAAAAATCTTTCCACTACTATACCACTAATTTGAAATAGAGTT	49	75.51
	Monosporozyma servazzii	GCA_028408395.1	12.33	JAKOOT010000021.1	12	GTAGTGTGATATAAAATtctataataaaattattgattcattaaaatatatattgagtttttttaattttccGATAATcctttt	GTAGTGTG	ttttttaattttccGATAATcctttt	ATATAAAATtctataataaaattattgattcattaaaatatatattgagt	50	90
[truncated: 378 more rows]
