# Supplementary material for: Progressive coevolution of the yeast centromere and kinetochore
Source: Nature. 2025 Nov 26;651(8107):1012–9. doi: 10.1038/s41586-025-09779-1 (PMC12925627; doi:10.1038/s41586-025-09779-1)
Supplement: Supplementary file 4 — Mucoromycota core centromere sequences. File with every annotated core centromere in Mucoromycota. Columns represent species name, GenBank assembly identifier, genome size, contig, centromere number, full centromere sequence, motif sequence and AT content of the first 100 bp downstream of the motif. [file 41586_2025_9779_MOESM4_ESM.xlsx]

## Sheet: DataS3
	Species	Genbank_Assembly	Genome_Size	Contig/scaffold/chromosome	ChrNo	CEN	Motif	AT_100down
	Chaetocladium brefeldii	JGI - https://mycocosm.jgi.doe.gov/Chabre1/Chabre1.home.html	48.5	scaffold_45	1	TTGGCCTCAATTAACAAAGAACCATCGTTCTTGTCATCATACTCACTCAGGGGCCTGAATTCCACCAAGGGAGACACCTGCTGTTCGATAGCCTTATAAGCATCAGTACGAGCACCAAAAATTCCCTTGCGAAAAGAGAACAACACCGAACCAGAGGTAAGTGCCTGCTGCACAATTGCCATGGCCTTACTTGCCAAAATTTGACCCTTCAAGTCATCATCTTCAAAAATAATGGAACCCACTAAAGGCTCCCTGAGATTAACAGCAGCAGCAGCTGAGCGCCTCTTCATAGGCTGCATATATTTCAAACCTGCGCCTCGAGCAGCCAATTCTGCCCAAGTGGATTGAGTCGTAGACATTGATAAAGTAGTGTGTGTAGCTAAAGTGTATGTAGTTGAA…	ACAAAACATATGTGCTACACAAAACCTTTACCAGATTGTGT	83.5
	Chaetocladium brefeldii	JGI - https://mycocosm.jgi.doe.gov/Chabre1/Chabre1.home.html	48.5	scaffold_8	2	ATGCTTCAGTTCACCAAACTCCTTACTCTCACGAGCAAAGACCGCCTTGTAAATGATGCCACCGACGTTGACACCCTCCTTCATGGCCTTGTTTGCATCAGATGCCTCATCAAAGTTGGCCTCAATTAACAAAGAACCATCGTTCTTGTCATCATACTCACTCAGGGGCCTAAATTCCACCAAGGGAGACACCTGCTGTTCGATAGCCTTATAAGCATCAGTACGAGCACCAAAAATTCCCTTGCGAAAAGAGAACAACACCGAACCAGAAGTAAGTGCCTGCTGCACAATTGCCATGGCCTTACTTGCCAAAATTTGACCCTTCAAGTCATCATCTTCAAAAATAATGGAACCCACTAAAGGCTCCCTGAGAGTAACAGCAGCCGCAGCTGAGCGCCT…	ACAATAGTTATGTGCTACACCGTATCTATACCAGTTTGTGT	83.5
	Chaetocladium brefeldii	JGI - https://mycocosm.jgi.doe.gov/Chabre1/Chabre1.home.html	48.5	scaffold_1	3	TGCTAAGTTTGACTTTTGCGTTGGACACTCGGCCATTCAAATTTAGAGGAGATAACAAAACAAAACCGGTCACTCATCTGGGACGCCAGGAACACTTTGAGATCATCAGCATAGCTAAGTATTTTGACTGGAGCCGGACCAACGGAAGCACTAACATGGTCCAACTTCAAGTTGAAGGGGCCATCACCACGATCCTCCCAAACTTCCACCGGCGACGCGTTTATTTTGCGTAGGGGTACAGACAGAAGAGAGAGTAACAGAAGAAAGATCCAGGACAAGACAAGAGAGAACAAGTAGGGGCTCAAATGCCAAGTTGAACAATAATGGCGACGGAGGATCACCTTGACGGAGACCTCGCAATTGAGGCACCGGAGAACCAAGCCAACCATTCATAGATAC…	AACAAGATCATGTCTTAAACAAAACCTTTACCAGATTGTTT	86
	Chaetocladium brefeldii	JGI - https://mycocosm.jgi.doe.gov/Chabre1/Chabre1.home.html	48.5	scaffold_43	4	TGGCCTCAATTAACAAAGAACCATCGTTCTTGTCATCATACTCACTCAGGGGCCTGAATTCCACCAAGGGAGACACCTGCTGTTCGATAGCCTTATAAGCATCAGTACGAGCACCAAAAATTCCCTTGCGAAAAGAGAACAACACCGAACCAGAGGTAAGTGCCTGCTGCACAATTGCCATGGCCTTACTTGCCAAAATTTGACCCTTCAAGTCATCATCTTCAAAAATAATGGAACCCACTAAAGGCTCCCTGAGATTAACAGCAGCAGCAGCTGAGCGCCTCTTCATAGGCTGCATATATTTCAAACCTGCGCCTCGAGCAGCCAATTCTGCCCAAGTGGATTGAGTCGTAGACATTGATAAAGTAGTGTGTGTAGCTAAAGTGTATGTAGTTGAAA…	TATCAATTTATATGTTAAACAATACCTATACCAGATTGTCT	85
	Chaetocladium brefeldii	JGI - https://mycocosm.jgi.doe.gov/Chabre1/Chabre1.home.html	48.5	scaffold_34	5	AGACACCTGCTGTTCGATAGCCTTATAAGCATCAGTACGAGCCCCAAAAATTCCCTTGCGAAAAGAGAACAACACCGAACCAGAAGTAAGTGCCTGCTGCACAATTGCCATGGCCTTACTTGCCAAAATTTGACCCTTCAAGTCATCATCTTCAAAAATAATGGAACCCACTAAAGGCTCCCTGAGAGTAACAGCAGCCGCAGCTGAGCGCCTCTTCATAGGCTGCATATATTTCAAACCTGCGCCTCGAGCAGCCAATTCTGCCCAAGTGGATTGAGTCGTAGCCATTGATAAAGTAGTGTGTGTAGCTAAAGTGTATGTAGTTGAAAACTTTTAGCCAGAAAAAATAGAGTTGTTGAAAATTAAAGATATGGATCTAAAATTTTGATATGTTGTAGT…	TAAAACTACATGTGTTACAGCTTACCTATACCGGATTGTTT	85
	Chaetocladium brefeldii	JGI - https://mycocosm.jgi.doe.gov/Chabre1/Chabre1.home.html	48.5	scaffold_3	6	GACCCTGTTGTCCACACTTGAAGCAACGACGCTTAGCCAATTCAGGACATTTGGCGCGAATATGACCACTATGCTTGCAGAAATGACAAACTGGAGGAGCACCCCTATACGTCGCTGCAACAAAACAGTCAAACTCGCTGAGATAGAGCATTCTATCTAGAGGTTTGGCCTCCTGCTTTTCACCCTCTACCTGAAGAGAACAGAACCCGAAGTAAGTGCCTGCTGCACAATTGCCATAGCCTTGCTGGCTAAGATTTGACTTTTCAAGTCATCATCTTCAAACATAAGAGAACCCACTAAAGGGTACGCAGAAGTTGTAGAAACATTTGCAGAACGCCTCTTGACAGGTTGGTAGTACTTCAAACCTGCACCTCGAGCAGCCAATTCTGCCCAAGACGA…	TAAAACTACATGTGTTACAGCTTACCTATACCGGATTGTTT	85.5
	Chaetocladium brefeldii	JGI - https://mycocosm.jgi.doe.gov/Chabre1/Chabre1.home.html	48.5	scaffold_2	7	TTGCATCAGATGCCTCATCAAAGTTGGCCTCAATTAACAAAGAACCATCGTTCTTGTCATCATACTCACTCAGGGGCCTAAATTCCACCAAGGGAGACACCTGCTGTTCGATAGCCTTATAAGCATCAGTACGAGCACCAAAAATTCCCTTGCGAAAAGAGAACAACACCGAACCAGAAGTAAGTGCCTGCTGCACAATTGCCATGGCCTTACTTGCCAAAATTTGACCCTTCAAGTCATCATCTTCAAAAATAATGGAACCCACTAAAGGCTCCCTGAGAGTAACAGCAGCCGCAGCTGAGCGCCTCTTCATAGGCTGCATATATTTCAAACCTGCGCCTCGAGCAGCCAATTCTGCCCAAGTGGATTGAGTCGTAGACATTGATAAAGTAGTGTGTG…	AAAAACCGTATGTGTTACACCCAACCTCTGCCAAATTGTTC	87.5
	Chaetocladium brefeldii	JGI - https://mycocosm.jgi.doe.gov/Chabre1/Chabre1.home.html	48.5	scaffold_17	8	ACCATCGTTCTTGTCATCATACTCACTCAGGGGCCTGAATTCCACCAAGGGAGACACCTGCTGTTCGATAGCCTTATAAGCATCAGTACGAGCACCAAAAATTCCCTTGCGAAAAGAGAACAACACCGAACCAGAAGTAAGTGCCTGCTGCACAATTGCCATGGCCTTACTTGCTAAAATTTGACCCTTCAAGTCATCGTCTTCAAAAATAATGGAACCCACTAAAGGCTCCCTAAGAGTAACAGCAGCAGCAGCTGAGCGCCTCTTCATAGGCTGCATATATTTCAAACCTGCGCCTCGAGCAGCCAATTCTGCCCAAGTGGATTGAGTAGTAGACATTGATAAAGTAGTGTGTGTAGCTAAAGTGTATGTAGTTGAAAACTTTTAGCCAGAAAAAAT…	CAACAAAAAACGTGCTACACTTTACCTCTACCAGGTTGTTT	87.5
	Chaetocladium brefeldii	JGI - https://mycocosm.jgi.doe.gov/Chabre1/Chabre1.home.html	48.5	scaffold_31	9	GCCTCATCAAAGTTCGCCTCAATTAACAAAGAACCATCGTTCTTGTCATCATACTCACTCAGGGGCCTGAATTCCACCAAGGGAGACACCTGCTGTTCGATAGCCTTATAAGCATCAGTACGAGCACCAAAAATTCCTTTGCGAAAAGAGAACAACACCGAACCAGAAGTAAGTGCCTGCTGCACAATTGCCATGGCCTTACTTGCCAAAATTTGACCCTTCAAGTCATCATCTTCAAAAATAATGGAACCCACTAAAGGTTCCCTGAGAGTAACAGCAGCAGCAGCTGAGCGCCTCTTCATAGGCTGCATATATTTCAAACCTGCGCCTCGAGCAGCCAATTCTGCCCAAGTGGATTGAGTCGTAGACATTGATAAAGTAGTGTGTGTAGCTAAAGTG…	TATTTTAATATGACTTACACACAACCTCTACCAGACTGTCT	83.5
	Ellisomyces anomalus	JGI - https://mycocosm.jgi.doe.gov/Ellano2/Ellano2.home.html	36.9	scaffold_4	1	CACGAGAATCATACAAGCTTAAAGGACGGAATTCCACATCAGGTGAAATCTGGTCCTGAATTACTTTGTATGCAGCAACACGATCAGGGAACAAAGTTTTCGGAAACGTGAACAAAACCGAACCAGAAGAAAGCGATTGCTGGATAATAGCCATAGCCTTGTTTGCCAAAATTTGACCCTTGAGGTCATCATCTTCATAGAGCACCGTACCCACCAGTGGTACATCAGTGGGATTGTTCAATCTTCGCTTGTTGGGCTGAAGAAAGCGACCGACCTTTTGACGTGAAGCTCTCTGAGCCCAAGTCAATTCAGTGTTGATCGACATGGAGTGTTACTTTCAGAACTGGAGTGTAACTAAAAGTCTTGTTGAAATTGTAAAGTTGAAAAAAGTTGAAAAAA…	TAAAAATACTCATGGTTAACACAACCTCTGCCAGTTTGTTT	83.5
	Ellisomyces anomalus	JGI - https://mycocosm.jgi.doe.gov/Ellano2/Ellano2.home.html	36.9	scaffold_11	2	CATAAAGACAGGGCGTAACACACGGGAGGACCAAGCGAGATGAGATGTAACACCATCCACAATACCAAGATCAGGTTGCCAGAAAGAAATATCCGACACCAGGAAACGAGGATCAAGAGACGATGGATCACAAGGAGGACGAACAGAAGCTACAGTACTAAGTACAGAACACAGAGGAAGATCAAGAAACCACCTAGCAGACCAACCAGAGGAAGGAACCAACTTGGGCAGTTTGAGTAGTAGTTTAGACAGATGTCTAAGAACAGGCACAGAAGATACACGAGATTTGAATTTTTCCGGGAAGGAAAACCAAGGCAAGACAGACTTATGACCAGTATACACCTGGATAGCATACACCAGCCAAGAGGAGACAAAATCAGAAGAAGAAAGTGGACGCAA…	TAAAAATACTCATGGTTAACACAACCTCTGCCAGTTTGTTT	84.5
	Ellisomyces anomalus	JGI - https://mycocosm.jgi.doe.gov/Ellano2/Ellano2.home.html	36.9	scaffold_21	3	ATCAATAGAGAACCATCATTCTTCTCATCATAGTCACTTAGAGGACGAAATTCTACCAAGGAAGACACCTGAGCTTGAATGGTCTTGTAAGCATCCACACGATCACCAAACAGACCCTTACGAAAGGAAAAGAGGACAGAACCAGAAGTAAGTGCCTGTTGCACAATTGCCATAGCCTTGTTGGCCAAGATTTGACTCTTCAAATCATCATCTTCATACGTAATCGAGCCCACCAAAGGATATGAAGAAGCAGCAGCCTCTGCCGAACGCCTCTTGGTAGGTTGATAGAACCTCATGTCAGAGCGACGAGAAGCTCGTTCAGCCCAAGTCAATTCAGTGTTGATCGACATGGAGTGTTACTTTCAGAACTGGAGTGTAACTAAAAGTCTTGTTGAAATT…	ATAAAATACTCATGGTTAACACGACCTCTGCCAGTTTGTTT	81
	Ellisomyces anomalus	JGI - https://mycocosm.jgi.doe.gov/Ellano2/Ellano2.home.html	36.9	scaffold_5	4	AATAGAGAACCATCATTCTTCTCATCATAGTCACTTAGAGGACGAAATTCTACCAAGGAAGACACCTGAGCTTGAATGGTCTTGTAAGCATCCACACGATCACCAAACAGACCCTTACGAAAGGAAAAGAGGACAGAACCAGAAGTAAGTGCCTGTTGCACAATTGCCATAGCCTTGTTGGCCAAGATTTGACTCTTCAAATCATCATCTTCATACGTAATCGAGCCCACCAAAGGATATGAAGAAGCAGCAGCCTCTGCCGAACGCCTCTTGGTAGGTTGATAGAACCTCATGTCAGAGCGACGAGAAGCTCGTTCAGCCCAAGTCAATTCAGTGTTGATCGACATGGAGTGTTACTTTCAGAACTGGAGTGTAACTAAAAGTCTTGTTGAAATTGTA…	ATAAAATACTCATGGTTAACACGACCTCTGCCAGTTTGTTT	81.5
	Ellisomyces anomalus	JGI - https://mycocosm.jgi.doe.gov/Ellano2/Ellano2.home.html	36.9	scaffold_6	5	AGGAGACACCACTTTGTCTGGGACTATGCGATGACACCAAGACCGGTGACCAACACGATTGTGGAGCAGACGCCACCAAGGTGTGAAAGCCTTTGCAGGCATTTCTAGAGACCAGAACAGACGCCACAAAGCAGGAGACAGCAACAAGTTATCAGGTAGACGTAATGGTGGACCCATACGAGTCGTAATGACACCTCTTGAAGGATGCCAGTACCTCCGAAGAGCACCAAGAGACAAACGAGCCACAGCAACAGACGAACGTGAAGAGTTGGAGATAGTCCAGTGAGAACAATCTGGCATCCAAGTTGAAGCACCATCAGAAGGGGGCATAGTAAAATAATCTGCTTGAGACAAGACTATTTTACTATCCATGACAGGCGGGAATACCAGAGAGACAGG…	TTAAAATACTCATGGTTAACACAACCTCTGCCAGTTTGTTT	84
	Ellisomyces anomalus	JGI - https://mycocosm.jgi.doe.gov/Ellano2/Ellano2.home.html	36.9	scaffold_19	6	ACAAAGAACCATCGGCACGAGAATCATACAAGCTTAAAGGACGGAATTCCACATCAGGTGAAATCTGGTCCTGAATTACTTTGTAAGCAGCAACACGATCAGGAAACAAAGTTTTGGGAAACGTGAACAAAACCGAACCAGAAGAAAGGGATTGCTGAATGATAGCCATAGCCTTGCTTGCCAGAATTTGACCCTTGAGGTCATCATCTTCATAGAGCACCGTACCCACCAATGGTACATCAGTGGGATTGTTCAATCTTCGCTTGTTGGGCTGAAGAAAGCGACCGACCTTTTGACGTGAAGCTCTCTGAGCCCAAGTCAATTCAGTGTTGATCGACATGGAGTGTTACTTTCAGAACTGGAGTGTAACTAAAAGTCTTGTTGAAATTGTAAAGTTGA…	AATAGGGCATAATCGCAAACATAACCTATGCCAATTTGTCT	80.5
	Ellisomyces anomalus	JGI - https://mycocosm.jgi.doe.gov/Ellano2/Ellano2.home.html	36.9	scaffold_8	7	CTACCAAGGAAGACACCTGAGCTTGAATGGTCTTGTAAGCATCCACACGATCACCAAACAGACCCTTACGAAAGGAAAAGAGGACAGAACCAGAAGTAAGTGCCTGCTGCACAATTGCCATAGCCTTGTTGGCCAAGATTTGACTCTTCAAATCATCATCTTCATACGTAATCGAGCCCACCAAAGGATATGAAGAAGCAGCAGCCTCTGCCGAACGCCTCTTGGTAGGTTGATAGAACCTCATGTCAGAGCGACGAGAAGCTCGTTCAGCCCAAGTCAATTCAGTGTTGGTTGACATGGAGTGTAACAAATGTAGTGTTTCTATATCAGAAGTGTAAGTAGTCAAGTTGTTGAAAAAAAGTTGAAAAGGTTGAATTCGTCGAAGAAAAGTTGAATCGA…	AATAGGGCATAATCGCAAACATGACCTATGCCAATTTGTCT	82
	Mucor lusitanicus	GCA_010203745.1	36.8	JAAECE010000001.1	1	actttgcctcaatgagcaaagagccatcattcttctcatcatagacgctcaaaggccggaattccaccaagggagacacttggacttgaatggccttgtacgcatccacacgatcaccaaaaattccttttcgaaacgagaaaaggacagaaccagaagtaagtgcctgctgcactatagccatagccttgctagccaagatttgacccttcaaatcgtcatcttcatacaaaacGGAGCCCACTAacgggtaagaagaagccgcagcttctgcagaacgcctcttggtaggctggtaaaacttcaactttgcaccatcagatgctcgttgagcccaagtcaatgtagtgttggttgacatggagtgtaacgaatgtagagtgtattgaaaaatagagt…	CAAATGACCTTATGGTAAACACTACCTATGCCGTACTGTAT	87.5
	Mucor lusitanicus	GCA_010203745.1	36.8	JAAECE010000002.1	2	acgcatccacacgatcaccaaaaattccttttcgaaacgagaaaaggacagaaccagaagtaagtgcctgctgcactatagccatagccttgctagccaagatttgacccttcaaatcatcatcttcatacaaaacGGAGCCCACTAacgggtaagaagaagccgcagcttctgcagaacgcctcttggtaggctggtaaaacttcaactttgcaccatcagatgctcgttgagcccaagtcaatgtagtgttggttgacatggagtgtaacgaatgtagagtgtattgaaaaatagagtgtaactgaaagttgctgatagtaaaatgtataaaaaagtcgaatttgtcgaaaaatagttgaatcgatctgaaattgagatatattgtagagctgagac…	CAAATGACCTTATGGTAAACATTACCTATGCCGTACTGTAT	83.5
	Mucor lusitanicus	GCA_010203745.1	36.8	JAAECE010000003.1	3	attcaaagctttgtgggcgtcctccacctcctcaaactttgcctcaatgagcaaagagccatcattcttctcatcatagacgctcaaaggccggaattccaccaagggagacacttggacttgaatggccttgtacgcatccacacgatcaccaaaaattccttttcgaaacgagaaaaggacagaaccagaagtaagtgcctgctgcactatagccatagccttgctagccaagatttgacccttcaaatcatcatcttcatacaaaacGGAGCCCACTAacgggtaagaagaagccgcagcttctgcagaacgcctcttggtaggctggtaaaacttcaactttgcaccatcagatgctcgttgagcccaagtcaatgtagtgttggttgacatgga…	CAAATAACCCTATGGTAAACATTACCTATGCCGCATTGTTT	82
	Mucor lusitanicus	GCA_010203745.1	36.8	JAAECE010000004.1	4	aatcttgatgcctaattttgtactaatcattgacccctacgggcgttttgctttgtcttggatggctgtttgccgtcagtcttgttattcttgacaccaccagagccagaaacaccagaacccgaaccagaacccacagacttgagaccattgttaccagcaccagactcagaagaatcaccaccggagtaagccttcaaacctgcaccagttccagccttcaaattggaattgaactccaccctcttgcgttgagacacctccttcaacttggtcaactttaacatttcttcaggtgaatccacactcatgttcatagccacatcgtttgatgcatacttggagtaagcagaactacgcacagtatcaagcttcttggcggcaccagcaaggataatt…	CAAACGACCTAATGGTAAACACTACCTATGCCATACTGTAT	87.5
	Mucor lusitanicus	GCA_010203745.1	36.8	JAAECE010000005.1	5	GTGAGacacaccagaaagagacaccaacaccgtcttgctgatattgactttcgcattagatgctaggccatacaaatcaagaacagagagcaacaccgaccattcctccggagaagacaaaaacacctcgagatcatctgcatagctgagaatcttgacaggagaaggagcaccattacgactgacgaaatccagagtccaattacgagcaccagtacccTGGTCCTCATAcacgttcacaggtgacggcttccaagttcgtgggatgtcaacaggagacatagtgacaccagagagaccaggacaggcaagaagagaacgaagcaaaggctcaaacgccagattaaatagcaatggagacaatggatcgccttgacggaggcctcgcaattgaggaac…	AAACTGACCCTATGGTAAACCATACCTATGCCAGACTGTAT	88
	Mucor lusitanicus	GCA_010203745.1	36.8	JAAECE010000006.1	6	cggaattccaccaagggagacacttggacttgaatggccttgtacgcatccacacgatcaccaaaaattccttttcgaaacgagaaaaggacagaaccagaagtaagtgcctgctgcactatagccatagccttgctagccaagatttgacccttcaaatcgtcatcttcatacaaaacGGAGCCCACTAacgggtaagaagaagccgcagcttctgcagaacgcctcttggtaggctggtaaaacttcaactttgcaccatcagatgctcgttgagcccaagtcaatgtagtgttggttgacatggagtgtaacgaatgcagagtgtattgaaaaatagagtgtaactgaaagttgctgatagtaaaatgtataaaaaagtcgaatttgtcgaaaaat…	CAAATGACCCTATGGTAAACTGTACCTATGCTGCATTGTTT	86.5
	Mucor lusitanicus	GCA_010203745.1	36.8	JAAECE010000008.1	7	tttgcctcaatgagcaaagagccatcattcttctcatcatagacgctcaaaggccggaattccaccaagggagacacttggacttgaatggccttgtacgcatccacacgatcaccaaaaattccttttcgaaacgagaaaaggacagaaccagaagtaagtgcctgctgcactatagccatagccttgctagccaagatttgacccttcaaatcgtcatcttcatacaaaacGGAGCCCACTAacgggtaagaagaagccgcagcttctgcagaacgcctcttggtaggctggtaaaacttcaactttgcaccatcagatgctcgttgagcccaagtcaatgtagtgttggttgacatggagtgtaacgaatgtagagtgtattgaaaaatagagtgt…	CTAACAACCCTATGGTACACCAAACCTATGCCGTACTGTTT	86.5
	Mucor lusitanicus	GCA_010203745.1	36.8	JAAECE010000009.1	8	acacacgacattgatacagctcagggaaagagaaccaaggcaaaacagacttgtgaccagagtacacttgaaaggcatacaccagccaagacgagacaaaatcgtttggagagggcggacgcaacaaacgctgcaaatagacaagatgcaaagctaaactctgatccgctatgtccaccaGACCAACACCACCGAACTTGCGAGGAAGACACAAGGtcgaccaagcaacagcaggacgaaaagacaccagatactcacgcaccaccttcttgagagacttcaaccacagcttgatagtatcaccaccaggaaccacacgcaacaaatgataaaccttggacaacagtaacgagttagccactagtcctgctcccctaatggagagatttctttgcttca…	AAACTGACCTTATGGTAAACAAAACCTATGCCGTCGTATTT	87.5
	Mucor lusitanicus	GCA_010203745.1	36.8	JAAECE010000011.1	9	tcctccacctcctcaaactttgcctcaatgagcaaagagccatcattcttctcatcatagacgctcaaaggccggaattccaccaagggagacacttggacttgaatggccttgtacgcatccacacgatcaccaaaaattccttttcgaaacgagaaaaggacagaaccagaagtaagtgcctgctgcactatagccatagccttgctagccaagatttgacccttcaaatcgtcatcttcatacaaaacGGAGCCCACTAacgggtaagaagaagccgcagcttctgcagaacgcctcttggtaggctggtaaaacttcaactttgcaccatcagatgctcgttgagcccaagtcaatgtagtgttggttgacatggagtgtaacgaatgcagagtg…	CAAACTACCCTAAGGGTAAACACACCTATGCCGCCTTGTAT	87
	Mucor plumbeus	GCA_016758945.1	48.4	JAEPRC010000400.1	1	GTTTGAACGCCTGCTGAAGGAAAAAGGGAGTGAAAAAGGGAAccaatgtctttttttttgtatgaaagtgtatctttattagtttttgtaaaatattattctaTGCTAAAAGGAAAGGCAAGCTATCAACTTGAAAACTTGCCGAAGGAAAAAGAGAAGAGAACAGTAAACCATGATCTTGACGGACCATGTTTAAAGCAGCAGAATATATCCAAGGCTCAGTGTCTATGACACATCGCCAATGATATTTCCAGAGTGTTGTAAACGCAGCACCAAGTGCAACCAGAACATTTTcatcgattttttttttgtatgaaaGTGTATCTTTATTAGAACATTTTCATCGAGCTCGATCAATTCTATCGAACAGAAACTGATGAGAGCGGTCCAAACGGTTTG…	GTTTAACATATACGTTACATAAAACCTATCACAgtttatgt	94
	Mucor plumbeus	GCA_016758945.1	48.4	JAEPRC010001958.1	2	AGATCTGAAACGGATGTATCTAAAAATGCTTGGATGCGAGACGGATGTAGCCTAGTTATCGAGATATAGTTGTTCAAAAATGGCGTATTTCAAAACTTATTAAAAGTTGGATACGCGAAAGAGCCTAGGTATTTCCAAAGCGTTGTGAACGCAACACCAAGACCCACTAaaacatctaaaaaaaaaagggctgACTTGGGAGCCTTTACCTACAACTCAATCGGAAGATCAAAACTTATTAGACCTATACCATGCAAAAATTATGAGCTTTACGAAGACAACTAACAAACACCGAACCTATGCCATAACATCTACCAGAAAATATACGTTACACTGTACCTATACTGAATTATGtaacaaaattatataaatagtttaatattatataacttaatatta…	ATCGGAAGATCAAAACTTATTAGACCTATACCATGCAAAAA	92
	Mucor plumbeus	GCA_016758945.1	48.4	JAEPRC010000267.1	3	GCAATAAATTTTAGTCTTTTACTCCTCCAAATCCTTCTCTGCTAATtagttttttaatatttatagctAACTTTATCTCGTCTTGATCCTTTGTTGATGAACATTTTACCCTATAAGAACGTCGTTCTAAAGTTATCATTaaatattatcaataaaatctttctctttttgaaGACAGCTTTTCCTCATAATTGCGTTTTAGAGGTTCTCAGCTCTGCCTTTTTACTTTGTGAATATTCCACTGAGTGTTTTtcttattagcttttttttgtatttaaatgtcctttattaaagttttcaaattttttaagcctctatgaaaaagaaagaaaagagaacgaCAGCATTATTATTGAAAGAAGATAAAGATGCCTTCCCCTGGCAGTGTgctccatgaaa…	aaaaaaaaacagtgtATTTTAAAACCTATACCAGCTAACAA	90.5
	Mucor plumbeus	GCA_016758945.1	48.4	JAEPRC010000043.1	4	TAGCAACTTGAGCACCTGCCGaaggaaaaagagagaaaaaaagtaagccATGATCCTGACGGACCATGCTGAAAACAAAGGATGATATCCAAGTGGTATTTGttaaacaaaactattttattgtgaggatctttttttttttttgtattaaggtgtatctttattagtttttgtaaaatattattctaTGTTAAAAGGAAAGGCAAGCTATCAACTTgaacgtttttttttgtatgtaaattttggcatttattaaattaaaattaattgaagataaaaaataaaattctaTGAAAGAGGAGTTAAGACTGGAGTATTATCTCCAACCGCCGCCACCCaagaagaaataaaataaacattgtCTATCTTAAAATTATGTTCTTCTTCTATAATGCATCG…	CCAGTACCACAGTACACAATATAACCTATACCACAATTTAT	93
	Mucor plumbeus	GCA_016758945.1	48.4	JAEPRC010001546.1	5	ATCTGAAACGGATGTATCTAAAAATGCTTGGATGCGAGACGGATGTAGCCTAGTTATCGAGATATATTTGTTCAAAAATGGCGTATTTCAAAACTTATTAAAAGTGATGGATACGCGAAAGAGCCCGTCACAAAGAGCACAAACAGGAGTAAAAAAaccgattttttttttttttttttgtgtcgTTATTGGTTACAAAGTAAAAGCATGACCTATTAAACCTATGCCAGATAAACGTTTTACGACCACTGGTAGCTTACGACATATACTTTAAGCAGATATGCGTTACATATAACCTCTACGaaattatataaacattaattttttaaaattaacttaactaaaataattttgggTAACTATtagtttataataaaattattatattaaaattttatt…	AAAGTAAAAGCATGACCTATTAAACCTATGCCAGATAAACG	92.5
	Mucor racemosus	GCA_027405735.1	53.2	JAPEHQ010000019.1	1	TGTTAAAATAAAAGATTATGAGGGAGGAGCTATTGCAGGAGTATTAACTCCAGCAGCTACCGCCCaagaagaaataaaaaaagcattgtcTATCTTAAAACTATCTAAAATTGTGGCTGTTCTCCATTATTCCTCATCTATTATACATCTCCAATGATACTTCCATAGGGAGCTGAAAGCTGTCCCCAGCAAAACCAAAACAGAAGAGTTCAAAGGTATAGAGTCCATTGAGCACAGGGTAACTAAGCCTGACCAAATGGATAGATCGATAGGGGAGCCATTATGCAAATAAAACATGTTTATAATGGCCGACCAGAACCAAgatttgtattcacaagcaATCACCTTCATGTTCACCGCAGAGGCCACAAGAAGGAGTAGGATATTAGCACCATGTAT…	CAAATATTTATGCGTTATACAAAACCAATACCATTTTATGT	92
	Mucor racemosus	GCA_027405735.1	53.2	JAPEHQ010000016.1	2	CATAGCCTTGTTCGCATCCTCCACCTGCTCGAACTTGGCTTCCAATAGCAAAGAACCATCATTCCTGTTATCATAAACACTTAGAGGACGAAATTCAACCAAAGAAGATATCTGCGTTTGAATTGCCTTGTACGCATCCACTCTATCACCGAAAAGACCTTTTCTGAAGGAAAAGAGTACGGAACCGGAAGTAAGAGCCTGTTGTACAATTGCCATGGCCTTACTTGCTAAAATTTGACCTTTAAGGTCGTCATCTTCATACAAAATAGATCCTACCAGTGGATAAGTAGAGACCGCCGAGTCCGTCATTCGTCTCTTGGTTTGCAGGAAAGAACGAACTTCCCCATGACGGGAAGCCATTTCAGCCCAAGACAATGTATTATTGCCAGACATGGAGTG…	AAAATATTTATGCGTTACAAACAACCTATACCATATTACAT	85
	Mucor racemosus	GCA_027405735.1	53.2	JAPEHQ010000018.1	3	GTTCTTTGGAACTAAGTTATCAGTATctattaattgatttttttcttctttttttttttatcgtaTGTAAATTTTGTCTCTTATtaggattttttttaaaatcaatATGAAAATGATGTAAACAAGGTAGTGTTTTTAAGCCTTCTTGTtcaaggaagaagaagagattATAGTATTGTCATGGAGAGATGCAGAAAAGACCTGTGGTTGAATCCAAGATTCAGCATGAATAATACACTGCCAATGGAATTTGCGCAAAGTTAAAAAGGCCGGGCCAAGAATCTCCAAAATGGAATCATCCAGAGGAACACCATCAGTTTGGCATAAGCCAGTGAGAAACCGCATTagatttttgtttattaaagTGTATCTTTTATTAACTTTTAAGGGGGGATTATG…	GTCAAAATTATGCGTTACACATAACCTATTCCatattatgt	88
	Mucor racemosus	GCA_027405735.1	53.2	JAPEHQ010000002.1	4	CCACCAACATCCTCATCACAAAATAGTTCGCCAACTCCTCCATCTGCAACATCCAATGCATCTGCTTTTCAACCTATGATTACTCAACAACATCAAAATTCTCCTACGTATAATCCATCGAAATCTTTATGGAATTGAAATTGTAACTCTTAATAACTTAATAAAACTTTTTCTAATAAACAATAGATATGGTTTATATGTTTGCGTATTTTGACACAAATAATTCTCATGAAACACAAAAGATTACATATGCCTCATAAACCAtgttttactttttcttCCTTTTTTCCTTCCGCAGGTGCTCAAGTTGAAATTTTGACCCTGTCTTGATACATAATTCCACCCATAGAAATTAATAAGATATAcgttaatacaaaaaaaaaaaaaaatcattgcAAA…	CAAGAATACATGCCTTACACAAAACCTATTCCAATTTATGT	89.5
	Mucor racemosus	GCA_027405735.1	53.2	JAPEHQ010000011.1	5	TGTTGACACCCTCATTCATAGCCTTGTTTGCAGCCGTTGCCTCCTCAAACTTGGCCTCCAGCAACAAAGAACCATCATTCTTGTCATCATAATCGCTCAAAGGTCGAAATTCCACCTTGGGGGACACCTGGGCTTGAATGGCCTTGTAGGCATCAACACGATCACCAAAGATTCCTTTACGGaaagaaaacaaaacagAACCTGAAGTAAGTGCCTGCTGCACTATAGCCATGGCCTTACTTGCCACGATTTGACTCTTCAAGTCCTCATCTTCGTACATAATAGAGCTCACTAAGGGGTAAGCAGAAGCGGGAGCATCCGCAGAACGTCTCTTGATAGGCTGGTAATATTTTAATCCAGCGCCTCGAGCAGCCAATTCTGCCCAAGTTGATTCCATTG…	ACATAAAATATGCGTTACATAAAATCTATTCCAATTTATGt	91
	Mucor racemosus	GCA_027405735.1	53.2	JAPEHQ010000001.1	6	tgcttggatgttgatttgatagctacttgattggttaactgctgggatgaaataatgtgttgtcataattgaggtccaagcgttcttggtaattactggattgaACTTgctacgctaggagtttcttatatccgatatcaagacttgcacttcaatacatgtcgtagtcaatagattgtaagatgtattgatactgtagaaggtgataacgtatgataatagtaggtggaatacaacatacCGGAGAAGAAACTTTCTCAGGCACAATCCTGTGACACCAAAATTGATGACCAACGCGGTCGCGTAACAACAGCCACCAGGGAGTGAAAGCCTTTGCAGGCAGAGGAAGAGACTAGAACAAGCGCCACGAAGGAGGTTGAATACGCAGATGCGTAGGTA…	ACATAAAACATGCGTTACACTAAATCTATTCCATTttatgt	88
	Mucor racemosus	GCA_027405735.1	53.2	JAPEHQ010000010.1	7	AGCTAAAAGTTGACCCTTaaaatcatcatcttcaaatAAAACCGAGCCGACCAAGGGGATGCCCGCCTTGTTCTCCAAATGTCTTTTGCTAGGTTAAACAAATTTCATTGAGCGAGAAGCCATAACGGCCCAAGTATCCTTAGGATTCTAAGCCATTATAGTGTAACAGTAATGTAGAGTGTAACTTTTGACGAGTGTAAAAAAGTTGCAAAGATTAAAATAGTTAGTAGATTACAAGATATCGAGCTGAAATTACAGTATGTTGTGGAGCTGAGATGGATGTATTCTAGTTGTCGAGATATCGTTGTTCTAAGATGGCGTATGCCAAAACTTAAAAGTGATGGATACGCGAAAGAGCCTCTTGTTGACGCGAAAGAGCCTCTTGTTGACGCGAAAGAG…	ACATAAAATATGCGTTACATGAAATCTATGCCAATTTATgt	88
	Mucor racemosus	GCA_027405735.1	53.2	JAPEHQ010000003.1	8	ATCAAAAAAGGTTATAACATCATGCCAAAAGATTGACTAGGGATGGCAGTCAGTCACAAAATGGTACAATCTTCTATTTCACCACAAAGAGCACACAAAGGAGAAGGATACCTGACAGGGTTGATTCGATGAAAGAGGGATCTATGATGGATACGATCTTGCAACAGGTGCCACCACGGAGTGAATACTTTTTAAGGGCAACTCAAGGAATCAAAGCTGACGCCAGAAGAAAGGGCGCAAGCGCAAACGTGGCTGGAAAACAATAGGAGTGTGAAATATTTGGTGTATAACCGCCATATTTTTATGCCAGGAGCGACGCAGAGAACCAAGAGAAATGGTACACGCAACAGTGGGAATCCGTTTTGGACCAGCCAAAAAAGTTCAGCACGCAGAAGACGG…	ACGTAAAATATGCGTTACATGCAATCTATTCCAATttatgt	90
	Mucor racemosus	GCA_027405735.1	53.2	JAPEHQ010000017.1	9	ACGTAAAATATGCGTTACATGAAATCTATCCCACTTTATGTACACAaactatttttaaaaaagtttttaaaaaataagtCTTGTATAACACGTAATTTAACAATTTTAAACaatattattcaaatttaataaaataatgtgtaaatattatttgtattatataaaacaagATTAATGTTaacttttaaaaaatatatttttaatatataattatataaaatttacagtttattattaattattttttaatttttttgttatgttttatttgtatttcattgttattttatatatttagaaGAGTTAAACTTTTAGCAAaaactttttaaattttatgtacaAAATTTacatgttttatttttataatatttaaaaatttaatgttttaaatttttgtaa…	ACGTAAAATATGCGTTACATGAAATCTATCCCACTTTATGT	89
	Mucor velutinosus	GCA_035048745.1	40.2	JASEJX010000016.1	1	TGAAATGATATGCTGTCCAAGCAAAGCTGATAATAAACATCTGGAGGAGCTTTCCGTTGAGCTATGCGTCAACGTCCTTGAGGAGCATCGCTTAGGTGGGAAAAAACTTGATGGCAAGAAGGTCTGCGAACTTGTCAAAGATGCATCATACAACCAGGCAAAAAAAGCTGATAGACAGTTCCCAAACGTCACTTTCTGCAAGCTGGACGAGAGATTTCAAGACTTGTTGGTCAAGACCGTCATCAATGATGTGTCCGAAAAGGGTGTTGACATCTCTAGGTTCTTTAAAGATTGGTTACCACGTTGTTGAACAGACAGAGAAGACACACGGGACTGAGACTTCAGCCACGAAGCAGTACCACCACCATgaacaacacgcaacaaatgatatacctttga…	TAAAAATACTTAGGGTACATACAACCTATGCCGATTTGTTT	89
	Mucor velutinosus	GCA_035048745.1	40.2	JASEJX010000042.1	2	CACGCATAGCCACTTGTGCATGCTCCACCTGAGCAAACCTGGCTTCAATCAGCAGAGAACCATCAGCACGAGAATCATACAAACTAAGAGGTCGAAATTCCACGTCAGGTGAaatttgatcttgaatcaCTTTGTAAGCGGCAACACGATCAGGAAACAAAGTTTTCTGAAACGTGAACAGAAcagaaccagaagaaagggaTTGCTGAATAATCGCCATAGCCTTGCttgccaaaatttgacccttcaggtcatcatcttcatagaGAACAGTACCCACCAGtggtacatcagttggattGTCCAATCGTCGCTTGTTGGGCTGGAGAAATCGACCCACCTTTTGACGTGAAGCTCTTTGAGCCCAAGTCAATTCAGATTGGGAAGACATGGAGTGTA…	CTAAAATGTAATCGTTAGCAAGTACCTATGCCAGTTTGCTT	86.5
	Mucor velutinosus	GCA_035048745.1	40.2	JASEJX010000020.1	3	CTGGCTTCAATCAGCAGAGAACCATCAGCACGAGAATCATACAAACTAAGAGGTCGAAATTCCACGTCAGGTGagatttgatcttgaatcaCTTTGTAAGCGGCAACACGATCAGGAAACAAAGTTTTCTGAAACGTGAACAGAAcagaaccagaagaaagggaTTGCTGAATAATCGCCATAGCCTTGCttgccaaaatttgacccttcaggtcatcatcttcatagaGAACAATACCCACCAGtggtacatcagttggattGTCCAATCGTCGCTTGTTGGGTTGGAGAAATCGACCCACCTTTTGACGTGAAGCTCTTTGAGCCCAAGTCAATTCAGATTGGGAAGACATGGAGTGTAACAGACgtagagtgtaacttgtaatctagagtgtaact…	TCATAATATAAACGTCAGAAAAAACCTATACCAATTTgttt	85.5
	Mucor velutinosus	GCA_035048745.1	40.2	JASEJX010000018.1	4	tataatctatacagtaattacaggcaaggccaaggtgctagcttgaacacttgccaaagaaagagaagaaaagagtgtactatggtcttgacggaccatgttgatagcagcagaagctatccaaggctcctcgtctatgacgcatcgccaaagaaggcacagtactgagaacagaacacaagggaagatcaagaaaccagctagcagaccaaccagaggaaggaactaactttggcaatctcaacagaagctttccaagatgtgttagagcaggcacagaagacacacgagactggtaaagaccaggaaaacaaaaccacggcaagatggacttatggccagtgtaaacttgaaaagcatacaccaaccaagaggagacaaaatcactgggagagggtg…	TCATAATATATTCGTCAGAAAAAACCTATACCAATTTGTTT	89.5
	Mucor velutinosus	GCA_035048745.1	40.2	JASEJX010000013.1	5	aatgatatacctttgacaacagtaacgagttagccactagtcctgctcccctaatggagagattcctttgtttcaacaagttactgtgtcgctggaccttcaccaagacaccatcaagatagtcttgaagttgactttcagtatgatacaagggataacccaagtaacgtactgcaccacgagagtgagcgtcatgccactggagaccagtagaatcagccaaagcaacccaagcagagtgggacacaccagacaacgacaccaacactgtcttgctgatattgactttcgcattagatgctcggccatacagatcaagaacagacaacaacacagaccactcttctggcgaagacaaaaacacctcaagatcatccgcatagctcagaatcttgacag…	TCAAAATATAATAGCCAGAAAGCACCTATACCAATTTGTTT	90.5
	Mucor velutinosus	GCA_035048745.1	40.2	JASEJX010000033.1	6	TGTTCGCATCATCCACCTCCTCGAACTTGGCTTCAATAAGCAAAGAACCATCGTTCTTTTCATCGTAGACACTTAAAGGACGAAATTCCACCAGAGAAGACacctgggtttgaattaccTTGTACGCATCCACACGATCACCAAACAAACCCTtacggaaagaaaagagaactgAACCAGAAGTAAGTGCCTGCTGCACAATCGCCATTGCCTTACTAGCTAAGATTTGACTcttcaaatcatcatcctcaaacATCACAGAACCCACCAAAGGGTAAGAAGAAGCGGCGGCCTCCACCGAACGCCTCTTGGATGGCTGATAGAACCTCATAGTAGAACCACGAGATGCACGTTCAGCCCAAGTCATTTCAGAATTGACTGACatagagtgtaacttgt…	TCAAAATATATTCGCGAGAAAACACCTATACCAATTTGTTT	91
	Mucor velutinosus	GCA_035048745.1	40.2	JASEJX010000005.1	7	GGGAAGACATGGAGTGTAACAGACCgtagagtgtaacttgtaatctagagtgtaactaagtcgcgttgttgaaaaagtagtGAAAAAGACGAATTCGACGAAAAATGGTTGAatcgatctgaaatcaagatatgttgtagagctgaaatggatgtatctaaatatacttggatgcaagatggatgtatcctagttgtcgagatatcgtTGTTCAAAGATGGCGTAATCGAAAACTTataaaaagtgatgaatacGCGAAAGAGctgtaaaaaaaatagtgaaaatgttgaattcGTCGAAAAAATTGCTGAatcgatctgaaatcaagatatgttgtagagctaaaatggatgtatctaaatatacttggatgcaagatggatgtatcctAGTTGTTGA…	CCAAAATATAATCGCACAAAAACACCTATACCATTTTGTTT	92
	Mucor velutinosus	GCA_035048745.1	40.2	JASEJX010000030.1	8	TTGGGAAGACATGGAGTGTAACAGACgtagagtgtaacttgtaatctagagtgtaactaagtcgcgttgttgaaaaagtagtGAAAAAGACGAATTCGACGAAAAATGGTTGAatcgatctgaaatcaagatatgttgtagagctgaaatggatgtatctaaatatacttggatgcaagatggatgtatcctagttgtcgagatatcgtTGTTCAAAGATGGCGTAATCGAAAACTTataaaaagtgatgaatacGCGAAAGAGctgtaaaaaaaatagtgaaaatgttgaattcGTCGAAAAATTGCTGAatcgatctgaaatcaagatatgttgtagagctaaaatggatgtatctaaatatacttggatgcaagatggatgtatcctAGTTGTTGA…	CCAAAATATAATCGCACAAAAACACCTATACCATTTTGTTT	92
	Mucor velutinosus	GCA_035048745.1	40.2	JASEJX010000003.1	9	TTAACACCAGTTGTCATAGCCTTGTTCGCATCATCCACCTCCTCGAACTTGGCTTCAATAAGCAAAGAACCATCGTTCTTTTCATCGTAGACACTTAAAGGACGAAATTCCACCAGAGAAGACacctgggtttgaattaccTTGTACGCATCCACACGATCACCAAACAAACCCTtacggaaagaaaagagaactgAACCAGAAGTAAGTGCCTGCTGCACAATCGCCATTGCCTTACTAGCTAAGATTTGACTcttcaaatcatcatcctcaaacATCACAGAACCCACCAAAGGGTAAGAAGAAGCGGCGGCCTCCACCGAACGCCTCTTGGATGGCTGATAGAACCTCATAGTAGAACCACGAGATGCACGTTCAGCCCAAGTCATTTCAGAATTG…	TCAGAGTATAATCGCTAGAGAAAACCTATACCAATCTGTTT	91.5
	Mucor velutinosus	GCA_035048745.1	40.2	JASEJX010000007.1	10	ttcgtggtgggttgccatatcaagtcatttttctggcaggatgtagtctctttgttgtcacttcaagagctactcccctctgcttcttctatttggttggcgctgactaccttttgtagtggttcagatttgttggtgatcgatgaggatgttctgattgctctgGGTGCTGCCtacagtacactttggaagtatcattggcgatgcgtcatagacgaggagccttggatagcttctgctgctatcaacatggtccgtcaagaccatggtacactcttttcttctctttctttggcaagtgttcaagctggcaccttggccttgcctATAATTACTGTATAGACTATAAATTTcaaagctaataaagatacactttaatacaaaaaaaaaaaagaaaaa…	ACTAAATATATTTGCCAGGAGAGACCTATGCCAGTTTGTCT	90.5
	Parasitella parasitica	GCA_025201805.1	32.8	MU619685.1	1	GTTGGATGCGAGATGGATGTATGCTGGTTGTCGAGATATCGTGCTTCAAAGttgaactttttttgaaaaaattgatggATACGCGAAAGAGCCTACTTTTGTGAGCCTTCGCATGAACGTATGACGGACCTCTACCAGATATAAAAAGTTACGTGTTATACACGACCTATGCGAATTTCCGTATGTTTAAGAGTTCGGATaactttacttttttatatttcaaTTGGCATTACCgcatcaaaaaaaattaactaacattttgcatttttatcagttttgccaacaaaaaacctatattgattgattttttgagTTTTAACTAACTgttccaaaaataaagatgtaTATATTAAACTAAATTTTAAGCAATTATAAAATGTTATATTTGAACACAAACTT…	TAAAAAGTTACGTGTTATACACGACCTATGCGAATTTCCGT	78
	Parasitella parasitica	GCA_025201805.1	32.8	MU619621.1	2	TGCTATTTGTTCGAAAATTCAGAATATGTCGAAACGAAGGTCAATCGTTCTGAAATTCAGATAAGTTGTAAAGCTGAGATGGATGTATCtaaaaaaagttggatgCGAGATGGATGTATGCTGGTTGTCGAGATATCGTGCTTCAAAGTTGagctttttttgaaaaaattgattacGCGAAAGAGCTCTACAACACGCAACATATGATAAACCTTGGACAacagcaactttttttttttttttttttgtattaaagtGTATCTTTTATTAACTGGACAACAGCAACGAGTTAGCCACAAGTCCAGTTCCCCGAATGGAgagatttctttgcttcaacAAGTTAGAGTAGTAGCGGAGAAACAATTAAACCTATGAGACAATATAgtcaaaagtaaaaat…	taaaaagttacgTGCTATACATGACCTATGCCACTTTCTGt	76.5
	Parasitella parasitica	GCA_025201805.1	32.8	MU619675.1	3	CTATGCTGTACCTATCTTAAAAGTAAAAGGTTACGTGTTATACAAAACCTTTATGGGCTTCTGTGTTTTGAAACGTCTAATTGaaattgttttttattaaatagaCTAGCTGCGTTGtaaaagacaattaaattaATTGCAGTGaatgttattttttatttaaaataataaaattttgtTAAAACAGTTTTATAAATGCTGTTGTTTGTTTTGGCACttgcaacaaaaaatatatttaagtttttcaatttgcaaaaaatgttttaaataataatacttaaaacataaaataaaacaaaacatgcattataattttttattattttaattttttcaatttatttgTTTCAAAGTTCTccattttattacaaaagttaaaaaatttttttaattgtgcat…	TAAAAGGTTACGTGTTATACAAAACCTTTATGGGCTTCTGT	79
	Parasitella parasitica	GCA_025201805.1	32.8	MU619678.1	4	aaaaaaaaaaaaaaaaaaaaaaccttaatacacagaaaaaaaaaaggacaagCAAGCAGAGAACGAAGAAGTGGCTCAAACTCCAAATTAAACAGCAAAGATGACAGAGGATTAGTCTGTCGTAGCCCTGCCAATTGAGGAACAGGAGCACCAAGCGAAccattaatattttttttttaccataaCCAGATGGAGTGTaacttttgaaaagaaatccGTGATACGTATATGCGACCTATGTTATTTAGTACGATAAATCTTGCAAAACATTAGCAATACCTATGCGAATTCAAAAAGTAAATATCTTAATACATTACCTGAATGAAGCTCAAATCCACAACATCTATGCGATATCTATGTTGGTTGAAATAGATTTAGTACTACACACTACCTATGTCA…	AAATAGATTTAGTACTACACACTACCTATGTCAATTTGTGt	75.5
	Mucor circinelloides - 1006PhL	GCA_000401635.1	36.3	KE124024.1	1	CAGACACCTTATCGGTAGACACTACCTATGCGACTTTCCTTACCAATTTAAATAATTTTTAACTTTATATATTGAAAACAGAAACAATAATTAAAAACCAATATTAGTAATGGTTACTAAGTTGAATTTAAGTTATTAACATTATTTActaatgtaaaaaaaacattatacacaataataacattacTCTAATATTTAGCATAAATTTAATATTTTGTTAAAAAATATggcaaaataaaataaacaaaaaaataaacacaAATTATAAATAAACTAATAAATTATAACGTAATCTTTAAATAATTAAAACATATTACAACTTACTTAATAATTACATAATGTaattattttatttcaaaaattgtagttgctattttgaaacttttataaataaatata…	CAGACACCTTATCGGTAGACACTACCTATGCGACTTTCCTT	84.5
	Mucor circinelloides - 1006PhL	GCA_000401635.1	36.3	KE123980.1	2	GAAACACCTAATCGATATACAATACCTATGCCACATTCTATAACATGTTGCAAAACATAAATATTTGCTATTGTAATACGTGTTTATTGACAATTAATATTAGTGCTATATTAAAATAATAAGTAATTTTTTAAAAGCAATTAGTTTAATTACGCATTACCTTGACAATGactattattgaaaaagtataaTTTAAAATTAGTAAATTGCGCGTACTGTTATTATgtcaaaacaataaaaaattaaATTGTTTCTTATGTTTGTTTAAATAGGTAATTTTTTAAAGTTTTTTTAAtgcaaataaataataaataaacaaaaaattttTTAAATTAAACTTACTTTAATTTTGTTAATTTTATTAAAGATTGTATAGTTTTTTAcaaaatacttttttta…	GAAACACCTAATCGATATACAATACCTATGCCACATTCTAT	79
	Mucor circinelloides - 1006PhL	GCA_000401635.1	36.3	KE124159.1	3	CAAACACCTTATCGGTAGACATTACCTATGCTACTTTCCTTACAAACATATAACATTTTTAATTATATGTACTAAAAACAAGAATAATAATTTAAAACCaatattattaatatttaCAAAATTAAATGTTAATTAACAACATTGTTTACAAATATTATTAAAACATTACAAACaatattattataattttTGTATTAAGCATAAGTTTACAGTTTTGATAAAAAATGCAAACATaaaattgataataataataaacacaaatatacaataataaataaaattgtTACGTAAACTTTGAATAACTATGGCATGTTACAATTTAATCAATAACTACATAAAGTAATTATTTTATTTCTAAAAGTTGTGGTTACTAATTTGAAATTTTTATGAATTTATATA…	CAAACACCTTATCGGTAGACATTACCTATGCTACTTTCCTT	85.5
	Mucor circinelloides - 1006PhL	GCA_000401635.1	36.3	KE124277.1	4	CTACCACCTTATCGCTAGCCAATACCTATGCCAGTTTCCTTGCAATCATACATAATAATGATTTCAGTAAATAAAATAGAAGCAAAAATACTTAATTACAAATAATGCTTTCTAAAGTGAAAACTTGACAACAGTAATAACAGCAAAAATTTAAAACTGTTTTAATTTTGTGTAAAGTAAACCTGTTATAGTAGTATACTTATACAAAAACCAATAAATTAAAAATTAATaatttttttacttttactTACTTAATAACAAAATTTTTGTACATTATTTATGTTTTGTAAGCTACTATTGTTATTATAattcatttttttaatacttttttgattgtgaatttttttatattattttgaattaCTTTGCTTTAGAAGTAAACTTTAAATTTTTAATTAA…	CTACCACCTTATCGCTAGCCAATACCTATGCCAGTTTCCTT	80
	Mucor circinelloides - 1006PhL	GCA_000401635.1	36.3	KE124281.1	5	AAAACACCTAATCGATATAAGGTACCTATGCCACAGTCTATAAAATAATACAAAACATAAATAATTATTGTCGTAATACgtgtttattaacaattactattattacaaTTATAAATTACCTGGTAATTTTTTAAATGCAATTAGTTTAACAACGCATTTAATAGACAATACTAATAATTAAAAAATTATAGTCTACAGTTAATTTATTGTGCGCACTATTTTTATATTACTTTAATAAAACAAAGAACTATTTTTTAATATTTGTTTCAACAAATTATTTTATTTACGTTTTATATCAAAACAAATTGTTTATAAATATAAAGTTTTAAATTAGTTTtgttttaattttttttatttattaaaaagCATGACAATTTATTACACCgtactttttttatt…	AAAACACCTAATCGATATAAGGTACCTATGCCACAGTCTAT	81.5
	Mucor circinelloides - 1006PhL	GCA_000401635.1	36.3	KE124230.1	6	TCAACACCTAATGGATATAGTACACCTATGCTACTTTCTTTACAAACACAAAGTATAAGTTCAAACATTACATTAATATTTATAGGCTTCAATAATAAATTGTAACGAGTATTGTAATTGTTTATAAATTTTTCTcacaaaacaaataaaagtTTACTAACGCAAACGTAAATATAATAAttattttgaaatcaaattaaAAAGCCTTTGTATTAAAAATTTGTAAAAAATTTTACTTTCAAATATTTTTCTactattttttgttttaaaaaataataatattactttaaacatattttttttaattttttgttacaatatatttataaaatatGTAAATACTGCAAAATGTTGTCTAGTAAATTTTTTTAAAACTAAacacattttgttttttactTT…	TCAACACCTAATGGATATAGTACACCTATGCTACTTTCTTT	81
	Mucor circinelloides - 1006PhL	GCA_000401635.1	36.3	KE124268.1	7	GTATAACCTAATCTATACACTACACCTATGCCATATTCTGTAtgctttaaataaaatttatAAAAACTaattgtataaataaactTAAATTAACTATAAAACGTTTACTATTAATTTTTTATATTCCAACttgtaaataaatttatTACTAGTTTTAGAAAAACAAATTTCAATTTAAATATGTATTTTGTAAAtgtttttaaaaaaaaaactaatacATGTAGAGACCGCAAATTAATTTTTTAGTATAATTAAAAATTATAAAGCTTTAATAATTAACAAAAATTCTAAAattcacaaaaaaataataatgcaATTACTAAAAATACATTTTACTTTATAGTTATAAAATAAACTGTTTAATAGGTAAAATTTATAAAATTTAAAATAAAGTTATGT…	GTATAACCTAATCTATACACTACACCTATGCCATATTCTGT	85
	Mucor circinelloides - B8987	GCA_000696935.1	36.7	JNDM01000522.1	1	ATCCGACCTCATCGTTACAACATACCTATGCCGGTTTCTTATTAGTTATCAATAAAGTTTAGCAATACAACTCTTTTGTACTTAAAACAATAAAGTAATTACTTTGTGTTTATTAAACAAAGTTTAAGTATAATTTTTACAAAAAAGCAAACCAAAGCATAAACTATTTACATTACGTATTTAACAAAGAATACAGTGCAAAACTAATAGGTTTTAAAAATTACAGAAAATCATAactattattactttttacaAACATGTATACCATAttaaaaccttttttttgtaaagtAATTTTAAGAATAAACACAAAAGCTTCACTTTTTtatgttgtttttttttacttttcttAGCATGTAACTCAAAAAAATCATACCTTCTTGTTTGTACCTTGCACGC…	ATCCGACCTCATCGTTACAACATACCTATGCCGGTTTCTTA	79
	Mucor circinelloides - B8987	GCA_000696935.1	36.7	JNDM01000420.1	2	TTCCGACCTTTTCGTTATCCGTTACCTATGCCATTTTCTATGACAATAAAAATTTATgaattaaaaataaaaaaataaaaaactaaAAAACAATATTTTGTGTAATAAACATAAAATGCatattttttaatttttattacATAATGTAAATtatattttatataaaacaaaataaaatacattacTGTAATAATGTTTCAACTTTTAATTTTACAACATAGTCTTTACTTAGACGTTTGCAAAATAAATTTAAAATTTAATAAATAGAATagtcaataaaaaaaaaagcaaaattaaaaaaaattactaAAACTTACAAAATTTTTATGCCACATTATTTGAGTAGttattgtttttatttaaaatTTTGGACAAAAATATTGTTAAATGTATGGCTAA…	TTCCGACCTTTTCGTTATCCGTTACCTATGCCATTTTCTAT	85.5
	Mucor circinelloides - B8987	GCA_000696935.1	36.7	JNDM01000691.1	3	TTCCGACCTTATCGTTAGACAGCACCTATACCGTTTTCTCTACAAAATCATAAGCATACTTGCAATTAGCAAGTATATAAAAAGTTAAATTTAATAAAAATTGACAATTTTTAGTTATTATTGTTTTACAATTATATATTGCTGGCCATTGTAAAAAACTAATATTACTTTTTAAATAGTAACTTTTTGGCTGTTTCTTAATATTCAGAATAAAACTAAATGTATTAAATATTTAAGTAATTTTCTGTAATTACTAAAACTTATAATTAAAAGTTTATGTAAATTTATAAAAAATTTTGTTTACAAAGTAAAAAgtttacatttttattaaagATTTTTAGATATACAGTTATGCTTTGTTTATCAGCATAAAACATTATTTAAAGCATTTGTGCGTTC…	TTCCGACCTTATCGTTAGACAGCACCTATACCGTTTTCTCT	81.5
	Mucor circinelloides - B8987	GCA_000696935.1	36.7	JNDM01001580.1	4	ATCGGACCTTTTCGTTAGCTACTACCTATGCTGTTTTCTTTAGTATTAAAAATTTATTTGCTAAAAAAACCATAACTTTAAAGATTAATAAAAATACAACTGTAAAACAAACATTTATTGCatttttgtaaaataatgtaGATTATTACTTTACttactaataataaaaacaaaaattatAAATATTTCTATACAGTTTTACAACAATAGTCCTagcaaaataatataaattaaatacgtcaaacaataaaaaaaaacttttataaaaaaaattataattATAAAATAATTACAATAgactatatataaaaataataattaaAAATATTATAACTTTTGCGtttaagttttttttttttaaatttttcAAAAACATTATTCTGTTGCAAACTTTTAGCT…	ATCGGACCTTTTCGTTAGCTACTACCTATGCTGTTTTCTTT	83
	Mucor circinelloides - B8987	GCA_000696935.1	36.7	JNDM01001361.1	5	GGATAACCTAATCGGCAAAACGTACCTATGCCATGTTCTTtatttatgcaaaaaaatTATGTTTACTTTTAAATATGTGCGTAGTTGTACTTTAAAATTGTTACATAATAAACTGCAAAATAATATTTGTCACTTATTGTAAAAAATAATATATCTTTTGTATGCTTAAAACATTTTACACAAACAATAAGTAAAATTtgcttttgtatgtaaataTTACTATATTTTGCTAACATTAACACAGTTACTATATTTTACAAACAAAAGTTGTATAAATGTTTTTAAAATCTTTGTTGAAAAACAATTATTACTAAACTTAACATTAAAAATAAGCAATTGTACTAAATAGACAAAAGTGTTATTAAAATACTAATAGCgtaaaaaataaattactaatca…	GGATAACCTAATCGGCAAAACGTACCTATGCCATGTTCTTt	81
	Mucor circinelloides - B8987	GCA_000696935.1	36.7	JNDM01001443.1	6	CATTAACCTCATCGATAGGGACTACCTATGCTATATTCTTTACAAACAGTTAAATGTGGTTTAACAAAGTAAATTTGAAACATTTACTTAAATATTACGAATTATTCTACAAACCtgtacaaacaaaagaatataaaaacaaacaatttaGTAGTCACGCAATATTTATTTAATGCATTATTGCAACattaaataaatatacaaaTTATGTTTTTACTGTTagtaaaaaaatacaaactaccaagtttataattaatttttttaaaCAAGTaaattttttaaaaaagtcACAAAAACTTGGCCTATATATAATTTTAATGTTACTAAAAACAGCTTTACTTCAAACTttttaattgttgatttaaaGTTTAATTGTACAGCAACAGACAAAAAATTTTA…	CATTAACCTCATCGATAGGGACTACCTATGCTATATTCTTT	79
	Mucor circinelloides - B8987	GCA_000696935.1	36.7	JNDM01001066.1	7	CTCCGACCTAATCGTTAAATGCTGCCTATGCCGGGCTGTTTAAGAATTTTTAtaaatttatttaaaaatTAAAACGTACAAAATGTAATATACATAACCAaacattttttattatattcaaTAATTTTTCAAACAGCAAACATAAACAATATTTGTACTAAATGCAAATtataaaaataaagattGTGTACAGATTTATATAActttatttacttttttgtaCATTAAAAATAAAGTACTATTTAAATTTGATTAACTTAAATAATTGATTATATATtaaatatttgtttatttttaacATACAATTAAAAAACAATTATTTTTAATTTAGACGTAACctaaaataataaaagtaaaatttttattattacaaaTTTTAACAAAAGTTAGTAATTTAAA…	CTCCGACCTAATCGTTAAATGCTGCCTATGCCGGGCTGTTT	84.5
	Mucor circinelloides - B8987	GCA_000696935.1	36.7	JNDM01002137.1	8	TTTTGACCTAATCGTGAAATTACACCTATGCCATTTTCTTAACCACAAAATTTTTAGCAAAAATTAAATATAATAAACAGCAAGTTAGATTTATAAACAATTTTATACATAAAAAtgttttttgcttttgtaatAGTAATTTGCAGTTTAAactttattttttgtttaaatGTTTActtattgtttgttttttaagtttaaaataaattacggttttttgttgaaaaaatTAAATTTTTATAATATTTAAAATTTAAAATTATATTTTTTATGTTATTTAAGTAAAATTTATTTTTACCGTTACAAAACACGAttattttaataaaatataaaaaaattagtTTGTTTACTTAAATGGCAAAAGAATAATTTTgaattttttgttttaataTTAAATTA…	TTTTGACCTAATCGTGAAATTACACCTATGCCATTTTCTTA	84
	Mucor circinelloides - B8987	GCA_000696935.1	36.7	JNDM01000521.1	9	GACAGACCTGATGGCTTTAACATACCTATGCATATTTCTTTACAAAAAACAAATTGTATTATTTGGAAAGGGTTTATTAAAAATTTTgcacaataataaaaaatttattaaaataaataatttatAGAAATATAGTATAATTTTACATAAAAttaaagcaacaaaaaaacttttttattatataaataaacaaacaattaAAGCAAAGCGCATAATTTGTACAAATACGTCTTTATTTTAgttattttttaaaaaaaattatcatTATATTTTATATACTGTAAAATAtttaaaaagtttttttttaattctgTGCAATTAAACTTTTTGTTATTAAAGATTATTATTGCAAATttataaattatttgtttgtaaaatttttttgctttttatatcttT…	GACAGACCTGATGGCTTTAACATACCTATGCATATTTCTTT	84
	Mucor circinelloides - B8987	GCA_000696935.1	36.7	JNDM01000469.1	10	AGTTTACCTACTCGCGAAATACAACCTATGCCTGCCTCTttacaaaaataaataaacataaAGAATTAAAAATTAAACTttgaatatataaaaatgttAGTACTTTAATAAGCAACTTTTATTTGCACAACGTATACCAGAGTTTTTCttacaacaaacaaacaattaaTTTTAAAGAAGCTAAAACTTtcttataataaaaaattataaaaaacaataacaaaTTTATTActcaacaataataatactaTAATACTTTTATAGTAAAAAGCaattattttcaaaaatgttaATATGTTTTAAAAACGTATATAAACATTCAAATAATTTAAAACATAAAGTGAAAAGTATAATTATCGCTTTCAAAATAATTACAATTTTATTCCTGGTAGCTTAACT…	AGTTTACCTACTCGCGAAATACAACCTATGCCTGCCTCTtt	82.5
	Mucor circinelloides - F1241	GCA_025504485.1	34.1	JAMFRI010000843.1	1	CAGACACCTTATCGGTAGACACTACCTATGCGACTTTCCTTACCAATTTAAATAATTTTTAACTTTATATATTGAAAACAGAAACAATAATTAAAAACCAATATTAGTAATGGTTACTAAGTTAAATTTAAGTTAATAACATTATTTACTAATTTCAAAAAAACATTATACACAGTATTAACTTTACTCTAATATTTAGCATAAATTTAATATTTTGTTAAAAAATATGgcaaaataaaatgaacaaaaaaaataaacacaAATTATAATTAAACTAATAAATTATAACGTAAACTTTAAATAATTATAACATATTACAACTTACTTAATAATTACATAAAGTaattattttatttcaaaaattGTAGTTGCTATTTTGAAATTCTTATGAATAAATAT…	CAGACACCTTATCGGTAGACACTACCTATGCGACTTTCCTT	84.5
	Mucor circinelloides - F1241	GCA_025504485.1	34.1	JAMFRI010001913.1	2	CAAACACCTTATCGGTAGACATTACCTATGCTACTTTCCTTACAAATATATAACATTTTTAATTATATGTActaaaaacaaaaataataattaaAAACCaatattattaatatttaCAAAGTTAAATGTTAATTAACAACATTGTTTACAAATGTTATTAAAACATTACACACAATATTAATATAATTTTTGTATTAAGCATAAGTTTAAtgttttaataaaaaaaaatgcaaacataaaattgataataataataaacacaaaTTTACaagaataaataaaattgtTACGTAAACTTTAAATAACTATGGCATGTTACAACTTAATCAATAATTACATAAAGTAATTATTTTATTTCTAAAAGTTGTGGTTATTAATTTGAAATTTTTATGAATTTAT…	CAAACACCTTATCGGTAGACATTACCTATGCTACTTTCCTT	86.5
	Mucor circinelloides - F1241	GCA_025504485.1	34.1	JAMFRI010001804.1	3	GAAACACCTAATCGATACACAATACCTATGCCACATTCTATAACATGTTGCAAAACATAAATATTTGTTATTGTAATACGTGTTTATTGACAATTAATATTAGTGCTATACTAAAATAATAAGTAATTTTTTAAAAGCAATTAGTTTAATTACGCATTACCTTGACAATGactattattaaaaaagtataatttAAAATTAGTAAATTGCgcgtattattattatgtcaaaacaaaaataaaTTAAATTGTTTTTTATACTTGTTGAATAGGTAATTTTTTAAAGTTTTTTAAATGCAAGTAAATAATTAATGAACAAAAAATTTTTTAAATTAAACTTACTTTAATTCTGTTAATTTTATTAAAGATTGTATAGTTTTTTACAAAATACTTTTTTAAT…	GAAACACCTAATCGATACACAATACCTATGCCACATTCTAT	80.5
	Mucor circinelloides - F1241	GCA_025504485.1	34.1	JAMFRI010000833.1	4	CTACCACCTTATCGCTAGCCAATACCTATGCCAGTTTCCTTGCAATTATACATAATAGTAATTTTAGTAAATGAAATAGAAGCAAAAATACTTAATTACAAATAATGCTTTCTAAAGTAGAAACTTGACAACAgtaataaaaacaaaaatttaAAACTGTTTTAATTTTGTGTAAAGTAAACCTGTTACAATAGTATACTTATACAAAAACCAATAAATTAAAAATTAATaatttttttacttttactTACTAAATAACAAAATTTTTATACATTATTTATGTTTTAAAAGCTACTATTGTTATtataatttattttttaaaatttttttgattgtaaatttttatatattattttgaattaTTTTGCTTTAAAAGTAAACTTTAAATTTTTAATTAAA…	CTACCACCTTATCGCTAGCCAATACCTATGCCAGTTTCCTT	81.5
	Mucor circinelloides - F1241	GCA_025504485.1	34.1	JAMFRI010001834.1	5	CAAACACCTTATCGTTACATACTACCTATGCGAACTTCCTTATTAGCGTACATCATTTATATAATATAAGTATAACagtaaaataataataatgacgCAAAAAAGCTCAAAATTTTAAACAGCTAAATATTTgtttttatcaaaaattacAAAAACATGATAGCAAACTACACATTAaaaaatttatatataatgttCAGCGCAAATTTATTActgacaaaaaaataagacAATAAATGCTAATAATTTAGTTTTAGTAATTTTAAAACAAATTTATAATAAAACTATTACATTAAATTTAAACATTTAAATTAGCATTAATCTAATTGGTATATTAATACAAAAAATTTTACgtctttgacttttttttaaaattttTAATTAATATTTTTaaatttg…	CAAACACCTTATCGTTACATACTACCTATGCGAACTTCCTT	79.5
	Mucor circinelloides - F1241	GCA_025504485.1	34.1	JAMFRI010001869.1	6	CTTCTACCTCATCGATAAAACCCACCTATGCTACTTTCTTTAATAAGtctacaaataatttatttggCAAAGTGTATGCTACAATATACACAATTGCTTACtttataaaaataaaatgtacACATTTTTACAACAAATTAACAATTCTTAAAAATTTAGCGCTATTAGATTAAAGTTAAGATATAAATATTTTATGTTTAATTTTAAAAATACTTAATTGTAAATTTTTACTGTTACATTGTTTGAACTTTTAATAATTAAATTTTGTTAAAAAACATAGCAAATATTTAAGCataattttattatttatgtGTAAACaaattattttattattaaaaattaTGTAAAACAACAAATTTTGTAAAAATAGTCGCAATAAATTATTTTATATTTACTTTT…	CTTCTACCTCATCGATAAAACCCACCTATGCTACTTTCTTT	81.5
	Mucor circinelloides - F1241	GCA_025504485.1	34.1	JAMFRI010001826.1	7	AAAACACCTAATCGATATAAGGTACCTATGCCACATTCTATAAAATAATACAAAACATAAATAATTATTGTCGTAATACGTGTTTATTAACAGTTACTATTATTACAATTATTAAATACCTGGTAATTTTTTAAATGTAATCAATTTAACAACGCATTTAATAGACAATACTAATAATTAAAAAATTATAGTCTACAATTAATTTATTGCGCGCACTATTTTTATATTACtttaataaaacaaaaaactatttttattatttgtttCAACAAATTATTTTATTTACGTTTTATATTAAAGCAAATTGTTTATTAATTTAAAGTTTCAAATTAATTGtgttttaattttttttatttattaaaaagCATGACAGTTTATTACACagtactttttttatta…	AAAACACCTAATCGATATAAGGTACCTATGCCACATTCTAT	81.5
	Mucor circinelloides - F1241	GCA_025504485.1	34.1	JAMFRI010001860.1	8	TCAACACCTAATAGATACAGTACACCTATGCTATTTTCTTTACAAGCACAAAGTATAAGTTTAAACATTACATTGATATTTATAGTCTACAGTATTGAATTGTAACAAACTATTGTAAATGTTTATAAAATATTTTtacaaaacaaataaaaatttaCTAACACAAACGTAAATATAATAATTATCATttaaatataataaaaaaaactttgtattaaaaaattacaaaaagtTTTACTTTTTAATATGTTttacttctttttgttttaaaAAATAATACCAATACTAATTTAAAcattgtttttcttttaatttttcgttattatatatttataaagTATGTATTTATTGCAGAATGTTGTCtgataaatttttttttaaaactAAAACATCTTGCTT…	TCAACACCTAATAGATACAGTACACCTATGCTATTTTCTTT	84
	Mucor circinelloides - F1241	GCA_025504485.1	34.1	JAMFRI010000546.1	9	GTATAACCTAATCTATACACTACACCTATGCCATATTCTGTAtgttttaaataaaatttatAAAAACTaattgtataaataaactTAAATTAACTATAAAACGTTTAATATTaattttttatatttcaatTTGTACATAAATTTAATACTAGTTTTAAAAAACAAATTTTAATTTTAATATGTATTTTGTAAAtgttttttaaaaaaaaactaatacATGTAGAGACCGCAATTTAATTTTTTAGTATaattaaaaataataaagcttTAATAATTAACAAAAATTTTAAAattcacaaaaaaataataatgcaATTACTAAAAATACATCTTACTTTATAGTTATAAAATAAACTGTTAAATAGGTAAAATTTATAAAATTTAAAATAAAGTTATGTT…	GTATAACCTAATCTATACACTACACCTATGCCATATTCTGT	87.5
	Mucor circinelloides - F1241	GCA_025504485.1	34.1	JAMFRI010000755.1	10	CTCTGACCTAATCGTCAAACAATACCTATGCCTGTCTCTTTAAAACTTTTTATATCGCAGTAAGAATAAGTAactttattgatttttaaAAACAcaacaaatgtcaaaaaatcaACTTAATAGTATTAAATACTGTAGAATATTCTAAAAATTTATGTATTAACTTTATTTTTAATTATGTGTTATTAATATTTTTTTAACAAGTAAATTTTTTAACGCTGCAATAATTTACAAAATTAAGAAATTAATTTTTTACTATAAAACTAATTGCGTTTTTATTACACAAATAATTTTAAatgttgtttattttttattttaaaatTTATTTATGCTATACTATAATATTATAAATTTGttgaacaataaaaaataagaagTATTTTTTTAAATTATTTTAAA…	CTCTGACCTAATCGTCAAACAATACCTATGCCTGTCTCTTT	83
	Mucor circinelloides - F3	GCA_048772875.1	33	JBLUOM010001029.1	1	ATAATACCTAATCGACATAAACCACCTATGCCACATTCTATACATTtattaaaataataaaattaGTCTGTATAAAAATGTTACATATAAAAtgttaaaaaataaaatactTTATTAATTTTTAATTGTGACTGTGCGTACAAAAATGTTTCAACAAATATTTAAAATTTAACGTcacaaaaaaacaaacaattaCTATAAAGTATTTTAATTTACCAAATTTTATACACAAAATACAATAAATGTAAAAACGTAATTAATaaaattttattttttattaaaaGTTGTGAAATTATTATTAAAACAATTAAATAACCAAATTTTTACCATATAATAAATTTATATTAAAAAATTTAAAATTAAATTATACAAATTTTTTAATGTAAAAACCATTTTTTA…	ATAATACCTAATCGACATAAACCACCTATGCCACATTCTAT	84
	Mucor circinelloides - F3	GCA_048772875.1	33	JBLUOM010001809.1	2	GCAATACCTAATCGACAGATATTACCTATGCCACATTCTATGCATTTAATTTATAAACGCTGTCAATTAGCTTTAGAATAGTTATAAGTAAAATAAttaaaaatataaaatggtATAACTTATAAATGTTTGTAATTGTGTTTGCAAATAGGTTTTAATTTTCATATAATAAATAATTTTTACTAATTTATGTAAAATTATTATAAAATAACTTGTATTAAAATTTTAAAATAATACATTTTAGTTTCTtaaaatagtataaatatttttttaattaaaaataaaaaaaacaaaaataaaaagtattttttttaaaatttTGTTTTATATTTATCTAATTTTGGTAAATATAAGGTATATCAACATAAAGTATAAAAAATAgtaattttattttttaac…	GCAATACCTAATCGACAGATATTACCTATGCCACATTCTAT	85.5
	Mucor circinelloides - F3	GCA_048772875.1	33	JBLUOM010001846.1	3	TCTTGACCTAACCGTTATAAATTACCTATGCCTTATTCTTTGGCAAACATTAAATTTATATTCTTAAAgttaaatatttaaaaatTACAAAACAACAAAATATAATTAGCAAAACAATTACATAAATTTTTTTAAACAATAAATGTAAACAATTTGTAATTCAAATATATTATTTTATTAATTatttaaaaataataaactTATGTATTTCTTATTATACTAAAAAATTAATATTTACttttaaaaataaaatataaaTTACAACAGAAATTTAAATTTAACTAGTGTAAATTTATAAATTTAAAATATTCTTACTACAAAAATTTGTTAATATTTTATAAAAAATTATAGTATTTTTACACACAGCAAATAAACTGTATActtttttgcttttataCA…	TCTTGACCTAACCGTTATAAATTACCTATGCCTTATTCTTT	88.5
	Mucor circinelloides - F3	GCA_048772875.1	33	JBLUOM010001232.1	4	GACTAACCTCATCTTTACAAATTACCTATGCCAACGTCTTTACAAATTGTTTTGTaaacaataaaataaaaattaacaaacacaaaaaacaaaaaattataaaaaataaatgcaaacatcaattgtaaaatataaatgTAACaattattactattttaATTAATAAAAACATATAATTTGTAATTTACAAAACGTTTATATTTAAAACTACAAAAAGTTTgatacttttattttttaataaaaaataaaataaaaattaaTAAACATTAATTATTTGTTACATAATAAAATTTTGTTAtaattttttattattttttgcCTTGAATATTTTAACATTAAATAATTTTGTAAAAAACCATCACTTAAATATggcaaaaaaactaataTTACGTACAAACA…	GACTAACCTCATCTTTACAAATTACCTATGCCAACGTCTTT	87
	Mucor circinelloides - F3	GCA_048772875.1	33	JBLUOM010001933.1	5	TCAAAACCTAATCGAAATAAACCACCCATGCCACATTctatacatttatttttgTAATACATGAAATTTGTTTATAAAATTTACAAACTAAATACTAAAaatatattttattttactaTTGTTATAATCATTATTATGCATTCAAAATAATCTAAATAGTTGTTATAAAATAATAATCACAAAACAATAATATTATAAAATTTTATTATTTAGCAAATTTATGTACAATATAAAATACATAATTAAAATTATAGTACTTACTTTTATtgttatataaaaaaaaaattttaaaTTAATTAttacaaataaataaaaattttTATAATACACTACAAGTGTTTTAACAATTTCAAAACTTAATTACCCATTTTTATTAAAACTTTAATATTTAATGTTTCA…	TCAAAACCTAATCGAAATAAACCACCCATGCCACATTctat	87.5
	Mucor circinelloides - F3	GCA_048772875.1	33	JBLUOM010001650.1	6	TTTTGACCTAACCGTTATTGATTACCTATGCTTAATTCTTTACAACACACTACATGTATTTTTAAATGTCTACTTTCAAATATTAACCTGTAAAAAATTATACGCCAAAAACATTTAAAAATATACTTTTAAAACTTTAAATAAAAACTAAACTATTATAAAATTATATAAACTTAGAATATAATTTagttttttattatatataacAGTAAATTTtacattattttttttaaaacaAAAAACTTTTAAAAAATATTTAACATGTAAAAAAATTgtaaatataaataaaaaaattaaaatttaaataattattattattttgtaTAAACATAAATAATATTATTATATGTAACCAATAGAATGGTTGTGTAAAGTTTATAGAATTTTGCTTTGTTACAA…	TTTTGACCTAACCGTTATTGATTACCTATGCTTAATTCTTT	85.5
	Mucor circinelloides - F3	GCA_048772875.1	33	JBLUOM010001896.1	7	AACTAACCTCATCGTGAAATAACACCTATGCCTACGTCTTTACAACTAAAAATATTATACTGAATTAAAAATAATTAGCAAATTGTATTAAATTAGCAAGTAAATGTTTTTGCACAATATTTAAATAGTTATAAAAAATTAACATGCTGTTTGCATTAAATTAATTTTTTGTTATACTTCTTACTTCacataaaataaaaaatgctTTATAAATGTTGTTTATTAAAAATTATTATTTTAAAGTTTTCATAACTTACTAAATAAATTTGTTATTTTGTTGTATAAAAATTTTTGTATAAATAAGTTTTACAAAATAAGTAAAGAGTATTTGTAAAAATTAAATTTTTATATTACTATAAAAATGCTTATCTCTGATAACAAATTAAAATTTTAAATTTT…	AACTAACCTCATCGTGAAATAACACCTATGCCTACGTCTTT	84.5
	Mucor circinelloides - F3	GCA_048772875.1	33	JBLUOM010001868.1	8	ACCTGACCTCATCGCGACGTAGCACCTATGCCAGGGTCTTTATAAAAGCAAAAAACAAATTAATTTTGAGTAAAATACTATGTAAAAGTAAACTAATAATTTATTAATAAATTATTTTTTGACACAAGCAAAGCGTTTTTACAAAATACTACAAATAATTTACAATGTATGTTATGTAAAAAATTTTTGTTTATATAAGCTAATTTTATTTAGTTAAAAATACTGAAATATTTATAAATATTGTTACAATTACTAATTTTTAATATATTATGTCTGACAAAAAAATTTATATTTATAATATTTTTagtataattttttttaaaaatttGTGTAATATTATTTTTAATTTAAAAgcacagaaaagaaaaaaacaaaattttttaattgcttttttgtatt…	ACCTGACCTCATCGCGACGTAGCACCTATGCCAGGGTCTTT	85
	Mucor circinelloides - F3	GCA_048772875.1	33	JBLUOM010001869.1	9	ACATGACCTCATCGTAATGTTGCACCTATGCCAAAGTCTTTAAAATAACAGAAAACAAGCAAATTATTTTcaagtaaaataaaatgtAAAAGTAAAACTAaaaattattattatattattcTTATAACATAAACTAATTGTATTTACTTAATATTAAATTAACTTACAATTtatattatataaaaaaagcttGGTTTGTATAAATTTATTTTTAACAATTGCAATTATTAGCCCATTTTATAAGTATTATTAcaatttattattttttaatTAAATATATATTACATAAATTCTAAAATGTAAGTTTTTGTAATAAAGTTTTTATTTACATTTTTAAACTGTTAATACTTTTAAAAATAACAACATAAAATGTGCATAAAAAATATTATTTTAATTgca…	ACATGACCTCATCGTAATGTTGCACCTATGCCAAAGTCTTT	85.5
	Mucor circinelloides - F3	GCA_048772875.1	33	JBLUOM010001778.1	10	CTTTGACCTCATCGTGAAATCAAACCTATGCAGGTGTCTTTACAATTGCTAAAACTTTACAACAAAACAAGAGTTATAGCATATATGTATTTGCAAATAATTCACCAAATTAAAATAAAGCCActtattattttattattgaaCACAAACTTAAAAACAAACTAATATAGtttaaataataataaagatatttTGAATTTATATTAGCTTTTAACAAATTAAATAAAATTTAAAAATTTAAAATGCTTTAATTATTTCATGTTtaactttttaaattttttttgcataaatGTAtgtaaaataaataaatttatAGTAAAACCAATAACATAATTTATAATTTAGTAAAAAACTAAATTAAAATCACTAAATATTAAAAAATTTATTTTTAGTTAAAAA…	CTTTGACCTCATCGTGAAATCAAACCTATGCAGGTGTCTTT	83.5
	Mucor circinelloides - FMV-FR1	GCA_037974945.1	40.9	JBBNAA010000005.1	1	GAAACACCTAATCGATATACAATACCTATGCCACCTTCTATAAAATGTTGCAAAACATAAATAATTGTTATCGTAATACGTGTTTATTGACAATTAATATTAGTGCTATATAAAATAACATGTAATTTTTTAAAAGCAATTAGTTTAATTACGCATTATCTTAACAATAACTATTATTAAAAAGATATTATTTAAAATTAGTAAATGGCGCGTACTGTTATTATGTCAAAACAATAATAAATTAGATTATTTTGTAAAATTTGTTTAAGTAAGTAATTTTTTAAAATTTTTTTAATTCAAATAAATAATTTACAAACAAAAATTTTTTAAATCAAACTTAATTTAATTCTGTtaatttattaaaaattAAATAGTTTTTTacaaaatattttttttaat…	GAAACACCTAATCGATATACAATACCTATGCCACCTTCTAT	80.5
	Mucor circinelloides - FMV-FR1	GCA_037974945.1	40.9	JBBNAA010000006.1	2	CAGACACCTTATCGGTAGACACTACCTATGCGACTTTCCTTACCAATTTAAATAATTTTTAACTTTACACGTTAAAAACAAAGACAATAATTAAAAACTAATATTAGTAATAGTTACTAAGTTAAATGTAAATTAATAACATTATttacaaatgtcaaaaaaaacattatACACAATATTAACATTACTTTAATATTTAACATGAATTTAATATTTTGTTAAAAAATATAGCAAGATAAaataaacaagaaaataaacacaaattatatataaattaatAAATTATTACGTAAATTTTAAATAATTATAACATATTACAACTTACTTAATAGTTACATAAAGtaattattttattttaaaaTTGTATTTGCTATTTTGAAATTTTTATAGATAAATATA…	CAGACACCTTATCGGTAGACACTACCTATGCGACTTTCCTT	85
	Mucor circinelloides - FMV-FR1	GCA_037974945.1	40.9	JBBNAA010000015.1	3	GAAACACCTAATCGATATACAATACCTATGCCACATTCTATAAAATGTTGCAAAACATAAATGGTTGTTATTGTAATATGTGTTTATTGACAGTTGATATTAGTGCTATATTAAAATAACAAGTAATCTTTTAAAAGCAATTAATTTAATTACGCATTGCTTTGACAATAACTATTATTCAAAAGTTATAATTTAAAATCAATAATTTTGCGCGTACTAATATTATGTGAaaacaataataaataaaattgTTTTGTAATATTTGTGTTTAAGTAAGtaatttttttaaattttttcaatttaaataaataattaATACACAAAAAATTTTTAAATTGAATTTATTTCAATTTTGTtaattttattaaaaatTGTATTGTTTTTTacaaaatatttttt…	GAAACACCTAATCGATATACAATACCTATGCCACATTCTAT	79
	Mucor circinelloides - FMV-FR1	GCA_037974945.1	40.9	JBBNAA010000030.1	4	GAAACACCTAATCGATATACAATACCTATGCCACATTCTATAAAATGTTACAAAACATAAATAGTTGTTATTGTAATTTGTGTTTATTGACAGTTAATATTAGTGCCATATCAAAATAACAAGTAATTTTTAAAAGCAATTAGTTTAGTTACGCATTACCTTAACAATAACTATTATTTAAAAGTTATAATTTAAAATTATTAATTTGCGCGTACTGGTATTATGTCAAAGCAATAATAGATTATATTGTTTTGTAATATTTGTTTAAGTAAGTAATTCTTTGAAATTTCTTTGATTTAAATGAATAATTTATAAACAAAAATTTTTTAAATTAAACTTATTTTGATTCTGTTAATTTTATTAAAATTGTATAGTTTTTTacaaaatattttttttaat…	GAAACACCTAATCGATATACAATACCTATGCCACATTCTAT	78.5
	Mucor circinelloides - FMV-FR1	GCA_037974945.1	40.9	JBBNAA010000023.1	5	CAGACACCTTATCGGTAGACACCACCTATGCTACTTTCCTTACCAATATATAACATTCTTAATTATATATATCAGAAACAAAAATAATTATTAAAAACCAATATTATTAATACTTACTAAGCTAAATGTTAATTAATAACATTGTTTACAAATATTATTAGAGCATTACACACAATATTAATATTATTTTTGTATTAAACATAAATTTAATGTttcattaaaaaaataagcaaacataaaattgataataataatgaacaCAAATTAtacataaataaataaaattatTACGTAAATTTTAAATAATTATGGCATATTACAACTTTATCAATAATTACATAAAGTAATTATTTTATCTCTAACAGTTGTAGTTACTattttgaaattttttttatacaa…	CAGACACCTTATCGGTAGACACCACCTATGCTACTTTCCTT	85
	Mucor circinelloides - FMV-FR1	GCA_037974945.1	40.9	JBBNAA010000002.1	6	CTACCACCTTATCGCTAGCCAATACCTATGCCAGTTTCCTTGAaattatacataataatTATTTCAGTAAATAAAATGGAAGCAAAAATACTTAAACACAAATAATGCTTTTTAAAGTAAAAACTTAACAACAGTAATTACAGCAAAAATTTAAAACTGTTTTAATTCTGTGTATAGTAAACCTGTTACAGTAGTATACTTAGACAAAAATTAATAAATTAAAAATTAATaatttttttacttttacCTACTTAATAACAAAATTTTTGTACATTATTTATGTTTTGTAAGctactattgctattataatttattttttgatattttttgATTGTAAATTTTCttatattattttattttattttgtttTAACAGTAAACTTTAAATTTTTAATTAAAA…	CTACCACCTTATCGCTAGCCAATACCTATGCCAGTTTCCTT	81.5
	Mucor circinelloides - FMV-FR1	GCA_037974945.1	40.9	JBBNAA010000021.1	7	CAAACACCTCATCGTTACATATTACCTATGCGAACTTCCTTATTAGCGTACATTATTTATATAATATAAGTATAGcagtaaaataataaaaataacACAAAAAAGCTAAAAATTTTAAACTGCTAAATATTTGTTTTTACCAAAATTTACAAAAATATAATAGCAAACTATACATTAAAAAATTTATACATACCGTTTAGCGCAAATTTATGATTAACAAAAAATTAGACAATAAATGCTGATAATTTAATTTTAGTGATTTTAAAACAAATTTAAATAAAAACTATTACATTAAATTCAAAACATTTATATTTAACAACAATCTAACTAGTAAATTAGTACAAGAAATTTAACGTTTTTTAACATTTTTCAACTTTttaattattatttttaaatTTA…	CAAACACCTCATCGTTACATATTACCTATGCGAACTTCCTT	81
	Mucor circinelloides - FMV-FR1	GCA_037974945.1	40.9	JBBNAA010000029.1	8	CTTCTACCTCATCGATAAAACCCACCTATGCTGCTTTCTTTAGCAACACTACAAATAATTTACTTGGCAAAGTTTATACTACAAAATACACAATTGTTTACTTTATAACAATAAAATGTAACACATTTTTACACCAAATCAACAATGCTCAAAAATTAAACGCTATTGTTTTAAGTTAAGTTATAAATATTTTATATTTAATTTGAAAAATACTTAATTGTAATATTGTTACATTGTTTAAACTTTTAATAATCAAAATTTGTTAAAAAACATAGCAAATATTTAAACTTGATTTTTATGTTTATAAGTAAACaaattattttattattaaaaacTAAGTAAAGCAACAAACTTTGTAAAAATAGTTGAAACAaattttttatatttattttttatacA…	CTTCTACCTCATCGATAAAACCCACCTATGCTGCTTTCTTT	80
	Mucor circinelloides - FMV-FR1	GCA_037974945.1	40.9	JBBNAA010000031.1	9	CTTTGACCTAATCGTCAAACAGTACCTATGCCGGTTTCTTTCAAAATTTTTAAATTGCAGTAAGTATAAGTAACTTTACTGACTTTTAAAAACACAACAAATGTGAAaaaatcaacttgatagtTTTAAATACCGTAGATTATTTTAAAACTTTATGTATTGACTTTATTTTTAAATATGTGTTATTAATATTAACTCAACAAGTAAATCTTTTTACGCTGCAATATTTTAATAAATTAAGTATTTAATTCTTTACTATAAACCTAATTGTGTTTTTCTACACAAATAATTTTAAATGTTGTTTATTTTCTATTTCAAAATTTATTTATGTTATACTATGATAATATTAATTTGTTAAACAATTAAAAATATAAAGCATTTTTTAAATTATTTTAATTT…	CTTTGACCTAATCGTCAAACAGTACCTATGCCGGTTTCTTT	80
	Mucor circinelloides - FMV-FR1	GCA_037974945.1	40.9	JBBNAA010000028.1	10	TCAATACCTAATAGATACAGTACACCTATGCTATTTTCTTTACAAACACAAAGTATAAGTTTAAACATTACATTAATATTTATAGTCTACAATATTAAATTGTAACAAACTATTAAATCTGTTTATAAATTATTAttacaaaacaaacaaaaaatttATCAACACAAACGTAAAtataataattttttttaagtACAATGTAAAAAACCTTTATGTAAAAAAATTGCAAAAATTTTTACTTTAAAGTAtgtttttactttttttttttaaaaaatagTACCAATGTTATTTTAAACATTTGTTTTTAAAATTCTGTTACTATATATTTGTAAAATATGTAAATAGTGCAAAATGTTGTCTAATAAATTTTTTTCAAAGTTAAAAACATCTCGTTTTTTA…	TCAATACCTAATAGATACAGTACACCTATGCTATTTTCTTT	84
	Mucor circinelloides - P1003	GCA_025504515.1	33.8	JAMFRH010001687.1	1	CAGACACCTTATCGGTAGACACTACCTATGCGACTTTCCTTACCAATTTAAATAATTTTTAACTTTATATATTGAAAACAGAAACAATAATTAAAAACCAATATTAGTAATAGTTACTAAGTTGAATTTAAGTTATTAACATTATTTActaatgtaaaaaaaacattatacacaataataacattacTCTAATATTTAGCATAAATTTAATATTTTGTTAAACAATATGgcaaaataaaatgaacaaaaaaataaacacaAATTATAAATAAACTAATAAATTATAACGTAATCTTTAAATAATTAAAACATATTACAACTTACTTAATAATTACATAATGTaattattttatttcaaaaattgtagttgctattttgaaacttttataaataaatata…	CAGACACCTTATCGGTAGACACTACCTATGCGACTTTCCTT	84.5
	Mucor circinelloides - P1003	GCA_025504515.1	33.8	JAMFRH010001682.1	2	GAAACACCTAATCGATATACAATACCTATGCCACATTCTATAACATGTTGCAAAACATAAATATTTGCTATTGTAATACGTGTTTATTGACAATTAATATTAGTGCTATATTAAAATAATAAGTAATTTTTTAAAAGCAATTAGTTTAATTACGCATTACCTTGACAATGactattattgaaaaagtataaTTTAAAATTAGTAAATTGCGCGTACTGTTATTATgtcaaaacaataaaaaattaaATTGTTTCTTATGTTTGTTTAAATAGGTAATTTTTTAAAGTTTTTTTAAtgcaaataaataataaataaacaaaaaattttTTAAATTAAACTTACTTTAATTTTGTTAATTTTATTAAAGATTGTATAGTTTTTTAcaaaatacttttttta…	GAAACACCTAATCGATATACAATACCTATGCCACATTCTAT	79
	Mucor circinelloides - P1003	GCA_025504515.1	33.8	JAMFRH010000307.1	3	CAAACACCTTATCGGTAGACATTACCTATGCTACTTTCCTTACAAACATATAACATTTTTAATTATATGTACTAAAAACAAGAATAATAATTTAAAACCaatattattaatatttaCAAAATTAAATGTTAATTAACAACATTGTTTACAAATATTATTAAAACATTACAAACaatattattataattttTGTATTAAGCATAAGTTTACAGTTTTGATAAAAAATGCAAACATaaaattgataataataataaacacaaatatacaataataaataaaattgtTACGTAAACTTTGAATAACTATGGCATGTTACAATTTAATCAATAACTACATAAAGTAATTATTTTATTTCTAAAAGTTGTGGTTACTAATTTGAAATTTTTATGAATTTATATA…	CAAACACCTTATCGGTAGACATTACCTATGCTACTTTCCTT	85.5
	Mucor circinelloides - P1003	GCA_025504515.1	33.8	JAMFRH010000930.1	4	CTACCACCTTATCGCTAGCCAATACCTATGCCAGTTTCCTTGCAATCATACATAATAATGATTTCAGTAAATAAAATAGAAGCAAAAATACTTAATTACAAATAATGCTTTCTAAAGTGAAAACTTGACAACAGTAATAACAGCAAAAATTTAAAACTGTTTTAATTTTGTGTAAAGTAAACCTGTTATAGTAGTATACTTATACAAAAACCAATAAATTAAAAATTAATaatttttttacttttactTACTTAATAACAAAATTTTTGTACATTATTTATGTTTTGTAAGCTACTATTGTTATTATAattcatttttttaatacttttttgattgtgaatttttttatattattttgaattaCTTTGCTTTAGAAGTAAACTTTAAATTTTTAATTAA…	CTACCACCTTATCGCTAGCCAATACCTATGCCAGTTTCCTT	80
	Mucor circinelloides - P1003	GCA_025504515.1	33.8	JAMFRH010001620.1	5	CAAACACCTTATCGTTACATATTACCTATGCGAACTTCCTTATTAGCGTACATCATTAATATAATATAAGTATAACagtaaaataataatattgACGCAAAAAAGCTCAAAATTTAAAACTGCCAAATACTTGTTTTTACCAAAAATTACAAAAACATGATAGCAAACTACACATTAAaaaatttatatattatttaGCGCAAATTTATTACTGACAAAAAGATAAAACAATAAATGCTAATAATGTAGTTTTAGTAATTTTAAAACAAATTTAAAATAAAATTATTACATTAAATTTAAACATTTATATCAAGCATTAATCTAATTGGTAAATCAATACCAAGAATTTTACgtttttgacattgtttTAAAATTTCTAATTAATATTTTTaaatttgc…	CAAACACCTTATCGTTACATATTACCTATGCGAACTTCCTT	79
	Mucor circinelloides - P1003	GCA_025504515.1	33.8	JAMFRH010000865.1	6	CTTCTACCTCATCGATAAAGCCCACCTATGCTACTTTCTTTAACAAGtctacaaataatttatttggCGAAGTGTATGCTACAATATACACaattgtttattttataaaaataaaatgtacACATTTTTACAACAAATTAACAATTCTTAAAAATTTAGCGCTATTAGGTTAAAGTTAAGTTATAAATATTTTATGTTTAATTTTAAAAATACTTAATTGTAAATTCATATTGTTACATTGTTTAAATTTTTAATAATCAAATTTTGTTAAAAAACATAGCAAATATTTAAACttaattttattatttatgtGTAAACaaattattttattattaaaaattaTGTAAAACAACAAATTTTGTAAAAATAGGTTGttattaatttttttatatttacttt…	CTTCTACCTCATCGATAAAGCCCACCTATGCTACTTTCTTT	81
	Mucor circinelloides - P1003	GCA_025504515.1	33.8	JAMFRH010001610.1	7	AAAACACCTAATCGATATAAGGTACCTATGCCACATTCTATAAAATAATACAAAACATAAATAATTATTGTCGTAATACgtgtttattaacaattactattattacaaTTATAAATTACCTGGTAATTTTTTAAATGCAATTAGTTTAACAACGCATTTAATAGACAATACTAATAATTAAAAAATCATAATCTACAGTTAATTTATTGTGCGCACTATTTTTATATTACTTTAATAAAACAAAGAACTATTTTTTAATATTTGTTTCAACAAATTATTTTATTTACGTTTTATATCAAAACAAATTGTTTATAAATTTAAAGTTTTAAATTAGTTTtgttttaattttttttatttattaaaaagCATGACAGTTTATTACACCgtactttttttatt…	AAAACACCTAATCGATATAAGGTACCTATGCCACATTCTAT	81.5
	Mucor circinelloides - P1003	GCA_025504515.1	33.8	JAMFRH010001648.1	8	CTTTCACCTAATCGTCAAACAATACCTATGCCTGTCTCTTTaaaactttttatattgCAGTAAGAATAAGTAACTTTACTGATTTTTAAAAACAcaacaaatgtcaaaaaatcaACTTTATAGTTTTAAATACTGTAAAATATTCTAAAAATTTATGTATTAACTTTATTTTTAATTATGTGTTATTAATATTTTTTTAACAAGTAAATTTTTTTACGCTGCAATAATTTACAAAATTAAGTAATTAATTTTTTACTATAAAACTAATTGCGTTTTTATTACACAAATAATTTTAAAtgttgtattttatttattttaaaaTTTATTTATGTTATACTATAATATCATAAATTTgttaaacaataaaaaaaaagaagtattTTTTTAAATTATTATAAC…	CTTTCACCTAATCGTCAAACAATACCTATGCCTGTCTCTTT	83.5
	Mucor circinelloides - P1003	GCA_025504515.1	33.8	JAMFRH010001714.1	9	TCAACACCTAATGGATATAGTACACCTATGCTACTTTCTTTACAAACACAAAGTATAAGTTCAAAGATTACATTAATATTTATAAACTTCAATAATAAATTGTAACAAGTATTGTAAttgtttatatattattcttacaaaacaaataaaagtTTACTAACGCAAACGTAAATATAATAATTATTTTAAAGTCAAATTAAAAAGCCTTTGTATTAAAAATTTGTAAAAAATTTTACTTTCAAGTATTTTTTTACTGTTTTTTGTTCTAAAAAATAATATTAATATTctaaacatattttttttaattttttgtTACAATATATTTATGAAATATGTAAATACTTCAAAATGTTGTCTAGTAAATTTTTTTAAAACTTAACACATCTTGTTTTTTACTTT…	TCAACACCTAATGGATATAGTACACCTATGCTACTTTCTTT	83
	Mucor circinelloides - P1003	GCA_025504515.1	33.8	JAMFRH010001638.1	10	GTATAACCTAATCTATACACTACACCTATGCCATATTCTGTAtgctttaaataaaatttatAAAAACTaattgtataaataaactTAAATTAACTATAAAACGTTTACTATTAATTTTTTATATTCCAACTTGTAGATAAATTTATTACTAGTTTTAGAAAAACAAATTTCAATTTAAATATGTATTTTGTAAATgtttttagaaaaaaaaactaatacATGTAGAGATTGCAAATTAATTTTTTAGTATAATTAAAAATTATAAAGCTTTAATAATTAACAAAAATTCTAAAattcacaaaaaaataataatgcaATTACTAAAAATACATTTTACTTTATAGTTATAAAATAAACTGTTTAATAGGTAAAATTTATAAAATTCAAAATAAAGTTATG…	GTATAACCTAATCTATACACTACACCTATGCCATATTCTGT	85
	Mucor circinelloides - P1204	GCA_023629815.1	34	JAMAMK010000829.1	1	CAGACACCTTATCGGTAGACACTACCTATGCGACTTTCCTTACCAATTTAAATAATTTTTAACTTTATATATTGAAAACAGAAACAATAATTAAAAACCAATATTAGTAATGGTTACTAAGTTAAATTTAAGTTAATAACATTATTTACTAATTTCAAAAAAACATTATACACAGTATTAACTTTACTCTAATATTTAGCATAAATTTAATATTTTGTTAAAAAATATGgcaaaataaaatgaacaaaaaaaataaacacaAATTATAATTAAACTAATAAATTATAACGTAAACTTTAAATAATTATAACATATTACAACTTACTTAATAATTACATAAAGTaattattttatttcaaaaattGTAGTTGCTATTTTGAAATTCTTATGAATAAATAT…	CAGACACCTTATCGGTAGACACTACCTATGCGACTTTCCTT	84.5
	Mucor circinelloides - P1204	GCA_023629815.1	34	JAMAMK010001904.1	2	CAAACACCTTATCGGTAGACATTACCTATGCTACTTTCCTTACAAATATATAACATTTTTAATTATATGTActaaaaacaaaaataataattaaAAACCaatattattaatatttaCAAAGTTAAATGTTAATTAACAACATTGTTTACAAATGTTATTAAAACATTACACACAATATTAATATAATTTTTGTATTAAGCATAAGTTTAAtgttttaataaaaaaaaatgcaaacataaaattgataataataataaacacaaaTTTACaagaataaataaaattgtTACGTAAACTTTAAATAACTATGGCATGTTACAACTTAATCAATAATTACATAAAGTAATTATTTTATTTCTAAAAGTTGTGGTTATTAATTTGAAATTTTTATGAATTTAT…	CAAACACCTTATCGGTAGACATTACCTATGCTACTTTCCTT	86.5
	Mucor circinelloides - P1204	GCA_023629815.1	34	JAMAMK010001803.1	3	GAAACACCTAATCGATACACAATACCTATGCCACATTCTATAACATGTTGCAAAACATAAATATTTGTTATTGTAATACGTGTTTATTGACAATTAATATTAGTGCTATACTAAAATAATAAGTAATTTTTTAAAAGCAATTAGTTTAATTACGCATTACCTTGACAATGactattattaaaaaagtataatttAAAATTAGTAAATTGCgcgtattattattatgtcaaaacaaaaataaaTTAAATTGTTTTTTATACTTGTTGAATAGGTAATTTTTTAAAGTTTTTTAAATGCAAGTAAATAATTAATGAACAAAAAATTTTTTAAATTAAACTTACTTTAATTCTGTTAATTTTATTAAAGATTGTATAGTTTTTTACAAAATACTTTTTTAAT…	GAAACACCTAATCGATACACAATACCTATGCCACATTCTAT	80.5
	Mucor circinelloides - P1204	GCA_023629815.1	34	JAMAMK010000947.1	4	CTACCACCTTATCGCTAGCCAATACCTATGCCAGTTTCCTTGCAATTATACATAATAGTAATTTTAGTAAATGAAATAGAAGCAAAAATACTTAATTACAAATAATGCTTTCTAAAGTAGAAACTTGACAACAgtaataaaaacaaaaatttaAAACTGTTTTAATTTTGTGTAAAGTAAACCTGTTACAATAGTATACTTATACAAAAACCAATAAATTAAAAATTAATaatttttttacttttactTACTAAATAACAAAATTTTTATACATTATTTATGTTTTAAAAGCTACTATTGTTATtataatttattttttaaaatttttttgattgtaaatttttatatattattttgaattaTTTTGCTTTAAAAGTAAACTTTAAATTTTTAATTAAA…	CTACCACCTTATCGCTAGCCAATACCTATGCCAGTTTCCTT	81.5
	Mucor circinelloides - P1204	GCA_023629815.1	34	JAMAMK010001832.1	5	CAAACACCTTATCGTTACATACTACCTATGCGAACTTCCTTATTAGCGTACATCATTTATATAATATAAGTATAACagtaaaataataataatgacgCAAAAAAGCTCAAAATTTTAAACAGCTAAATATTTgtttttatcaaaaattacAAAAACATGATAGCAAACTACACATTAaaaaatttatatataatgttCAGCGCAAATTTATTActgacaaaaaaataagacAATAAATGCTAATAATTTAGTTTTAGTAATTTTAAAACAAATTTATAATAAAACTATTACATTAAATTTAAACATTTAAATTAGCATTAATCTAATTGGTATATTAATACAAAAAATTTTACgtctttgacttttttttaaaattttTAATTAATATTTTTaaatttg…	CAAACACCTTATCGTTACATACTACCTATGCGAACTTCCTT	79.5
	Mucor circinelloides - P1204	GCA_023629815.1	34	JAMAMK010001878.1	6	CTTCTACCTCATCGATAAAACCCACCTATGCTACTTTCTTTAATAAGtctacaaataatttatttggCAAAGTGTATGCTACAATATACACAATTGCTTACtttataaaaataaaatgtacACATTTTTACAACAAATTAACAATTCTTAAAAATTTAGCGCTATTAGATTAAAGTTAAGATATAAATATTTTATGTTTAATTTTAAAAATACTTAATTGTAAATTTTTACTGTTACATTGTTTGAACTTTTAATAATTAAATTTTGTTAAAAAACATAGCAAATATTTAAGCataattttattatttatgtGTAAACaaattattttattattaaaaattaTGTAAAACAACAAATTTTGTAAAAATAGTCGCAATAAATTATTTTATATTTACTTTT…	CTTCTACCTCATCGATAAAACCCACCTATGCTACTTTCTTT	81.5
	Mucor circinelloides - P1204	GCA_023629815.1	34	JAMAMK010001826.1	7	AAAACACCTAATCGATATAAGGTACCTATGCCACATTCTATAAAATAATACAAAACATAAATAATTATTGTCGTAATACGTGTTTATTAACAGTTACTATTATTACAATTATTAAATACCTGGTAATTTTTTAAATGTAATCAATTTAACAACGCATTTAATAGACAATACTAATAATTAAAAAATTATAGTCTACAATTAATTTATTGCGCGCACTATTTTTATATTACtttaataaaacaaaaaactatttttattatttgtttCAACAAATTATTTTATTTACGTTTTATATTAAAGCAAATTGTTTATTAATTTAAAGTTTCAAATTAATTGtgttttaattttttttatttattaaaaagCATGACAGTTTATTACACagtactttttttatta…	AAAACACCTAATCGATATAAGGTACCTATGCCACATTCTAT	81.5
	Mucor circinelloides - P1204	GCA_023629815.1	34	JAMAMK010001858.1	8	TCAACACCTAATAGATACAGTACACCTATGCTATTTTCTTTACAAGCACAAAGTATAAGTTTAAACATTACATTGATATTTATAGTCTACAGTATTGAATTGTAACAAACTATTGTAAATGTTTATAAAATATTTTtacaaaacaaataaaaatttaCTAACACAAACGTAAATATAATAATTATCATttaaatataataaaaaaaactttgtattaaaaaattacaaaaagtTTTACTTTTTAATATGTTttacttctttttgttttaaaAAATAATACCAATACTAATTTAAAcattgtttttcttttaatttttcgttattatatatttataaagTATGTATTTATTGCAGAATGTTGTCtgataaatttttttttaaaactAAAACATCTTGCTT…	TCAACACCTAATAGATACAGTACACCTATGCTATTTTCTTT	84
	Mucor circinelloides - P1204	GCA_023629815.1	34	JAMAMK010000554.1	9	GTATAACCTAATCTATACACTACACCTATGCCATATTCTGTAtgttttaaataaaatttatAAAAACTaattgtataaataaactTAAATTAACTATAAAACGTTTAATATTaattttttatatttcaatTTGTACATAAATTTAATACTAGTTTTAAAAAACAAATTTTAATTTTAATATGTATTTTGTAAAtgttttttaaaaaaaaactaatacATGTAGAGACCGCAATTTAATTTTTTAGTATaattaaaaataataaagcttTAATAATTAACAAAAATTTTAAAattcacaaaaaaataataatgcaATTACTAAAAATACATCTTACTTTATAGTTATAAAATAAACTGTTAAATAGGTAAAATTTATAAAATTTAAAATAAAGTTATGTT…	GTATAACCTAATCTATACACTACACCTATGCCATATTCTGT	87.5
	Mucor circinelloides - P1204	GCA_023629815.1	34	JAMAMK010000790.1	10	CTCTGACCTAATCGTCAAACAATACCTATGCCTGTCTCTTTAAAACTTTTTATATCGCAGTAAGAATAAGTAactttattgatttttaaAAACAcaacaaatgtcaaaaaatcaACTTAATAGTATTAAATACTGTAGAATATTCTAAAAATTTATGTATTAACTTTATTTTTAATTATGTGTTATTAATATTTTTTTAACAAGTAAATTTTTTAACGCTGCAATAATTTACAAAATTAAGAAATTAATTTTTTACTATAAAACTAATTGCGTTTTTATTACACAAATAATTTTAAatgttgtttattttttattttaaaatTTATTTATGCTATACTATAATATTATAAATTTGttgaacaataaaaaataagaagTATTTTTTTAAATTATTTTAAA…	CTCTGACCTAATCGTCAAACAATACCTATGCCTGTCTCTTT	83
	Mucor circinelloides - PB2204	GCA_023629875.1	30.7	JAMAMI010001328.1	1	CTACCACCTTATCGCTAGCCAATACCTATGCCAGTTTCCTTGCAATCATACATAATAATGATTTCAGTAAACAAAATAGAAGCAAAAGTACTTAATTACAAATAATGCTTTCTAAAGTGAAAACTTGACAACAGTAATAACAGCAAAAATTTAAAACTGTTTTAATTTTGTGTAAAGTAAACCTGTTACAGTAGTATACTAATACAAAAACCAATAAGTAAAATATTAATAATTTTTTTACTTTCACTTacttaataaaaaaatttttgTACATTATTTATGTTTTGTAAGCTACTATTGTTATtataatttatttttttaatacttttttgattgtggattttttttatattattttgaattaCTTTGCTTTAAAAGTAAACTTTAAATTTTTAATTA…	CTACCACCTTATCGCTAGCCAATACCTATGCCAGTTTCCTT	78
	Mucor circinelloides - PB2204	GCA_023630475.1	30.7	JAMAMN010002678.1	2	CAAACACCTTATCGGTAGACATTACCTATGCTACTTTCCTTACAAATACATAACATTTTTAATTATATGTACTaaaaacaataataataattaaaAATTaatattattaatatttaCAAAGTTAAATGTTAATTAACAACATTGTTTACAAATATTATTAAAACATTACAAACAATATTAGTATAATTTTTGTATTAAGCATAAGTTTACtgttttaataaaaaaaaatgcaaacataaaattaataataataataaacacaaatatacaaaaataaataaaattgtTACGTAAACTTTGAATAACTATGGCATGTTACAATTTAATTAATAATTACATAAAGTAATTATTTCATTGCTAAAAGTTGTGGTTACTAATTTGAAATTTTTATAAATTTAT…	CAAACACCTTATCGGTAGACATTACCTATGCTACTTTCCTT	87
	Mucor circinelloides - PB2204	GCA_023630475.1	30.7	JAMAMN010002933.1	3	GAAACACCTAATCGATATACAATACCTATGCCACATTCTATAACATGTTGCAAAACATAAATATTTGCGATTGTAATACGTGTTTATTGACAATTAATATTAGTGCTATATTAAAATAATAAGTAATTTTTTAAAAGCAATTAGTTTAATTACGCATTACCTTGACAATGactattattgaaaaagtataaTTTAAAATTAGTAAATTGCGCGTACTGTTATTATgtcaaaacaataaaaaattaaattgttttttatatttgtttAAATAGGTAATTTTTTAAAGTTTTTTAAATGCAAATTAATaattaataaacaaaaaattttTTAAATTAAACTTACTTTAATTTTGTTAATTTTATTAGAGATTGTATAGTTTTTTAcaaaatacttttttta…	GAAACACCTAATCGATATACAATACCTATGCCACATTCTAT	78.5
	Mucor circinelloides - PB2204	GCA_023630475.1	30.7	JAMAMN010003079.1	4	CAGACACCTTATCGGTAGACACTACCTATGCGACTTTCCTTACCAATTAAAATAATTTTTAACTTTATATATTGAAAACAGAAACAATAATTAAAAACCAATATTAGTAATGGTTACTAAATTGAATTAAAGTTAATAACATTATTCActaatgtaaaaaaaattatacaCAATATTAACATAACTCTAATATTTAGCATAAATTTGATATTTTGTTAAAGAATATggcaaaataaaataaacaaaaaaaataaacacaAATTATAAATAAACTAATAAATTATAACGTAATCTTTAAATAATTATAACATATTACAACTTACTTAATAATTACATAATGTaattattttatttcaaaaattgtagttgctattttgaaacttttataaataaatatac…	CAGACACCTTATCGGTAGACACTACCTATGCGACTTTCCTT	84
	Mucor circinelloides - PB2204	GCA_023630475.1	30.7	JAMAMN010002912.1	5	atacgACCTCATCGTTACAACATACCTATGCCGGTTTCTTATTAGTTATCAATAAAGTTTAGCAGTACAACTCTTTTGTACTTAAAACAATAAAGTAATTACTTTGTGTTTATTAAACAAAGTTTAAGTATAATTTTTACAAAAAAGCAAACCAAAGCATAAACTATTTACATTACGTATTTAACAAAAAATACAGTGCAAAACTAATAGGTTTtaaaaattacaaaaaatTATaactattattactatttacAAACATGTATACCATAttaaaacctttttttttgtaaagtAATTTTAAGAATAAACACAAAAGCTTCACTTTTTtatgttgttttttttttacttttcttAGCATTTAACTCAAAAAAATCATACCTTCGTGTTTGTACCTTGCAC…	atacgACCTCATCGTTACAACATACCTATGCCGGTTTCTTA	80
	Mucor circinelloides - PB2204	GCA_023630475.1	30.7	JAMAMN010002815.1	6	AGAACACCTAATCGATATAAGGTACCTATGCCACATTCTATAAAATGATACAAAACATAAATAATTATTGTCGTAATACgtgtttattaacaattactattattacaaTTATAAATTACCTGGTAATTTTTTAAATGCAATTAGTTTGAAAACGCATTTAATAGACAATACTAATAATTAAAAAATTATAGTCTATAGTTAATTTATTGCGCGCACTATTTTTATATTACtttaataaaacaaaaaactaTTTGTTAATATTTGTTTCAACAAATCATTTTATTTACGTTTTATATTAAAGCAAATtgtctataaatttaaaGTTTCAAGTTAGTTTtgttttaatttttttatttattaaaaagCATGACAGTTTGTTACACagtactttttttatta…	AGAACACCTAATCGATATAAGGTACCTATGCCACATTCTAT	81
	Mucor circinelloides - PB2204	GCA_023630475.1	30.7	JAMAMN010002886.1	7	CTTCTACCTCATCGATAAAACCCACCTATGCTACTTTCTTTAACAAGtctacaaataatttatttggCAAAGTGTATGCTACAATATACACaattgtttattttataaaaataaaatgtacACATTTTTACAACAAATTAacaatttttgaaaatttagCGCTATTAGGTTAAAGCTAAGTTATAAATATTTTATGTTTAATTTTAAAAATACTTAATTGTAAATTTATATTGTTACATTCTTTAAATTTTTAATAATCAAATTTTGTTAAAAAACATAGCAAATATTTAAActtgattttattatttatgtGTAAACAaactattttattattaaaaattaTGTAAAACAACAAATTTTGTAAAAATAGGTTGTtataaatttttttatatttacttt…	CTTCTACCTCATCGATAAAACCCACCTATGCTACTTTCTTT	81.5
	Mucor circinelloides - PB2204	GCA_023630475.1	30.7	JAMAMN010002940.1	8	CTTTCACCTAATCGTCAAACAATACCTATGCCTGTCTCTTTaaaactttttatattgCAGTAAGAATAAGTAACTCTACTGATTTTTAAAAACAcaacaaatgtcaaaaaatcaACTTTATAGTTTTAAATACTGTAAAATATTCTAAAAATTTATGTATTAACTTTATTTTTAATTATGTGTTATTAATATTTTTTTAACAAGTAAATTTTTTTACGCTGCAATAATTTACAGAATTAAGTAATTAATTTTTTACTATAAAACTAATTGCGTTTTTATTACACAAATAATTTTAaatgttgtattttttttattctaaaATTTATTTATGTTATATTATAATATCATAAATTTGTTaaacagtaaaaaaaaagaagtattTTTTTAAATTATTTTAAC…	CTTTCACCTAATCGTCAAACAATACCTATGCCTGTCTCTTT	82.5
	Mucor circinelloides - PB2204	GCA_023630475.1	30.7	JAMAMN010003363.1	9	TTCCGACCTTTTCGTTATCCGTTACCTATGCCATTTTCTATGACAATAAAAATTTATgaattaaaaataaaaaaataaaaaactaaAAAACAATATTTTGTGTAATAAACATAAAATgcatatttttttaatttttattacATAATGTAAATtatattttatataaaacaaaataaaatacattatTGTAATAATGTTTTAACTTTTAATTTTACAACATAGCCTTTACTTAGACGTTTGCAAAATAAATTTAaaatttaataaataaaatagtctataaaaaaaaaacaaaattaGAAAAAATTACTAAAACTTACAAAATTTTTATGCCACATTATTTGAGTAGttattgtttttatttataattttGGACAAAAATATTGTTAAATGTATGGCTAA…	TTCCGACCTTTTCGTTATCCGTTACCTATGCCATTTTCTAT	86
	Mucor circinelloides - PB2204	GCA_023630475.1	30.7	JAMAMN010002889.1	10	CAAACACCTTATCGTTACATATTACCTATGCGAACTTCCTTATTAGCGTACATCATTAATATAATATAAGTATAACagtaaaataataataatgacgCAAAAAAGCTCAAAATTTAAAACTGCCAAATATTTGTTTTTACCAAAAATTACAAAAACATAATAGCAAACTACACATTAAaaaatttatatacattgtTTAGCGCAAATTTATTACTGACAAAAAGATAAAACAACAAATGCTAATAATTTAGTTTTAGTAATTTTAAAACAGATTTATAATAAAACTATTACATTAAATTTAAACATTTACATTAGGCGTTAATCTAATTGGTAAATCAATACCAAAAATTTTACGTTTTTAACATTTTTTAAAATTTCTAATTAATATTTTTAAATTTG…	CAAACACCTTATCGTTACATATTACCTATGCGAACTTCCTT	78.5
	Mucor circinelloides - PB2204	GCA_023630475.1	30.7	JAMAMN010001772.1	11	ATTCAACCTCATCGATAGGGACTACCTATGCTATATTCTTTACAAACAGTTAAATGTGGTTTAACAAAGTAAATTTGAAACATTTACTTAAATATTACGAATTATTTTACAAACCtgtacaaacaaaagaatataaaaacaaacaatttaGTAGTAACGCAATATTTATTTAATGCATTATTGCAACattaaataaatatacaaaTTATGTTTTTACTGTTagtaaaaaaatacaaactACCAAATTTATAATTAATTTTTTTGAACAAGTAAATTTTTAAAATAAGTTACAAAAACTTGGCCTATATATAATTTCAATGTTACTAAAAACAGCTTTACTTCAAACTttttaattgttgatttaaaGTTTAATTGTACAGCAACAGACAAAAAATTTCA…	ATTCAACCTCATCGATAGGGACTACCTATGCTATATTCTTT	80
	Mucor circinelloides - PB2204	GCA_023630475.1	30.7	JAMAMN010002803.1	12	TTCCAACCTTATCGTTAGACAGCACCTATACCGTTTTCTCTACAAAATCATAAACATACTTGCAATTAGCAAGTATATAAAAAGTTAAATTTAGTAAAAATTGACAATTTTTAGTTATTATTGTTTTACAATTATATATTGCTGGCCATTGTAAAAAAACTAATATTACTTTTTAAATAATAACTTTTTGGCTGTTTCTTAATAATCAAAATAAAACTAAATGTATTAAATATTTAAGTATTTTTCTGTAATTACTAAAATTTATGATTGTAAGTTTATGTAAATTTATAAAAAATTGTCTTTACAAAGTAAAAAGTCTACATTTTTATCAAAGATTTTTAGATATACAGTTATGCTTTGTTTATCAGCATAAAACATTATTTAAAGCATTTGTGCGTT…	TTCCAACCTTATCGTTAGACAGCACCTATACCGTTTTCTCT	82.5
	Mucor circinelloides - PB2204	GCA_023630475.1	30.7	JAMAMN010002424.1	13	GGATAACCTAATCGGCAAAACGTACCTATGCCATGTTCTTtatttatgcaaaaaaatTATGTTTACTTGTAAATATGTGCGTAGTTGTACTTGAAAATTGTTACATAATAAACTGCAAAATAATATTTGTCACttattgtaaaatataatatatttTTTGTATGCTTAAAACATTTTACACAAACAATAAGTAAAATTTGCTTTTGTATGTAGATATTACTATATTTTGATAACATTTACACAattattatattttacaaacaaaaattGTATGATGATTTTAAAatttttgttgaaaaacAATTATTACTAAATTTGATATTAAAATTAAGCAATTGTATTAATAGACAAAAGTGTTATTGAAATACTAATAGCGTAAAAAATAAAGTACTAATCAAC…	GGATAACCTAATCGGCAAAACGTACCTATGCCATGTTCTTt	80.5
	Mucor circinelloides - PB2204	GCA_023630475.1	30.7	JAMAMN010002609.1	14	ATCGGACCTTTTCGTTAGCTATTACCTATGCTGTTTTCTTTAGTATTAAAAATTTATTTGCTAAAAAAACCATAACTTTAAAGATTAATAAAAATACAACTGTAAAACAAACATTTATTGCatttttgtaaaataatgtagattattactttatttactaataataaaaacaaaaattatAAATATTTCTATACAATTTTACAACAATAGTCCTagcaaaataatataaattaaATACGTCAaacgataaaaaaaaacttttataaaaaaattataaTCATAAAATAATTACAATAAACAATGTATAGAAATAATAATTAAAAATATTATAACTTTTGCGtttaagttttttttttttttttaaattttttgAAAACATTATTCTGTTGCAAACTTTTA…	ATCGGACCTTTTCGTTAGCTATTACCTATGCTGTTTTCTTT	84
	Mucor circinelloides - PB2204	GCA_023630475.1	30.7	JAMAMN010002032.1	15	TCAACACCTAATGGATACAGTACACCTATGCTATTTTCTTTACAAACACAAAGTACAAGTTCAAACATTACATTATTATTTATAGGCTACAATTATAAATTGTATCAAACTTTTGTAACTGTTTATAAAATATTCTAACAAAGCAGATAAAATATACTAACACAAACGTAAATATAATAATTACTTTCAGAATAAAGTTAAAAAATttttgtattaaaaaaaattgtaaaaaATTATACTTTTAAATATGTTTACactgttttttgttttaaaaaataataatactattttaaacatatttttttaattttttgtCACAAtatatttataaaatatGTGAATAGTCCAAAATGTTGTCTAGTAAATTTTTTTGAAAACTAAAAACATTTCGTTTTTTAC…	TCAACACCTAATGGATACAGTACACCTATGCTATTTTCTTT	82
	Mucor circinelloides - PB2204	GCA_023630475.1	30.7	JAMAMN010002865.1	16	GTATAACCTAATCTATACACTACACCTATGCCATATTCTGTAtgctttaaataaaatttatAAAAACTaattgtataaataaactTAAATTAACTATAAAACGTTTACTATTAATTTTTTATATTCCAATTTGTAGATAAATTAATTACTAGTTTTAGAAAAATAAATTACTAGTTTTAGAAAAACAAATTTCAATTTAAACATGTATTTTGTAAATgtttttagaaaaaaaaactaatacATGAAGAGACTGCAAATTAATTTTTTAGTATAATTAAAAATTATAAAGCTTTAATAATTAACAAAAATTCTAAAATTCACAAGAAAATAATAATGCAATTACTAAAAATACATTTTACTTTATAGTTATAAAATAAACTGTTTAATAGGTAAAATTTA…	GTATAACCTAATCTATACACTACACCTATGCCATATTCTGT	86
	Mucor circinelloides - PB2204	GCA_023630475.1	30.7	JAMAMN010002730.1	17	CTCCGACCTAATCGTTAAATGCTGCCTATGCCGGGCTGTTTAAGAATTTGTATAAATTTATTCATAAATTAAAACGTACAAAATGTCATATACATAACCAaacattttttattatattcaaTAATTTTTCAAACAGCAAACATAAACAATATTTGTACTAAATGCAAATtataaaaataaagattGTGTACAGATTTATATAActttatttacttttttgtaCATTAAAAATAAAGTACTATTTAAATTTAATTAACTTAAATAATTGTGTGTATATtaaatatttgtttatttttaacATACAATTAAAAAACAATTATTTTTAATTTAGGCGTAACctaaaataataaaagtaaaatttttattattacaaaTGTTAACAAAAGTTAGTAATTTAAA…	CTCCGACCTAATCGTTAAATGCTGCCTATGCCGGGCTGTTT	83
	Mucor circinelloides - PB2204	GCA_023630475.1	30.7	JAMAMN010002856.1	18	GACAGACCTGATGGCTTTAACATACCTATGCATATTTCTTTACAAAAAACAAATTGTATTATTTGGAAAGGGTTTATTAAAAATTTTgcacaataataaaaaatttattaaaataaataatttatAGAAATATAGTATGATTTTACATAATAttaaagcaacaaaaaaacttttttattatataaataaacaaacaattaAAGCAAAGCGCATAATTTGTACAAATACGTCTTTATTTtagttatttttttaaaaaattaTCATTATATTTTTTATACTGTAAAATATTTaaaaagttttctttttatttctgtGCAATTAAACTTTTTGTTATTAAAGATTATTATTGCAAATttataaattatttgtttgtaaaatttttttgctttttgtatCTTT…	GACAGACCTGATGGCTTTAACATACCTATGCATATTTCTTT	83.5
	Mucor circinelloides - PB2204	GCA_023630475.1	30.7	JAMAMN010002976.1	19	TTTTGACCTAATCATGAAATTGCACCTATGCCGTTTTCTTAACCACAAAATTTTTAGCAAAAGTTAAATATAATAAACAGCAAGTTAGATTTATAAACAATTTTATACATAAAAGTatttcttgcttttgtaaTAGTAATTTGCAGTTTAAaatttattttttgtttaaatGCTTActtattgtttgttttttaatttaaaataaattacggtttgttgttgaaaaaatTAAATTTTTATAGTATTTAAAATTTAAAATTATATTTTTTATGTCATTTAAGTAAAATTTATTTTAACCGTTGCAAAACACAAttattttaataaaatataaaaaaattagtTTGTTTACTTAAATGGCAAAAGAATAATTTTgaattttttgttttaataTTAAGTTAA…	TTTTGACCTAATCATGAAATTGCACCTATGCCGTTTTCTTA	83
	Mucor circinelloides - PB2204	GCA_023630475.1	30.7	JAMAMN010002764.1	20	AGTTTACCTACTCGCGAAATACAACCTATGCCTGCCTCTttacaaaaataaataaacataaAGAATTAAAAATTAAACTttgaatatataaaaatgttAGTACTTTAATAAGCAACTTTTATTTGCACAACGTATACCAGAGTTTTTCttacaacaaacaaacaattaaTTTTAAAGAAGCTAAAACTTtcttataataaaaaattataaaaaacaataacaaaTTTATTActcaacaataataatactaTAATACTTTCATAGTAAAAAAGCaattattttcaaaaatattaATATGTTTTAAAAACGTATATAAACATTCAAATAATTTAAAACATAAAGTGAAAAGTATAATTATCGCTTTCAAAATAATTACAATTTTATTCCTGGTAGCTTAAC…	AGTTTACCTACTCGCGAAATACAACCTATGCCTGCCTCTtt	82.5
	Mucor circinelloides - PF3102	GCA_023629755.1	33.4	JAMAMJ010001571.1	1	CAGACACCTTATCGGTAGACACTACCTATGCGACTTTCCTTACCAATTTAAATAATTTTTAACTTTACACGTTAAAAACAAAGACAATAATTAAAAACTAATATTAGTAATAGTTACAAAGTCAAATGTAAATTAATAACATTATttacaaatgtcaaaaaaaacattataCACAATATTAACATTACTTTAATATTTAGCATAAATTTAATATTTTGTTAAAAAATAtagcaaaataaaataaacaaaaaaaataaacacaaattatatataaattaatAAATTATTACGTAAATTTTAAATAATTATAACATATTACAACTTACTTAATAGTTACATAAAGtaattattttattttaaaatTGTACTTGCTATTTTGAaatttttataaataaatat…	CAGACACCTTATCGGTAGACACTACCTATGCGACTTTCCTT	85
	Mucor circinelloides - PF3102	GCA_023629755.1	33.4	JAMAMJ010001539.1	2	GAAACACCTAATCGATATACAATACCTATGCCACATTCTATAAAATGTTACAAAACATAAATAGTTGTTATTGTAATTTGTGTTTATTGACAGTTAATATTAGTGCCATATCAAAATAACAAGTAATTTTTAAAAGCAATTAGTTTAGTTACGCATTACCTTAACAATAACTATTATTTAAAAGTTATAATTTAAAATTATTAATTTGCGCGTACTGGTATTATGTCAAAGCAATAATAGATTATACTGTTTTGTAATATTTGTTTAAGTAAGTAATTCTTTGAaatttctttgatttaaATGAATAatttataaacaaaaaagttTTTAAATTAAACTTATTTTGATTCTGTTAATCTTATTAAAATTGTATAGTTTTTTacaaaatattttttttaa…	GAAACACCTAATCGATATACAATACCTATGCCACATTCTAT	78.5
	Mucor circinelloides - PF3102	GCA_023629755.1	33.4	JAMAMJ010001146.1	3	GAAACACCTAATCGATATACAATACCTATGCCACATTCTATAAAATGATACAAAACATAAATAATTATTGTCGTAATACgtgtttattaacaattactattattacaaTTATAAATTACCTGGTAATTTTTTAAACGCAATTAGTTTGAAAACGCATTTAATAGACAATACTAATAATTTAAAAATTATAGTCTACAGTTAATTTATTGCGCGCACTATTTTTATATTACtttaataaaacaaaaaactaTTTGTTAATATTTGTTTCAACAAATTATTTTATTTACGTTTTATATCAAAACAAATTGTTTATAAATATAAAGTTTTAAATTAGTTTtgttttaattttttttatttattaaaaagCATGACAATTTATTACACCgtactttttttatt…	GAAACACCTAATCGATATACAATACCTATGCCACATTCTAT	80
	Mucor circinelloides - PF3102	GCA_023629755.1	33.4	JAMAMJ010001653.1	4	GAAACACCTAATCGATATACAATACCTATGCCACATTCTATAAAATGTTGCAAAACATAAATGGTTGTTATTGTAATATGTGTTTATTGACAGTTAATATTAATGCTATATTAAAATAACAAGTAATTTTTTAAAAGCAATTAATTTAATTACGCATTTCTTTGACAATAACTATTATTTAAAAGTTATAATTTAAAATCAATAATTTTGCGCGTACTGATATTATGTAAAAACAATAATAGATTAAATTGTTTTGTAATATTTGTGTTTAAGTAAGtaatttttttaaatttttttaatttaaataaataattaATACACAAAAAATTTTTTAAACTGAACTCATTTTAATTCTGttaattttattaaaaattGTATTGTTTTTTACAAAATATTTTT…	GAAACACCTAATCGATATACAATACCTATGCCACATTCTAT	81.5
	Mucor circinelloides - PF3102	GCA_023629755.1	33.4	JAMAMJ010001578.1	5	CAAACACCTTATCGGTAGACATTACCTATGCTACTTTCCTTACAAATATAGAACATTTTTAATTATATGTACtagaaacaaaaataataattaaAAACCaatattattaatatttaCAAAGTTAAATGTTAATTAATAACATTGTTTACAAATATTATTAAAACATTACACACAGTATTAATATAATTTTTGTATTAAGCATAAGTTTAATGttttaataaaataataTGCAGACATAAAAttgataatgataataaacacaaatatacaaaaataAATGAAATTGTTACGTAAATTTTGAATAACTATGACATGTTACAACTTAATCAATAATTACATAAAGTAATTATTTTATTTCTAAAAGTTGTGGTTACTAATTTGAAATTTTTATGAATTTAT…	CAAACACCTTATCGGTAGACATTACCTATGCTACTTTCCTT	85.5
	Mucor circinelloides - PF3102	GCA_023629755.1	33.4	JAMAMJ010001402.1	6	CTACCACCTTATCGCTAGCCAATACCTATGCCAGTTTCCTTGCAattatacataataataatttCAGTAAATAAAATAGAAGCAAAAATACTTAATAACAAATAATGCTTTCTAAAGTAAAAACTTAACAAcagtaataacaacaaaaatTTAAAACTGTTTTAATTTTGTGTATAGTAAACCTGTTACAATAGTATACTTATACAAAAACCAATAAATTAAAAATTAATaatttttttacttttactTACTTAATAACAAAATTTTTACACATTATTTATGTTTCGTAAGCTACTATTGTTATtataatttatttttttaatatttttttgattgtgaatttttttatattattttgaattaTTTTGCTTTAACAGTAAACTTAAAATTTTTAATTAA…	CTACCACCTTATCGCTAGCCAATACCTATGCCAGTTTCCTT	82.5
	Mucor circinelloides - PF3102	GCA_023629755.1	33.4	JAMAMJ010001540.1	7	CAAATACCTCATCGTTACATATTACCTATGCGAACTTCCTTATTAGCGTAcattatttatataatataaGTATAGCAGTAAAATGATAAAAATAACGCAAAAAAGCTAAAAATTTTAAACTGCTAAATATCTGTTTTTACCAAAGTTTACAAAAACATGATAGCAAACTATACATTAAAAAATTTATAGATACCGTTTAGCGCAAATTCATGAttaacaaaaaaattgaacAATAAATGCTAATAATTTAGttttagtatttttaaaACAAATTTAGGTAAAAACTATAACATCAAATTTAAACATTTATATTTGACAACAATCTAATTAGTAAATAAGTACAAGAAATTTACCgttttttaactttttttaattttataattattatttttaaatttg…	CAAATACCTCATCGTTACATATTACCTATGCGAACTTCCTT	78
	Mucor circinelloides - PF3102	GCA_023629755.1	33.4	JAMAMJ010001573.1	8	CTTCTACCTCATCGATAAAACCCACCTATGCTGCTTTCTTTAGCAACACTACAAATAATTTACTTGGCAAAGTTTATACTACAAAATACACAATTGTTTACTTTataacaataaaatgtaACACATTTTTACACCAAATTAACAATGCTCAAAAATTAAACGCTATTGTTTTAAGTTAAGTTATAAAtattttatatttaatttGAAGAATACTTAATTGTAATATTGTTACATTGTTTAAACTTTTAATAATCAAAATTTGTTAAAAAACATAGCAAATATTTAAACTTGATTTTTATGTTTATAAGTAAACaaattattttattattaaaaactAAGTAAAGCAACAAACTTTGTAAAAATAGTTAAAACaaattttttatatttattttttataca…	CTTCTACCTCATCGATAAAACCCACCTATGCTGCTTTCTTT	80
	Mucor circinelloides - PF3102	GCA_023629755.1	33.4	JAMAMJ010001614.1	9	CTTTGACCTAATCGTCAAACAATACCTATGCTGGTCTCTTTAAAAAATTTTAAATTGCAGTAAGAATAAGTAACTTTACTGACTTTTAAAAACAcaacaaatgtcaaaaaatcaACTTAATAGTTCTAAATACTGTAGATTATTCTAAAACTTTATGGATTGACTTTATTTTTAAATATGTGTTATTAATATTTTTTTAACAAGTAAACCTTTTCACGCTGCAATAATTTAATAAATTAAATATTTAATTCTTTACTATAAAATTAATTGTGTTTTACTACACAAATAATTTTAAatgttgtttattttttatttcaaaatttATTTATGTTATactataataatataaatttgttaaacaataaaaaataagaagcATTTTTTTAAATTATTTTAATT…	CTTTGACCTAATCGTCAAACAATACCTATGCTGGTCTCTTT	80.5
	Mucor circinelloides - PF3102	GCA_023629755.1	33.4	JAMAMJ010000869.1	10	TCAACACCTAATGGATACAGTACACCTATGCTATTTTCTTTACAAGCACAAAGTATAAGTTCAAACATTACATTAATATTTATAGGCTACAATTATAAATTGTAACAAACTTTTGTAACTGTTCATAAAATATTCTAACAAAACAGATAAAATATACTGACACAAACGTAAATATAATAATTATTTTTAAAGTAAAGTTAAAAAATTTTTGTTTTaaaaaaattgtaaaaaATTATACTTTTAAATATGTTTTTACTGCTTTTTGttttaaaaaataataatattattttaaacatatttttttaattttttgtCACAAtatatttataaaatatGTAAAAAGTCCAAAATGTTGTCTAGTAAATTTTTTTGAAAACTAaaaacattttgtttttcacT…	TCAACACCTAATGGATACAGTACACCTATGCTATTTTCTTT	82.5
	Mucor circinelloides - PF3102	GCA_023629755.1	33.4	JAMAMJ010001583.1	11	GTATAACCTAATCTATAAACTACACCTATGCCATATTCTCTAtgttttgaataaaatttaTAAAAActtattgtgtaaataaACTTAAATAAAGTATGAAACGTTTACTATTATTTTTAATTTTTCTATTTGTACATAAAATTATTATTAGttttaaagaaaaaacaaaatacaatttaaacatttattttaaaatagtttttaaaaaaaaaaaggttggtacatgtaaaaatagcaatttaatttttttgtataaataaaaattataGGGCTCTAACAATTAACAAAAATTGTaaaatttacaaaaaaataataatgcaATTACTTAAAATACATTTCATTCCTAAATCATAAAATAAACTAtccaataaacaaaatttataAAATGTAGTACAAAGT…	GTATAACCTAATCTATAAACTACACCTATGCCATATTCTCT	86
	Mucor circinelloides - PL2203S	GCA_023629775.1	32.1	JAMAML010001414.1	1	CTACCACCTTATCGCTAGCCAATACCTATGCCAGTTTCCTTGCAATCATACATAATAATGATTTCAGTAAACAAAATAGAAGCAAAAGTACTTAATTACAAATAATGCTTTCTAAAGTGAAAACTTGACAACAGTAATAACAGCAAAAATTTAAAACTGTTTTAATTTTGTGTAAAGTAAACCTGTTACAGTAGTATACTAATACAAAAACCAATAAGTAAAATATTAATAATTTTTTTACTTTCACTTacttaataaaaaaatttttgTACATTATTTATGTTTTGTAAGCTACTATTGTTATtataatttatttttttaatacttttttgattgtggattttttttatattattttgaattaCTTTGCTTTAAAAGTAAACTTTAAATTTTTAATTA…	CTACCACCTTATCGCTAGCCAATACCTATGCCAGTTTCCTT	78
	Mucor circinelloides - PL2203S	GCA_023630465.1	32.1	JAMAMO010003311.1	2	CAAACACCTTATCGGTAGACATTACCTATGCTACTTTCCTTACAAATACATAACATTTTTAATTATATGTACTaaaaacaataataataattaaaAATTaatattattaatatttaCAAAGTTAAATGTTAATTAACAACATTGTTTACAAATATTATTAAAACATTACAAACAATATTAGTATAATTTTTGTATTAAGCATAAGTTTACtgttttaataaaaaaaaatgcaaacataaaattaataataataataaacacaaatatacaaaaataaataaaattgtTACGTAAACTTTGAATAACTATGGCATGTTACAATTTAATTAATAATTACATAAAGTAATTATTTCATTGCTAAAAGTTGTGGTTACTAATTTGAAATTTTTATAAATTTAT…	CAAACACCTTATCGGTAGACATTACCTATGCTACTTTCCTT	87
	Mucor circinelloides - PL2203S	GCA_023630465.1	32.1	JAMAMO010003365.1	3	GAAACACCTAATCGATATACAATACCTATGCCACATTCTATAACATGTTGCAAAACATAAATATTTGCGATTGTAATACGTGTTTATTGACAATTAATATTAGTGCTATATTAAAATAATAAGTAATTTTTTAAAAGCAATTAGTTTAATTACGCATTACCTTGACAATGactattattgaaaaagtataaTTTAAAATTAGTAAATTGCGCGTACTGTTATTATgtcaaaacaataaaaaattaaattgttttttatatttgtttAAATAGGTAATTTTTTAAAGTTTTTTAAATGCAAATTAATaattaataaacaaaaaattttTTAAATTAAACTTACTTTAATTTTGTTAATTTTATTAGAGATTGTATAGTTTTTTAcaaaatacttttttta…	GAAACACCTAATCGATATACAATACCTATGCCACATTCTAT	78.5
	Mucor circinelloides - PL2203S	GCA_023630465.1	32.1	JAMAMO010003527.1	4	CAGACACCTTATCGGTAGACACTACCTATGCGACTTTCCTTACCAATTAAAATAATTTTTAACTTTATATATTGAAAACAGAAACAATAATTAAAAACCAATATTAGTAATGGTTACTAAATTGAATTAAAGTTAATAACATTATTCActaatgtaaaaaaaattatacaCAATATTAACATAACTCTAATATTTAGCATAAATTTGATATTTTGTTAAAGAATATggcaaaataaaataaacaaaaaaaataaacacaAATTATAAATAAACTAATAAATTATAACGTAATCTTTAAATAATTATAACATATTACAACTTACTTAATAATTACATAATGTaattattttatttcaaaaattgtagttgctattttgaaacttttataaataaatatac…	CAGACACCTTATCGGTAGACACTACCTATGCGACTTTCCTT	84
	Mucor circinelloides - PL2203S	GCA_023630465.1	32.1	JAMAMO010003245.1	5	atacgACCTCATCGTTACAACATACCTATGCCGGTTTCTTATTAGTTATCAATAAAGTTTAGCAGTACAACTCTTTTGTACTTAAAACAATAAAGTAATTACTTTGTGTTTATTAAACAAAGTTTAAGTATAATTTTTACAAAAAAGCAAACCAAAGCATAAACTATTTACATTACGTATTTAACAAAAAATACAGTGCAAAACTAATAGGTTTtaaaaattacaaaaaatTATaactattattactatttacAAACATGTATACCATAttaaaacctttttttttgtaaagtAATTTTAAGAATAAACACAAAAGCTTCACTTTTTtatgttgttttttttttacttttcttAGCATTTAACTCAAAAAAATCATACCTTCGTGTTTGTACCTTGCAC…	atacgACCTCATCGTTACAACATACCTATGCCGGTTTCTTA	80
	Mucor circinelloides - PL2203S	GCA_023630465.1	32.1	JAMAMO010003254.1	6	AGAACACCTAATCGATATAAGGTACCTATGCCACATTCTATAAAATGATACAAAACATAAATAATTATTGTCGTAATACgtgtttattaacaattactattattacaaTTATAAATTACCTGGTAATTTTTTAAATGCAATTAGTTTGAAAACGCATTTAATAGACAATACTAATAATTAAAAAATTATAGTCTATAGTTAATTTATTGCGCGCACTATTTTTATATTACtttaataaaacaaaaaactaTTTGTTAATATTTGTTTCAACAAATCATTTTATTTACGTTTTATATTAAAGCAAATtgtctataaatttaaaGTTTCAAGTTAGTTTtgttttaatttttttatttattaaaaagCATGACAGTTTGTTACACagtactttttttatta…	AGAACACCTAATCGATATAAGGTACCTATGCCACATTCTAT	81
	Mucor circinelloides - PL2203S	GCA_023630465.1	32.1	JAMAMO010003199.1	7	CTTCTACCTCATCGATAAAACCCACCTATGCTACTTTCTTTAACAAGtctacaaataatttatttggCAAAGTGTATGCTACAATATACACaattgtttattttataaaaataaaatgtacACATTTTTACAACAAATTAacaatttttgaaaatttagCGCTATTAGGTTAAAGCTAAGTTATAAATATTTTATGTTTAATTTTAAAAATACTTAATTGTAAATTTATATTGTTACATTCTTTAAATTTTTAATAATCAAATTTTGTTAAAAAACATAGCAAATATTTAAActtgattttattatttatgtGTAAACAaactattttattattaaaaattaTGTAAAACAACAAATTTTGTAAAAATAGGTTGTtataaatttttttatatttacttt…	CTTCTACCTCATCGATAAAACCCACCTATGCTACTTTCTTT	81.5
	Mucor circinelloides - PL2203S	GCA_023630465.1	32.1	JAMAMO010003370.1	8	CTTTCACCTAATCGTCAAACAATACCTATGCCTGTCTCTTTaaaactttttatattgCAGTAAGAATAAGTAACTCTACTGATTTTTAAAAACAcaacaaatgtcaaaaaatcaACTTTATAGTTTTAAATACTGTAAAATATTCTAAAAATTTATGTATTAACTTTATTTTTAATTATGTGTTATTAATATTTTTTTAACAAGTAAATTTTTTTACGCTGCAATAATTTACAGAATTAAGTAATTAATTTTTTACTATAAAACTAATTGCGTTTTTATTACACAAATAATTTTAaatgttgtattttttttattctaaaATTTATTTATGTTATATTATAATATCATAAATTTGTTaaacagtaaaaaaaaagaagtattTTTTTAAATTATTTTAAC…	CTTTCACCTAATCGTCAAACAATACCTATGCCTGTCTCTTT	82.5
	Mucor circinelloides - PL2203S	GCA_023630465.1	32.1	JAMAMO010003321.1	9	CAAACACCTTATCGTTACATATTACCTATGCGAACTTCCTTATTAGCGTACATCATTAATATAATATAAGTATAACagtaaaataataataatgacgCAAAAAAGCTCAAAATTTAAAACTGCCAAATATTTGTTTTTACCAAAAATTACAAAAACATAATAGCAAACTACACATTAAaaaatttatatacattgtTTAGCGCAAATTTATTACTGACAAAAAGATAAAACAACAAATGCTAATAATTTAGTTTTAGTAATTTTAAAACAGATTTATAATAAAACTATTACATTAAATTTAAACATTTACATTAGGCGTTAATCTAATTGGTAAATCAATACCAAAAATTTTACGTTTTTAACATTTTTTAAAATTTCTAATTAATATTTTTAAATTTG…	CAAACACCTTATCGTTACATATTACCTATGCGAACTTCCTT	78.5
	Mucor circinelloides - PL2203S	GCA_023630465.1	32.1	JAMAMO010001945.1	10	ATTCAACCTCATCGATAGGGACTACCTATGCTATATTCTTTACAAACAGTTAAATGTGGTTTAACAAAGTAAATTTGAAACATTTACTTAAATATTACGAATTATTTTACAAACCtgtacaaacaaaagaatataaaaacaaacaatttaGTAGTAACGCAATATTTATTTAATGCATTATTGCAACattaaataaatatacaaaTTATGTTTTTACTGTTagtaaaaaaatacaaactACCAAATTTATAATTAATTTTTTTGAACAAGTAAATTTTTAAAATAAGTTACAAAAACTTGGCCTATATATAATTTCAATGTTACTAAAAACAGCTTTACTTCAAACTttttaattgttgatttaaaGTTTAATTGTACAGCAACAGACAAAAAATTTCA…	ATTCAACCTCATCGATAGGGACTACCTATGCTATATTCTTT	80
	Mucor circinelloides - PL2203S	GCA_023630465.1	32.1	JAMAMO010003230.1	11	TTCCAACCTTATCGTTAGACAGCACCTATACCGTTTTCTCTACAAAATCATAAACATACTTGCAATTAGCAAGTATATAAAAAGTTAAATTTAGTAAAAATTGACAATTTTTAGTTATTATTGTTTTACAATTATATATTGCTGGCCATTGTAAAAAAACTAATATTACTTTTTAAATAATAACTTTTTGGCTGTTTCTTAATAATCAAAATAAAACTAAATGTATTAAATATTTAAGTATTTTTCTGTAATTACTAAAATTTATGATTGTAAGTTTATGTAAATTTATAAAAAATTGTCTTTACAAAGTAAAAAGTCTACATTTTTATCAAAGATTTTTAGATATACAGTTATGCTTTGTTTATCAGCATAAAACATTATTTAAAGCATTTGTGCGTT…	TTCCAACCTTATCGTTAGACAGCACCTATACCGTTTTCTCT	82.5
	Mucor circinelloides - PL2203S	GCA_023630465.1	32.1	JAMAMO010002780.1	12	GGATAACCTAATCGGCAAAACGTACCTATGCCATGTTCTTtatttatgcaaaaaaatTATGTTTACTTGTAAATATGTGCGTAGTTGTACTTGAAAATTGTTACATAATAAACTGCAAAATAATATTTGTCACttattgtaaaatataatatatttTTTGTATGCTTAAAACATTTTACACAAACAATAAGTAAAATTTGCTTTTGTATGTAGATATTACTATATTTTGATAACATTTACACAattattatattttacaaacaaaaattGTATGATGATTTTAAAatttttgttgaaaaacAATTATTACTAAATTTGATATTAAAATTAAGCAATTGTATTAATAGACAAAAGTGTTATTGAAATACTAATAGCGTAAAAAATAAAGTACTAATCAAC…	GGATAACCTAATCGGCAAAACGTACCTATGCCATGTTCTTt	80.5
	Mucor circinelloides - PL2203S	GCA_023630465.1	32.1	JAMAMO010003043.1	13	ATCGGACCTTTTCGTTAGCTATTACCTATGCTGTTTTCTTTAGTATTAAAAATTTATTTGCTAAAAAAACCATAACTTTAAAGATTAATAAAAATACAACTGTAAAACAAACATTTATTGCatttttgtaaaataatgtagattattactttatttactaataataaaaacaaaaattatAAATATTTCTATACAATTTTACAACAATAGTCCTagcaaaataatataaattaaATACGTCAaacgataaaaaaaaacttttataaaaaaattataaTCATAAAATAATTACAATAAACAATGTATAGAAATAATAATTAAAAATATTATAACTTTTGCGtttaagttttttttttttttttaaattttttgAAAACATTATTCTGTTGCAAACTTTTA…	ATCGGACCTTTTCGTTAGCTATTACCTATGCTGTTTTCTTT	84
	Mucor circinelloides - PL2203S	GCA_023630465.1	32.1	JAMAMO010002236.1	14	TCAACACCTAATGGATACAGTACACCTATGCTATTTTCTTTACAAACACAAAGTACAAGTTCAAACATTACATTATTATTTATAGGCTACAATTATAAATTGTATCAAACTTTTGTAACTGTTTATAAAATATTCTAACAAAGCAGATAAAATATACTAACACAAACGTAAATATAATAATTACTTTCAGAATAAAGTTAAAAAATttttgtattaaaaaaaattgtaaaaaATTATACTTTTAAATATGTTTACactgttttttgttttaaaaaataataatactattttaaacatatttttttaattttttgtCACAAtatatttataaaatatGTGAATAGTCCAAAATGTTGTCTAGTAAATTTTTTTGAAAACTAAAAACATTTCGTTTTTTAC…	TCAACACCTAATGGATACAGTACACCTATGCTATTTTCTTT	82
	Mucor circinelloides - PL2203S	GCA_023630465.1	32.1	JAMAMO010003288.1	15	GTATAACCTAATCTATACACTACACCTATGCCATATTCTGTAtgctttaaataaaatttatAAAAACTaattgtataaataaactTAAATTAACTATAAAACGTTTACTATTAATTTTTTATATTCCAATTTGTAGATAAATTAATTACTAGTTTTAGAAAAATAAATTACTAGTTTTAGAAAAACAAATTTCAATTTAAACATGTATTTTGTAAATgtttttagaaaaaaaaactaatacATGAAGAGACTGCAAATTAATTTTTTAGTATAATTAAAAATTATAAAGCTTTAATAATTAACAAAAATTCTAAAATTCACAAGAAAATAATAATGCAATTACTAAAAATACATTTTACTTTATAGTTATAAAATAAACTGTTTAATAGGTAAAATTTA…	GTATAACCTAATCTATACACTACACCTATGCCATATTCTGT	86
	Mucor circinelloides - PL2203S	GCA_023630465.1	32.1	JAMAMO010002149.1	16	CTCCGACCTAATCGTTAAATGCTGCCTATGCCGGGCTGTTTAAGAATTTGTATAAATTTATTCATAAATTAAAACGTACAAAATGTCATATACATAACCAaacattttttattatattcaaTAATTTTTCAAACAGCAAACATAAACAATATTTGTACTAAATGCAAATtataaaaataaagattGTGTACAGATTTATATAActttatttacttttttgtaCATTAAAAATAAAGTACTATTTAAATTTAATTAACTTAAATAATTGTGTGTATATtaaatatttgtttatttttaacATACAATTAAAAAACAATTATTTTTAATTTAGGCGTAACctaaaataataaaagtaaaatttttattattacaaaTGTTAACAAAAGTTAGTAATTTAAA…	CTCCGACCTAATCGTTAAATGCTGCCTATGCCGGGCTGTTT	83
	Mucor circinelloides - PL2203S	GCA_023630465.1	32.1	JAMAMO010003079.1	17	GACAGACCTGATGGCTTTAACATACCTATGCATATTTCTTTACAAAAAACAAATTGTATTATTTGGAAAGGGTTTATTAAAAATTTTgcacaataataaaaaatttattaaaataaataatttatAGAAATATAGTATGATTTTACATAATAttaaagcaacaaaaaaacttttttattatataaataaacaaacaattaAAGCAAAGCGCATAATTTGTACAAATACGTCTTTATTTtagttatttttttaaaaaattaTCATTATATTTTTTATACTGTAAAATATTTaaaaagttttctttttatttctgtGCAATTAAACTTTTTGTTATTAAAGATTATTATTGCAAATttataaattatttgtttgtaaaatttttttgctttttgtatCTTT…	GACAGACCTGATGGCTTTAACATACCTATGCATATTTCTTT	83.5
	Mucor circinelloides - PL2203S	GCA_023630465.1	32.1	JAMAMO010003372.1	18	TTTTGACCTAATCATGAAATTGCACCTATGCCGTTTTCTTAACCACAAAATTTTTAGCAAAAGTTAAATATAATAAACAGCAAGTTAGATTTATAAACAATTTTATACATAAAAGTatttcttgcttttgtaaTAGTAATTTGCAGTTTAAaatttattttttgtttaaatGCTTActtattgtttgttttttaatttaaaataaattacggtttgttgttgaaaaaatTAAATTTTTATAGTATTTAAAATTTAAAATTATATTTTTTATGTCATTTAAGTAAAATTTATTTTAACCGTTGCAAAACACAAttattttaataaaatataaaaaaattagtTTGTTTACTTAAATGGCAAAAGAATAATTTTgaattttttgttttaataTTAAGTTAA…	TTTTGACCTAATCATGAAATTGCACCTATGCCGTTTTCTTA	83
	Mucor circinelloides - PL2203S	GCA_023630465.1	32.1	JAMAMO010003258.1	19	AGTTTACCTACTCGCGAAATACAACCTATGCCTGCCTCTttacaaaaataaataaacataaAGAATTAAAAATTAAACTttgaatatataaaaatgttAGTACTTTAATAAGCAACTTTTATTTGCACAACGTATACCAGAGTTTTTCttacaacaaacaaacaattaaTTTTAAAGAAGCTAAAACTTtcttataataaaaaattataaaaaacaataacaaaTTTATTActcaacaataataatactaTAATACTTTCATAGTAAAAAAGCaattattttcaaaaatattaATATGTTTTAAAAACGTATATAAACATTCAAATAATTTAAAACATAAAGTGAAAAGTATAATTATCGCTTTCAAAATAATTACAATTTTATTCCTGGTAGCTTAAC…	AGTTTACCTACTCGCGAAATACAACCTATGCCTGCCTCTtt	82.5
	Mucor circinelloides - PT2201	GCA_023629855.1	30.1	JAMAMG010001382.1	1	CTACCACCTTATCGCTAGCCAATACCTATGCCAGTTTCCTTGCAATCATACATAATAATGATTTCAGTAAACAAAATAGAAGCAAAAGTACTTAATTACAAATAATGCTTTCTAAAGTGAAAACTTGACAACAGTAATAACAGCAAAAATTTAAAACTGTTTTAATTTTGTGTAAAGTAAACCTGTTACAGTAGTATACTAATACAAAAACCAATAAGTAAAATATTAATAATTTTTTTACTTTCACTTacttaataaaaaaatttttgTACATTATTTATGTTTTGTAAGCTACTATTGTTATtataatttatttttttaatacttttttgattgtggattttttttatattattttgaattaCTTTGCTTTAAAAGTAAACTTTAAATTTTTAATTA…	CTACCACCTTATCGCTAGCCAATACCTATGCCAGTTTCCTT	78
	Mucor circinelloides - PT2201	GCA_023630435.1	30.1	JAMAMP010002431.1	2	CAAACACCTTATCGGTAGACATTACCTATGCTACTTTCCTTACAAATACATAACATTTTTAATTATATGTACTaaaaacaataataataattaaaAATTaatattattaatatttaCAAAGTTAAATGTTAATTAACAACATTGTTTACAAATATTATTAAAACATTACAAACAATATTAGTATAATTTTTGTATTAAGCATAAGTTTACtgttttaataaaaaaaaatgcaaacataaaattaataataataataaacacaaatatacaaaaataaataaaattgtTACGTAAACTTTGAATAACTATGGCATGTTACAATTTAATTAATAATTACATAAAGTAATTATTTCATTGCTAAAAGTTGTGGTTACTAATTTGAAATTTTTATAAATTTAT…	CAAACACCTTATCGGTAGACATTACCTATGCTACTTTCCTT	87
	Mucor circinelloides - PT2201	GCA_023630435.1	30.1	JAMAMP010002917.1	3	GAAACACCTAATCGATATACAATACCTATGCCACATTCTATAACATGTTGCAAAACATAAATATTTGCGATTGTAATACGTGTTTATTGACAATTAATATTAGTGCTATATTAAAATAATAAGTAATTTTTTAAAAGCAATTAGTTTAATTACGCATTACCTTGACAATGactattattgaaaaagtataaTTTAAAATTAGTAAATTGCGCGTACTGTTATTATgtcaaaacaataaaaaattaaattgttttttatatttgtttAAATAGGTAATTTTTTAAAGTTTTTTAAATGCAAATTAATaattaataaacaaaaaattttTTAAATTAAACTTACTTTAATTTTGTTAATTTTATTAGAGATTGTATAGTTTTTTAcaaaatacttttttta…	GAAACACCTAATCGATATACAATACCTATGCCACATTCTAT	78.5
	Mucor circinelloides - PT2201	GCA_023630435.1	30.1	JAMAMP010003074.1	4	CAGACACCTTATCGGTAGACACTACCTATGCGACTTTCCTTACCAATTAAAATAATTTTTAACTTTATATATTGAAAACAGAAACAATAATTAAAAACCAATATTAGTAATGGTTACTAAATTGAATTAAAGTTAATAACATTATTCActaatgtaaaaaaaattatacaCAATATTAACATAACTCTAATATTTAGCATAAATTTGATATTTTGTTAAAGAATATggcaaaataaaataaacaaaaaaaataaacacaAATTATAAATAAACTAATAAATTATAACGTAATCTTTAAATAATTATAACATATTACAACTTACTTAATAATTACATAATGTaattattttatttcaaaaattgtagttgctattttgaaacttttataaataaatatac…	CAGACACCTTATCGGTAGACACTACCTATGCGACTTTCCTT	84
	Mucor circinelloides - PT2201	GCA_023630435.1	30.1	JAMAMP010002828.1	5	atacgACCTCATCGTTACAACATACCTATGCCGGTTTCTTATTAGTTATCAATAAAGTTTAGCAGTACAACTCTTTTGTACTTAAAACAATAAAGTAATTACTTTGTGTTTATTAAACAAAGTTTAAGTATAATTTTTACAAAAAAGCAAACCAAAGCATAAACTATTTACATTACGTATTTAACAAAAAATACAGTGCAAAACTAATAGGTTTtaaaaattacaaaaaatTATaactattattactatttacAAACATGTATACCATAttaaaacctttttttttgtaaagtAATTTTAAGAATAAACACAAAAGCTTCACTTTTTtatgttgttttttttttacttttcttAGCATTTAACTCAAAAAAATCATACCTTCGTGTTTGTACCTTGCAC…	atacgACCTCATCGTTACAACATACCTATGCCGGTTTCTTA	80
	Mucor circinelloides - PT2201	GCA_023630435.1	30.1	JAMAMP010002796.1	6	AGAACACCTAATCGATATAAGGTACCTATGCCACATTCTATAAAATGATACAAAACATAAATAATTATTGTCGTAATACgtgtttattaacaattactattattacaaTTATAAATTACCTGGTAATTTTTTAAATGCAATTAGTTTGAAAACGCATTTAATAGACAATACTAATAATTAAAAAATTATAGTCTATAGTTAATTTATTGCGCGCACTATTTTTATATTACtttaataaaacaaaaaactaTTTGTTAATATTTGTTTCAACAAATCATTTTATTTACGTTTTATATTAAAGCAAATtgtctataaatttaaaGTTTCAAGTTAGTTTtgttttaatttttttatttattaaaaagCATGACAGTTTGTTACACagtactttttttatta…	AGAACACCTAATCGATATAAGGTACCTATGCCACATTCTAT	81
	Mucor circinelloides - PT2201	GCA_023630435.1	30.1	JAMAMP010002691.1	7	CTTCTACCTCATCGATAAAACCCACCTATGCTACTTTCTTTAACAAGtctacaaataatttatttggCAAAGTGTATGCTACAATATACACaattgtttattttataaaaataaaatgtacACATTTTTACAACAAATTAacaatttttgaaaatttagCGCTATTAGGTTAAAGCTAAGTTATAAATATTTTATGTTTAATTTTAAAAATACTTAATTGTAAATTTATATTGTTACATTCTTTAAATTTTTAATAATCAAATTTTGTTAAAAAACATAGCAAATATTTAAActtgattttattatttatgtGTAAACAaactattttattattaaaaattaTGTAAAACAACAAATTTTGTAAAAATAGGTTGTtataaatttttttatatttacttt…	CTTCTACCTCATCGATAAAACCCACCTATGCTACTTTCTTT	81.5
	Mucor circinelloides - PT2201	GCA_023630435.1	30.1	JAMAMP010002926.1	8	CTTTCACCTAATCGTCAAACAATACCTATGCCTGTCTCTTTaaaactttttatattgCAGTAAGAATAAGTAACTCTACTGATTTTTAAAAACAcaacaaatgtcaaaaaatcaACTTTATAGTTTTAAATACTGTAAAATATTCTAAAAATTTATGTATTAACTTTATTTTTAATTATGTGTTATTAATATTTTTTTAACAAGTAAATTTTTTTACGCTGCAATAATTTACAGAATTAAGTAATTAATTTTTTACTATAAAACTAATTGCGTTTTTATTACACAAATAATTTTAaatgttgtattttttttattctaaaATTTATTTATGTTATATTATAATATCATAAATTTGTTaaacagtaaaaaaaaagaagtattTTTTTAAATTATTTTAAC…	CTTTCACCTAATCGTCAAACAATACCTATGCCTGTCTCTTT	82.5
	Mucor circinelloides - PT2201	GCA_023630435.1	30.1	JAMAMP010003365.1	9	TTCCGACCTTTTCGTTATCCGTTACCTATGCCATTTTCTATGACAATAAAAATTTATgaattaaaaataaaaaaataaaaaactaaAAAACAATATTTTGTGTAATAAACATAAAATgcatatttttttaatttttattacATAATGTAAATtatattttatataaaacaaaataaaatacattatTGTAATAATGTTTTAACTTTTAATTTTACAACATAGCCTTTACTTAGACGTTTGCAAAATAAATTTAaaatttaataaataaaatagtctataaaaaaaaaacaaaattaGAAAAAATTACTAAAACTTACAAAATTTTTATGCCACATTATTTGAGTAGttattgtttttatttataattttGGACAAAAATATTGTTAAATGTATGGCTAA…	TTCCGACCTTTTCGTTATCCGTTACCTATGCCATTTTCTAT	86
	Mucor circinelloides - PT2201	GCA_023630435.1	30.1	JAMAMP010002863.1	10	CAAACACCTTATCGTTACATATTACCTATGCGAACTTCCTTATTAGCGTACATCATTAATATAATATAAGTATAACagtaaaataataataatgacgCAAAAAAGCTCAAAATTTAAAACTGCCAAATATTTGTTTTTACCAAAAATTACAAAAACATAATAGCAAACTACACATTAAaaaatttatatacattgtTTAGCGCAAATTTATTACTGACAAAAAGATAAAACAACAAATGCTAATAATTTAGTTTTAGTAATTTTAAAACAGATTTATAATAAAACTATTACATTAAATTTAAACATTTACATTAGGCGTTAATCTAATTGGTAAATCAATACCAAAAATTTTACGTTTTTAACATTTTTTAAAATTTCTAATTAATATTTTTAAATTTG…	CAAACACCTTATCGTTACATATTACCTATGCGAACTTCCTT	78.5
	Mucor circinelloides - PT2201	GCA_023630435.1	30.1	JAMAMP010001698.1	11	ATTCAACCTCATCGATAGGGACTACCTATGCTATATTCTTTACAAACAGTTAAATGTGGTTTAACAAAGTAAATTTGAAACATTTACTTAAATATTACGAATTATTTTACAAACCtgtacaaacaaaagaatataaaaacaaacaatttaGTAGTAACGCAATATTTATTTAATGCATTATTGCAACattaaataaatatacaaaTTATGTTTTTACTGTTagtaaaaaaatacaaactACCAAATTTATAATTAATTTTTTTGAACAAGTAAATTTTTAAAATAAGTTACAAAAACTTGGCCTATATATAATTTCAATGTTACTAAAAACAGCTTTACTTCAAACTttttaattgttgatttaaaGTTTAATTGTACAGCAACAGACAAAAAATTTCA…	ATTCAACCTCATCGATAGGGACTACCTATGCTATATTCTTT	80
	Mucor circinelloides - PT2201	GCA_023630435.1	30.1	JAMAMP010002733.1	12	TTCCAACCTTATCGTTAGACAGCACCTATACCGTTTTCTCTACAAAATCATAAACATACTTGCAATTAGCAAGTATATAAAAAGTTAAATTTAGTAAAAATTGACAATTTTTAGTTATTATTGTTTTACAATTATATATTGCTGGCCATTGTAAAAAAACTAATATTACTTTTTAAATAATAACTTTTTGGCTGTTTCTTAATAATCAAAATAAAACTAAATGTATTAAATATTTAAGTATTTTTCTGTAATTACTAAAATTTATGATTGTAAGTTTATGTAAATTTATAAAAAATTGTCTTTACAAAGTAAAAAGTCTACATTTTTATCAAAGATTTTTAGATATACAGTTATGCTTTGTTTATCAGCATAAAACATTATTTAAAGCATTTGTGCGTT…	TTCCAACCTTATCGTTAGACAGCACCTATACCGTTTTCTCT	82.5
	Mucor circinelloides - PT2201	GCA_023630435.1	30.1	JAMAMP010002436.1	13	GGATAACCTAATCGGCAAAACGTACCTATGCCATGTTCTTtatttatgcaaaaaaatTATGTTTACTTGTAAATATGTGCGTAGTTGTACTTGAAAATTGTTACATAATAAACTGCAAAATAATATTTGTCACttattgtaaaatataatatatttTTTGTATGCTTAAAACATTTTACACAAACAATAAGTAAAATTTGCTTTTGTATGTAGATATTACTATATTTTGATAACATTTACACAattattatattttacaaacaaaaattGTATGATGATTTTAAAatttttgttgaaaaacAATTATTACTAAATTTGATATTAAAATTAAGCAATTGTATTAATAGACAAAAGTGTTATTGAAATACTAATAGCGTAAAAAATAAAGTACTAATCAAC…	GGATAACCTAATCGGCAAAACGTACCTATGCCATGTTCTTt	80.5
	Mucor circinelloides - PT2201	GCA_023630435.1	30.1	JAMAMP010002554.1	14	ATCGGACCTTTTCGTTAGCTATTACCTATGCTGTTTTCTTTAGTATTAAAAATTTATTTGCTAAAAAAACCATAACTTTAAAGATTAATAAAAATACAACTGTAAAACAAACATTTATTGCatttttgtaaaataatgtagattattactttatttactaataataaaaacaaaaattatAAATATTTCTATACAATTTTACAACAATAGTCCTagcaaaataatataaattaaATACGTCAaacgataaaaaaaaacttttataaaaaaattataaTCATAAAATAATTACAATAAACAATGTATAGAAATAATAATTAAAAATATTATAACTTTTGCGtttaagttttttttttttttttaaattttttgAAAACATTATTCTGTTGCAAACTTTTA…	ATCGGACCTTTTCGTTAGCTATTACCTATGCTGTTTTCTTT	84
	Mucor circinelloides - PT2201	GCA_023630435.1	30.1	JAMAMP010001936.1	15	TCAACACCTAATGGATACAGTACACCTATGCTATTTTCTTTACAAACACAAAGTACAAGTTCAAACATTACATTATTATTTATAGGCTACAATTATAAATTGTATCAAACTTTTGTAACTGTTTATAAAATATTCTAACAAAGCAGATAAAATATACTAACACAAACGTAAATATAATAATTACTTTCAGAATAAAGTTAAAAAATttttgtattaaaaaaaattgtaaaaaATTATACTTTTAAATATGTTTACactgttttttgttttaaaaaataataatactattttaaacatatttttttaattttttgtCACAAtatatttataaaatatGTGAATAGTCCAAAATGTTGTCTAGTAAATTTTTTTGAAAACTAAAAACATTTCGTTTTTTAC…	TCAACACCTAATGGATACAGTACACCTATGCTATTTTCTTT	82
	Mucor circinelloides - PT2201	GCA_023630435.1	30.1	JAMAMP010002832.1	16	GTATAACCTAATCTATACACTACACCTATGCCATATTCTGTAtgctttaaataaaatttatAAAAACTaattgtataaataaactTAAATTAACTATAAAACGTTTACTATTAATTTTTTATATTCCAATTTGTAGATAAATTAATTACTAGTTTTAGAAAAATAAATTACTAGTTTTAGAAAAACAAATTTCAATTTAAACATGTATTTTGTAAATgtttttagaaaaaaaaactaatacATGAAGAGACTGCAAATTAATTTTTTAGTATAATTAAAAATTATAAAGCTTTAATAATTAACAAAAATTCTAAAATTCACAAGAAAATAATAATGCAATTACTAAAAATACATTTTACTTTATAGTTATAAAATAAACTGTTTAATAGGTAAAATTTA…	GTATAACCTAATCTATACACTACACCTATGCCATATTCTGT	86
	Mucor circinelloides - PT2201	GCA_023630435.1	30.1	JAMAMP010001867.1	17	CTCCGACCTAATCGTTAAATGCTGCCTATGCCGGGCTGTTTAAGAATTTGTATAAATTTATTCATAAATTAAAACGTACAAAATGTCATATACATAACCAaacattttttattatattcaaTAATTTTTCAAACAGCAAACATAAACAATATTTGTACTAAATGCAAATtataaaaataaagattGTGTACAGATTTATATAActttatttacttttttgtaCATTAAAAATAAAGTACTATTTAAATTTAATTAACTTAAATAATTGTGTGTATATtaaatatttgtttatttttaacATACAATTAAAAAACAATTATTTTTAATTTAGGCGTAACctaaaataataaaagtaaaatttttattattacaaaTGTTAACAAAAGTTAGTAATTTAAA…	CTCCGACCTAATCGTTAAATGCTGCCTATGCCGGGCTGTTT	83
	Mucor circinelloides - PT2201	GCA_023630435.1	30.1	JAMAMP010002857.1	18	GACAGACCTGATGGCTTTAACATACCTATGCATATTTCTTTACAAAAAACAAATTGTATTATTTGGAAAGGGTTTATTAAAAATTTTgcacaataataaaaaatttattaaaataaataatttatAGAAATATAGTATGATTTTACATAATAttaaagcaacaaaaaaacttttttattatataaataaacaaacaattaAAGCAAAGCGCATAATTTGTACAAATACGTCTTTATTTtagttatttttttaaaaaattaTCATTATATTTTTTATACTGTAAAATATTTaaaaagttttctttttatttctgtGCAATTAAACTTTTTGTTATTAAAGATTATTATTGCAAATttataaattatttgtttgtaaaatttttttgctttttgtatCTTT…	GACAGACCTGATGGCTTTAACATACCTATGCATATTTCTTT	83.5
	Mucor circinelloides - PT2201	GCA_023630435.1	30.1	JAMAMP010002967.1	19	TTTTGACCTAATCATGAAATTGCACCTATGCCGTTTTCTTAACCACAAAATTTTTAGCAAAAGTTAAATATAATAAACAGCAAGTTAGATTTATAAACAATTTTATACATAAAAGTatttcttgcttttgtaaTAGTAATTTGCAGTTTAAaatttattttttgtttaaatGCTTActtattgtttgttttttaatttaaaataaattacggtttgttgttgaaaaaatTAAATTTTTATAGTATTTAAAATTTAAAATTATATTTTTTATGTCATTTAAGTAAAATTTATTTTAACCGTTGCAAAACACAAttattttaataaaatataaaaaaattagtTTGTTTACTTAAATGGCAAAAGAATAATTTTgaattttttgttttaataTTAAGTTAA…	TTTTGACCTAATCATGAAATTGCACCTATGCCGTTTTCTTA	83
	Mucor circinelloides - PT2201	GCA_023630435.1	30.1	JAMAMP010001951.1	20	AGTTTACCTACTCGCGAAATACAACCTATGCCTGCCTCTttacaaaaataaataaacataaAGAATTAAAAATTAAACTttgaatatataaaaatgttAGTACTTTAATAAGCAACTTTTATTTGCACAACGTATACCAGAGTTTTTCttacaacaaacaaacaattaaTTTTAAAGAAGCTAAAACTTtcttataataaaaaattataaaaaacaataacaaaTTTATTActcaacaataataatactaTAATACTTTCATAGTAAAAAAGCaattattttcaaaaatattaATATGTTTTAAAAACGTATATAAACATTCAAATAATTTAAAACATAAAGTGAAAAGTATAATTATCGCTTTCAAAATAATTACAATTTTATTCCTGGTAGCTTAAC…	AGTTTACCTACTCGCGAAATACAACCTATGCCTGCCTCTtt	82.5
	Mucor circinelloides - PX3102	GCA_023630555.1	33.5	JAMAMM010001377.1	1	CAGACACCTTATCGGTAGACACTACCTATGCGACTTTCCTTACCAATTTAAATAATTTTTAACTTTACACGTTAAAAACAAAGACAATAATTAAAAACTAATATTAGTAATAGTTACAAAGTCAAATGTAAATTAATAACATTATttacaaatgtcaaaaaaaacattataCACAATATTAACATTACTTTAATATTTAGCATAAATTTAATATTTTGTTAAAAAATAtagcaaaataaaataaacaaaaaaaataaacacaaattatatataaattaatAAATTATTACGTAAATTTTAAATAATTATAACATATTACAACTTACTTAATAGTTACATAAAGtaattattttattttaaaatTGTACTTGCTATTTTGAaatttttataaataaatat…	CAGACACCTTATCGGTAGACACTACCTATGCGACTTTCCTT	85
	Mucor circinelloides - PX3102	GCA_023630555.1	33.5	JAMAMM010001353.1	2	GAAACACCTAATCGATATACAATACCTATGCCACATTCTATAAAATGTTACAAAACATAAATAGTTGTTATTGTAATTTGTGTTTATTGACAGTTAATATTAGTGCCATATCAAAATAACAAGTAATTTTTAAAAGCAATTAGTTTAGTTACGCATTACCTTAACAATAACTATTATTTAAAAGTTATAATTTAAAATTATTAATTTGCGCGTACTGGTATTATGTCAAAGCAATAATAGATTATACTGTTTTGTAATATTTGTTTAAGTAAGTAATTCTTTGAaatttctttgatttaaATGAATAatttataaacaaaaaagttTTTAAATTAAACTTATTTTGATTCTGTTAATCTTATTAAAATTGTATAGTTTTTTacaaaatattttttttaa…	GAAACACCTAATCGATATACAATACCTATGCCACATTCTAT	78.5
	Mucor circinelloides - PX3102	GCA_023630555.1	33.5	JAMAMM010001487.1	3	GAAACACCTAATCGATATACAATACCTATGCCACATTCTATAAAATGTTGCAAAACATAAATGGTTGTTATTGTAATATGTGTTTATTGACAGTTAATATTAATGCTATATTAAAATAACAAGTAATTTTTTAAAAGCAATTAATTTAATTACGCATTTCTTTGACAATAACTATTATTTAAAAGTTATAATTTAAAATCAATAATTTTGCGCGTACTGATATTATGTAAAAACAATAATAGATTAAATTGTTTTGTAATATTTGTGTTTAAGTAAGtaatttttttaaatttttttaatttaaataaataattaATACACAAAAAATTTTTTAAACTGAACTCATTTTAATTCTGttaattttattaaaaattGTATTGTTTTTTACAAAATATTTTT…	GAAACACCTAATCGATATACAATACCTATGCCACATTCTAT	81.5
	Mucor circinelloides - PX3102	GCA_023630555.1	33.5	JAMAMM010001362.1	4	CAAACACCTTATCGGTAGACATTACCTATGCTACTTTCCTTACAAATATAGAACATTTTTAATTATATGTACtagaaacaaaaataataattaaAAACCaatattattaatatttaCAAAGTTAAATGTTAATTAATAACATTGTTTACAAATATTATTAAAACATTACACACAGTATTAATATAATTTTTGTATTAAGCATAAGTTTAATGttttaataaaataataTGCAGACATAAAAttgataatgataataaacacaaatatacaaaaataAATGAAATTGTTACGTAAATTTTGAATAACTATGACATGTTACAACTTAATCAATAATTACATAAAGTAATTATTTTATTTCTAAAAGTTGTGGTTACTAATTTGAAATTTTTATGAATTTAT…	CAAACACCTTATCGGTAGACATTACCTATGCTACTTTCCTT	85.5
	Mucor circinelloides - PX3102	GCA_023630555.1	33.5	JAMAMM010001281.1	5	CTACCACCTTATCGCTAGCCAATACCTATGCCAGTTTCCTTGCAattatacataataataatttCAGTAAATAAAATAGAAGCAAAAATACTTAATAACAAATAATGCTTTCTAAAGTAAAAACTTAACAAcagtaataacaacaaaaatTTAAAACTGTTTTAATTTTGTGTATAGTAAACCTGTTACAATAGTATACTTATACAAAAACCAATAAATTAAAAATTAATaatttttttacttttactTACTTAATAACAAAATTTTTACACATTATTTATGTTTCGTAAGCTACTATTGTTATtataatttatttttttaatatttttttgattgtgaatttttttatattattttgaattaTTTTGCTTTAACAGTAAACTTAAAATTTTTAATTAA…	CTACCACCTTATCGCTAGCCAATACCTATGCCAGTTTCCTT	82.5
	Mucor circinelloides - PX3102	GCA_023630555.1	33.5	JAMAMM010001308.1	6	CAAATACCTCATCGTTACATATTACCTATGCGAACTTCCTTATTAGCGTAcattatttatataatataaGTATAGCAGTAAAATGATAAAAATAACGCAAAAAAGCTAAAAATTTTAAACTGCTAAATATCTGTTTTTACCAAAGTTTACAAAAACATGATAGCAAACTATACATTAAAAAATTTATAGATACCGTTTAGCGCAAATTCATGAttaacaaaaaaattgaacAATAAATGCTAATAATTTAGttttagtatttttaaaACAAATTTAGGTAAAAACTATAACATCAAATTTAAACATTTATATTTGACAACAATCTAATTAGTAAATAAGTACAAGAAATTTACCgttttttaactttttttaattttataattattatttttaaatttg…	CAAATACCTCATCGTTACATATTACCTATGCGAACTTCCTT	78
	Mucor circinelloides - PX3102	GCA_023630555.1	33.5	JAMAMM010001378.1	7	CTTCTACCTCATCGATAAAACCCACCTATGCTGCTTTCTTTAGCAACACTACAAATAATTTACTTGGCAAAGTTTATACTACAAAATACACAATTGTTTACTTTataacaataaaatgtaACACATTTTTACACCAAATTAACAATGCTCAAAAATTAAACGCTATTGTTTTAAGTTAAGTTATAAAtattttatatttaatttGAAGAATACTTAATTGTAATATTGTTACATTGTTTAAACTTTTAATAATCAAAATTTGTTAAAAAACATAGCAAATATTTAAACTTGATTTTTATGTTTATAAGTAAACaaattattttattattaaaaactAAGTAAAGCAACAAACTTTGTAAAAATAGTTAAAACaaattttttatatttattttttataca…	CTTCTACCTCATCGATAAAACCCACCTATGCTGCTTTCTTT	80
	Mucor circinelloides - PX3102	GCA_023630555.1	33.5	JAMAMM010001255.1	8	CTTTGACCTAATCGTCAAACAATACCTATGCTGGTCTCTTTAAAAAATTTTAAATTGCAGTAAGAATAAGTAACTTTACTGACTTTTAAAAACAcaacaaatgtcaaaaaatcaACTTAATAGTTCTAAATACTGTAGATTATTCTAAAACTTTATGGATTGACTTTATTTTTAAATATGTGTTATTAATATTTTTTTAACAAGTAAACCTTTTCACGCTGCAATAATTTAATAAATTAAATATTTAATTCTTTACTATAAAATTAATTGTGTTTTACTACACAAATAATTTTAAatgttgtttattttttatttcaaaatttATTTATGTTATactataataatataaatttgttaaacaataaaaaataagaagcATTTTTTTAAATTATTTTAATT…	CTTTGACCTAATCGTCAAACAATACCTATGCTGGTCTCTTT	80.5
	Mucor circinelloides - PX3102	GCA_023630555.1	33.5	JAMAMM010000838.1	9	TCAACACCTAATGGATACAGTACACCTATGCTATTTTCTTTACAAGCACAAAGTATAAGTTCAAACATTACATTAATATTTATAGGCTACAATTATAAATTGTAACAAACTTTTGTAACTGTTCATAAAATATTCTAACAAAACAGATAAAATATACTGACACAAACGTAAATATAATAATTATTTTTAAAGTAAAGTTAAAAAATTTTTGTTTTaaaaaaattgtaaaaaATTATACTTTTAAATATGTTTTTACTGCTTTTTGttttaaaaaataataatattattttaaacatatttttttaattttttgtCACAAtatatttataaaatatGTAAAAAGTCCAAAATGTTGTCTAGTAAATTTTTTTGAAAACTAaaaacattttgtttttcacT…	TCAACACCTAATGGATACAGTACACCTATGCTATTTTCTTT	82.5
	Mucor circinelloides - PX3102	GCA_023630555.1	33.5	JAMAMM010001388.1	10	GTATAACCTAATCTATAAACTACACCTATGCCATATTCTCTAtgttttgaataaaatttaTAAAAActtattgtgtaaataaACTTAAATAAAGTATGAAACGTTTACTATTATTTTTAATTTTTCTATTTGTACATAAAATTATTATTAGttttaaagaaaaaacaaaatacaatttaaacatttattttaaaatagtttttaaaaaaaaaaaggttggtacatgtaaaaatagcaatttaatttttttgtataaataaaaattataGGGCTCTAACAATTAACAAAAATTGTaaaatttacaaaaaaataataatgcaATTACTTAAAATACATTTCATTCCTAAATCATAAAATAAACTAtccaataaacaaaatttataAAATGTAGTACAAAGT…	GTATAACCTAATCTATAAACTACACCTATGCCATATTCTCT	86
	Mucor circinelloides - S1115	GCA_023629835.1	32.9	JAMAMH010001592.1	1	CAGACACCTTATCGGTAGACACTACCTATGCGACTTTCCTTACCAATTTAAATAATTTTTAACTTTATATATTGAAAACAGAAACAATAATTAAAAACCAATATTAGTAATGGTTACTAAGTTAAATTTAAGTTAATAACATTATTTActaatgtaaaaaaaaacattataCACAATATTAACATTACTCTAATATTTAGCATAAATATAATATTTTGTTTAAAAATATGgcaaaataaaatgaacaaaaaaaataaatacaaATTATAAATAGACTAATAAATTATAACGTAATCTTTAAATAATTATAACATATTGCAACTTACTTAATAATTACATAATGTaattattttatttcaaaaattgtagttgctattttgaaacttttataaataaata…	CAGACACCTTATCGGTAGACACTACCTATGCGACTTTCCTT	85
	Mucor circinelloides - S1115	GCA_023629835.1	32.9	JAMAMH010001506.1	2	GAAACACCTAATCGATATACAATACCTATGCCACATTCTATACCATGTTGCAAAACATAAATATTTGTTATTGTAATACGTGTTTATTGACAATTAATATTAGTGCTATATTAAAATAATAAGTAATTTTTTAGAAGCAATTAGTTTAATTACGCATTACCTTGACAATGactattattgaaaaagtataaTTTAAAATTAGTAAATTGCGCGTACTGTTATTATGTcaaaacaataataaattaaattgttttttatatttgtttAAATAGGTAATTTTTTAAAGTTTTTTAAATGCAAATAAATaattaataaacaaaaaattttGTAAACTAAACTTACTTTAATTCTGTTAATTTTATTAAAGATTGTATAGTTTTTTAcaaaatacttttttta…	GAAACACCTAATCGATATACAATACCTATGCCACATTCTAT	78.5
	Mucor circinelloides - S1115	GCA_023629835.1	32.9	JAMAMH010001426.1	3	CAAACACCTTATCGGTAGACATTACCTATGCTACTTTCCTTACAAATATATAACATTTTTAATTATATGTactagaaacaaaaaaataattaaaaacaaatattattaatatttaCAAAGTTAACTGTTAATTAATAACATTGTTTACAAATATTATTAAAACATTACAAACAATATTAATATAATTTTTGTATTTAGCATAAGTTTAATGttttaataaagaaaaaatgcaAACATaaaattaataataataataaacacaaatatacaagaataaataaaattgtTATGTAAATTTTGAATAACTATGGCATGTTACAACTTAATAAATAATTACATAAAGTAactattttatttttaaaagTTGTGGTTACTAATTTGAAATTTTTATAAATTTAT…	CAAACACCTTATCGGTAGACATTACCTATGCTACTTTCCTT	87
	Mucor circinelloides - S1115	GCA_023629835.1	32.9	JAMAMH010001162.1	4	CTACCACCTTATCGCTAGCCAATACCTATGCCAGTTTCCTTGCAattatacataataataatttCAGTAAATAAAATAGAAGCAAACATACTTAATTACAAATAATGCTTTCTAAAGTAAAAACTTGACAAcagtaataacaacaaaaatTTAAAACTGTTTTAATTCTGTGTATAGTAAACCTGTTACAATAGTATACTTATACAAAAATTAATAAATTAGAAAATAATaatttttttacttttatttacTTAATAACAAAATTTTTGTACATTATTTATGTTTTGTAAGCTACTATTGTTTTCataatttatttttttaatatttttttgattgtaaattttttatactattttAAATTATTTTGTTTTAACAGTAAACTTTAAATTTTTAATTAAA…	CTACCACCTTATCGCTAGCCAATACCTATGCCAGTTTCCTT	81.5
	Mucor circinelloides - S1115	GCA_023629835.1	32.9	JAMAMH010001345.1	5	CAAACACCTTATCGTTACATATTACCTATGCGAACTTCCTTATTAGCGTACATCATTAATATAATATAAGTATAACagtaaaataataataatgacgCAAAAAAGCTCAAAATTTTAAACTGCCAAATATTTGTTTTTATCAATAATTACAAAAGCATAAGAGCAAACTACACATTAAAAAATTTATATGTATTGTTTAGCGCAAATTTATTACTGACAAAAAGATAAGACAATAAATGCTAATAATTTAGTTTTAGTAATTTTAAAACAgatttaaaataaaactaTTTCATTAAATTTAAACATTTATATTAAACATTAATCTAATTGGTAAATTAATACAAAGAATTTTAcgttttttgacattttttaaAAATTTTTAATTAATATTTTTaaatt…	CAAACACCTTATCGTTACATATTACCTATGCGAACTTCCTT	78
	Mucor circinelloides - S1115	GCA_023629835.1	32.9	JAMAMH010001501.1	6	AAAACACCTAATCGATATAAGATACCTATGCCACATTCTATAAAATAATACAAAACATAAATAATTATTGTCGTAATACGTGTTTATTAACAGTTACTATTATTACAATTATAAAATACCTGGTAATTTTGTAAATGCAATTAGTTCAACAACGCATTTAatagaaaatactaataattaAAAAATTATAGTCTACAATTAATTTATTGCGCGCACTATTTTTATATTACTttgataaaacaaaaaactaTTTCTAATATTTGTTTCAGCAAATTATTTTATTTACGTTTTATATTAAAGCAAATTGTTTATAAATTTAAAGTTTCAAATTAATTGtgttttaattttttttatttattaaaaagCATGACAGCTTATTACACagtactttttttatta…	AAAACACCTAATCGATATAAGATACCTATGCCACATTCTAT	80
	Mucor circinelloides - S1115	GCA_023629835.1	32.9	JAMAMH010001719.1	7	CCTCTACCTCATCGATAAAACCCACCTATGCTACTTTCTTTAACAAGtctacaaataatttatttggCGAAGTGTATGCTACAATATACACAATTGTTTATtctataaaaataaaatgtacACATTTTTACAACAAATTAACAATTCTTAAAAATTTAGCGCTATTAGGTTAAAGTTAAGTTATAAATATTTTATGTTTAATTTTAAAAATGCTTAATTGTAAATTTATATTGTTACATTGTTTAGACTTTTAATAATCAAATTTTGTTAAAAAACATAGCAAATATTTAAACttaattttattatttatgtGTAAACaaattattttattattaaaaattaTGTAAAACAACAAATTTTGTAAAAATAGGTTGTtataaatttttttatatttactTT…	CCTCTACCTCATCGATAAAACCCACCTATGCTACTTTCTTT	80.5
	Mucor circinelloides - S1115	GCA_023629835.1	32.9	JAMAMH010001580.1	8	GTATAACCTAATCTATACACTACACCTATGCCATATTCTGTAtgttttgaataaaatttaTAAAAACTaattgtataaataaactTAAATTAACTATAAAACGTTTACTATTAATTTTTTATATTCCAATTTGTACATAAATTTATTACTAAttttaaaaaaacaaatttcAATTTAAATATGAACTTTGTAAATgtttttagaaaaaaaaaactaatacATGTAGAGACCGCAAATTAATTTTTTAGTATAATTAAAATTATAAAGCTTTAATAATTAACAAAAATTTTAAAattcacaaaaaaataataatgcaATTACTAAAAATACATTTTACTTTATAGTTATAAAATAAACTGTTTAATAGGTAAAATTTATAAAATTTAAAATAAAGTTATG…	GTATAACCTAATCTATACACTACACCTATGCCATATTCTGT	85
	Mucor circinelloides - S1115	GCA_023629835.1	32.9	JAMAMH010001577.1	9	CTCTGACCTAATCGTCAAACAATACCTATGCCTGTCTCTTTCAAACTTTTTATATTGCAGTAAGAATAAGTAACTTTACTGATTTTTAAAAACAcaacaaatgtcaaaaaatcaACTTAATAGTTTTAAATACTGTAGAATATTCTAAAAATTTATGTATTAACTTTATTTTTAATTATGTGTCATTAATATTTTTTAACAAGTAAATTTTTTAACGCTGCAATAATTTACAAAATTAAGAAATTAATTTTTTACTATAAAACTAATTGCGTTTTTATTACATAAATAATTTTAAatgttgtttattttttattttaaaatTTATTTATGTTATACTATAATATTATAAATTTgttaaacaataaaaaataagaagtattttttttaaattattTTAAC…	CTCTGACCTAATCGTCAAACAATACCTATGCCTGTCTCTTT	82
	Mucor circinelloides - S1115	GCA_023629835.1	32.9	JAMAMH010000163.1	10	TCAACACCTAATGGATACAGTACACCTATTCTATTTTCTTTACAAGCACAAGTATAAGTTCAAACATTACATTAATATTTATAGGCTAGAATTATAAATTGTAACAAACTTTTGTAACTGTTTATAAAATATTCTaacaaaacaaataaaatatacTAACACAAACGTAAATATAATAATTATCTTTAGAATAAAGTTAAAAAATTTTTGTTTTaaaaaaattgtaaaaaATTATATTTTTAAATATGTTTTTACtgctttttgttttacaaaataataatattattttaaacatatttttttaatttttgtTACAAtatatttataaaatatGTAAATAGTCCAAAATGCTGTCTAGTAAATCTTTTTGAAAACTAAAAACATTTCGTTTTTTACTTT…	TCAACACCTAATGGATACAGTACACCTATTCTATTTTCTTT	84
