# Supplementary material for: Progressive coevolution of the yeast centromere and kinetochore
Source: Nature. 2025 Nov 26;651(8107):1012–9. doi: 10.1038/s41586-025-09779-1 (PMC12925627; doi:10.1038/s41586-025-09779-1)
Supplement: Supplementary file 5 — Centromere sequences across S. cerevisiae strains. Syntenic centromere annotations for all 2,737 S. cerevisiae assemblies. The first column indicates the assembly, and the next 32 columns contain syntenic centromere assignments. Column 2_A, for example, contains every annotated centromere on chromosome 2. If there were two centromere variants found for a certain chromosome, the second variant can be found in column_B. [file 41586_2025_9779_MOESM5_ESM.xlsx]

## Sheet: DataS4
	Assembly	1_A	2_A	3_A	4_A	5_A	6_A	7_A	8_A	9_A	10_A	11_A	12_A	13_A	14_A	15_A	16_A	1_B	2_B	3_B	4_B	5_B	6_B	7_B	8_B	9_B	10_B	11_B	12_B	13_B	14_B	15_B	16_B
	GCA_000091065.2	NA	NA	GTCACATGATGATATTTGATTTTATTATATTTTTAAAAAAAGTAAAAAATAAAAAGTAGTTTATTTTTAAAAAATAAAATTTAAAATATTAGTGTATTTGATTTCCGAAAGTTAAAAA	NA	NA	ATCACGTGCTATAAAAATAATTATAATTTAAATTTTTTAATATAAATATATAAATTAAAAATAGAAAGTAAAAAAAGAAATTAAAGAAAAAATAGTTTTTGTTTTCCGAAGATGTAAAA	NA	NA	NA	NA	NA	NA	NA	NA	NA	NA	NA	NA	NA	NA	NA	NA	NA	NA	NA	NA	NA	NA	NA	NA	NA	NA
	GCA_000146045.2	GTCACATGACATAATAATAAATAATTTTAAAAATATAAAATATTTTTAATAGTTTTTAAATATTTTACAGTTTATTTTTTAAATTTATTTATATGTTTTTGTTTTCCGAAGCAGTCAAA	ATCATGTGACTTATTTATTTAATTATTATTAAGTAAAAAAGATTTTCTATTTAAATTTATTAATTAATTTTTTTTCTTAAATAATTATTTTATGTTTTTGTTTTCCGAAAAAGAAAAA	GTCACATGATGATATTTGATTTTATTATATTTTTAAAAAAAGTAAAAAATAAAAAGTAGTTTATTTTTAAAAAATAAAATTTAAAATATTAGTGTATTTGATTTCCGAAAGTTAAAAA	GTCACATGCTTATAATCAACTTTTTTAAAAATTTAAAATACTTTTTTATTTTTTATTTTTAAACATAAATGAAATAATTTATTTATTGTTTATGATTACCGAAACATAAAAC	ATCACGTGCTTTTTAAAAAATATAAATTTAATTTCATTTTCTATTTCAATATTTATTAAATAAAAAATTTGAAAAATATATAAAAATTGTAGCAGTATTAGATTTCCGAAAAGAAAAAA	ATCACGTGCTATAAAAATAATTATAATTTAAATTTTTTAATATAAATATATAAATTAAAAATAGAAAGTAAAAAAAGAAATTAAAGAAAAAATAGTTTTTGTTTTCCGAAGATGTAAAA	ATCACGTGTTATATTTACTATATAAAAATTCAATAAATAAAAAGTTAGAAGATAAAAATTATATTATACATATTTTTATTTTTATTATAATTTTTGTTTTTGCCTTCCGAAAAGAAAATA	ATCACATGACTAATAATTCTTTTAATTTTAATTAATTTAATAAAATTAAAATAATATATATACTAAATTGTTTATTAAAAATGATTAAACATTGGGTTTTGTGTTCCGAACTTAGAAAA	TTCACGTGAAAATTTTTATATTTTTAATTAAATTTTTATAATATTATAAATTATTATAATATTGATATTTAAAATTAAAAACAAATTATTAATGGTTTTGTTTTCCGAAATGTTTTTT	ATCACGTGTTAAATAATTAATTTACTTTAAAATTTATTTTTTAATATAAAATATTTATTCTTTTTATTTAAAAATAAAAAACACAAAAAAACAATGTTTATGATTTCCGAACCTAAATAT	GTCACATGATAAAAACATATTTAAAATTTTAAAAAAATTAATTTTCAAAATAAATTTATTATATTTTTTTAATTACATAATCATAAAAATAAATGTTCATGATTTCCGAACGTATAAAA	ATCACGTGTAATAAATATTATTAAAAAGTTTATTAAAATAAAATAATAATTTAAATTACTATTTTTAAATAAGTTTTATTTTTTAATAACACTATTGTATTTGTTATCCGAACAATAAAAA	ATCACATGACTACCTAACAAAATATTTATTTTTCTTTTTTAATATTTGAAAATACTAAAATATTTTTGTTGTTTTTTGAAAAAAGGATTTTTAATGTGTATGCGTTCCGAACTTTAAATA	GTCACGTGCAGCTTTTTAAAAATATTTTAAAACATTTTAAAAAATATACATTTTTTTATTATTTTTTTATATATTAATGTTAAAATTTATTTATGTATTTGTCTTCCGAAAAGTAAAAT	ATCACGTGAACTTATTTTGCATTTAAAAAAAAGTAAAAACTATTTGCTAAAATATATTTTTTTAATTTTTAAAAATAATGTTTTAATTATTTAATGTATATGACTTCCGAAAAATATATA	ATCACATGATATATTTTTTATTTTTAATTTTTTTTAATTATAAAAATAATTTTTTTCTTTAAATTAAACAAAAATAAAAAATTGTTTTTTGTTGGTTAAGATTTCCGAAAATAGAAAT	NA	NA	NA	NA	NA	NA	NA	NA	NA	NA	NA	NA	NA	NA	NA	NA
	GCA_000149365.1	ATCACATGACGTAGTAATTAATAATTTTAAAAATATTTTATATTTTAAATAGTTTTCAAATATTTTACAGTTTATTTTTTAAATTTATTTATATGTTTTTGTTTTCCGAAGCAGTCAAA	ATCATGTGACTTATTTAATTAATTATTATTAAATAAAAAAGATTTTCTATTTAAATTTATTAATTAATTTTTTTTCTTAACTAACTATTTTATGTTTTTGTTTTCCGAAAAAGAAAAA	GTCACATGATGATATTTGATTTTATTATATTTTTAAAAAAAGTAAAAAATAAAAAGTAGTTTATTTTTAAAAAATAAAATTTAAAATATTAGTGTATTTGATTTCCGAAAGTTAAAAA	GTCACATGCTATTTAATAAACTTTTTTAAAAACTTGAAATACTTTTTTATTTTTTAATATTTATTTTCAAACATAAATGAAATAATTTATTTATTGTTTATGATTACCGAAACATAAAAC	ATCACGTGCTTTTTAAAAAATATAAATTTAATTTCATTTTCTATTTCAATATTTATTAAATAAAAAATTTGAAAAATATATAAAAATTGTAGCAGTATTAGATTTCCGAAAAGAAAAAA	ATCACGTGCTATAAAAATAATTATAATTTTAATTTTTTAATATATATTTATACACTAATAATAAAAAGTAAAAAAAGAAATTAAAGAAAAATGAGGTTTTGTTTTCCGAAGATATAAAA	ATCACGTGTCATATTTACAATATAAAAATTAAACAAATAAAAAGTTATAAAATAAAGATTATATTATACATATTTTTATTTTTATTATATAAATTTTGTTTTTGCCTTCCGAAAAGAAAATA	ATCACATGACTAATAATTATTTTAATTTTAATTTATTTAATAAAATTAAAATAATATATATACTAAATTATTTTTAATAAATAATTAATCAAAGGGTTTTGTGTTCCGAACTTAGAAAA	TTCACGTGAAAATTTTTATATTTTTAATTAAATTTTTATAATATTATAAATTATTATAATATTGATATTTAAAATTAAAAACAAATTATTAATGGTTTTGTTTTCCGAAATGTTTTTT	ATCACGTGTTAAATAATTAATTTACTTTAAAATTTATTTTTTAATATAAAAAATTTATTCTTTTTATTTAATTAAAAAAAACAAAAAAACATTGTTTATGATTTCCGAACCCAAATAT	GTCACATGATAAAAACATATTTAAAATTTTAAAAAAATTAATTTTCAAAATAAATTTATTATATTTTTTTAAATACATAATCATAAAAATAAATGTTCATGATTTCCGAACGTATAAAA	ATCACGTGTAATAAATATTATTAAAAAGTTTATTAAAATAAAATAATAATTTAAATTACTATTTTTAAATAAGTTTTATTTTTTAATAACACTATTGTATTTGTTATCCGAACAATAAAAA	ATCACATGACTATCTAACAAAATATTTATTTTGTTTTTTAATATTTGAAAATACTAAAATATTTTTGTTGTTTTGAAAAAAGGATTTTTAATGTGTATGCGTTCCGAACTTTAAATA	GTCACGTGCAGCTTTTTAAAAATATTTTAAAACATTTTAAAAAATATACATTTTTTTATTATTTTTTTATATATTAATGTTAAAATTTATTTATGTATTTGTCTTCCGAAAAGTAAAAT	ATCACGTGAACTTATTTTGCATTTAAAAAAAAGTAAAAACTATTTGCTAAAATATATTTTTTTAATTTTTAAAAATAATGTTTTAATTATTTAATGTATATGACTTCCGAAAAATATATA	ATCACATGATATATTTTTTATTTTTAATTTTTTTTAATTATAAAAATAATTTTTTTTAATTATAAAAATAATTTTTTTCTTTAAATTAAACAAAAATAAAAAATTGTTTTTTGTTGGTTAAGATTTCCGAAAATAGAAAT	NA	NA	NA	NA	NA	NA	NA	NA	NA	NA	NA	NA	NA	NA	NA	NA
	GCA_000151485.1	GTCACATGACATAATAATAAATAATTTTAAAAATATTTTATATTTTTAATAGTTTTTAAATGTTTTACAGTTTATTTTTTAAATTTATTTATATGTTTTTGTTTTCCGAAGCAGTCAAA	ATCATGTGACTTATTTAATTAATTATTATTAAATAAAAAAGATTTTCTATTTAAATTTATTAATTAATTTTTTTTCTTAACTAACTATTTTATGTTTTTGTTTTCCGAAAAAGAAAAA	GTCACATGATGATATTTGATTTTATTATATTTTTAAAAAAAGTAAAAAATAAAAAGTAGTTTATTTTTAAAAAATAAAATTTAAAATATTAGTGTATTTGATTTCCGAAAGTTAAAAA	GTCACATGCTATGTAATCAACTTTTTTAAAAATTTAAAATACTTTTTTATTTTTTAATTTTTATTTTCAAACATAAATGAAATAATTTATTCATTGTTTATGATTACCGAAACATAAAAC	ATCACGTGCTTTTTAAAAAATATAAATTTAATTTCATTTTCTATTTCAATATTTATTAAATAAAAAATTTGAAAAATATATAAAAATTGTAGCAGTATTAGATTTCCGAAAAGAAAAAA	ATCACGTGCTATAAAAATAATTATAATTTAAATTTTTTAATATAAATATATAAATTAAAAATAGAAAGTAAAAAAAGAAATTAAAGAAAAAATAGTTTTTGTTTTCCGAAGATGTAAAA	ATCACGTGTCATATTTACAATATAAAAATTAAACAAATAAAAAGTTATAAAATAAAGATTATATTATACATATTTTTATTTTTATTATATAAATTTTGTTTTTGCCTTCCGAAAAGAAAATA	ATCACATGACTAATAATTCTTTTAATTTTAATTTATTTAATAAAATTAAAATAATATATATACTAAATTGTTTATTAAAAATGATTAAACATTGGGTTTTGTGTTCCGAACTTAGAAAA	TTCACGTGAAACTTTTTATATTTTTAATTAAATTTTTATAATATTATAAATTATTATAATATTGATATTTAAAATTAAAAACAAATTTTTAATGGTTTTGTTTTCCGAAATGTTTTTT	ATCACGTGTTAAATAATTAATTTACTTTAAAATTTATTTTTTAATATAAAATATTTATTCTTTTTATTTAAAAATAAAAAACACAAAAAAACAATGTTTATGATTTCCGAACCTAAATAT	GTCACATGATAAAAACATATTTAAAATTTTAAAAAAATTAATTTTCAAAATAAATTTATTATATTTTTTTAAATACATAATCATAAAAATAAATGTTCATGATTTCCGAACGTATAAAA	ATCACGTGTAATAAATATTATTAAAAAGTTTATTAAAATAAAATAATAATTTAAATTACTATTTTTAAATAAGTTTTATTTTTTAATAATACTATTGTATTTGTTATCCGAACAATAAAAA	ATCACATGACTACCTAACAAAATATTTATTTTTCTTTTTTAATATTTGAAAATACTAAAATATTTTTGTTGTTTTTTGAAAAAAGGATTTTTAATGTGTATGCGTTCCGAACTTTAAATA	GTCACGTGCAGCTTTTTAAAAATATTTTAAAACATTTTAAAAAATATACATTTTTTTATTATTTTTTTATATATTAATGTTAAAATTTATTTATGTATTTGTCTTCCGAAAAGTAAAAT	ATCACGTGAACTTATTTTGCATTTAAAAAAAAGTAAAAACTATTTGCTAAAATATATTTTTTTAATTTTTAAAAATAATGTTTTAATTATTTAATGTATATGACTTCCGAAAAATATATA	ATCACATGATATATTTTTTATTTTTAATTTTTTTTAATTATAAAAATAATTTTTTTCTTTAAATTAAACAAAAATAAAAAATTGTTTTTTGTTGGTTAAGATTTCCGAAAATAGAAAT	NA	NA	NA	NA	NA	NA	NA	NA	NA	NA	NA	NA	NA	NA	NA	NA
	GCA_000181435.1	GTCACATGACATAATAATAAATAATTTTAAAAATATTTTATATTTTTAATAGTTTTTAAATGTTTTACAGTTTATTTTTTAAATTTATTTATATGTTTTTGTTTTCCGAAGCAGTCAAA	ATCATGTGACTTATTTAATTAATTATTATTAAATAAAAAAGATTTTCTATTTAAATTTATTAATTAATTTTTTTTCTTTACTAACTATTTTATGTTTTTGTTTTCCGAAAAAGAAAAA	GTCACATGATAAAATTTGATTTTTTTATATTTTTAAAAAAAGTAAAAAATAAAAAGTAGTTTATTTTCAGAAAATAAAATGTAAAATATTAGTGTATTTGTTTTCCGAAAGTTAAAAA	GTCACATGCTATGTAATCAACTTTTTTAAAAATTTAAAATACTTTTTTATTTTTTAATTTTTATTTTCAAACATAAATGAAATAATTTATTCATTGTTTATGATTACCGAAACATAAAAC	ATCACGTGCTTTTTAAAAAATATAAATTTAATTTCATTTTTTATTTCAATATTTATTAAATAAAATATTTGAAAAATATATAAAATTTGTAGCAGTATTAGATTTCCGAAAAGAAAAAA	ATCACGTGCTATAAAAATAATTATAATTTAAATTTTTTAATATAAATATATAAATTAAAAATAAAAAGTAAAAAAAGAAATTAAAGAAAAAATAGTTTTTGTTTTCCGAAGATGTAAAA	ATCACGTGTCATATTTACAATATAAAAATTAAACAAATAAAAAGTTATAAAATAAAGATTATATTATACATATTTTTATTTTTATTATATAAATTTTGTTTTTGCCTTCCGAAAAGAAAATA	ATCACATGACTAATAATTATTTTAATTTTAATTTATTTAATAAAATTAAAATAATATATATACTAAATTATTTTTAATAAATAATTAATCAATGGGTTTTGTGTTCCGAACTTAGAAAA	TTCACGTGAAACTTTTTATATTTTTAATTAAATTTTTATAATATTATAAATTATTATAATATTGATATTCAAAATAAAAAACAAATTTTTAATGGTTTTGTTTTCCGAAATGTTTTTT	ATCACGTGTTAAATAATTAATTTACTTTAAAATTTATTTTTTAATATAAAATATTTATTCTTTTTATTTACTTAAAAAAAACAAAAAAACATTGTTTATGATTTCCGAACCCAAATAT	GTCACATGATAAAAAAATATTTAAAATTTTAAAAAAATTAATTTTCAAAATAATTTTATTATATTTTTTAAATATATAATCATAAAAATAAATGTTCATGATTTCCGAACGTATAAAA	ATCACGTGTAATAAATATTATTAAAAAGTTTATTAAAATAAAATAATAATTTAAATTACTATTTTTAAATAAGTTTTATTTTTTAATAACACTATTGTATTTGTTATCCGAACAATAAAAA	ATCACATGACTACCTAACAAAATATTTATTTTTTCTTTTTTAATATTTGAAAATACTAAAATATATTTGTTGGTTTTTAAAAAAAGGATTTTTAATGTGTATGCGTTCCGAACTTTAAATA	GTCACGTGCAGCTTTTTAAAAATATTTTAAAACATTTTAAAAAATATACATTTTTTATATTTCTTTTTATATATTAATGTTAAAATTTATTTATGTATTTGTCTTCCGAAAAGTAAAAT	ATCACGTGAATTTATTTTGCATTTAAAAAAAAGTAAAAACTATTTGCTAAAATATATTTTTTTAATTTTTAAAAATAATGTTTTAATTATTTAATGTATATGACTTCCGAAAAATATATA	ATCACATGATATATTTTTTTATTTTTAATTTTTTTAATTATAAAAGTAATTCTTTTTCTTTAAATTAAACAAAAATAAAAAAATTGTTTTTTGTTGGTTAAGATTTCCGAAAATAGAAAT	NA	NA	NA	NA	NA	NA	NA	NA	NA	NA	NA	NA	NA	NA	NA	NA
	GCA_000182075.2	GTCACATGACATAATAATAAATAATTTTAAAAATATAAAATATTTTTAATAGTTTTCAAATGTTTTACAGTTTATTTTTTAAATTTATTTATATGTTTTTGTTTTCCGAAGCAGGCAAA	ATCATGTGACTTATTTAATTAATTATTATTAAATAAAAAAGATTTTCTATTTAAATTTATTAATTAATTTTTTTTCTTAACTAACTATTTTATGTTTTTGTTTTCCGAAAAAGAAAAA	GTCACATGATGATATTTGATTTTATTATATTTTTAAAAAAAGTAAAAAATAAAAAGTAGTTTATTTTTAAAAAATAAAATTTAAAATATTAGTGTATTTGATTTCCGAAAGTTAAAAA	GTCACATGCTATTTAATAAACTTTTTTAAAAACTTAAAATACTTTTTTATTTTTTAATATTTATTTTCAAACATAAATGAAATAAGTTATTTATTGTTTATGATTACCGAAACATAAAAC	ATCACGTGCTTTTTAAAAAATATAAATTTAATTTCATTTTCTATTTCAATATTTATTAAATAAAAAATTTGAAAAATATATAAAAATTGTAGCAGTATTAGATTTCCGAAAAGAAAAAA	ATCACGTGCTATAAAAATAATTATAATTTTAATTTTTTAATATATATTTATACACTAATAATAAAAAGTAAAAAAAGAAATTAAAGAAAAACGAGGTTTTGTTTTCCGAAGATATAAAA	ATCACGTGTCATATTTACAATATAAAAATTAAACAAATAAAAAGTTATAAAATAAAGATTATATTATACATATTTTTATTTTTATTATATAAATTTTGTTTTTGCCTTCCGAAAAGAAAATA	ATCACATGACTAATAATTATTTTAATTTTAATTTATTTAATAAAATTAAAATAATATATATACTAAATTATTTTTAATAAATAATTAATCAATGGGTTTTGTGTTCCGAACTTAGAAAA	TTCACGTGAAAATTTTTATATTTTTAATTAAATTTTTATAATATTATAAATTATTATAATATTGATATTTAAAATTAAAACAAATTGTTAATGGTTTTGTTTTCCGAAATGTTTTTT	ATCACGTGTTAAATAATTAATTTACTTTAAAATTTATTTTTTAATATAAAATATTTATTCTTTTTATTTACTTAAAAAAACAAAAAAACATTGTTTATGATTTCCGAACCCAAATAT	GTCACATGATAAAAACATATTTAAAATTTTAAAAAAATTAATTTTCAAAATAAATTTATTATATTTTTTTAATTACATAATCATAAAAATAAATGTTCATGATTTCCGAACGTATAAAA	ATCACGTGTAATAAATATTATTAAAAAGTTTATTAAAATAAAATAATAATTTAAATTACTATTTTTAAATAAGTTTTATTTTTTAATAACACTATTGTATTTGTTATCCGAACAATAAAAA	ATCACATGACTATCTAACAAAATATTTATTTTGTTTTTTAATATTTGAAAATACTAAAATATTTTTGTTGTTTTGAAAAAAGGATTTTTAATGTGTATGCGTTCCGAACTTTAAATA	GTCACGTGCAGCTTTTTAAAAATATTTTAAAACATTTTAAAAATATACATTTTTTTATTATTTTTTTATATATTAATGTTATAATTTATTTATGTATTTGTCTTCCGAAAAGTAAAAT	NA	ATCACATGATATATTTTTTATTTTTAATTTTTTTTAATTATAAAAATAATTTTTTTTAATTATAAAAATAATTTTTTTCTTTAAATTAAACAAAAATAAAAAATTGTTTTTTGTTGGTTAAGATTTCCGAAAATAGAAAT	NA	NA	NA	NA	NA	NA	NA	NA	NA	NA	NA	NA	NA	NA	NA	NA
	GCA_000182095.2	GTCACATGACATAATAATAAATAATTTTAAAAATATTTTATATTTTTAATAGTTTTCAAATGTTTTACAGTTTATTTTTTAAATTTATTTATATGTTTTTGTTTTCCGAAGCAGTCAAA	ATCATGTGACTTATTTAATTAATTATTATTAAATAAAAAAGATTTTCTATTTAAATTTATTAATTAATTGTTTTTCTTAACTAATTATTTTATGTTTTTGTTTTCCGAAAAAGAAAAA	GTCACATGATGATATTTGATTTTATTATATTTTTAAAAAAAATTAAAAATAAAAAGTAGTTTATTTTCAAAAAATACAATTTAAAATATTAGTGTATTTGTTTTCCGAAAGTTAAAAA	GTCACATGCTATTTAATCAACTTTTTTAAAAACTTAAAATACTTTTTTATTTTTTAATTTTTATTTTTAAACATAAATGAAATAATTTATTTATTGTTTATGATTACCGAAACATAAAAC	ATCACGTGCTTTTTAAAAAATATAAATTTAATTTCATTTTTTATTTCAATATTTATTAAATAAAAAATTTGAAAAATATATAAAATTTGTAGCAGTATTAGATTTCCGAAAAGAAAAAA	ATCACGTGCTTCAAAAATAATTATAATTTTAATTTTTTAATATATATTTATACCCTAATAATAAAAAGTAAAAAAAGAAATTAAAGAAAAACGAGGTTTTGTTTTCCGAAGATATAAAA	NA	ATCACATGATTAATAATTCTTTTAATTTTAATTTATTTAATAAAATTAAAATAATATATATACTAAATTGTTTATTAAAAATAATTAAACATTGGGTTTTGTGTTCCGAACTTAGAAAA	TTCACGTGAAACTTTTTATATTTTTAATTAAATTTTTATAATATTATAAATTACTATAATATTGATATTCAAAATTAAAAACAAATTTTTAATGGTTTTGTTTTCCGAAATGTTTTTC	ATCACGTGTTAAATAATTAATTTACTTTAAAATTTATTTTTTAATATAAAATATTTATTCTTTTTATTTAATTAAAAAAAACAAAAAAACATTGTTTATGATTTCCGAACCTAAATAT	GTCACATGATAAAAACATATTTAAAATTTTAAAAAAATTAATTTTCAAAATAAATTTTTTATATTTTTTTAAATATATAATCATAAAAATAAATGTTCATGATTTCCGAACGTATAAAA	ATCACGTGTAATAAATATTATTAAAAAGTTTATTAAAATAAAATAATAATTTAAATTACTATTTTTAAATAATATTTATTTTTTAATAAAACTATTGTATTTGTTATCCGAACATTAAAAA	ATCACATGACTACCTAACAAATATTTATTTTTTCTTTTTTAATATTTGAAAATACTAAAATATATTTGTTGGTTTTTGAAAAAAGGATTTTTAATGTGTATGCGTTCCGAACTTTAAATA	GTCACGTGCAGCTTTTTGAAAATATTTTAAAACATTTTAAAAATTATACATTTTTTTATTATTTTTTTACATATTAATGTTAAAATTTATTTATGTATTTGTCTTCCGAAAAGTAAAAT	ATCACGTGAACTTATTTTGCATTTAAAAAAAAATCAAAAACTATTTGCTATAATATATTTTTTAATTTTTAAAAATAATTTTTAAATTATTTAATGTATATGACTTCCGAAAAATATATT	ATCACATGATATATTTTTTTTATTTTTAATTTTTTTAATTATAAAAGTAATTCTTTTTCTTTAAATTAAACAAAAATAAAAAAATTAGCTTTTGTTGGTTAAGATTTCCGAAAATAGAAAT	NA	NA	NA	NA	NA	NA	NA	NA	NA	NA	NA	NA	NA	NA	NA	NA
	GCA_000182175.1	ATCACATGACGTAGTAATAAATAATTTTAAAAATATTTTATATTTTAAATAGTTTTCAAATATTTTACAGTTTATTTTTTAAATTTATTTATATGTTTTTGTTTTCCGAAGCAGTCAAA	ATCATGTGACTTATTTAATTAATTATTATTAAATAAAAAAGATTTTCTATTTAAATTTATTAATTAATTTTTTTTCTTAACTAACTATTTTATGTTTTTGTTTTCCGAAAAAGAAAAA	GTCACATGATGATATTTGATTTTATTATATTTTTAAAAAAAGTAAAAAATAAAAAGTAGTTTATTTTTAAAAAATAAAATTTAAAATATTAGTGTATTTGATTTCCGAAAGTTAAAAA	GTCACATGCTATTTAATAAACTTTTTTAAAAACTTAAAATACTTTTTTATTTTTTAATATTTATTTTCAAACATAAATGAAATAAGTTATTTATTGTTTATGATTACCGAAACATAAAAC	ATCACGTGCTTTTTAAAAAATATAAATTTAATTTCATTTTCTATTTCAATATTTATTAAATAAAAAATTTGAAAAATATATAAAAATTGTAGCAGTATTAGATTTCCGAAAAGAAAAAA	ATCACGTGCTATAAAAATAATTATAATTTTAATTTTTTAATATATATTTATACACTAATAATAAAAAGTAAAAAAAGAAATTAAAGAAAAATGAGGTTTTGTTTTCCGAAGATATAAAA	ATCACGTGTCATATTTACAATATAAAAATTAAACAAATAAAAAGTTATAAAATAAAGATTATATTATACATATTTTTATTTTTATTATATAAATTTTGTTTTTGCCTTCCGAAAAGAAAATA	ATCACATGACTAATAATTATTTTAATTTTAATTTATTTAATAAAATTAAAATAATATATATACTAAATTATTTTTAATAAATAATTAATCAATGGGTTTTGTGTTCCGAACTTAAAAAA	TTCACGTGAAAATTTTTATATTTTTAATTAAATTTTTATAATATTATAAATTATTATAATATTGATATTTAAAATTAAAAACAAATTGTTAATGGTTTTGTTTTCCGAAATGTTTTTT	ATCACGTGTTAAATAATTAATTTACTTTAAAATTTATTTTTAATATAAAATATTTATTCTTTTTATTTAATTAAAAAAACAAAAAAACATTGTTTATGATTTCCGAACCCAAATAT	GTCACATGATAAAAACATATTTAAAATTTTAAAAAAATTAATTTTCAAAATAAATTTATTATATTTTTTTAATTACATAATCATAAAAATAAATGTTCATGATTTCCGAACGTATAAAA	ATCACGTGTAATAAATATTATTAAAAAGTTTATTAAAATAAAATAATAATTTAAATTACTATTTTTAAATAAGTTTTATTTTTTAATAACACTATTGTATTTGTTATCCGAACAATAAAAA	ATCACATGACTATCTAACAAAATATTTATTTTGTTTTTTAATATTTGAAAATACTAAAATATTTTTGTTGTTTTTGAAAAAAGGATTTTTAATGTGTATGCGTTCCGAACTTTAAATA	GTCACGTGCAGCTTTTTGAAAATATTTTAAAACATTTTAAAAATTATACATTTTTTTATTATTTTTTTACATATTAAAGTTAAAATTTATTTATGTATTTGTCTTCCGAAAAGTAAAAT	ATCACGTGAACTTATTTTGCATTTAAAAAAAAGTAAAAACTATTTGCTAAAATATATTTTTTTAATTTTTAAAAATAATGTTTTAATTATTTAATGTATATGACTTCCGAAAAATATATA	ATCACATGATATATTTTTTATTTTAATTTTTTTAATTATAAAAATAATTTTTTTCTTTAAATTAAACAAAAATAAAAAATTGTTTTTTGTTGGTTAAGATTTCCGAAAATAGAAAT	NA	NA	NA	NA	NA	NA	NA	NA	NA	NA	NA	NA	NA	NA	NA	NA
	GCA_000182315.2	GTCACATGACATAATAATAAATAATTTTAAAAATATTTTATATTTTTAATAGTTTTTAAATGTTTTACAGTTTATTTTTTAAATTTATTTATATGTTTTTGTTTTCCGAAGCAGTCAAA	ATCATGTGACTTATTTAATTAATTATTATTAAATAAAAAAGATTTTCTATTTAAATTTATTAATTAATTTTTTTTCTTAACTAACTATTTTATGTTTTTGTTTTCCGAAAAAGAAAAA	GTCACATGATAAAATTTGATTTTTTTATATTTTTAAAAAAAGTAAAAAATAAAAAGTAGTTTATTTTCAGAAAATAAAATGTAAAATATTAGTGTATTTGTTTTCCGAAAGTTAAAAA	GTCACATGCTATTTAATCAACTTTTTTAAAAACTTAAAATACTTTTTTATTTTTTAATTTTTATTTTCAAACATAAATGAAATAATTTATTTATTGTTTATGATTACCGAAACATAAAAC	ATCACGTGCTTTTTAAAAAATATAAACTTAATTTCATTTTTTATTTCAATATTTATTAAATGAAAAATTTGAAAAATATATAAAAAGTGTAGCAGTATTAGATTTCCGAAAAGAAAAAA	ATCACGTGCTATAAAAATAATTATAATTTTAATTTTTTAATATATATTTATACACTAATAATAAAAAGTAAAAAAAGAAATTAAAGAAAAATGAGGTTTTGTTTTCCGAAGATATAAAA	ATCACGTGTCATATTTACAATATAAAAATTAAACAAATAAAAAGTTATAAAATAAAGATTATATTATACATATTTTTATTTTTATTATATAAATTTTGTTTTTGCCTTCCGAAAAGAAAATA	ATCACATGACTAATAATTCTTTTAATTTTAATTTATTTAATAAAATTAAAATAATATCTATACTAAATTGTTTATTAAAAATGATTAAACATTGGGTTTTGTGTTCCGAACTTAGAAAA	TTCACGTGAAAATTTTTATATTTTTAATTAAATTTTTATAATATTATAAATTATTATAATATTGATATTTAAAATTAAAAACAAATTGTTAATGGTTTTGTTTTCCGAAATGTTTTTT	ATCACGTGTTAAATAATTAATTTACTTTAAAATTTATTTTTTAATATAAAATATTTATTCTTTTTATTTAATTAAAAAAAACAAAAAAACACTGTTTATGATTTCCGAACCTAAATAT	GTCACATGATAAAAACATATTTAAAATTTAAAAAAAATTAATTTTCAAAATAAATTTATTATATTTTTTTAATTACATAATCATAAAAATAAATGTTCATGATTTCCGAACGTATAAAA	ATCACGTGTAATAAATATTATTAAAAAGTTTATTAAAATAAAATAATAATTTAAATTACTATTTTTAAATAAGTTTTATTTTTTAATAACACTATTGTATTTGTTATCCGAACAATAAAAA	ATCACATGACTACCTAACAAATATTTATTTTTTCTTTTTTAATATTTGAAAATACTAAAATATATTTGTTGGTCTTTGAAAAAAGGATTTTTAATGTGTATGCGTTCCGAACTTTAAATA	GTCACGTGCAGCTTTTTAAAAATATTTTAAAACATTTTAAAAATATACATTTTTTTATTATTTTTTTATATATTAATGTTATAATTTATTTATGTATTTGTCTTCCGAAAAGTAAAAT	ATCACGTGAACTTATTTTGCATTTAAAAAAAAGTAAAAACTATTTGCTAAAATATATTTTTTAATTTTTAAAAATAATGTTTAAATATTTAATGTATATGACTTCCGAAAAATATATA	ATCACATGATATATTTTTTATTTTTAATTTTTTTTAATTAAAAAAATAATTTTTTTCTTTAAATTAAACAAAAATAAAAAATTGTTTTTTGTTGGTTAAGATTTCCGAAAATAGAAAT	NA	NA	NA	NA	NA	NA	NA	NA	NA	NA	NA	NA	NA	NA	NA	NA
	GCA_000190195.1	NA	ATCATGTGACTTATTTAATTAATTATTATTAAATAAAAAAGATTTTCTATTTAAATTTATTAATTAATTTTTTTTCTTAACTAACTATTTTATGTTTTTGTTTTCCGAAAAAAGAAAA	GTCACATGATGATATTTGATTTTATTATATTTTTAAAAAAGTAAAAAATAAAAAGTAGTTTATTTTTAAAAAATAAAATTTAAAATATTAGTGTATTTGATTTCCGAAAGTTAAAAA	GTCACATGCTTATAATCAATTTTTTTAAAAATTTAAAATACTTTTTTATTTTTTAATTTTAATTTTTAAACATAAATGAAATAATTTATTTATTGTTTATGATTACCGAAACATAAAAC	ATCACGTGCTTTTTAAAAAAATATAAATTTAATTTCATTTTCTATTTCAATATTTATTAAATAAAAAATTTGAAAAATATATAAAAATTATAGCAGTATTAGATTTCCGAAAAGAAAAAA	NA	ATCACGTGTCATATTTACAATATAAAAATTAAACAAATAAAAAGTTATAAAATAAAGATTATATTATACATATTTTTATTTTTATTATATAAATTTTGTTTTTGCCTTCCGAAAAGAAAATA	ATCACATGACTAATAATTATTTTAATTTTAATTTATTTAATAAAATTAAAATAATATATATACTAAATTATTTTTAATAAATAATTAATCAATGGGTTTTGTGTTCCGAACTTAGAAAA	TTCACGTGAAAATTTTTATATTTTTAATTAAATTTTTATAATATTATAAATTATTATAATATTGATATTTAAAATTAAAAACAAATTGTTAATGGTTTTGTTTTCCGAAATGTTTTTT	ATCACGTGTTAAATAATTAATTTACTTTAAAATTTATTTTTTAATATAAAATATTTATTCTTTTTATTTAATTAAAAAAAACAAAAAAACATTGTTTATGATTTCCGAACCCAAATAT	GTCACATGATAAAAACATATTTAAAATTTTAAAAAATTAATTTTCAAAATAAATTTATTATATTTTTTTAATTACATAATCATAAAAATAAATGTTCATGATTTCCGAACGTATAAAA	ATCACGTGTAATAAATATTATTAAAAAAGTTTATTAAAATAAAATAATAATTTAAATTACTATTTTTAAATAAGTTTTATTTTTTAATAACACTATTGTATTTGTTATCCGAACAATAAAAA	ATCACATGACTATCTAACAAAATATTTATTTTGTTTTTTAATATTTGAAAATACTAAAATATTTTTGTTGTTTTTGAAAAAAGGATTTTTAATGTGTATGCGTTCCGAACTTTAAATA	GTCACGTGCAGCTTTTTAAAAATATTTTAAAACATTTTAAAAAATATACATTTTTTTATTATTTTTTTTATATATTAATGTTAAAATTTATTTATGTATTTGTCTTCCGAAAAGTAAAAT	ATCACGTGAATTTATTTTGCATTTAAAAAAAAGTAAAAACTATTTGCTAAAATATATTTTTTTAATTTTTAAAAATAATGTTTTAATTATTTAATGTATATGACTTCCGAAAAATATATA	ATCACATGATATTATTTTTTATTTTTAATTTTTTTTAATTATAAAATAATTTTTTCTTTAAATTAAACAAAAATAAAAAATTGTTTTTTGTTGGTTAAGATTTCCGAAAATAGAAAT	NA	NA	NA	NA	NA	NA	NA	NA	NA	NA	NA	NA	NA	NA	NA	NA
	GCA_000190215.1	ATCACATGACGTAGTAATTAATAATTTTAAAAATATTTTATATTTTAAATAGTTTTCAAATATTTTACAGTTTATTTTTTTAAATTTATTTATATGTTTTTGTTTTCCGAAGCAGTCAAA	ATCATGTGACTTATTTAATTAATTATTATTAAATAAAAAAGATTTTCTATTTAAATTTATTAATTAATTTTTTTTCTTAACTAACTATTTTATGTTTTTGTTTTCCGAAAAAGAAAAA	GTCACATGATGATATTTGATTTTATTATATTTTTAAAAAAGTAAAAATAAAAAGTAGTTTATTTTTWAAAAATAAAATTTAAAATATTAGTGTATTTGATTTCCGAAAGTTAAAAA	GTCACATGCTATTTAATAAACTTTTTTAAAAACTTAAAATACTTTTTTATTTTTTAATATTTATTTTCAAACATAAATGAAATAAKTTATTTATTGTTTATGATTACCGAAACATAAAAC	ATCACGTGCTTTTTAAAAAATATAAATTTAATTTYATTTTCTATTTCAATATTTATTAAATAAAAAATTTGAAAAAATATATAAAAATTGTAGCAGTATTAGATTTCCGAAAAGAAAAAA	ATCACGTGCTATAAAAATAATTATAATTTTAATTTTTTAATATATATTTATACACTAATAATAAAAAGTAAAAAAAGAAATTAAAGAAAAATGAGGTTTTGTTTTCCGAAGATATAAAA	ATCACGTGTCATATTTACAATATAAAAATTAAAYAAATAAAAAGTTATAAAATAAAGATTATATTATACATATTTTTATTTTTATTATATAAATTTTGTTTTTGCCTTCCGAAAAGAAAATA	ATCACATGACTAATAATTATTTTAATTTTAATTTATTTAATAAAATTAAAATAATATATATACTAAATTATTTTTAATAAATAATTAATCAATGGGTTTTGTGTTCCGAACTTAGAAAA	TTCACGTGAAAATTTTTATATTTTTAATTAAATTTTTTATAATATTATAAATTATTATAATAYTGATATTTAAAATTAAAAACAAATTGTTAATGGTTTTGTTTTCCGAAATGTTTTTT	ATCACGTGTTAAATAATTAATTTACTTTAAAATTTTATTTTTTAATATAAAATATTTATTCTTTTTATTTAMTTAAAAAAAACCAAAAAAACATTGTTTATGATTTCCGAACCCAAATAT	GTCACATGATAAAAACATATTTAAAATTTTAAAAAAATTAATTTTCAAAATAAATTTATTATATTTTTTTAAWTAYATAATCATAAAAATAAATGTTCATGATTTCCGAACGTATAAAA	ATCACGTGTAATAAATATTATTAAAAAGTTTATTARAATAAAATAATAATTTAAATTACTATTTTTAAATAAGTTTTATTTTTTAATAACACTATTGTATTTGTTATCCGAACAATAAAAA	ATCACATGACTATCTAACAAAATATTTATTTTGTTTTTTAATATTTGAAAATACTAAAATATTTTTGTTGTTTTTGAAAAAAGGATTTTTAATGTGTATGCGTTCCGAACTTTAAATA	GTCACGTGCAGCTTTTTAAAAATATTTTAAAACATTTTAAAAAATATACATTTTTTTATTATTTTTTTATATATTAATGTTAAAATTTATTTATGTATTTGTCTTCCGAAAAGTAAAAT	ATCACGTGAACTTATTTTGCATTTAAAAAAAAGTAAAAACTATTTGCTAAAATATATTTTTTTAATTTTTWAAAATAATGTTTTAATTATTTAATGTATATGACTTCCGAAAAATATATA	ATCACATGATATATTTTTTATTTTAATTTTTTTTAATTATAAAAATAATTTTTTTCTTTAAATTAAACAAAAATAAAAAATTGTTTTTTGTTGGTTAAGATTTCCGAAAATAGAAAT	NA	NA	NA	NA	NA	NA	NA	NA	NA	NA	NA	NA	NA	NA	NA	NA
	GCA_000190235.1	ATCACATGACGTAGTAATWAAATAATTTTAAAAATATTTTATATTTTAAATAGTTTTCAAATATTTTACAGTTTATTTTTTAAATTTATTTATATGTTTTTGTTTTCCGAAGCAGTCAAA	ATCATGTGACTTATTTAATTAATTATTATTAAATAAAAAAGATTTTCTATTTAAATTTATTAATTAATTTTTTTTCTTAACTAACTATTTTATGTTTTTGTTTTCCGAAAAAGAAAAA	GTCACATGATRATATTTGATTTTATTATATTTTTWAAAAAAGTAAAAAATAAAAAGTAGTTTATTTTTAAAAAATAAAATTTAAAATATTAGTGTATTTGATTTCCGAAAGTTAAAAA	GTCACATGCTATTTAATAAACTTTTTTAAAAACTTAAAATTACTTTTTTATTTTTTAATATTTATTTTCAAACATAAATGAAATAATTTATTTATTGTTTATGATTACCGAAACATAAAAC	ATCACGTGCTTTTTAAAAAAATATAAATTTAATTTCATTTTCTATTTCAATATTTATTAAATAAAAAATTTGAAAAATATATAAAAATTGTAGCAGTATTAGATTTCCGAAAAGAAAAAA	ATCACGTGCTATAAAAATAATTATAATTTTAATTTTTTAATATATATTTATACACTAATAATAAAAAGTAAAAAAAGAAATTAAAGAAAAATGAGGTTTTGTTTTCCGAAGATATAAAA	ATCACGTGTCATATTTACAATATAAAAATTAAACAAATAAAAAGTTATAAAATAAAGATTATATTATACATATTTTTATTTTTTATTATATAAATTTTGTTTTTGCCTTCCGAAAAGAAAATA	ATCACATGACTAATAATTATTTTAATTTTAATTTATTTAATAAAATTAAAATAATATATATACTAAATTATTTTTAATAAATAATTAATCAATGGGTTTTGTGTTCCGAACTTAGAAAA	TTCACGTGAAAAWTTTTTATATTTTTAATTAAATTTTTATAATATTATAAATTATTATAATATTGATATTTAAAATTAAAAACAAATTRTTAATGGTTTTGTTTTCCGAAATGTTTTTT	ATCACGTGTTAAATAATTAATTTACTTTAAAATTTATTTTTTAATATAAAATATTTATTCTTTTTATTTAACTTAAAAAAAACAAAAAAACATTGTTTATGATTTCCGAACCCAAATAT	GTCACATGATAAAAACATATTTAAAATTTTAAAAAAAATTAAATTTTCAAAATAAATTTATTATAWTTTTTTTAAATACATAATCATAAAAATAAATGTTCATGATTTCCGAACGTATAAAA	ATCACGTGTAATAAATATTATTAAAAAGTTTATTAAAATAAAATAATAATTTAAATTACTATTTTTAAATAAGTTTTATTTTTTAATAACACTATTGTATTTGTTATCCGAACAATAAAAA	ATCACATGACTATCTAACAAAATATTTATTTTGTTTTTTAATATTTGAAAATACTAAAATATTTTTGTTGTTTTTGAAAAAAAGGAKTTTTAATGTGTATGCGTTCCGAACTTTAAATA	GTCACGTGCAGCTTTTTTAAAAAATATTTTAAAAAYATTTTAAAAAAATATACATTTTTTTATTATTTTTTTATATATTAATGTTAMAATTTATTTATGTATTTGTCTTCCGAAAAGTAAAAT	ATCACGTGAACTTATTTTGCATTTAAAAAAAAGTAAAAACTATTTGCTAAAATATATTTTTTTAATTTTTAAAAATAATGTTTWAATTATTTAATGTATATGACTTCCGAAAAATATATA	ATCACATGATATATTTTTTATTTTTAATTTTTTTAATTATAAAAATAATTTTTTTCTTTAAATTAAACAAAAATAAAAAATTDGTTTTTTGTTGGTTAAGATTTCCGAAAATAGAAAT	NA	NA	NA	NA	NA	NA	NA	NA	NA	NA	NA	NA	NA	NA	NA	NA
	GCA_000190255.1	ATCACATGACGTAGTAATWAATAATTTTAAAAATATTTTATATTTTAAATAGTTTTCAAATATTTTACAGTTTATTTTTTAAATTTATTTATATGTTTTTGTTTTCCGAAGCAGTCAAA	ATCATGTGACTTATTTAATTAATTATTATTAAATGAAAAAAGATTTTCTATTTAAATTTATTAATTAAWTTTTTTTCTTAACTAAYTATTTTATGTTTTTGTTTTCCGAAAAAGAAAAA	NA	NA	ATCACGTGCTTTTTAAAAAATATAAATTTAATTTCATTTTTCTATTTCAATATTTATTAAATAAAAAATTTGAAAAATATATAAAAWTTGTAGCAGTATTAGATTTCCGAAAAGAAAAAA	ATCACGTGCTATAAAAATAATTATAATTTTAATTTTTTAATATATATTTATACACTAATAATAAAAAGTAAAAAAAGAAATTAAAGAAAAAYGAGGTTTTGTTTTCCGAAGATATAAAA	NA	NA	NA	ATCACGTGTTAAATAATTAATTTACTTTAAAATTTATTTTTTAATATAAAATATTTATTCTTTTTATTTAATTAAAAAAACAAAATAACATTGTTTATGATTTCCGAACCCAAATAT	GTCACATGATAAAAACATATTTAAAATTTTAAAAAAATTAATTTTCAAAATAAATTTATTATATTTTTTYTAAATACATAATCATAAAAATAAATGTTCATGATTTCCGAACGTATAAAA	ATCACGTGTAATAAATATTATTAAAAAGTTTATAAAAATAAAATAATAATTTAAATTACTATTTTTAAATAAGTTTTATTTTTTAATAACACTATTGTATTTGTTATCCGAACAATAAAAA	ATCACATGACTATCTAACAAAATATTTATTTTTTYTTTTTTAATATTTGAAAATWCTAAAATATWTTTGTTRKTTTTTTGAAAAARGGATTTTTAATGTGTATGCGTTCCGAACTTTAAATA	GTCACGTGCAGCTTTTTAAAAATATTTTAAAACATTTTAAAAAATATACATTTTTTATATTWCTGTTTTATATATTAATAGTTAWAATTTMTTTATGTATTTGTCTTCCGAAAAGTAAAAT	NA	ATCACATGATATATTTTTTATTTTTAATTTTTTTTAATTAWAAGAATAATTTTTTTCTTTAAATTAAACAAAAATAAAAAATTGTTTTTTGTTGGTTAAGATTTCCGAAAATAGAAAT	NA	NA	NA	NA	NA	NA	NA	NA	NA	NA	NA	NA	NA	NA	NA	NA
	GCA_000192375.1	GTCACATGACTTATTAATAAATAATTTTAAAAATATTTTATATTTTGAATAGTTTTCAAATGTTTTACAGTTTATTTTTTAAATTTATTTAAATGTTTTTGTTTTCCGAAGCAGTCAAA	ATCATGTGACTTATTTAATTAATTATTATTAAATAAAAAAGATTTTCTATTTAAATTTATTAATTAATTTTTTTTTTTAACTAATTATTTTATGTTTTTGTTTTCCGAAAAAGAAAAA	GTCACATGATAATATTTGATTTTATTATATTTTTAAAAAAAGTAAAAAATAAAAAGTAGTTTATTTTCAAAACATACAATTCAAAATATCAGTGTATTTGTTTTCCGAAAGTTAAAAA	GTCACATGCTATTTAATCAACTTTTTTAAAAACTTAAAATACTTTTTTATTTTTTAATTTTTATTTTCAAACATAAATGAAATAATTTATTTATTGTTTATGATTACCGAAACATAAAAC	ATCACGTGCTTTTTAAAAAATATAAATTTAATTTCATGTTTTATTTCAATATTTATTAAATAATAAATTTGAAAAATATATAAAAATTGTAGCAGTATTAGATTTCCGAAAAGAAAAAA	ATCACGTGCTATAAAAATAATTATAATTTAAATTTTTTAATATAAATATATAAATTAAAAATAAAAAGTAAAAAAAGGAATTAAAGAAAAAATAGTTTTTGTTTTCCGAAGATGTAAAA	ATCACGTGTCATATTTACAATATAAAAATTAAACAAATAAAAAGTTATAAAATATAGATTATATTATACATATTTTTATTTTTATTATAATTTATGTTTTTGCCTTCCGAAAAGAAAATA	ATCACATGATTAATAATTCTTTTAATTTTAATTTATTTAATAAAATTAAAATAATATATATACCAAATTGTTTATTAAAAATAATTAAACATTGGGTTTTGTGTTCCGAACTTAGAAAA	TTCACGTGAAACTTTTTATATTTTTAATTAAATTTTTATAATATTATAAATTATTATAATATTGATATTCAAAATTAAAAACAAATTTTTAACGGTTTTGTTTTCCGAAATGTTTTTT	ATCACGTGTTAAATAATTAATTTACTTTAAAATTTATTTTTTAATATAAAATATTTATTCTTTTTATTTAAAAATAAAAAACACAAAAAAACAATGTTTATGATTTCCGAACCTAAATAT	NA	ATCACGTGTAATAAATATTATTAAAAAGTTTATTAAAATAAAATAATAATTTAAATTACTATTTTTAAATAAGTTTTATTTTTAATAACACTATTGTATTTGTTATCCGAACAATAAAAA	ATCACATGACTACCAACAAAATATTTATTTTTTCTTTTTTAATATTTGAAAATACTAAAATATATTTGTTGGTTTTTGAAAAACGGATTTTTAATGTGTATGCGTTCCGAACTTTAAATA	GTCACGTGCAGCTTTTTGAAAATATTTTAAAACATTTTAAAAATTATACCTTTTTTTTATTTTTTTTTACATATTAATGTTAAAATTTATTTATGTATTTGTCTTCCGAAAAGTAAAAT	ATCACGTGAACTTATTTTGCATTTAAAAAAAAATCAAAAACTATTTGCTATAATATATTTTTTAATTTTTAAAAATAATTTTTAAATTATTTAATGTATATGACTTCCGAAAAATATATT	ATCACATGATATATTTTTTTTATTTTTAATTTTTTTAATTATAAAAGTAATTTTTTTCTTTAAATTAAACAAAAATAAAAAATTGTTTTTTGTTGGTTAAGATTTCCGAAAATAGAAAT	NA	NA	NA	NA	NA	NA	NA	NA	NA	NA	NA	NA	NA	NA	NA	NA
	GCA_000192455.1	GTCACATGACATAATAATAAATAATTTTAAAAATATTTTATATTTTTAATAGTTTTTAAATGTTTTACAGTTTATTTTTTAAATTTATTTATATGTTTTTGTTTTCCGAAGCAGTCAAA	ATCATGTGACTTATTTAATTAATTATTATTAAATAAAAAAGATTTTCTATTTAAATTTATTAATTAATTTTTTTTCTTAACTAACTATTTTATGTTTTTGTTTTCCGAAAAAGAAAAA	GTCACATGATAAAATTTGATTTTTTTATATTTTTAAAAAAAGTAAAAAATAAAAAGTAGTTTATTTTCAGAAAATAAAATGTAAAATATTAGTGTATTTGTTTTCCGAAAGTTAAAAA	GTCACATGCTATTTAATCAACTTTTTTAAAAACTTAAAATACTTTTTTATTTTTTAATTTTTATTTTCAAACATAAATGAAATAATTTATTTATTGTTTATGATTACCGAAACATAAAAC	ATCACGTGCTTTTTAAAAAATATAAACTTAATTTCATTTTTTATTTCAATATTTATTAAATGAAAAATTTGAAAAATATATAAAAAGTGTAGCAGTATTAGATTTCCGAAAAGAAAAAA	ATCACGTGCTTTAAAAATAATTATAATTTTAATTTTTTAATATATATTTATACACTAATAATAAAAAGTAAAAAAGGAAATTAAAGAAAAACGAGGTTTTGTTTTCCGAAGATATAAAA	ATCACGTGTCATATTTACAATATAAAAATTAAACAAATAAAAAGTTATAAAATAAAGATTATATTATACATATTTTTATTTTTATTATATAAATTTTGTTTTTGCCTTCCGAAAAGAAAATA	ATCACATGACTAATAATTCTTTTAATTTTAATTTATTTAATAAAATTAAAATAATATCTATACTAAATTGTTTATTAAAAATGATTAAACATTGGGTTTTGTGTTCCGAACTTAGAAAA	TTCACGTGAAAATTTTTATATTTTTAATTAAATTTTTATAATATTATAAATTATTATAATATTGATATTTAAAATTAAAAACAAATTGTTAATGGTTTTGTTTTCCGAAATGTTTTTT	ATCACGTGTTAAATAATTAATTTACTTTAAAATTTATTTTTTAATATAAAATATTTATTCTTTTTATTTAATTAAAAAAAACAAAAAAACATTGTTTATGATTTCCGAACCCAAATAT	NA	ATCACGTGTAATAAATATTATTAAAAAGTTTATTAAAATAAAATAATAATTTAAATTACTATTTTTAAATAAGTTTTATTTTTTAATAACACTATTGTATTTGTTATCCGAACAATAAAAA	ATCACATGACTACCTAACAAATATTTATTTTTTCTTTTTTAATATTTGAAAATACTAAAATATATTTGTTGGTCTTTGAAAAAAGGATTTTTAATGTGTATGCGTTCCGAACTTTAAATA	GTCACGTGCAGCTTTTTAAAAATATTTTAAAACATTTTAAAAATATACATTTTTTTATTATTTTTTTATATATTAATGTTATAATTTATTTATGTATTTGTCTTCCGAAAAGTAAAAT	ATCACGTGAACTTATTTTGCATTTAAAAAAAAGTAAAAACTATTTGCTAAAATATATTTTTTTAATTTTTAAAAATAATGTTTAAATATTTAATGTATATGACTTCCGAAAAATATATA	ATCACATGATATATTTTTTATTTTTAATTTTTTTTAATTAAAAAAATAATTTTTTTCTTTAAATTAAACAAAAATAAAAAATTGTTTTTTGTTGGTTAAGATTTCCGAAAATAGAAAT	NA	NA	NA	NA	NA	NA	NA	NA	NA	NA	NA	NA	NA	NA	NA	NA
	GCA_000192495.1	GTCACATGACATAATAATAAATAATTTTAAAAATATAAAATATTTTTAATAGTTTTTAAATATTTTACAGTTTATTTTTTAAATTTATTTATATGTTTTTGTTTTCCGAAGCAGTCAAA	ATCATGTGACTTATTTAATTAATTATTATTAAATAAAAAAGATTTTCTATTTAAATTTATTAATTAATGTTTTTTCTTAACTAACTATTTTATGTTTTTGTTTTCCGAAAAAGAAAAA	GTCACATGATGATATTTGATTTTATTATATTTTTAAAAAAAGTAAAAAATAAAAAGTAGTTTATTTTTAAAAAATAAAATTTAAAATATTAGTGTATTTGATTTCCGAAAGTTAAAAA	GTCACATGCTTATAATCAACTTTTTTAAAAATTTAAAATACTTTTTTATTTTTTATTTTTAAACATAAATGAAATAATTTATTTATTGTTTATGATTACCGAAACATAAAAC	ATCACGTGCTTTTTAAAAAATATAAATTTAATTTCATTTTCTATTTCAATATTTATTAAATAAAAAATTTGAAAAATATATAAAAATTGTAGCAGTATTAGATTTCCGAAAAGAAAAAA	ATCACGTGCTTTAAAAATAATTATAATTTTAATTTTTTAATATATATTTATACACTAATAATAAAAAGTAAAAAAGGAAATTAAAGAAAAACGAGGTTTTGTTTTCCGAAGATATAAAA	ATCACGTGTCATATTTACAATATAAAAATTAAACAAATAAAAAGTTATAAAATAAAGATTATATTATACATATTTTTATTTTTATTATATAAATTTTGTTTTTGCCTTCCGAAAAGAAAATA	ATCACATGACTAATAATTCTTTTAATTTTAATTAATTTAATAAAATTAAAATAATATATATACTAAATTGTTTATTAAAAATGATTAAACATTGGGTTTTGTGTTCCGAACTTAGAAAA	TTCACGTGAAAATTTTTATATTTTTAATTAAATTTTTATAATATTATAAATTATTATAATATTGATATTTAAAATTAAAAACAAATTATTAATGGTTTTGTTTTCCGAAATGTTTTTT	ATCACGTGTTAAATAATTAATTTACTTTAAAATTTATTTTTTAATATAAAATATTTATTCTTTTTATTTAATTAAAAAAAACAAAAAAACATTGTTTATGATTTCCGAACCCAATATA	GTCACATGATAAAAACATATTTAAAATTTTAAAAAAATTAATTTTCAAAATAAATTTATTATATTTTTTTAATTACATAATCATAAAAATAAATGTTCATGATTTCCGAACGTATAAAA	ATCACGTGTAATAAATATTATTAAAAAGTTTATTAAAATAAAATAATAATTTAAATTACTATTTTTAAATAAGTTTTATTTTTTAATAACACTATTGTATTTGTTATCCGAACAATAAAAA	NA	GTCACGTGCAGCTTTTTAAAAATATTTTAAAACATTTTAAAAAATATACATTTTTTTATTATTTTTTTATATATTAATGTTAAAATTTATTTATGTATTTGTCTTCCGAAAAGTAAAAT	ATCACGTGAACTTATTTTGCATTTAAAAAAAAGTAAAAACTATTTGCTAAAATATATTTTTTTAATTTTTAAAAATAATGTTTTAATTATTTAATGTATATGACTTCCGAAAAATATATA	ATCACATGATATATTTTTTATTTTTAATTTTTTTTAATTATAAAAATAATTTTTTTCTTTAAATTAAACAAAAATAAAAAATTGTTTTTTGTTGGTTAAGATTTCCGAAAATAGAAAT	NA	NA	NA	NA	NA	NA	NA	NA	NA	NA	NA	NA	NA	NA	NA	NA
	GCA_000192515.1	GTCACATGACTTATTAATAAATAATTTTAAAAATATTTTATATTTTGAATAGTTTTCAAATGTTTTACAGTTTATTTTTTAAATTTATTTAAATGTTTTTGTTTTCCGAAGCAGTCAAA	ATCATGTGACTTATTTAATTAATTATTATTAAATAAAAAAGATTTTCTATTTAAATTTATTAATTAATTTTTTTTTTTAACTAATTATTTTATGTTTTTGTTTTCCGAAAAAGAAAAA	GTCACATGATAATATTTGATTTTATTATATTTTTAAAAAAAGTAAAAAATAAAAAGTAGTTTATTTTCAAAACATACAATTCAAAATATCAGTGTATTTGTTTTCCGAAAGTTAAAAA	GTCACATGCTATGTAATCAACTTTTTTAAAAATTTAAAATACTTTTTTATTTTTTAATTTTTATTTTCAAACATAAATGAAATAATTTATTCATTGTTTATGATTACCGAAACATAAAAC	ATCACGTGCTTTTTAAAAAATATAAATTTAATTTCATGTTTTATTTCAATATTTATTAAATAATAAATTTGAAAAATATATAAAAATTGTAGCAGTATTAGATTTCCGAAAAGAAAAAA	ATCACGTGCTATAAAAATAATTATAATTTTAATTTTTTAATATATATTTATACACTAATAATAAAAAGTAAAAAAAGAAATTAAAGAAAAATGAGGTTTTGTTTTCCGAAGATATAAAA	ATCACGTGTCATATTTACAATATAAAAATTAAACAAATAAAAAGTTATAAAATATAGATTATATTATACATATTTTTATTATTATATAATTTTTGTTTTTGCCTTCCGAAAAGAAAATA	ATCACATGACTAATAATTCTTTTAATTTTAATTTATTTAATAAAATTAAAATAATATCTATACTAAATTGTTTATTAAAAATGATTAAACATTGGGTTTTGTGTTCCGAACTTAGAAAA	TTCACGTGAAACTTTTTATATTTTTAATTAAATTTTTATAATATTATAAATTATTATAATATTGATATTCAAAATTAAAAACAAATTTTTAACGGTTTTGTTTTCCGAAATGTTTTTT	ATCACGTGTTAAATAATTAATTTACTTTAAAATTTATTTTTTAATATAAAATATTTATTCTTTTTATTTAAAAATAAAAAACACAAAAAAACAATGTTTATGATTTCCGAACCTAAATAT	GTCACATGATAAAAACATATTTAAAATTTTAAAAAAATTAATTTTTGAAATTTACTTATTTTATTTTTTCAAATAAATAATTATAAAAATAAATGTTCATGATTTCCGAACGTATAAAA	ATCACGTGTAATAAATATTATTAAAAAGTTTATTAAAATAAAATAATAATTTAAATTACTATTTTTAAATAAGTTTTATTTTTAATAACACTATTGTATTTGTTATCCGAACAATAAAAA	ATCACATGACTACCTAACAAAATATTTATTTTTCTTTTTTAATATTTGAAAATACTAAAATATTTTTGTTGTTTTTTGAAAAAAGGATTTTTAATGTGTATGCGTTCCGAACTTTAAATA	GTCACGTGCAGCTTTTTGAAAATATTTTAAAACATTTTAAAAATTATACCTTTTTTTTATTTTTTTTTACATATTAATGTTAAAATTTATTTATGTATTTGTCTTCCGAAAAGTAAAAT	ATCACGTGAACTTATTTTGCATTTAAAAAAAAGTAAAAACTATTTGCTAAAATATATTTTTTTAATTTTTAAAAATAATGTTTTAATTAGTTAATGTATATGACTTCCGAAAAATATATA	ATCACATGATATATTTTTTTTATTTTTAATTTTTTTAATTATAAAAGTAATTTTTTTCTTTAAATTAAACAAAAATAAAAAATTGTTTTTTGTTGGTTAAGATTTCCGAAAATAGAAAT	NA	NA	NA	NA	NA	NA	NA	NA	NA	NA	NA	NA	NA	NA	NA	NA
	GCA_000192535.1	GTCACATGACATAATAATAAATAATTTTAAAAATATAAAATATTTTTAATAGTTTTTAAATATTTTACAGTTTATTTTTTAAATTTATTTATATGTTTTTGTTTTCCGAAGCAGTCAAA	ATCATGTGACTTATTTAATTAATTATTATTAAATAAAAAAGATTTTCTATTTAAATTTATTAATTAATTTTTTTTCTTAACTGGCTATTTTATGTTTTTGTTTTCCGAAAAAGAAAAA	GTCACATGATGATATTTGATTTTATTATATTTTTAAAAAAAGTAAAAAATAAAAAGTAGTTTATTTTTAAAAAATAAAATTTAAAATATTAGTGTATTTGATTTCCGAAAGTTAAAAA	GTCACATGCTTATAATCAACTTTTTTAAAAATTTAAAATACTTTTTTATTTTTTTTATTTTTAAACATAAATGAAATAATTTATTTATTGTTTATGATTACCGAAACATAAAAC	ATCACGTGCTTTTTAAAAAATATAAATTTAATTTCATTTTCTATTTCAATATTTATTAAATAAAAAATTTGAAAAATATATAAAAATTGTAGCAGTATTAGATTTCCGAAAAGAAAAAA	ATCACGTGCTATAAAAATAATTATAATTTAAATTTTTTAATATAAATATATAAATTAAAAATAGAAAGTAAAAAAAGAAATTAAAGAAAAAATAGTTTTTGTTTTCCGAAGATGTAAAA	NA	ATCACATGACTAATAATTCTTTTAATTTTAATTTATTTAATAAAATTAAAATAATATATATACTAAATTGTTTATTAAAAATGATTAAACATTGGGTTTTGTGTTCCGAACTTAGAAAA	TTCACGTGAAAATTTTTATATTTTTAATTAAATTTTTATATATTATAAATTATTATAATATTGATATTTAAAATTAAAAACAAATTATTAATGGTTTTGTTTTCCGAAATGTTTTTT	ATCACGTGTTAAATAATTAATTTACTTTAAAATTTATTTTTTAATATAAAATATTTATTCTTTTTATTTAATTAAAAAAAACAAAAAAACATTGTTTATGATTTCCGAACCCAAATAT	GTCACATGATAAAAACATATTTAAAATTTTAAAAAAATTAATTTTCAAAATAAATTTATTATATTTTTTAATTACATAATCATAAAAATAAATGTTCATGATTTCCGAACGTATAAAA	ATCACGTGTAATAAATATTATTAAAAAGTTTATTAAAATAAAATAATAATTTAAATTACTATTTTTAAATAAGTTTTATTTTTAATAACACTATTGTATTTGTTACCCGAACAATAAAAA	ATCACATGACTACCTAACAAAATATTTATTTTTCTTTTTTAATATTTGAAAATACTAAAATATTTTTGTTGTTTTTTGAAAAAAGGATTTTTAATGTGTATGCGTTCCGAACTTTAAATA	GTCACGTGCAGCTTTTTAAAAATATTTTAAAACATTTTAAAAAATATACATTTTTTTATTATTTTTTTATATATTAATGTTAAAATTTATTTATGTATTTGTCTTCCGAAAAGTAAAAT	ATCACGTGAACTTATTTTGCATTTAAAAAAAAGTAAAAACTATTTGCTAAAATATATTTTTTTAATTTTTAAAAATAATGTTTTAATTATTTAATGTATATGACTTCCGAAAAATATATA	ATCACATGATATATTTTTTATTTTTAATTTTTTTTAATTATAAAAATAATTTTTTTCTTTAAATTAAACAAAAATAAAAAATTGTTTTTTGTTGGTTAAGATTTCCGAAAATAGAAAT	NA	ATCATGTGACTTATTTATTTAATTATTATTAAGTAAAAAAGATTTTCTATTTAAATTTATTAATTAATTTTTTTTCTTAAATAATTATTTTATGTTTTTGTTTTCCGAAAAAGAAAAA	NA	NA	NA	NA	NA	NA	NA	NA	NA	NA	ATCACATGACTATCTAACAAAATATTTATTTTTTTTTTAATATTTGAAAATACTAAAATATTTTTGTTGTTTTTTGAAAAAAGGATTTTTAATGTGTATGCGTTCCGAACTTTAAATA	NA	NA	NA
	GCA_000192555.1	ATCACATGACGTAGTAATAAATAATTTTAAAAATATTTTATATTTTAAATAGTTTTCAAATATTTTACAGTTTATTTTTTAAATTTATTTATATGTTTTTGTTTTCCGAAGCAGTCAAA	ATCATGTGACTTATTTAATTAATTATTATTAAATAAAAAAAATTTTCTATTTAAATTTATTAATTAAATTTATTAATTAATTTTTTTTTCTTAACTAACTATTTTATGTTTTTGTTTTCCGAAAAAGAAAAA	GTCACATGATGATATTTGATTTTATTATATTTTTAAAAAAAGTAAAAAATAAAAAGTAGTTTATTTTTAAAAAATAAAATTTAAAATATTAGTGTATTTGATTTCCGAAAGTTAAAAA	GTCACATGCTATTTAATAAACTTTTTTAAAAACTTAAAATACTTTTTTATTTTTTAATATTTATTTTCAAACATAAATGAAATAATTTATTTATTGTTTATGATTACCGAAACATAAAAC	ATCACGTGCTTTTTAAAAAATATAAATTTAATTTCATTTTCTATTTCAATATTTATTAAATAAAAAATTTGAAAAATATATAAAAATTGTAGCAGTATTAGATTTCCGAAAAGAAAAAA	ATCACGTGCTATAAAAATAATTATAATTTTAATTTTTTAATATATATTTATACACTAATAATAAAAAGTAAAAAAAGAAATTAAAGAAAAATGAGGTTTTGTTTTCCGAAGATATAAAA	ATCACGTGTCATATTTACAATATAAAAATTAAACAAATAAAAAGTTATAAAATAAAGATTATATTTTACATATTTTTATTTTTATTATATAAATTTTGTTTTTGCCTTCCGAAAAGAAAATA	ATCACATGACTAATAATTATTTTAATTTTAATTTATTTAATAAAATTAAAATAATATATATACTAAATTATTTTTAATAAAAAATTAATCAATGGGTTTTGTGTTCCGAACTTAGAAAA	TTCACGTGAAAATTTTTATATTTTTAATTAAATTTTTATAATATTATAAATTATTATAATATTGATATTTAAAATTAAAAACAAATTATTAATGGTTTTGTTTTCCGAAATGTTTTTT	ATCACGTGTTAAATAATTAATTTACTTTAAAATTTATTTTTTAATATAAAATATTTATTCTTTTTATTTAATTAAAAAAAACAAAAAAACATTGTTTATGATTTCCGAACCCAAATAT	GTCACATGATAAAAACATATTTAAAATTTTAAAAAAATTAATTTTCAAAATAAATTTATTATATTTTTTTAATTACATAATCATAAAAATAAATGTTCATGATTTCCGAACGTATAAAA	ATCACGTGTAATAAATATTATTAAAAAGTTTATTAAAATAAAATAATAATTTAAATTACTATTTTTAAATAAGTTTTATTTTTTAATAACACTATTGTATTTGTTATCCGAACAATAAAAA	ATCACATGACTATCTAACAAAATATTTATTTTGTTTTTTAATATTTGAAAATACTAAAATATTTTTGTTGTTTTTGAAAAAAGGATTTTTAATGTGTATGCGTTCCGAACTTTAAATA	GTCACGTGCAGCTTTTTAAAAATATTTTAAAATATTTTAAAAAATATACATTTTTTTATTATTTTTTTATATATTAATGTTAAAATTTATTTATGTATTTGTCTTCCGAAAAGTAAAAT	ATCACGTGAACTTATTTTGCATTTAAAAAAAAGTAAAAACTATTTGCTAAAATATATTTTTTTAATTTTTAAAAATAATGTTTTAATTATTTAATGTATATGACTTCCGAAAAATATATA	ATCACATGATATATTTTTTATTTTTAATTTTTTTTAATTATAAAAATAATTTTTTTCTTTAAATTAAACAAAAATAAAAAATTGTTTTTTGTTGGTTAAGATTTCCGAAAATAGAAAT	NA	NA	NA	NA	NA	NA	NA	NA	NA	NA	NA	NA	NA	NA	NA	NA
	GCA_000209265.1	GTCACATGACATAATAATAAATAATTTTAAAAATATAAAATATTTTTAATAGTTTTCAAATGTTTTACAGTTTATTTTTTAAATTTATTTATATGTTTTTGTTTTCCGAAGCCGTCAAA	ATCATGTGACTTATTTAATTAATTATTATTAAATAAAAAAGATTTTCTATTTGAATTTATTAATTAATATTTTTTTTAACTAATTATTTTATGTTTTTGTTTTCCGAAAAAGAAAAA	GTCACATGATAAAATTTGATTTTATTATATTTTTAAAAAAAGTAAAAAATAAAAAGTAGTTTATTTTCAAAAAATAAAATGTAAAATATTAGTGTATTTGTTTTCCGAAAGTTAAAAA	GTCACATGCTATTTAATCAACTTTTTTAAAAACTTAAAATACTTTTTTATTTTTTAATTTTTATTTTCAAACATAAATGAAATAATTTATTTATTGTTTATGATTACCGAAACATAAAAC	ATCACGTGCTTTTTAAAAAATATAAATTTAATTTCATTTTTTATTTCAATATTTATTGAATGATAAATTTGAAAAATATATAAAAATTGTAGCAGTATTAGATTTCCGAAAAGAAAAAA	ATCACGTGCTATAAAAATAATTATAATTTTAATTTTTTAATATATATTTATACACTAATAATAAAAAGTAAAAAAAGAAATTAAAGAAAAACGAGGTTTTGTTTTCCGAAGATATAAAA	ATCACGTGTTATATTTACTATATAAAAATTCAATAAATAAAAAAGTTAGAAGATAAAAATTATATTATACATATTTTTATTTTTATTATAATTTTTGTTTTTGCCTTCCGAAAAGAAAATA	ATCACATGACTAATAATTCTTTTAATTTTAATTTATTTAATAAAATTAAAATAATATATATACCAAATTGTTTATTAAAATAATTAAACCTTGGGTTTTGTGTTCCGAACTTAGAAAA	TTCACGTGAAACTTTTTATATTTTTAATTAAATTTTTATAATATTATAAATTATTACAATATTGATATTCAAAATTAAAAACAAATTTTTAATGGTTTTGTTTTCCGAAATGTTTTTT	ATCACGTGTTAAATAATTAATTTACTTTAAAAGTTATTTTTTAATATAAAATATTTATTTGTTTTTATTTAATTAAAAAAAACAAAACAACATTGTTTATGATTTCCGAACCCAAATAT	GTCACATGATAAAAACATATTTAAAATTTTGAAAAAATTAATTTTCAAAATAAATTTATTATATTTTTTTAAATATATAATCATAAAAAAAATTGTTCATGATTTCCGAACGTATAAAA	ATCACGTGTAATAAATATTATTAAAAAGTTTATTAAAATAAAATAATAATTTAAATTACCATTTTTAAATAATGTTTATTTTTTAATAAAACTATTGTATTTGTTATCCGAACATTAAAAA	ATCACATGACTATCTAACAAAATATTTATTTTTTCTTTTTTAATATTTGAAAATACTAAAATATATTTGTTGGTTTTTGAAAAAAGGATTTTTAATGTGTATGCGTTCCGAACTTTAAATA	GTCACGTGCAGCTTTTTGAAAATATTTTAAAACATTTTAAAAATTATACATTTTTTATTATTTTTTTACATATTAATGTTAAAATTTATTTATGTATTTGTCTTCCGAAAAGTAAAAT	ATCACGTGAACTTATTTTGCATTTAAAAAAAATCAAAAACTATTTGCTATAATATATTTTTTAATTTTTAAAAATAATTTTTAAATTATTTAATGTATATGACTTCCGAAAAATATATT	NA	NA	NA	NA	NA	NA	NA	NA	NA	NA	NA	NA	NA	NA	NA	NA	NA
	GCA_000209285.1	GTCACATGACATAATAATAAATAATTTTAAAAATATTTTATATTTTTAATAGTTTTTAAATTTTTTACAGTTTATTTTTTAAATTTATTTATATGTTTTTGTTTTCCGAAGCAGTCAAA	GTCATGTGACTTATTTAAATAATTTTTATTAAATAAAAAAGATTTTCAATTTAAATTTATTAATTAATATTTTTTCTTAAATAAATATTTTATGTTTTTGTTTTCCGAAAAAGAAAAA	GTCACATGATAAAATTTGATTTTTTTATATTTTTAAAAAAAGTAAAAAATAAAAAGTAGTTTATTTTCAGAAAATAAAATGTAAAATATTAGTGTATTTGTTTTCCGAAAGTTAAAAA	GTCACATGCTATTTAATCAACTTTTTTAAAAATTTAAAATACTTTTTTATTTTTTAGTTTTTATTTTCAAACATAAATGAAATAATTTATTCATTGTTTATGATTACCGAAACATAAAAC	ATCACGTGCTTTTTAAAAAATATAAATTTAATTTCATTTTTTATTTCAATATTTATTAAATAAAAAATTTGAAAAATATATAAAATTTGTAACAGTATTAGATTTCCGAAAAGAAAAAA	ATCACGTGCTATAAAAATAATTATAATTTAAATTTTTTAATATAAATATATAAATTAAAAATAAAAAGTAAAAAAAGAAATTAAAGAAAAAATAGTTTTTGTTTTCCGAAGATGTAAAA	ATCACGTGTTATATTTACTCTATAAAAATTCAATAAATAAAAAAGTTAGAAGATAAAAATTATATTATACATATTTTTATTTTTATTATAATTTTTGTTTTTGCCTTCCGAAAATAAAATA	ATCACATGACTAATAATTCTTTTAATTTTAATTTATTTAATAAAATTAAAATAATATATATACTAAATTGTTTATTAAAAATGATTAAACATTGGGTTTTGTGTTCCGAACTTAGAAAA	TTCACGTGAAACTTTTTATATTTTTAATTAAATTTTTATAATATTATAAATTATTATAATATTGATATTTAAAATTAAAAACAAATTTTTAATGGTTTTGTTTTCCGAAATGTTTTTT	ATCACGTGTTAAATAATTAATTTACTTTAAATTTTATTTTTTAATATAAAATATTTATTCTTTCTCTTTAATTAAAAAAAACAAAAAAACACTGTTTATGATTTCCGAACCTAAATAT	GTCACATGATAAAAACATATTTAAAATTTTAAAAAAATTAATTTTTGAAATTTACTTATTTTATTTTTTCAAATATATAATTATAAAAATAAATGTTCATGATTTCCGAACGTATAAAA	ATCACGTGTAATAAATATTATTAAAAAGTTCATTAAAATAAAATAATAATTTAAATTACTATTTTTAAATAATGTTTATTTTTTAATAAAACTATTGTATTTGTTATCCGAACATTAAAAA	ATCACATGACTACCTAACAAATATTTATTTTTTCTTTTTTAATATTTGAAAATACTAAAATATATTTGTTGGTTTTTGAAAAAAGGATTTTTAATGTGTATGCGTTCCGAACTTTAAATA	GTCACGTGCAGCTTTTTGAAAATATTTTAAAACATTTTAAAAATTATACCTTTTTTTTATTATTTTTTTACATATTAATGTTAAAATTTATTTATGTATTTGTCTTCCGAAAAGTAAAAT	ATCACGTGAACCTATTTTGCATTTAAAAAAAAATCAAAAACTATTTGCTATAATATATTTTTTAATTTTTAAAAATAATTTTTAAATTGTTTAATGTATATGACTTCCGAAAAATATATT	ATCACATGATATATTTTTTTATTTTTAATTTTTTAATTATAAAAGTAATTCTTTTTCTTTAAATTAAACAAAAATTAAAATTTGTTTTTTGTTGGTTAAGATTTCCGAAAATAGAAAT	NA	NA	NA	NA	NA	NA	NA	NA	NA	NA	NA	NA	NA	NA	NA	NA
	GCA_000209305.1	GTCACATGACATAATAATAAATAATTTTAAAAATATTTTATATTTTTAATAGTTTTTAAATGTTTTACAGTTTATTTTTTAAATTTATTTATATGTTTTTGTTTTCCGAAGCAGTCAAA	ATCATGTGACTTATTTAATTAATTATTATTAAATAAAAAAGATTTTCTATTTAAATTTATTAATTAATTTTTTTTCTTAACTAACTATTTTATGTTTTTGTTTTCCGAAAAAGAAAAA	GTCACATGATAAAATTTGATTTTTTTATATTTTTAAAAAAAGTAAAAAATAAAAAGTAGTTTATTTTCAGAAAATAAAATGTAAAATATTAGTGTATTTGTTTTCCGAAAGTTAAAAA	GTCACATGCTATTTAATCAACTTTTTTAAAAACTTAAAATACTTTTTTATTTTTTAATTTTTATTTTCAAACATAAATGAAATAATTTATTTATTGTTTATGATTACCGAAACATAAAAC	ATCACGTGCTTTTTAAAAAATATAAACTTAATTTCATTTTTTATTTCAATATTTATTAAATGAAAAATTTGAAAAATATATAAAAAGTGTAGCAGTATTAGATTTCCGAAAAGAAAAAA	ATCACGTGCTTTAAAAATAATTATAATTTTAATTTTTTAATATATATTTATACACTAATAATAAAAAGTAAAAAGGAAATTAAAGAAAAACGAGGTTTTGTTTTCCGAAGATATAAAA	NA	ATCACATGACTAATAATTCTTTTAATTTTAATTTATTTAATAAAATTAAAATAATATCTATACTAAATTGTTTATTAAAAATGATTAAACATTGGGTTTTGTGTTCCGAACTTAGAAAA	TTCACGTGAAAATTTTTATATTTTTAATTAAATTTTTATAATATTATAAATTATTATAATATTGATATTTAAAATTAAAAACAAATTGTTAATGGTTTTGTTTTCCGAAATGTTTTTT	ATCACGTGTTAAATAATTAATTTACTTTAAAATTTATTTTTTAATATAAAATATTTATTCTTTTTATTTAATTAAAAAAACAAAAAAACATTGTTTATGATTTCCGAACCCAAATAT	GTCACATGATAAAAACATATTTAAAATTTTAAAAAATTAATTTTCAAAATAAATTTATTATATTTTTTTAATTACATAATCATAAAAATAAATGTTCATGATTTCCGAACGTATAAAA	ATCACGTGTAATAAATATTATTAAAAAGTTTATTAAAATAAAATAATAATTTAAATTACTATTTTTAAATAAGTTTTATTTTTTAATAACACTATTGTATTTGTTATCCGAACAATAAAAA	NA	GTCACGTGCAGCTTTTTAAAAATATTTTAAAACATTTTAAAAAATATACATTTTTTTATTATTTTTTTATATATTAATGTTATAATTTATTTATGTATTTGTCTTCCGAAAAGTAAAAT	ATCACGTGAACTTATTTTGCATTTAAAAAAAAGTAAAAACTATTTGCTAAAATATATTTTTTTAATTTTTAAAAATAATGTTTAAATATTTAATGTATATGACTTCCGAAAAATATATA	ATCACATGATATATTTTTTATTTTTAATTTTTTTAATTAAAAAAATAATTTTTTTCTTTAAATTAAACAAAAATAAAAAATTGTTTTTTGTTGGTTAAGATTTCCGAAAATAGAAAT	NA	NA	NA	NA	NA	NA	NA	NA	NA	NA	NA	NA	NA	NA	NA	NA
	GCA_000209345.1	ATCACATGACGTAGTAATAAATAATTTTAAAAATATTTTATATTTTAAATAGTTTTCAAATATTTTACAGTTTATTTTTTAAATTTATTTATATGTTTTTGTTTTCCGAAGCAGTCAAA	NA	NA	NA	ATCACGTGCTTTTTAAAAAATATAAATTTAATTTCATTTTCTATTTCAATATTTATTAAATAAAAAATTTGAAAAATATATAAAAATTGTAGCAGTATTAGATTTCCGAAAAGAAAAAA	NA	NA	ATCACATGACTAATAATTCTTTTAATTTTAATTTATTTAATAAAATTAAAATAATATCTATACTAAATTGTTTATTAAAAATGATTAAACATTGGGTTTTGTGTTCCGAACTTAGAAAA	TTCACGTGAAAATTTTTATATTTTTAATTAAATTTTTATAATATTATAAATTATTATAATATTGATATTTAAAATTAAAAACAAATTGTTAATGGTTTTGTTTTCCGAAATGTTTTTT	ATCACGTGTTAAATAATTAATTTACTTTAAAATTTATTTTTTA	NA	NA	ATCACATGACTATCTAACAAAATATTTATTTTGTTTTTTAATATTTGAAAATACTAAAATATTTTTGTTGTTTTTGAAAAAAGGATTTTTAATGTGTATGCGTTCCGAACTTTAAATA	GTCACGTGCAGCTTTTTAAAAATATTTTAAAATATTTTAAAAAATATACATTTTTTTATTAATTTTTTATATATTAATGTTAAAATTTATTTATGTATTTGTCTTCCGAAAAGTAAAAT	NA	NA	NA	NA	NA	NA	NA	NA	NA	NA	NA	NA	NA	NA	NA	NA	NA	NA
	GCA_000209365.1	GTCACATGACATAATAATAAATAATTTTAAAAATATTTTATATTTTTAATAGTTTTTAAATGTTTTACAGTTTATTTTTTAAATTTATTTATATGTTTTTGTTTTCCGAAGCAGTCAAA	ATCATGTGACTTATTTAATTAATTATTATTAAATAAAAAAGATTTTCTATTTAAATTTATTAATTAATTGTTTTTCTTAACTAATTATTTTATGTTTTTGTTTTCCGAAAAAGAAAAA	GTCACATGATGATATTTGATTTTATTATATTTTTAAAAAAAATTAAAAATAAAAAGTAGTTTATTTTCAAAAAATACAATTTAAAATATTAGTGTATTTGTTTTCCGAAAGTTAAAAA	GTCACATGCTATTTAATCAACTTTTTTAAAAACTTAAAATACTTTTTTATTTTTTAATTTTTATTTTCAAACATAAATGAAATAATTTATTTATTGTTTATGATTACCGAAACATAAAAC	ATCACGTGCTTTTTAAAAAATATAAATTTAATTTCATTTTTTATTTCAATATTTATTAAATAAAAAATTTGAAAAATATATAAAATTTGTAGCAGTATTAGATTTCCGAAAAGAAAAAA	ATCACGTGCTATAAAAATAATTATAATTTTAATTTTTTAATATATATATATACACTAATAATAAAAAGTAAAAAAAGAAATTAAAGAAAAACGAGGTTTTGTTTTCCGAAGATATAAAA	ATCACGTGTTATATTTACTATATAAAAATTCAATAAATAAAAAGTTAGAAGATAAAAATTATATTATACATATTTTTATTTTTATTATAATTTTTGTTTTTGCCTTCCGAAAAGAAAATA	ATCACATGACTAATAATTCTTTTAATTTTAATTTATTTAATAAAATTAAAATAATATATATACTAAATTGTTTATTAAAAATAATTAAACATTGGGTTTTGTGTTCCGAACTTAGAAAA	TTCACGTGAAACTTTTTATATTTTTAATTAAATTTTTATAATATTATAAATTACTATAATATTGATATTCAAAATTAAAAACAAATTTTTAATGGTTTTGTTTTCCGAAATGTTTTTC	ATCACGTGTTAAATAATTAATTTACTTTAAAATTTATTTTTTAATTTAAAATATTTATTCTTTTTATTTAATTAAAAAAAACAAAAAAACATTGTTTATGATTTCCGAACCTAAATAT	GTCACATGATAAAAACATATTTAAAATTTCAAAAAAATTAATTTTCAAAATAAATTTATTATATTTTTTTAAATACATAATCATAAAACTAAATGTTCATGATTTCCGAACGTATAAAA	ATCACGTGTAATAAATATTATTAAAAAGTTTATTAAAATAAAATAATAATTTAAATTACTATTTTTAAATAATATTTATTTTTTAATAAAACTATTGTATTTGTTATCCGAACATCAAAAA	ATCACATGACTACCTAACAAATATTTATTTTTTCTTTTTTAATATTTGAAAATACTAAAATATATTTGTTGGTTTTTGAAAAAAGGATTTTTAATGTGTATGCGTTCCGAACTTTAAATA	GTCACGTGCAGCTTTTTAAAAATATTTTAAAACATTTTAAAAATTATACATTTTTTTATTATTTTTTTACATATTAATGTTAAAATTAATTTATGTATTTGTCTTCCGAAAAGTAAAAT	ATCACGTGAACTTATTTTGCATTTAAAAAAAAATCAAAAACTATTTGCTATAATATATTTTTTAATTTTTGAAAATAATTTTTAAATTGTTTAATGTATATGACTTCCGAAAAATATATT	ATCACATGATATATTTTTTATTTTTAATTTTTTTAATTATAAAAGTAATTCTTTTTTTTTAAATTAAACAAAAATAAAAAAATTAGTTTTTGTTGGTTAAGATTTCCGAAAATAGAAAT	NA	NA	NA	NA	NA	NA	NA	NA	NA	NA	NA	NA	NA	NA	NA	NA
	GCA_000218975.1	ATCACATGACGTAGTAATAAATAATTTTAAAAATATTTTATATTTTAAATAGTTTTCAAATATTTTACAGTTTATTTTTTAAATTTATTTATATGTTTTTGTTTTCCGAAGCAGTCAAA	ATCATGTGACTTATTTAATTAATTATTATTAAATAAAAAAGATTTTCTATTTAAATTTATTAATTAATTTTTTTTCTTAACTAACTATTTTATGTTTTTGTTTTCCGAAAAAGAAAAA	GTCACATGATGATATTTGATTTTATTATATTTTTAAAAAAAGTAAAAAATAAAAAGTAGTTTATTTTTAAAAAATAAAATTTAAAATATTAGTGTATTTGATTTCCGAAAGTTAAAAA	GTCACATGCTTATAATCAATTTTTTTAAAAATTTAAAATACTTTTTTATTTTTTAATATTTATTTTCAAACATAAATGAAATAATTTATTTATTGTTTATGATTACCGAAACATAAAAC	ATCACGTGCTTTTTAAAAAATATAAATTTAATTTCATTTTCTATTTCAATATTTATTAAATAAAAAATTTGAAAAATATATAAAAATTGTAGCAGTATTAGATTTCCGAAAAGAAAAAA	ATCACGTGCTATAAAAATAATTATAATTTTAATTTTTTAATATATATTTATACACTAATAATAAAAAGTAAAAAAGAAATTAAAGAAAAATGAGGTTTTGTTTTCCGAAGATATAAAA	ATCACGTGTCATATTTACAATATAAAAATTAAACAAATAAAAAGTTATAAAATAAAGATTATATTATACATATTTTTATTTTTATTATATAAATTTTGTTTTTGCCTTCCGAAAAGAAAATA	ATCACATGACTAATAATTATTTTAATTTTAATTTATTTAATAAAATTAAAATAATATATATACTAAATTATTTTTAATAAATAATTAATCAATGGGTTTTGTGTTCCGAACTTAGAAAA	TTCACGTGAAAATTTTTATATTTTTAATTAAATTTTTATAATATTATAAATTATTATAATATTGATATTTAAAATTAAAAACAATTTGTTAATGGTTTTGTTTTCCGAAATGTTTTTT	ATCACGTGTTAAATAATTAATTTACTTTAAAATTTATTTTTTAATATAAAATATTTATTCTTTTTATTTAATTTAAAAAAACAAAAAAACATTGTTTATGATTTCCGAACCCAAATAT	GTCACATGATAAAAACATATTTAAAATTTTAAAAAAATTAATTTTCAAAATAAATCTATTATATTTTTTTAAATATATAATCATAAAAATAAATGTTCATGATTTCCGAACGTATAAAA	ATCACGTGTAATAAATATTATTAAAAAGTTTATTAAAATAAAATAATAATTTAAATTACTATTTTTAAATAAGTTTTATTTTTTAATAACACTATTGTATTTGTTATCCGAACAATAAAAA	ATCACATGACTATCTAACAAAATATTTATTTTGTTTTTTAATATTTGAAAATACTAAAATATTTTTGTTGTTTTTGAAAAAAGGATTTTTAATGTGTATGCGTTCCGAACTTTAAATA	GTCACGTGCAGCTTTTTAAAAATATTTTAAAACATTTTAAAAAATATACATTTTTTTATTATTTTTTTATATATTAATGTTAAAATTTATTTATGTATTTGTCTTCCGAAAAGTAAAAT	ATCACGTGAACTTATTTTGCATTTAAAAAAAAGTAAAAACTATTTGCTAAAATATATTTTTTTAATTTTTAAAAATAATGTTTTAATTATTTAATGTATATGACTTCCGAAAAATATATA	ATCACATGATATATTTTTTATTTTTAATTTTTTTTAATTATAAAAATAATTTTTTTCTTTAAATTAAACAAAAATAAAAAATTGTTTTTTGTTGGTTAAGATTTCCGAAAATAGAAAT	NA	NA	NA	NA	NA	NA	NA	NA	NA	NA	NA	NA	NA	NA	NA	NA
	GCA_000234495.1	GTCACATGACATAATAATAAATAATTTTAAAAATATTTTATATTTTTAATAGTTTTTAAATGTTTTACAGTTTATTTTTTAAATTTATTTATATGTTTTTGTTTTCCGAAGCAGTCAAA	ATCATGTGACTTATTTAATTAATTATTATTAAATAAAAAAGATTTTCTATTTAAATTTATTAATTAAGTTTTTTTTCTTAACTAACTATTTTATGTTTTTGTTTTCCGAAAAAGAAAAA	GTCACATGATAAAATTTGATTTTATTATATTTTTAAAAAAGTAAAAATAAAAAGTAGTTTATTTCAGAAATAAAATGTAAAATATTAGTGTATTTGTTTTCCGAAAGTTAAAAA	GTCACATGCTATGTAATCAACTTTTTTAAAAATTTAAAATTACTTTTTTATTTTTTAATTTTTATTTTCAAACATAAATAAAATAATTTATTCATTGTTTATGATTACCGAAACATAAAAA	ATCACGTGCTTTTTAAAAAATATAAATTTAATTTAATTTTTTATTTCAATATTTATTAAATAAAAAATTTGAAAAATATATAAAATTTGTAGCAGTATTAGATTTCCGAAAAGAAAAAA	ATCACGTGCTATAAAAATAATTATAATTTTAATTTTTTAATATATATTTATACACTAATAATAAAAAGTAAAAAAGAAATTAAAGAAAAATGAGGTTTTGTTTTCCGAAGATATAAAA	ATCACGTGCCATATTTACAATATAAAAATTAAACAAATAAAACGTTATAAAATAAAGATTATATTATAATATTTTTATTTTTATTATATCATCTTTGTTTTTGCTTTCCGAAAAGAAAATA	ATCACATGACTAATAATTCTTTTAATTTTAATTTATTTAATAAAATTAAAATAATATATATACTAAATTGTTTATTAAAAATGATTAAACATTGGGTTTTGTGTTCCGAACTTAGAAAA	TTCACGTGAAACTTTTTATATTTTTAATTAAATTTTTATAATATTATAAATTATTATGATATTGATATTCAAAATTAAAAACAAATTCTTAATGGTTTTGTTTTCCGAAATGTTTTTT	NA	GTCACATGATAAAAACATATTTAAAATTTTAAAAAATTAATTTTTGAAATTTACTTATTTTATTTTTTCAAATATATAATTATAAAAATAAATGTTCATGATTTCCGAACGTATAAAA	ATCACGTGTAATAAATATTATTAAAAAGTTTATTATAATAAAATAATAATATAAATTACCATTTTTAAATAATGTTTATTTTTGGTAAAACTATTGTATTTGTTATCCGAACATCAAAAA	ATCACATGACTACCTAACAAATATTTATTTTTCTTTTTAATATTTGAAAATAATAAAATATATTTGTTGGTTTTTGAAAAAAGGATTTTTAATGTGTATGCGTTCCGAACTTTAAATA	GTCACGTGCAGCTTTTTAAAAATATTTTAAAACATTTTAAAAAATATACATTTTTTATATTTCTTTTTATATATTAATGTTAAAATTTATTTATGTATTTGTCTTCCGAAAAGTAAAAT	ATCACGTGAACTTATTTTGCATTTAAAAAAAGTAAAACTATTTGCTAAAATATATTTTTTAATTTTTAAAATAATGTTTTAATTATTTAATGTATATGACTTCCGAAAAATATATA	ATCACATGATATATTTTTTATTTTTAATTTTTTTAATTATAAAATAATTTTTTCTTAAATTAAACAAAATAAAAATTGTTTTTGTTGGTTAAGATTTCCGAAAATAGAAAT	NA	NA	NA	NA	NA	NA	NA	NA	NA	NA	NA	NA	NA	NA	NA	NA
	GCA_000260735.2	GTCACATGACATAATAATAAATAATTTTAAAAATATTTTATATTTTTAATAGTTTTTAAATCTTTTACAGTTTATTTTTTAAATTTATTTATATGTTTTTGTTTTCCGAAGCAGTCAAA	ATCATGTGACTTATTTATTTAATTATTATTAAGTAAAAAAGATTTTCTATTTAAATTTATTAATTAATTTTTTTTCTTAAATAATTATTTTATGTTTTTGTTTTCCGAAAAAGAAAAA	GTCACATGATAAAATTTGATTTTTTTATATTTTTAAAAAAAGTAAAAAATAAAAAGTAGTTTATTTTCAGAAAATAAAATGTAAAATATTAGTGTATTTGTTTTCCGAAAGTTAAAAA	GTCACATGCTATTTAATCAACTTTTTTAAAAATTTAAAATACTTTTTTATTTTTTAGTTTTTATTTTCAAACATAAATGAAATAATTTATTCATTGTTTATGATTACCGAAACATAAAAC	ATCACGTGCTTTTTAAAAAATATAAATTTAATTTCATTTTTTATTTCAATATTTATTAAATAAAAAATTTGAAAAATATATAAAATTTGTAACAGTATTAGATTTCCGAAAAGAAAAAA	ATCACGTGCTATAAAAATAATTATAATTTAAATTTTTTAATATAAATATATAAATTGAAAATAAAAAGTAAAAAAAGAAATTAAAGAAAAAATAGTTTTTGTTTTCCGAAGATGTAAAA	ATCACGTGTTATATTTACTATATAAAAATTCAATAAATAAAGAGTTAGAAGATAAAAATTATATTATACATATTTTTATTTTTATTATAATTTTTGTTTTTGCCTTCCGAAAAGAAAATA	ATCACATGACTAATAATTCTTTTAATTTTAATTTATTTAATAAAATTAAAATAATATATATACTAAATTGTTTATTAAAAATGATTAAACATTGGGTTTTGTGTTCCGAACTTAGAAAA	TTCACGTGAAACTTTTTATATTTTTAATTAAATTTTTATAATATTATAAATTATTATAATATTGATATTTAAAATTAAAAACAAATTTTTAATGGTTTTGTTTTCCGAAATGTTTTTT	ATCACGTGTTAAATAATTAATTTACTTTACAATTTATTTTTTAATATAAAATATTTATTCTTTCTATTTAATTAAAAAAAACAAAAAAACACTGTTTATGATTTCCGAACCTAAATAT	GTCACATGATAAAAACATATTTAAAATTTTAAAAAAATTAATTTTTGAAATTTACTTATTTTATTTTTTCAAATATATAATTATAAAAATAAATGTTCATGATTTCCGAACGTATAAAA	ATCACGTGTAATAAATATTATTAAAAAGTTCATTAAAATAAAATAATAATTTAAATTACTATTTTTAAATAATGTTTATTTTTTAATAAAACTATTGTATTTGTTATCCGAACATTAAAAA	ATCACATGACTACCTAACAAATATTTATTTTTTCTTTTTTAATATTTGAAAATACTAAAATATATTTGTTGGTTTTTGAAAAAAGGATTTTTAATGTGTATGCGTTCCGAACTTTAAATA	GTCACGTGCAGCTTTTTGAAAATATTTTAAAACATTTTAAAAATTATACCTTTTTTTTATTATTTTTTTACATATTAATGTTAAAATTTATTTATGTATTTGTCTTCCGAAAAGTAAAAT	ATCACGTGAACCTATTTTGCATTTAAAAAAAAATCAAAAACTATTTGCTATAATATATTTTTTAATTTTTAAAAATAATTTTTAAATTGTTTAATGTATATGACTTCCGAAAAATATATT	ATCACATGATATATTTTTTTTATTTTTAATTTTTTTAATTATAAAAGTAATTCTTTTTCTTTAAATTAAACAAAAATTAAAATTTGTTTTTGGTTGGTTAAGATTTCCGAAAATAGAAAT	NA	NA	NA	NA	NA	NA	NA	NA	NA	NA	NA	NA	NA	NA	NA	NA
	GCA_000269885.1	GTCACATGACATAATAATAAATAATTTTAAAAATATAAAATATTTTTAATAGTTTTTAAATATTTTACAGTTTATTTTTTAAATTTATTTATATGTTTTTGTTTTCCGAAGCAGTCAAA	ATCATGTGACTTATTTAATTAATTATTATTAAATAAAAAAGATTTTCTATTTGAATTTATTAATTAATATTTTTTTTTAACTAATTATTTTATGTTTTTGTTTTCCGAAAAAGAAAAA	GTCACATGATGATATTTGATTTTATTATATTTTTAAAAAAAGTAAAAAATAAAAAGTAGTTTATTTTTAAAAAATAAAATTTAAAATATTAGTGTATTTGATTTCCGAAAGTTAAAAA	GTCACATGCTTATAATCAACTTTTTTAAAAATTTAAAATACTTTTTTATTTTTTATTTTTAAACATAAATGAAATAATTTATTTATTGTTTATGATTACCGAAACATAAAAC	ATCACGTGCTTTTTAAAAAATATAAATTTAATTTCATTTTCTATTTCAATATTTATTAAATAAAAAATTTGAAAAATATATAAAAATTGTAGCAGTATTAGATTTCCGAAAAGAAAAAA	ATCACGTGCTATAAAAATAATTATAATTTTAATTTTTTAATATATATTTATACACTAATAATAAAAAGTAAAAAAAGAAATTAAAGAAAAACGAGGTTTTGTTTTCCGAAGATATAAAA	ATCACGTGTTATATTTACTATATAAAAATTCAATAAATAAAAAGTTAGAAGATAAAAATTATATTATACATATTTTTATTTTTATTATAATTTTTGTTTTTGCCTTCCGAAAAGAAAATA	ATCACATGACTAATAATTCTTTTAATTTTAATTTATTTAATAAAATTAAAATAATATCTATACTAAATTGTTTATTAAAAATGATTAAACATTGGGTTTTGTGTTCCGAACTTAGAAAA	TTCACGTGAAAATTTTTATATTTTTAATTAAATTTTTATAATATTATAAATTATTATAATATTGATATTTAAAATTAAAAACAAATTATTAATGGTTTTGTTTTCCGAAATGTTTTTT	NA	GTCACATGATAAAAACATATTTAAAATTTTAAAAAAATTAATTTTCAAAATAAATTTATTATATTTTTTTAATTACATAATCATAAAAATAAATGTTCATGATTTCCGAACGTATAAAA	ATCACGTGTAATAAATATTATTAAAAAGTTCATTAAAATAAAATAATAATTTAAATTACTATTTTTAAATAATGTTTATTTTTTAATAAAACTATTGTATTTGTTATCCGAACATTAAAAA	ATCACATGACTACCTAACAAAATATTTATTTTTCTTTTTTAATATTTGAAAATACTAAAATATTTTTGTTGTTTTTTGAAAAAAGGATTTTTAATGTGTATGCGTTCCGAACTTTAAATA	GTCACGTGCAGCTTTTTAAAAATATTTTAAAACATTTTAAAAAATATACATTTTTTTATTATTTTTTTATATATTAATGTTAAAATTTATTTATGTATTTGTCTTCCGAAAAGTAAAAT	ATCACGTGAACTTATTTTGCATTTAAAAAAAAATCAAAAACTATTTGCTATAATATATTTTTTAATTTTTAAAAATAATTTTTAAATTGTTTAATGTATATGACTTCCGAAAAATATATT	ATCACATGATATATTTTTTATTTTTAATTTTTTTTAATTATAAAAATAATTTTTTTCTTTAAATTAAACAAAAATAAAAAATTGTTTTTTGTTGGTTAAGATTTCCGAAAATAGAAAT	NA	NA	NA	NA	NA	NA	NA	NA	NA	NA	NA	NA	NA	NA	NA	NA
	GCA_000275665.1	GTCACATGACATAATAATAAATAATTTTAAAAATATTTTATATTTTTAATAGTTTTTAAATGTTTTACAGTTTATTTTTTAAATTTATTTATATGTTTTTGTTTTCCGAAGCAGTCAAA	ATCATGTGACTTATTTATTTAATTATTATTAAGTAAAAAAGATTTTCTATTTAAATTTATTAATTAATTTTTTTTCTTAAATAATTATTTTATGTTTTTGTTTTCCGAAAAAGAAAAA	GTCACATGATAAAATTTGATTTTTTTATATTTTTAAAAAAAGTAAAAAATAAAAAGTAGTTTATTTTCAGAAAATAAAATGTAAAATATTAGTGTATTTGTTTTCCGAAAGTTAAAAA	GTCACATGCTATGTAATCAACTTTTTTAAAAATTTAAAATACTTTTTTATTTTTTAATTTTTATTTTCAAACATAAATGAAATAATTTATTCATTGTTTATGATTACCGAAACATAAAAC	ATCACGTGCTTTTTAAAAAATATAAATTTAATTTCATTTTTTATTTCAATATTTATTAAATAAAAAATTTGAAAAATATATAAAATTTGTAGCAGTATTAGATTTCCGAAAAGAAAAAA	ATCACGTGCTATAAAAATAATTATAATTTAAATTTTTTAATATAAATATATAAATTGAAAATAAAAAGTAAAAAAAGAAATTAAAGAAAAAATAGTTTTTGTTTTCCGAAGATGTAAAA	ATCACGTGTTATATTTACTATATAAAAATTCAATAAATAAAAAGTTAGAAGATAAAAATTATATTATACATATTTTTATTTTTATTATAATTTTTGTTTTTGCCTTCCGAAAAGAAAATA	ATCACATGACTAATAATTCTTTTAATTTTAATTTATTTAATAAAATTAAAATAATATATATACTAAATTGTTTATTAAAAATGATTAAACATTGGGTTTTGTGTTCCGAACTTAGAAAA	TTCACGTGAAACTTTTTATATTTTTAATTAAATTTTTATAATATTATAAATTATTATAATATTGATATTTAAAATTAAAAACAAATTTTTAATGGTTTTGTTTTCCGAAATGTTTTTT	ATCACGTGTTAAATAATTAATTTACTTTAAAATTTATTTTTTAATATAAAATATTTATTCTTTTTATTTAAAAATAAAAACACAAAAAACAATGTTTATGATTTCCGAACCTAAATAT	GTCACATGATAAAAACATATTTAAAATTTTAAAAAAATTAATTTCTGAAATTTACTTATTTTATTTTTTCAAATATATAATTATAAAAATAAATGTTCATGATTTCCGAACGTATAAAA	ATCACGTGTAATAAATATTATTAAAAAGTTCATTAAAATAAAATAATAATTTAAATTACTATTTTTAAATAATGTTTATTTTTTAATAAAACTATTGTATTTGTTATCCGAACATTAAAAA	ATCACATGACTACCTAACAAATATTTATTTTTTCTTTTTTAATATTTGAAAATACTAAAATATATTTGTTGGTTTTTGAAAAAAGGATTTTTAATGTGTATGCGTTCCGAACTTTAAATA	GTCACGTGCAGCTTTTTAAAAATATTTTAAAACATTTTAAAAAATATACATTTTTTATATTTCTTTTTATATATTAATGTTAAAATTTATTTATGTATTTGTCTTCCGAAAAGTAAAAT	ATCACGTGAACCTATTTTGCATTTAAAAAAAAATCAAAAACTATTTGCTATAATATATTTTTTAATTTTTAAAAATAATTTTTAAATTGTTTAATGTATATGACTTCCGAAAAATATATT	ATCACATGATATATTTTTTTATTTTTAATTTTTTTAATTATAAAAGTAATTCTTTTTCTTTAAATTAAACAAAAATTAAAATTTGTTTTTTGTTGGTTAAGATTTCCGAAAATAGAAAT	NA	NA	NA	NA	NA	NA	NA	NA	NA	NA	NA	NA	NA	NA	NA	NA
	GCA_000292815.1	GTCACATGACATAATAATAAATAATTTTAAAAATATAAAATATTTTTAATAGTTTTTAAATATTTTACAGTTTATTTTTTAAATTTATTTATATGTTTTTGTTTTCCGAAGCAGTCAAA	ATCATGTGACTTATTTATTTAATTATTATTAAGTAAAAAAGATTTTCTATTTAAATTTATTAATTAATTTTTTTCTTAAATAATTATTTTATGTTTTTGTTTTCCGAAAAAGAAAAA	GTCACATGATGATATTTGATTTTATTATATTTTTAAAAAAGTAAAAATAAAAAGTAGTTTATTTTTAAAAAATAAAATTTAAAATATTAGTGTATTTGATTTCCGAAAGTTAAAAA	GTCACATGCTTATAATCAACTTTTTTAAAAATTTAAAATACTTTTTTATTTTTTATTTTTAAACATAAATGAAATAATTTATTTATTGTTTATGATTACCGAAACATAAAAC	ATCACGTGCTTTTTAAAAAATATAAATTTAATTTCATTTTCTATTTCAATATTTATTAAATAAAAAATTTGAAAAATATATAAAAATTGTAGCAGTATTAGATTTCCGAAAAGAAAAAA	ATCACGTGCTATAAAAATAATTATAATTTAAATTTTTTAATATAAATATATAAATTAAAAATAGAAAGTAAAAAAAGAAATTAAAGAAAAAATAGTTTTTGTTTTCCGAAGATGTAAAA	ATCACGTGTTATATTTACTATATAAAAATTCAATAAATAAAAAGTTAGAAGATAAAAATTATATTATACATATTTTTATTTTTATTATAATTTTTGTTTTTGCCTTCCGAAAAGAAAATA	ATCACATGACTAATAATTCTTTTAATTTTAATTAATTTAATAAAATTAAAATAATATATATACTAAATTGTTTATTAAAAATGATTAAACATTGGGTTTTGTGTTCCGAACTTAGAAAA	TTCACGTGAAAATTTTTATATTTTTAATTAAATTTTTATAATATTATAAATTATTATAATATTGATATTTAAAATTAAAAACAAATTATTAATGGTTTTGTTTTCCGAAATGTTTTTT	ATCACGTGTTAAATAATTAATTTACTTTAAAATTTATTTTTTAATATAAAATATTTATTCTTTTTATTTAAAAATAAAAAACACAAAAAAACAATGTTTATGATTTCCGAACCTAAATAT	GTCACATGATAAAAACATATTTAAAATTTTAAAAAAATTAATTTTCAAAATAAATTTATTATATTTTTTTAAATACATAATCATAAAAATAAATGTTCATGATTTCCGAACGTATAAAA	ATCACGTGTAATAAATATTATTAAAAAGTTTATTAAAATAAAATAATAATTTAAATTACTATTTTTAAATAAGTTTTATTTTTTAATAATACTATTGTATTTGTTATCCGAACAATAAAAA	ATCACATGACTACCTAACAAAATATTTATTTTTCTTTTTTAATATTTGAAAATACTAAAATATTTTTGTTGTTTTTTGAAAAAAGGATTTTTAATGTGTATGCGTTCCGAACTTTAAATA	GTCACGTGCAGCTTTTTAAAAATATTTTAAAACATTTTAAAAAATATACATTTTTTTATTATTTTTTTATATATTAATGTTAAAATTTATTTATGTATTTGTCTTCCGAAAAGTAAAAT	ATCACGTGAACTTATTTTGCATTTAAAAAAAAGTAAAAACTATTTGCTAAAATATATTTTTTTAATTTTTAAAAATAATGTTTTAATTATTTAATGTATATGACTTCCGAAAAATATATA	ATCACATGATATATTTTTTATTTTTAATTTTTTTAATTATAAAAATAATTTTTTTCTTTAAATTAAACAAAAATAAAAAATTGTTTTTTGTTGGTTAAGATTTCCGAAAATAGAAAT	NA	NA	NA	NA	NA	NA	NA	NA	NA	NA	NA	NA	NA	NA	NA	NA
	GCA_000308935.1	GTCACATGACATAATAATAAATAATTTTAAAAATATTTTATATTTTTAATAGTTTTTAAATGTTTTACAGTTTATTTTTTAAATTTATTTATATGTTTTTGTCTTCCGAAGCAGTCAAA	ATCATGTGACTTATTTAATTAATTATTATTAAATGAAAAAGATTTTCTATTTAAATTTATTAATTAATTTTTTTTCTTAACTAATTATTTTATGTTTTTGTTTTCCGAAAAAGAAAAA	GTCACATGATAAAATTTGATTTTTTTATATTTTTAAAAAAAGTAAAAAATAAAAAGTAGTTTATTTTCAGAAAATAAAATGTAAAATATTAGTGTATTTGTTTTCCGAAAGTTAAAAA	GTCACATGCTATTTAATCAACTTTTTTAAAAATTAAAATACTTTTTTATTTTTTAATTTTTATTTTCAAACATAAATGAAATAATTTATTCATTGTTTATGATTACCGAAACATAAAAC	ATCACGTGCTTTTTAAAAAATATAAATTTAATTTCATTTTTTATTTCAATATTTATTAAATAAAAAATTTGAAAAATATATAAAATTTGTAGCAGTATTAGATTTCCGAAAAGAAAAAA	ATCACGTGCTATAAAAATAATTATAATTTAAATTTTTTAATATAAATATATAAATTAAAAATAAAAAGTAAAAAAAGAAATTAAAGAAAAAATAGTTTTTGTTTTCCGAAGATGTAAAA	ATCACGTGTTATATTTACTATATAAAAATTCAATAAATAAAAAGTTAGAAGATAAAAATTATATTATACATATTTTTATTTTTATTATATAAATTTTGTTTTTGCCTTCCGAAAAGAAAATA	ATCACATGACTAATAATTCTTTTAATTTTAATTTATTTAATAAAATTAAAATAATATATATACTAAATTATTTTTAATAAATAATTAATCAATGGGTTTTGTGTTCCGAACTTAGAAAA	TTCACGTGAAACTTTTTATATTTTTAATTAAATTTTTATAGTATTATAAATTATTATAATATTGATATTCAAAATTAAAAATAAATTTTTAATGGTTTTGTTTTCCGAAATGTTTTTT	ATCACGTGTTAAATAATTAATTTACTTTAAAATTTATTTTTTAATATAAAATATTTATTCTTTTTATTTAAAAATAAAACACACAAAAAACAATGTTTATGATTTCCGAACCGAAATAT	GTCACATGATAAAAACATATTTAAAATTTTAAAAAAATTAATTTCTGAAATTTACTTATTTTATTTTTTCAAATATATAATTATAAAAATAAATGTTCATGATTTCCGAACGTATAAAA	ATCACGTGTAATAAATATTATTAAAAAGTTCATTAAAATAAAATAATAATTTAAATTACTATTTTTAAATAATGTTTATTTTTTAATAAAACTATTGTATTTGTTATCCGAACATTAAAAA	ATCACATGACTATCTAACAAAATATTTATTTTGTTTTTTAATATTTGAAAATACTAAAATATTTTTGTTGTTTTTGAAAAAAGGATTTTTAATGTGTATGCGTTCCGAACTTTAAATA	GTCACGTGCAGCTTTTTGAAAATATTTTAAAACATTTTAAAAATTATACATTTTTTTATTATTTTTTTACATATTAATGTTAAAATTTATTTATGTATTTGTCTTCCGAAAAGTAAAAT	ATCACGTGAACCTATTTTGCATTTAAAAAAAAATCAAAAACTATTTGCTATAATATATTTTTTAATTTTTAAAAATAATTTTTAAATTGTTTAAGGTATATGACTTCCGAAAAATATATT	ATCACATGATATATTTTTTTTATTTTTAATTTTTTTAATTATAAAAGTAATTCTTTTTCTTTAAATTAAACAAAAATAAAATTTGTATTTTGTTGGTTAAGATTTCCGAAAATAGAAAT	NA	NA	NA	NA	NA	NA	NA	NA	NA	NA	NA	NA	NA	NA	NA	NA
	GCA_000325965.1	ATCACATGACGTAGTAATWAATAATTTTAAAAATATTTTATATTTTAAATAGTTTTCAAATATTTTACAGTTTATTTTTTAAATTTATTTATATGTTTTTGTTTTCCGAAGCAGTCAAA	ATCATGTGACTTATTTAATTAATTATTATTAAATAAAAAAGATTTTCTATTTAAATTTATTAATTAATTTTTTTTCTTAACTAACTATTTTATGTTTTTGTTTTCCGAAAAAGAAAAA	GTCACATGATGATATTTGATTTTATTATATTTTTWAAAAAAGTAAAAAATAAAAAGTAGTTTAATTTTTTAAAAAATAAAATTTAAAATATTAGTGTATTTGATTTCCGAAAGTTAAAAA	GTCACATGCTTATTTAATMAATTTTTTTAAAAAYTTAAAATACTTTTTTATTTTTTAATTTTAATTTTTYAAACATAAATGAAATAATTTATTTATTGTTTATGATTACCGAAACATAAAAC	ATCACGTGCTTTTTAAAAAATATAAATTTAATTTYATTTTCTATTTCAATATTTATTAAATAAAAAATTTGAAAAATATATAAAAATTGTAGCAGTATTAGATTTCCGAAAAGAAAAAA	ATCACGTGCTATAAAAATAATTATAATTTTAATTTTTTAATATATATTTATACACTAATAATAAAAAGTAAAAAAAGAAATTAAAGAAAAACGAGGTTTTGTTTTCCGAAGATATAAAA	ATCACGTGTCATATTTACAATATAAAAATTAAAYAAATAAAAAAGTTATAAAATAAAGATTATATTATACATATTTTTATTTTTATTATATAAATTTTGTTTTTGCCTTCCGAAAAGAAAATA	ATCACATGACTAATAATTATTTTAATTTTAATTTATTTAATAAAATTAAAATAATATATATACTAAATTATTTTTAATAAATAATTAATCAATGGGTTTTGTGTTCCGAACTTAGAAAA	TTCACGTGAAAATTTTTATATTTTTAATTAAATTTTTATAATATTATAAATTATTATAATAYTGATATTTAAAATTAAAAACAAATTGTTAATGGTTTTGTTTTCCGAAATGTTTTTT	ATCACGTGTTAAATAATTAATTTACTTTAAAATTTATTTTTTTAATATAAAATATTTATTCTTTTTATTTAATTAAAAAAAACAAAAAAACAATTGTTTATGATTTCCGAACCCAAATAT	GTCACATGATAAAAACATATTTAAAATTTTAAAAAAATTAATTTTCAAAATAAATYTATTATATTTTTTTTAAATAYATAATCATAAAAATAAATGTTCATGATTTCCGAACGTATAAAA	ATCACGTGTAATAAATATTATTAAAAAGTTTATTARAATAAAATAATAATTTAAATTACTATTTTTAAATAAGTTTTATTTTTTAATAACACTATTGTATTTGTTATCCGAACAATAAAAA	ATCACATGACTATCTAACAAAATATTTATTTTGTTTTTTAATATTTGAAAATACTAAAATATTTTTGTTGTTTTTGAAAAAAGGATTTTTAATGTGTATGCGTTCCGAACTTTAAATA	GTCACGTGCAGCTTTTTAAAAATATTTTAAAAACATTTTTAAAAAATATACATTTTTTTTATTATTTTTTTATATATTAATGTTAAAATTTATTTATGTATTTGTCTTCCGAAAAGTAAAAT	ATCACGTGAACTTATTTTGCATTTAAAAAAAAGTAAAAACTATTTGCTAAAATATATTTTTTTAATTTTTAAAAATAATGTTTTAATTATTTAATGTATATGACTTCCGAAAAATATATA	ATCACATGATATWATTTTTTATTTTTAATTTTTTTTAATTATAAAAATAATTTTTTTCTTTAAATTAAACAAAAATAAAAAATTGTTTTTTGTTGGTTAAGATTTCCGAAAATAGAAAT	NA	NA	NA	NA	NA	NA	NA	NA	NA	NA	NA	NA	NA	NA	NA	NA
	GCA_000326005.1	ATCACATGACGTAGTAATWAATAATTTTAAAAATATTTTATATTTTAAATAGTTTTCAAATATTTTACAGTTTATTTTTTAAATTTATTTATATGTTTTTGTTTTCCGAAGCAGTCAAA	ATCATGTGACTTATTTAWTTAATTATTATTAARTRAAAAAGATTTTCTATTTAAATTTATTAATTAATTTTTTTTTCTTAACTRRYTATTTTATGTTTTTGTTTTCCGAAAAAGAAAAA	GTCACATGATAAAATTTGATTTTTTTATATTTTTAAAAAAAGTAAAAAATAAAAAGTAGTTTATTTTCAGAAAATAAAATGTAAAATATTAGTGTATTTGTTTTCCGAAAGTTAAAAA	GTCACATGCTATKTAATCAACTTTTTTAAAAAYTTAAAATACTTTTTTATTTTTTAATWTTTATTTTCAAACATAAATGAAATAATTTATTYATTGTTTATGATTACCGAAACATAAAAC	ATCACGTGCTTTTTAAAAAATATAAATTTAATTTCATTTTYTTATTTCAATATTTATTAAATAAAAAATTTGAAAAATATATAAAAWTTGTAGCAGTATTAGATTTCCGAAAAGAAAAAA	TTCACGTGCTATAAAAATAATTATAATTTTAATTTTTTAATATATATTTATACACTAATAATAAAAAGTAAAAAAGAAATTAAAGAAAAAYGAGGTTTTGTTTTCCGAAGATATAAAA	ATCACGTGTCATATTTACAATATAAAAATTAAACAAATAAAAAGTTATAAAATAAAGATTATATTATACATATTTTTATTTTTATTATATAAATTTTGTTTTTGCCTTCCGAAAAGAAAATA	ATCACATGACTAATAATTATTTTAATTTTAATTTATTTAATAAAATTAAAATAATATATATACTAAATTATTTTTAATAAATAATTAATCAATGGGTTTTGTGTTCCGAACTTAGAAAA	NA	ATCACGTGTTAAATAATTAATTTACTTTAAAATTTATTTTTTAATATAAAATATTTATTCTTTTTATTTAATTAAAAAAAAAACAAAAAAAACAACTGTTTATGATTTCCGAACCTAAATAT	GTCACATGATAAAAACATATTTAAAATTTTAAAAAAATTTAATTTTTSAAAWTAWATTTATTWTATTTTTTTYAAATAYATAATYATAAAAMTAAATGTTCATGATTTCCGAACGTAATAAA	ATCACGTGYAATAAATATTATTAAAAAGTTTATAAAAATAAAATAATAATTTAAATTACTATTTTTAAATAAKGTTTTATTTTTTAATAACACTATTGTATTTGTTATCCGAACAATAAAAA	NA	GTCACGTGCAGCTTTTTAAAAAATATTTTAAAACATTTTAAAAAAYAWACATTTTTTTATTATTTYTTTTTATATATTAATGTTAWAATTTATTTATGTATTTGTCTTCCGAAAAGTAAAAT	ATCACGTGAACTTATTTTGCATTTAAAAAAAAAGTAAAAACTATTTGCTAAAATATATTTTTTTAATTTTTTAAAAATAATGTTTTAATTATTTAATGTATATGACTTCCGAAAAATATATA	ATCACATGATATATTTTTTATTTTTAATTTTTTTTAATTAWAARAATAATTTTTTTCTTTAAATTAAACAAAAATAAAAAATTGTTTTTTGTTGGTTAAGATTTCCGAAAATAGAAAT	NA	NA	NA	NA	NA	NA	NA	NA	NA	NA	NA	NA	NA	NA	NA	NA
	GCA_000365045.1	GTCACATGACATAATAATAAATAATTTTAAAAATATTTTATATTTTTAATAGTTTTTAAATGTTTTACAGTTTATTTTTTAAATTTATTTATATGTTTTTGTTTTCCGAAGCAGTCAAA	ATCATGTGACTTATTTATTTAATTATTATTAAGTAAAAAAGATTTTCTATTTAAATTTATTAATTAATATTTTTTCTTAAATAAATATTTTATGTTTTTGTTTTCCGAAAAAGAAAAA	GTCACATGATAAAATTTGATTTTTTTATATTTTTAAAAAAAGTAAAAAATAAAAAGTAGTTTATTTTCAGAAAATAAAATGTAAAATATTAGTGTATTTGTTTTCCGAAAGTTAAAAA	GTCACATGCTATGTAATCAACTTTTTTAAAAATTTAAAATACTTTTTTATTTTTTAATTTTTATTTTCAAACATAAATGAAATAATTTATTCATTGTTTATGATTACCGAAACATAAAAC	ATCACGTGCTTTTTAAATAATATAATTTTAATTTCATTTTTTATTTCAATATTTATTAAATAAAAAATTTGAAAAATATATAAAATTTGTAGCAGTATTAGATTTCCGAAAAGAAAAAA	ATCACGTGCTATAAAAATAATTATAATTTAAATTTTTTAATATAAATATATAAATTAAAAATAAAAAGTAAAAAAAGAAATTAAAGAAAAAATAGTTTTTGTTTTCCGAAGATGTAAAA	ATCACGTGTTATATTTACTCTATAAAAATTCAATAAATAAAAAAGTTAGAAGATAAAAATTATATTATACATATTTTTATTTTTATTATAATTTTTGTTTTTGCCTTCCGAAAAGAAAATA	ATCACATGACTAATAATTCTTTTAATTTTAATTTATTTAATAAAATTAAAATAATATATATACTAAATTGTTTATTAAAAATGATTAAACATTGGGTTTTGTGTTCCGAACTTAGAAAA	TTCACGTGAAACTTTTTATATTTTTAATTAAATTTTTATAATATTATAAATTATTATAATATTGATATTTAAAATTAAAAACAAATTTTTAATGGTTTTGTTTTCCGAAATGTTTTTT	ATCACGTGTTAAATAATTAATTTACTTTAAAATTTATTTTTTAATATAAAATATTTATTCTTTTTATTTAAAAATAAAAAACACAAAAAAACAATGTTTATGATTTCCGAACCTAAATAT	GTCACATGATAAAAACATATTTAAAATTTTAAAAAAATTAATTTCTGAAATTTACTTATTTTATTTTTTCAAATATATAATTATAAAAATAAATGTTCATGATTTCCGAACGTATAAAA	ATCACGTGTAATAAATATTATTAAAAAGTTCATTAAAATAAAATAATAATTTAAATTACTATTTTTAAATAATGTTTATTTTTTAATAAAACTATTGTATTTGTTATCCGAACATTAAAAA	ATCACATGACTACCTAACAAATATTTATTTTTTCTTTTTTAATATTTGAAAATACTAAAATATATTTGTTGGTTTTTGAAAAAAGGATTTTTAATGTGTATGCGTTCCGAACTTTAAATA	GTCACGTGCAGCTTTTTAAAAATATTTTAAAACATTTTAAAAAATATACATTTTTTATATTTCTTTTTATATATTAATGTTAAAATTTATTTATGTATTTGTCTTCCGAAAAGTAAAAT	ATCACGTGAACCTATTTTGCATTTAAAAAAAAATCAAAAACTATTTGCTATAATATATTTTTTAATTTTTAAAAATAATTTTTAAATTGTTTAATGTATATGACTTCCGAAAAATATATT	ATCACATGATATATTTTTTTTATTTTTAATTTTTTTAATTATAAAAGTAATTCTTTTTCTTTAAATTAAACAAAAATTAAAATTTGTTTTTTGTTGGTTAAGATTTCCGAAAATAGAAAT	NA	NA	NA	NA	NA	NA	NA	NA	NA	NA	NA	NA	NA	NA	NA	NA
	GCA_000365065.1	GTCACATGACATAATAATAAATAATTTTAAAAATATAAAATATTTTTAATAGTTTTTAAATATTTTACAGTTTATTTTTTAAATTTATTTATATGTTTTTGTTTTCCGAAGCAGTCAAA	GTCATGTGACTTATTTAAATAATTTTTATTAAATAAAAAAGATTTTCAATTTAAATTTATTAATTAATATTTTTTCTTAAATAAATATTTTATGTTTTTGTTTTCCGAAAAAGAAAAA	GTCACATGATAAAATTTGATTTTTTTATATTTTTAAAAAAAGTAAAAAATAAAAAGTAGTTTATTTTCAGAAAATAAAATGTAAAATATTAGTGTATTTGTTTTCCGAAAGTTAAAAA	GTCACATGCTATGTAATCAACTTTTTTAAAAATTTAAAATACTTTTTTATTTTTTAATTTTTATTTTCAAACATAAATGAAATAATTTATTCATTGTTTATGATTACCGAAACATAAAAC	ATCACGTGCTTTTTAAATAATATAATTTTAATTTCATTTTTTATTTCAATATTTATTAAATAAAAAATTTGAAAAATATATAAAATTTGTAGCAGTATTAGATTTCCGAAAAGAAAAAA	ATCACGTGCTATAAAAATAATTATAATTTAAATTTTTTAATATAAATATATAAATTAAAAATAAAAAGTAAAAAAAGAAATTAAAGAAAAAATAGTTTTTGTTTTCCGAAGATGTAAAA	ATCACGTGTTATATTTACTCTATAAAAATTCAATAAATAAAAAAGTTAGAAGATAAAAATTATATTATACATATTTTTATTTTTATTATAATTTTTGTTTTTGCCTTCCGAAAAGAAAATA	ATCACATGACTAATAATTCTTTTAATTTTAATTTATTTAATAAAATTAAAATAATATATATACTAAATTGTTTATTAAAAATGATTAAACATTGGGTTTTGTGTTCCGAACTTAGAAAA	TTCACGTGAAACTTTTTATATTTTTAATTAAATTTTTATAATATTATAAATTATTATAATATTGATATTTAAAATTAAAAACAAATTTTTAATGGTTTTGTTTTCCGAAATGTTTTTT	ATCACGTGTTAAATAATTAATTTACTTTAAAATTTATTTTTTAATATAAAATATTTATTCTTTTTATTTAAAAATAAAAAACACAAAAAAACAATGTTTATGATTTCCGAACCTAAATAT	GTCACATGATAAAAACATATTTAAAATTTTAAAAAAATTAATTTCTGAAATTTACTTATTTTATTTTTTCAAATATATAATTATAAAAATAAATGTTCATGATTTCCGAACGTATAAAA	ATCACGTGTAATAAATATTATTAAAAAGTTCATTAAAATAAAATAATAATTTAAATTACTATTTTTAAATAATGTTTATTTTTTAATAAAACTATTGTATTTGTTATCCGAACATTAAAAA	ATCACATGACTACCTAACAAATATTTATTTTTTCTTTTTTAATATTTGAAAATACTAAAATATATTTGTTGGTTTTTGAAAAAAGGATTTTTAATGTGTATGCGTTCCGAACTTTAAATA	GTCACGTGCAGCTTTTTAAAAATATTTTAAAACATTTTAAAAAATATACATTTTTTATATTTCTTTTTATATATTAATGTTAAAATTTATTTATGTATTTGTCTTCCGAAAAGTAAAAT	ATCACGTGAACCTATTTTGCATTTAAAAAAAAATCAAAAACTATTTGCTATAATATATTTTTTAATTTTTAAAAATAATTTTTAAATTGTTTAATGTATATGACTTCCGAAAAATATATT	ATCACATGATATATTTTTTTTATTTTTAATTTTTTTAATTATAAAAGTAATTCTTTTTCTTTAAATTAAACAAAAATTAAAATTTGTTTTTTGTTGGTTAAGATTTCCGAAAATAGAAAT	NA	NA	NA	NA	NA	NA	NA	NA	NA	NA	NA	NA	NA	NA	NA	NA
	GCA_000365085.1	GTCACATGACATAATAATAAATAATTTTAAAAATATTTTATATTTTTAATAGTTTTTAAATGTTTTACAGTTTATTTTTTAAATTTATTTATATGTTTTTGTTTTCCGAAGCAGTCAAA	ATCATGTGACTTATTTATTTAATTATTATTAAGTAAAAAAGATTTTCTATTTAAATTTATTAATTAATTTTTTTTCTTAAATAATTATTTTATGTTTTTGTTTTCCGAAAAAGAAAAA	GTCACATGATAAAATTTGATTTTTTTATATTTTTAAAAAAAGTAAAAAATAAAAAGTAGTTTATTTTCAGAAAATAAAATGTAAAATATTAGTGTATTTGTTTTCCGAAAGTTAAAAA	GTCACATGCTATGTAATCAACTTTTTTAAAAATTTAAAATACTTTTTTATTTTTTAATTTTTATTTTCAAACATAAATGAAATAATTTATTCATTGTTTATGATTACCGAAACATAAAAC	ATCACGTGCTTTTTAAAAAATATAAATTTAATTTCATTTTTTATTTCAATATTTATTAAATAAAAAATTTGAAAAATATATAAAATTTGTAGCAGTATTAGATTTCCGAAAAGAAAAAA	ATCACGTGCTATAAAAATAATTATAATTTAAATTTTTTAATATAAATATATAAATTGAAAATAAAAAGTAAAAAAAGAAATTAAAGAAAAAATAGTTTTTGTTTTCCGAAGATGTAAAA	ATCACGTGTTATATTTACTATATAAAAATTCAATAAATAAAAAGTTAGAAGATAAAAATTATATTATACATATTTTTATTTTTATTATAATTTTTGTTTTTGCCTTCCGAAAAGAAAATA	ATCACATGACTAATAATTCTTTTAATTTTAATTTATTTAATAAAATTAAAATAATATATATACTAAATTGTTTATTAAAAATGATTAAACATTGGGTTTTGTGTTCCGAACTTAGAAAA	TTCACGTGAAACTTTTTATATTTTTAATTAAATTTTTATAATATTATAAATTATTATAATATTGATATTTAAAATTAAAAACAAATTTTTAATGGTTTTGTTTTCCGAAATGTTTTTT	ATCACGTGTTAAATAATTAATTTACTTTAAAATTTATTTTTTAATATAAAATATTTATTCTTTTTATTTAAAAATAAAAAACACAAAAAAACAATGTTTATGATTTCCGAACCTAAATAT	GTCACATGATAAAAACATATTTAAAATTTTAAAAAAATTAATTTCTGAAATTTACTTATTTTATTTTTTCAAATATATAATTATAAAAATAAATGTTCATGATTTCCGAACGTATAAAA	ATCACGTGTAATAAATATTATTAAAAAGTTCATTAAAATAAAATAATAATTTAAATTACTATTTTTAAATAATGTTTATTTTTTAATAAAACTATTGTATTTGTTATCCGAACATTAAAAA	ATCACATGACTACCTAACAAATATTTATTTTTTCTTTTTTAATATTTGAAAATACTAAAATATATTTGTTGGTTTTTGAAAAAAGGATTTTTAATGTGTATGCGTTCCGAACTTTAAATA	GTCACGTGCAGCTTTTTAAAAATATTTTAAAACATTTTAAAAAATATACATTTTTTATATTTCTTTTTATATATTAATGTTAAAATTTATTTATGTATTTGTCTTCCGAAAAGTAAAAT	ATCACGTGAACCTATTTTGCATTTAAAAAAAAATCAAAAACTATTTGCTATAATATATTTTTTAATTTTTAAAAATAATTTTTAAATTGTTTAATGTATATGACTTCCGAAAAATATATT	ATCACATGATATATTCTTTTTATTTTTAATTTTTTTAATTATAAAAGTAATTCTTTTTCTTTAAATTAAACAAAAATTAAAATTTGTTTTTTGTTGGTTAAGATTTCCGAAAATAGAAAT	NA	NA	NA	NA	NA	NA	NA	NA	NA	NA	NA	NA	NA	NA	NA	NA
	GCA_000365105.1	GTCACATGACATAATAATAAATAATTTTAAAAATATAAAATATTTTTAATAGTTTTTAAATATTTTACAGTTTATTTTTTAAATTTATTTATATGTTTTTGTTTTCCGAAGCAGTCAAA	ATCATGTGACTTATTTATTTAATTATTATTAAGTAAAAAAGATTTTCTATTTAAATTTATTAATTAATTTTTTTTCTTAAATAATTATTTTATGTTTTTGTTTTCCGAAAAAGAAAAA	GTCACATGATAAAATTTGATTTTTTTATATTTTTAAAAAAAGTAAAAAATAAAAAGTAGTTTATTTTCAGAAAATAAAATGTAAAATATTAGTGTATTTGTTTTCCGAAAGTTAAAAA	GTCACATGCTATGTAATCAACTTTTTTAAAAATTTAAAATACTTTTTTATTTTTTAATTTTTATTTTCAAACATAAATGAAATAATTTATTCATTGTTTATGATTACCGAAACATAAAAC	ATCACGTGCTTTTTAAAAAATATAAATTTAATTTCATTTTTTATTTCAATATTTATTAAATAAAAAATTTGAAAAATATATAAAATTTGTAGCAGTATTAGATTTCCGAAAAGAAAAAA	ATCACGTGCTATAAAAATAATTATAATTTAAATTTTTTAATATAAATATATAAATTAAAAATAAAAAGTAAAAAAAGAAATTAAAGAAAAAATAGTTTTTGTTTTCCGAAGATGTAAAA	ATCACGTGTTATATTTACTATATAAAAATTCAATAAATAAAAAGTTAGAAGATAAAAATTATATTATACATATTTTTATTTTTATTATAATTTTTGTTTTTGCCTTCCGAAAAGAAAATA	ATCACATGACTAATAATTCTTTTAATTTTAATTTATTTAATAAAATTAAAATAATATATATACTAAATTGTTTATTAAAAATGATTAAACATTGGGTTTTGTGTTCCGAACTTAGAAAA	TTCACGTGAAACTTTTTATATTTTTAATTAAATTTTTATAATATTATAAATTATTATAATATTGATATTTAAAATTAAAAACAAATTTTTAATGGTTTTGTTTTCCGAAATGTTTTTT	ATCACGTGTTAAATAATTAATTTACTTTAAAATTTATTTTTTAATATAAAATATTTATTCTTTTTATTTAAAAATAAAAAACACAAAAAAACAATGTTTATGATTTCCGAACCTAAATAT	GTCACATGATAAAAACATATTTAAAATTTTAAAAAAATTAATTTCTGAAATTTACTTATTTTATTTTTTCAAATATATAATTATAAAAATAAATGTTCATGATTTCCGAACGTATAAAA	ATCACGTGTAATAAATATTATTAAAAAGTTCATTAAAATAAAATAATAATTTAAATTACTATTTTTAAATAATGTTTATTTTTTAATAAAACTATTGTATTTGTTATCCGAACATTAAAAA	ATCACATGACTACCTAACAAATATTTATTTTTTCTTTTTTAATATTTGAAAATACTAAAATATATTTGTTGGTTTTTGAAAAAAGGATTTTTAATGTGTATGCGTTCCGAACTTTAAATA	GTCACGTGCAGCTTTTTAAAAATATTTTAAAACATTTTAAAAAATATACATTTTTTATATTTCTTTTTATATATTAATGTTAAAATTTATTTATGTATTTGTCTTCCGAAAAGTAAAAT	ATCACGTGAACCTATTTTGCATTTAAAAAAAAATCAAAAACTATTTGCTATAATATATTTTTTAATTTTTAAAAATAATTTTTAAATTGTTTAATGTATATGACTTCCGAAAAATATATT	ATCACATGATATATTCTTTTTATTTTTAATTTTTTTAATTATAAAAGTAATTCTTTTTCTTTAAATTAAACAAAAATTAAAATTTGTTTTTTGTTGGTTAAGATTTCCGAAAATAGAAAT	NA	NA	NA	NA	NA	NA	NA	NA	NA	NA	NA	NA	NA	NA	NA	NA
	GCA_000365125.1	GTCACATGACATAATAATAAATAATTTTAAAAATATTTTATATTTTTAATAGTTTTTAAATGTTTTACAGTTTATTTTTTAAATTTATTTATATGTTTTTGTTTTCCGAAGCAGTCAAA	GTCATGTGACTTATTTAAATAATTTTTATTAAATAAAAAAGATTTTCAATTTAAATTTATTAATTAATATTTTTTCTTAAATAAATATTTTATGTTTTTGTTTTCCGAAAAAGAAAAA	GTCACATGATAAAATTTGATTTTTTTATATTTTTAAAAAAAGTAAAAAATAAAAAGTAGTTTATTTTCAGAAAATAAAATGTAAAATATTAGTGTATTTGTTTTCCGAAAGTTAAAAA	GTCACATGCTATGTAATCAACTTTTTTAAAAATTTAAAATACTTTTTTATTTTTTAATTTTTATTTTCAAACATAAATGAAATAATTTATTCATTGTTTATGATTACCGAAACATAAAAC	ATCACGTGCTTTTTAAATAATATAATTTTAATTTCATTTTTTATTTCAATATTTATTAAATAAAAAATTTGAAAAATATATAAAATTTGTAGCAGTATTAGATTTCCGAAAAGAAAAAA	ATCACGTGCTATAAAAATAATTATAATTTAAATTTTTTAATATAAATATATAAATTGAAAATAAAAAGTAAAAAAAGAAATTAAAGAAAAAATAGTTTTTGTTTTCCGAAGATGTAAAA	ATCACGTGTTATATTTACTCTATAAAAATTCAATAAATAAAAAAGTTAGAAGATAAAAATTATATTATACATATTTTTATTTTTATTATAATTTTTGTTTTTGCCTTCCGAAAAGAAAATA	ATCACATGACTAATAATTCTTTTAATTTTAATTTATTTAATAAAATTAAAATAATATATATACTAAATTGTTTATTAAAAATGATTAAACATTGGGTTTTGTGTTCCGAACTTAGAAAA	TTCACGTGAAACTTTTTATATTTTTAATTAAATTTTTATAATATTATAAATTATTATAATATTGATATTTAAAATTAAAAACAAATTTTTAATGGTTTTGTTTTCCGAAATGTTTTTT	ATCACGTGTTAAATAATTAATTTACTTTAAAATTTATTTTTTAATATAAAATATTTATTCTTTTTATTTAAAAATAAAAAACACAAAAAAACAATGTTTATGATTTCCGAACCTAAATAT	GTCACATGATAAAAACATATTTAAAATTTTAAAAAAATTAATTTCTGAAATTTACTTATTTTATTTTTTCAAATATATAATTATAAAAATAAATGTTCATGATTTCCGAACGTATAAAA	ATCACGTGTAATAAATATTATTAAAAAGTTCATTAAAATAAAATAATAATTTAAATTACTATTTTTAAATAATGTTTATTTTTTAATAAAACTATTGTATTTGTTATCCGAACATTAAAAA	ATCACATGACTACCTAACAAATATTTATTTTTTCTTTTTTAATATTTGAAAATACTAAAATATATTTGTTGGTTTTTGAAAAAAGGATTTTTAATGTGTATGCGTTCCGAACTTTAAATA	GTCACGTGCAGCTTTTTAAAAATATTTTAAAACATTTTAAAAAATATACATTTTTTATATTTCTTTTTATATATTAATGTTAAAATTTATTTATGTATTTGTCTTCCGAAAAGTAAAAT	ATCACGTGAACCTATTTTGCATTTAAAAAAAAATCAAAAACTATTTGCTATAATATATTTTTTAATTTTTAAAAATAATTTTTAAATTGTTTAATGTATATGACTTCCGAAAAATATATT	ATCACATGATATATTTTTTTTATTTTTAATTTTTTTAATTATAAAAGTAATTCTTTTTCTTTAAATTAAACAAAAATTAAAATTTGTTTTTTGTTGGTTAAGATTTCCGAAAATAGAAAT	NA	NA	NA	NA	NA	NA	NA	NA	NA	NA	NA	NA	NA	NA	NA	NA
	GCA_000416405.1	GTCACATGACATAATAATAAATAATTTTAAAAATATAAAATATTTTTAATAGTTTTCAAATGTTTTACAGTTTATTTTTTAAATTTATATATATGTTTTTGTTTTCCGAAGCAGTCAAA	ATCATGTGACTTATTTAATTAATTATTATTAAATAAAAAAGATTTTCTATTTAAATTTATTAATTAATTTTTTTTCTTAAATAATTATTTTATGTTTTTGTTTTCCGAAAAAGAAAAA	GTCACATGATAAAATTTGATTTTATTATATTTTTAAAAAAAGTAAAAAATAAAAAGTAGTTTATTTTCAGAAAATAAAATGTAAAATATTAGTGTATTTGTTTTCCGAAAGTTAAAAA	GTCACATGCTATGTAATCAACTTTTTTAAAAATTTAAAATACTTTTTTATTTTTTAATTTTTATTTTCAAACATAAATGAAATAATTTATTCATTGTTTATGATTACCGAAACATAAAAC	ATCACGTGCTTTTTAAAAAATATAAATTTAATTTCATTTTTTATTTCAATATTTATTAAATAAAAAATTTGAAAAATATATAAAATTTGTAGCAGTATTAGATTTCCGAAAAGAAAAAA	ATCACGTGCTTTAAAAATAATTATAATTTTAATTTTTTAATATATATTTATACACTAATAATAAAAAGTAAAAAGGAAATTAAAGAAAAACGAGGTTTTGTTTTCCGAAGATATAAAA	ATCACGTGTTATATTTACTATATAAAAATTCAATAAATAAAAAGTTAGAAGATAAAAATTATATTATACATATTTTTATTTTTATTATAATTTTTGTTTTTGCCTTCCGAAAAGAAAATA	ATCACATGACTAATAATTCTTTTAATTTTAATTAATTTAATAAAATTAAAATAATATATATACTAAATTGTTTATTAAAAATGATTAAACATTGGGTTTTGTGTTCCGAACTTAGAAAA	TTCACGTGAAACTTTTTATATTTTTAATTAAATTTTTATAATATTATAAATTACTATAATATTGATATTCAAAATTAAAAACAAATTTTTAATGGTTTTGTTTTCCGAAATGTTTTTC	ATCACGTGTTAAATAATTAATTTACTTTAAAATTTATTTTTTAATATAAAATATTTATTCTTTTTATTTAAAAATAAAAAACACAAAAAAACAATGTTTATGATTTCCGAACCTAAATAT	GTCACATGATAAAAACATATTTAAAATTTCAAAAAAATTAATTTTCAAAATAAATTTATTATATTTTTTTAAATACATAATCATAAAACTAAATGTTCATGATTTCCGAACGTATAAAA	ATCACGTGTAATAAATATTATTAAAAAGTTCATTAAAATAAAATAATAATTTAAATTACTATTTTTAAATAATGTTTATTTTTTAATAAAACTATTGTATTTGTTATCCGAACATTAAAAA	ATCACATGACTACCTAACAAATATTTATTTTTTCTTTTTTAATATTTGAAAATACTAAAATATATTTGTTGGTTTTTGAAAAAAGGATTTTTAATGTGTATGCGTTCCGAACTTTAAATA	GTCACGTGCAGCTTTTTGAAAATATTTTAAAACATTTTAAAATTTATACATTTTTTTATTATTTTTTACATATTAATGTTAAAATTTATTTATGTATTTGTCTTCCGAAAAGTAAAAT	ATCACGTGAACTTATTTTGCATTTAAAAAAAAATCAAAAACTATTTGCTATAATATATTTTTTAATTTTTAAAAATAGTTTTTAAATTATTTAATGTATATGACTTCCGAAAAATATATT	ATCACATGATATATTTTTTATTTTTAATTTTTTTTAATTATAAAAATAATTTTTTTCTTTAAATTAAACAAAAATAAAAAATTGTTTTTTGTTGGTTAAGATTTCCGAAAATAGAAAT	NA	NA	NA	NA	NA	NA	NA	NA	NA	NA	NA	NA	NA	NA	NA	NA
	GCA_000508805.2	GTCACATGACATAATAATAAATAATTTTAAAAATATAAAATATTTTTAATAATTTTCAAATGTTTTACAGTTTATTTTTTAAATTTATTTATATGTTTTTGTTTTCCGAAGCAGTCAAA	ATCATGTGACTTATTTAATTAATTATTATTAAATAAAAAAGATTTTCTATTTAAATTTATTAATTAATTTTTTTTCTTAACTAACTATTTTATGTTTTTGTTTTCCGAAAAAGAAAAA	GTCACATGATAATATTTGATTTTATTATATTTTTAAAAAAAGTAAAAAATAAAAAGTAGCTTATTTTCAAAAAATAAAATGTAAAATATTAGTGTATTTGTTTTCCGAAAGTTAAAAA	GTCACATGCTATTTAATCAACCTTTTTAAAAACTTAAAATACTTTTTTATTTTTAATTTTTATTTTCAAATATAAATGAAATAATTTTATTTATTGTTTATGATTACCGAAACATAAAAC	ATCACGTGCTTTTTAAAAATATAAATTTAATTTCATTTTTTATTTCAATATTTATTAAATAAAAAATTTGAAAAATATATAAAATTTGTAGCAGTATTAGATTTCCGAAAAGAAAAAA	ATCACGTGCTATAAAAATAATTATAATTTAAATTTTTTAATATAAATATATAAATTAAAAATAAAAAGTAAAAAAAGAAATTAAAGAAAAAATAGTTTTTGTTTTCCGAAGATGTAAAA	ATCACGTGTTATATTTACTCTATAAAAATTCAATAAATAAAAAAGTTAGAAGATAAAAATTATATTATACATATTTTTATTTTTATTATAATTTTTGTTTTTGCCTTCCGAAAAGAAAATA	ATCACATGACTAATAATTCTTTTAATTTTAATTTATTTAATAAAATTAAAATAATATCTATACTAAATTGTTTATTAAAAATGATTAAACATTGGGTTTTGTGTTCCGAACTTAGAAAA	TTCACGTGAAACTTTTTATATTTTTATTTAAATTTTTATAGTATTATAAATTATTATAATATTGATATTCAAAATTAAAAACAAATTTTTAATGGTTTTGTTTTCCGAAATGTTTTTT	ATCACGTGTTAAATAATTAATTTACTTTAAAATTTATTTTTTAATATAAAATATTTATTCTTTTTATTTAAAAATAAAAAACACAAAAAAACATTGTTTATGATTTCCGAACCTAAATAT	GTCACATGATAAAAACATATTTAAAATTTTAAAAAAATTAATTTTTGAAATTTACTTATTTTATTTTTTCAAATAAATAATTATAAAAATAAATGTTCATGATTTCCGAACGTATAAAA	ATCACGTGTAATAAATATTATTAAAAAGTTTATTATAATAAAATAATAATATAAATTACCATTTTTAAATAATGTTTATTTTTTGGTAAAACTATTGTATTTGTTATCCGAACATCAAAAA	ATCACATGACTACGTAACAAAATATTTATTTTTTCTTTTTTAATATTTGAAAATACTAAAATATATTTGTTGGTTTTTGAAAAAAAGGATTTTTAATGTGTATGCGTTCCGAACTTTAAATA	GTCACGTGCAGCTTTTTGAAAATATTTTAAAACATTTTAAAAATTATACATTTTTTATTATTTTTTTACATATTAATGTTAAAATTTATTTATGTATTTGTCTTCCGAAAAGTAAAAT	ATCACGTGAACTTATTTTGCATTTAACAAAAAATCAAAAACTATTTGCTATAATATATTTTTTAATTTTTAAAAATAATTTTTAAATTGTTTAATGTATATGACTTCCGAAAAATATATT	ATCACATGATATATTTTTTTATTTTTAATTTTTTTAATTATAAAAGTAATTCTTTTTCTTTAAATTAAACAAAAATAAAAAAATTGTTTTTTGTTGGTTAAGATTTCCGAAAATAGAAAT	NA	NA	NA	NA	NA	NA	NA	NA	NA	NA	NA	NA	NA	NA	NA	NA
	GCA_000508825.2	GTCACATGACATAATAATAAATAATTTTAAAAATATAAAATATTTTTAATAATTTTCAAATGTTTTACAGTTTATTTTTTAAATTTATTTATATGTTTTTGTTTTCCGAAGCAGTCAAA	ATCATGTGACTTATTTAATTAATTATTATTAAATAAAAAAGATTTTCTATTTAAATTTATTAATTAATTTTTTTTCTTAACTAACTATTTTATGTTTTTGTTTTCCGAAAAAGAAAAA	GTCACATGATAAAATTTGATTTTATTATATTTTTAAAAAAAGTAAAAATAAAAAGTAGTTTATTTTCAGAAAATAAAATGTAAAATATTAGTGTATTTGTTTTCCGAAAGTTAAAAA	NA	ATCACGTGCTTTTTAAAAATATAAATTTAATTTCATTTTTTATTTCAATATTTATTAAATAAAAAATTTGAAAAATATATAAAATTTGTAGCAGTATTAGATTTCCGAAAAGAAAAAA	ATCACGTGCTATAAAAATAATTATAATTTAAATTTTTTAATATAAATATATAAATTAAAAATAAAAAGTAAAAAAAGAAATTAAAGAAAAAATAGTTTTTGTTTTCCGAAGATGTAAAA	ATCACGTGTTATATTTACTCTATAAAAATTCAATAAATAAAAAAGTTAGAAGATAAAAATTATATTATACATATTTTTATTTTTATTATAATTTTTGTTTTTGCCTTCCGAAAAGAAAATA	ATCACATGACTAATAATTCTTTTAATTTTAATTTATTTAATAAAATTAAAATAATATCTATACTAAATTGTTTATTAAAAATGATTAAACATTGGGTTTTGTGTTCCGAACTTAGAAAA	TTCACGTGAAACTTTTTATATTTTTAATTAAATTTTTATAGTATTATAAATTATTATATATTGATATTCAAAATTAAAAACAAATTTTTAATGGTTTTGTTTTCCGAAATGTTTTTT	ATCACGTGTTAAATAATTAATTTACTTTAAAATTTATTTTTTAATATAAAATATTTATTCTTTTTATTTAAAAATAAAAAACACAAAAAAACAATGTTTATGATTTCCGAACCTAAATAT	GTCACATGATAAAAACATATTTAAAATTTTAAAAAAATTAATTTTTGAATTTACTTATTATTATTTTTTTAAATATATAATCATAAAAATAAATGTTCATGATTTCCGAACGTATAAAA	ATCACGTGTAATAAATATTATTAAAAAGTTTATTAAAATAAAATAATAATTTAAACTACTATTTTTAAATAATTTTTATCTTTAATAACTCTATGTATCTGTTATCCGAACATTAAAAA	ATCACATGACTATCTAACAAAATATTTATTTTGTTTTTAATATTTGAAAATACTAAAATATTTTTGTTGTTTTTGAAAAAAAGGATTTTTAATGTGTATGCGTTCCGAACTTTAAATA	GTCACGTGCAGCTTTTTGAAAATATTTTAAAACATTTTAAAAATTATACCTTTTTATTATTTTTTTACATATTAATGTTAAAATTTATTTATGTATTTGTCTTCCGAAAAGTAAAAT	ATCACGTGAACTTATTTTGCATTTAACAAAAAATCAAAAACTATTTGCTATAATATATTCTTTAATTTTTAAAAATAATTTTTAAATTGTTTAATGTATATGACTTCCGAAAAATATATT	NA	NA	NA	NA	NA	NA	NA	NA	NA	NA	NA	NA	NA	NA	NA	NA	NA
	GCA_000568005.1	ATCACATGACGTAGTAATTAATAATTTTAAAAATATTTTTTTTTTAAATAGTTTTCAAATATTTTACAGTTTATTTTTTAAATTTATTTATATGTTTTTGTTTTCCGAAGCAGTCAAA	ATCATGTGACTTATTTAATTAATTATTATTAAATAAAAAAGATTTTCTATTTAAATTTATTAATTAATTTTTTTTCTTAACTAACTATTTTATGTTTTTGTTTTCCGAAAAAGAAAAA	GTCACATGATGATATTTGATTTTATTATATTTTTAAAAAAAGTAAAAATAAAAAGTAGTTTATTTTTAAAAAATAAAATTTAAAATATTAGTGTATTTGATTTCCGAAAGTTAAAAA	GTCACATGCTATTTAATAAACTTTTTTAAAAACTTAAAATACTTTTTTATTTTTTAATATTTATTTTCAAACATAAATGAAATAATTTATTTATTGTTTATGATTACCGAAACATAAAAC	ATCACGTGCTTTTTAAAAAATATAAATTTAATTTCATTTTCTATTTCAATATTTATTAAATAAAAAATTTGAAAAATATATAAAAATTGTAGCAGTATTAGATTTCCGAAAAGAAAAAA	ATCACGTGCTATAAAAATAATTATAATTTTAATTTTTAATATATATTTATACACTAATAATAAAAAGTAAAAAAAGAAATTAAAGAAAAATGAGGTTTTGTTTTCCGAAGATATAAAA	ATCACGTGTCATATTTACAATATAAAAATTAAACAAATAAAAAGTTATAAAATAAAGATTATATTATACATATTTTTATTTTTATTATATAAATTTTGTTTTTGCCTTCCGAAAAGAAAATA	ATCACATGACTAATAATTATTTTAATTTTAATTTATTTAATAAAATTAAAATAATATATATACTAAATTATTTTTAATAAATAATTAATCAATGGGTTTTGTGTTCCGAACTTAAAAAA	TTCACGTGAAAATTTTTATATTTTTAATTAAAATTAATTAAATTTTTATAATATTATAAATTATTATAAATATTGATATTTAAAATTAAAAACTAAATTGTTAATGGTTTTGTTTTCCGAAATGTTTTTT	NA	GTCACATGATAAAAACATATTTAAAATTTTAAAAAAATTAATTTTCAAAATAAATTTATTATATTTTTTTAATTACATAATCATAAAAATAAATGTTCATGATTTCCGAACGTATAAAA	ATCACGTGTAATAAATATTATTAAAAAGTTTATTAAAATAAAATAATAATTTAAATTACTATTTTTAAATAAGTTTTATTTTTTAATAATTTTTAATAACACTATTGTATTTGTTATCCGAACAATAAAAA	ATCACATGACTATCTAACAAAATATTTATTTTGTTTTTAATATTTGAAAATACTAAAATATTTTTGTTGTTTTGAAAAAAGGATTTTTAATGTGTATGCGTTCCGAACTTTAAATA	GTCACGTGCAGCTTTTTAAAAATATTTTAAAACATTTTAAAAATATACATTTTTTTATTATTTTTTATTATATTAATGTTATAATTTATTTATGTATTTGTCTTCCGAAAGTAAAATA	ATCACGTGAACTTATTTTGCATTTAAAAAAAAGTAAAAACTATTTGCTAAAATATATTTTTTTAATTTTTAAAAATAATGTTTAAATATTTAATGTATATGACTTCCGAAAAATATATA	NA	NA	NA	NA	NA	NA	NA	NA	NA	NA	NA	NA	NA	NA	NA	NA	NA
	GCA_000568055.1	NA	ATCATGTGACTTATTTAATTAATTATTATTAAATAAAAAAGATTTTCTATTTAAATTTATTAATTAATTTTTTTTCTTAACTAACTATTTTATGTTTTTGTTTTCCGAAAAAGAAAAA	GTCACATGATGATATTTGATTTTATTATATTTTTAAAAAAAGTAAAAAATAAAAAGTAGTTTATTTTTAAAAAATAAAATTTAAAATATTAGTGTATTTGATTTCCGAAAGTTAAAAA	GTCACATGCTATTTAATAAACTTTTTTAAAAACTTAAAATACTTTTTTATTTTTTAATATTTATTTTCAAACATAAATGAAATAAGTTATTTATTGTTTATGATTACCGAAACATAAAAC	ATCACGTGCTTTTTAAAAAATATAAATTTAATTTCATTTTCTATTTCAATATTAATTAAATAAAAAATTTTGAAAAATATATAAAAATTGTAGCAGTATTAGATTTCCGAAAAGAAAAAA	ATCACGTGCTATAAAAATAATTATAATTTTAATTTTTTAATATATATTTATACACTAATAATAAAAAGTAAAAAAGAAATTAAAGAAAAATGAGGTTTTGTTTTCCGAAGATATAAAA	NA	NA	NA	NA	NA	NA	NA	GTCACGTGCAGCTTTTTAAAAATATTTTAAAATTAATTTTAAAAAATATACTATTTTTTTATTATTTTTTATATATTAATGTTAAAATTTATTTATGTATTTGTCTTCCGAAAGTAAAATA	ATCACGTGAACTTATTTTGCATTTAAAAAAAAGTAAAAACTATTTGCTAAAATATATTTTTTAATTTTAAAATAATGTTTTAATTATTTAATGTATATGACTTCCGAAAAATATATA	ATCACATGATATATTTTTATTTTAATTTTTTTTAATTATAAAAATAATTTTTTTCTTTAAATTAAACAAAAATAAAAAATTGTTTTTTGTTGGTTAAGATTTCCGAAAATAGAAAT	NA	NA	NA	NA	NA	NA	NA	NA	NA	NA	NA	NA	NA	NA	NA	NA
	GCA_000568295.1	ATCACATGACGTAGTAATAAATAATTTTAAAAATATTTTATATTTTAAATAGTTTTCAAATATTTTACAGTTTATTTTTTAAATTTATTTATATGTTTTTGTTTTCCGAAGCAGTCAAA	ATCATGTGACTTATTTAATTAATTATTATTAAATAAAAAAGATTTTCTATTTAAATTTATTAATTAATTTTTTTCTTAACTAACTATTTATGTTTTGTTTTCCGAAAAGAAAAAT	NA	NA	NA	NA	NA	NA	NA	NA	NA	ATCACGTGTAATATATATTATTAAAAAGTTTATTAAAATAAAATAATAATTTAAATTACTATTTTTAAATAAGTTTTATTTTTTAATAACACTATTGTATTTGTTATCCGAACAATAAAAA	ATCACATGACTATCTAACAAAATATTTATTTTGTTTTTAATTATTGAAAATACTAAAATATTTTGTTGTTTTGTAAAAAGGAATTTTAATTGTGTATGCGTTCCGAACTTTAAATA	NA	NA	NA	NA	NA	NA	NA	NA	NA	NA	NA	NA	NA	NA	NA	NA	NA	NA	NA
	GCA_000568365.1	NA	ATCATGTGACTTATTTAATTAATTATTATTAAATAAAAAAGATTTTCTATTTAAATTTATTAATTAATTTTTTTTCTTAACTAACTATTTTATGTTTTTGTTTTCCGAAAAAGAAAAA	NA	GTCACATGCTATTTAATAAACTTTTTTAAAAACTTAAAATACTTTTTATTTTTTAATATTTATTTTCAAACATAAATGAAATAATTTATTTATTGTTTATGATTACCGAAACATAAAAC	ATCACGTGCTTTTTAAAAAATATAAATTTAATTTCATTTTCTATTTCAATATTTATTAAATAAAAAATTTGAAAAAATATATAAAAATTGTAGCAGTATTAGATTTCCGAAAAGAAAAAA	ATCACGTGCTATAAAAATAATTATAATTTTAAATTTTTAATATATATTTATACACTAATAATAAAAAGTAAAAAAGAAATTAAAGAAAAACGAGGTTTTGTTTTCCGAAGATATAAAA	NA	ATCACATGACTAATAATTATTTTAATTTTAATTTATTTAATAAAATTAAAATAATATATATACTAAATTATTTTTAATAAATAATTAATCAATGGGTTTTGTGTTCCGAACTTAGAAAA	NA	NA	GTCACATGATAAAAACATATTTAAAATTTTAAAAAAATTAATTTCAAAATAAATTTATTATAGTTTTTTAAATACATAATCATAAAAATAAATAGTTCATGATTTCCGAACGTATAAAA	ATCACGTGTAATAAATATTATTAAAAAGTTTATTAAAATAAAATAATAATTTAAATTACTATTTTTTAAATAAGTTTTATTTTTTAATAACACTATTGTATTTGTTATCCGAACAATAAAAA	ATCACATGACTATCTAACAAAATATTTATTTTGTTTTTTAATATTTGAAAATACTAAAATATTTTTGTTGTTTTTGAAAAAAGGATTTTTAATGTGTATGCGTTCCGAACTTTAAATA	GTCACGTGCAGCTTTTTAAAAATATTTTAAAACATTTTAAAAAATATACATTTTTTATTATTTTTTTATATATTAATGTTAAACTTTATTTATGTATTTGTCTTCCGAAAAGTAAAAT	NA	ATCACATGATATATTTTTTATTTTAATTTTTTTAATTATAAAATAATTTTTTCTTTAAATTAAACAAAATAAAAATTAGTAAAAATTAGTTTTTTGTTGGTTAAGATTTCCGAAAATAGAAAT	NA	NA	NA	NA	NA	NA	NA	NA	NA	NA	NA	NA	NA	NA	NA	NA
	GCA_000662435.2	ATCACATGACGTAGTAATTAATAATTTTAAAAATATTTTATATTTTAAATAGTTTTCAAATATTTTACAGTTTATTTTTTAAATTTATTTATATGTTTTTGTTTTCCGAAGCAGTCAAA	ATCATGTGACTTATTTAATTAATTATTATTAAATAAAAAAGATTTTCTATTTAAATTTATTAATTAATTTTTTTTCTTAACTAACTATTTTATGTTTTTGTTTTCCGAAAAAGAAAAA	GTCACATGATAATATTTGATTTTATTATATTTTTAAAAAAAGTAAAAAATAAAAAGTAGTTTATTTTTAAAAAATAAAATTTAAAATATTAGTGTATTTGATTTCCGAAAGTTAAAAA	GTCACATGCTATTTAATAAACTTTTTTAAAAACTTAAAATACTTTTTTATTTTTTAATATTTATTTTCAAACATAAATGAAATAAGTTATTTATTGTTTATGATTACCGAAACATAAAAC	ATCACGTGCTTTTTAAAAAATATAAATTTAATTTCATTTTCTATTTCAATATTTATTAAATAAAAAATTTGAAAAATATATAAAAATTGTAGCAGTATTAGATTTCCGAAAAGAAAAAA	ATCACGTGCTATAAAAATAATTATAATTTTAATTTTTTAATATATATTTATACACTAATAATAAAAAGTAAAAAAAGAAATTAAAGAAAAATGAGGTTTTGTTTTCCGAAGATATAAAA	ATCACGTGTCATATTTACAATATAAAAATTAAACAAATAAAAAGTTATAAAATAAAGATTATATTATACATATTTTTATTTTTATTATATAAATTTTGTTTTTGCCTTCCGAAAAGAAAATA	ATCACATGACTAATAATTATTTTAATTTTAATTTATTTAATAAAATTAAAATAATATATATACTAAATTATTTTTAATAAATAATTAATCAATGGGTTTTGTGTTCCGAACTTAGAAAA	TTCACGTGAAAATTTTTATATTTTTAATTAAATTTTTATAATATTATAAATTATTATAATATTGATATTTAAAATTAAAAACAAATTGTTAATGGTTTTGTTTTCCGAAATGTTTTTT	ATCACGTGTTAAATAATTAATTTACTTTAAAATTTATTTTTTAATATAAAATATTTATTCTTTTTATTTAATTAAAAAAAACAAAAAAACATTGTTTATGATTTCCGAACCCAAATAT	GTCACATGATAAAAACATATTTAAAATTTTAAAAAAATTAATTTTCAAAATAAATTTATTATATTTTTTTAATTACATAATCATAAAAATAAATGTTCATGATTTCCGAACGTATAAAA	ATCACGTGTAATAAATATTATTAAAAAGTTTATTAAAATAAAATAATAATTTAAATTACTATTTTTAAAAAAGTTTTATTTTTTAATAACACTATTGTATTTGTTATCCGAACAATAAAAA	ATCACATGACTATCTAACAAAATATTTATTTTGTTTTTTAATATTTGAAAATACTAAAATATTTTTGTTGTTTTTGAAAAAAAGGATTTTTAATGTGTATGCGTTCCGAACTTTAAATA	GTCACGTGCAGCTTTTTAAAAATATTTTAAAACATTTTAAAAAATATACATTTTTTTATTATTTTTTTATATATTAATGTTAAAATTTATTTATGTATTTGTCTTCCGAAAAGTAAAAT	ATCACGTGAACTTATTTTGCATTTAAAAAAAAGTAAAAACTATTTGCTAAAATATATTTTTTTAATTTTTAAAAATAATGTTTTAATTATTTAATGTATATGACTTCCGAAAAATATATA	ATCACATGATATATTTTTTATTTTTAATTTTTTTTAATTATAAAAATAATTTTTTTCTTTAAATTAAACAAAAATAAAAAATTGTTTTTTGTTGGTTAAGATTTCCGAAAATAGAAAT	NA	NA	NA	NA	NA	NA	NA	NA	NA	NA	NA	NA	NA	NA	NA	NA
	GCA_000723645.1	GTCACATGACATAATAATAAATAATTTTAAAAATATAAAATATTTTTAATAGTTTTTAAATATTTTACAGTTTATTTTTTAAATTTATTTATATGTTTTTGTTTTCCGAAGCAGTCAAA	GTCATGTGACTTATTTAAATAATTTTTATTAAATAAAAAAGATTTTCAATTTAAATTTATTAATTAATATTTTTTCTTAAATAAATATTTTATGTTTTTGTTTTCCGAAAAAGAAAAA	GTCACATGATAAAATTTGATTTTTTTATATTTTTAAAAAAAGTAAAAAATAAAAAGTAGTTTATTTTCAGAAAATAAAATGTAAAATATTAGTGTATTTGTTTTCCGAAAGTTAAAAA	GTCACATGCTATGTAATCAACTTTTTTAAAAATTTAAAATACTTTTTTATTTTTTAATTTTTAAACATAAATGAAATAATTTATTCATTGTTTATGATTACCGAAACATAAAAC	ATCACGTGCTTTTTAAAAAATATAAATTTAATTTCATTTTTTATTTCAATATTTATTAAATAAAAAATTTGAAAAATATATAAAATTTGTAGCAGTATTAGATTTCCGAAAAGAAAAAA	ATCACGTGCTATAAAAATAATTATAATTTAAATTTTTTAATATAAATATATAAATTAAAAATAAAAAGTAAAAAAAGAAATTAAAGAAAAAATAGTTTTTGTTTTCCGAAGATGTAAAA	ATCACGTGTTATATTTACTCTATAAAAATTCAATAAATAAAAAAGTTAGAAGATAAAAATTATATTATACATATTTTTATTTTTATTATAATTTTTGTTTTTGCCTTCCGAAAAGAAAATA	ATCACATGACTAATAATTCTTTTAATTTTAATTTATTTAATAAAATTAAAATAATATATATACTAAATTGTTTATTAAAAATGATTAAACATTGGGTTTTGTGTTCCGAACTTAGAAAA	TTCACGTGAAACTTTTTATATTTTTAATTAAATTTTTATAATATTATAAATTATTATAATATTGATATTTAAAATTAAAAACAAATTTTTAATGGTTTTGTTTTCCGAAATGTTTTTT	ATCACGTGTTAAATAATTAATTTACTTTAAAATTTATTTTTTAATATAAAATATTTATTCTTTTTATTTAAAAATAAAAAACACAAAAAAACAATGTTTATGATTTCCGAACCTAAATAT	GTCACATGATAAAAACATATTTAAAATTTTAAAAAAATTAATTTCTGAAATTTACTTATTTTATTTTTTCAAATATATAATTATAAAAATAAATGTTCATGATTTCCGAACGTATAAAA	ATCACGTGTAATAAATATTATTAAAAAGTTCATTAAAATAAAATAATAATTTAAATTACTATTTTTAAATAATGTTTATTTTTTAATAAAACTATTGTATTTGTTATCCGAACATTAAAAA	ATCACATGACTACCTAACAAATATTTATTTTTTCTTTTTTAATATTTGAAAATACTAAAATATATTTGTTGGTTTTTGAAAAAAGGATTTTTAATGTGTATGCGTTCCGAACTTTAAATA	GTCACGTGCAGCTTTTTAAAAATATTTTAAAACATTTTAAAAAATATACATTTTTTATATTTCTTTTTATATATTAATGTTAAAATTTATTTATGTATTTGTCTTCCGAAAAGTAAAAT	ATCACGTGAACTTATTTTGCATTTAAAAAAAATCAAAAACTATTTGCTATAATATATTTTTTAATTTTTAAAAATAATTTTTAAATTGTTTAGTGTATATGACTTCCGAAAAATATATT	ATCACATGATATATTTTTTTTATTTTTAATTTTTTTAATTATAAAAGTAATTCTTTTTCTTTAAATTAAACAAAAATTAAAATTTGTTTTTTGTTGGTTAAGATTTCCGAAAATAGAAAT	NA	NA	NA	NA	NA	NA	NA	NA	NA	NA	NA	NA	NA	NA	NA	NA
	GCA_000733235.3	ATCACATGACGTAGTAATAAATAATTTTAAAAATATTTTATATTTTAAATAGTTTTCAAATATTTTACAGTTTATTTTTTAAATTTATTTATATGTTTTTGTTTTCCGAAGCAGTCAAA	ATCATGTGACTTATTTAATTAATTATTATTAAATAAAAAAGATTTTCTATTTAAATTTATTAATTAATTTTTTTTCTTAACTAACTATTTTATGTTTTTGTTTTCCGAAAAAGAAAAA	GTCACATGATGATATTTGATTTTATTATATTTTTAAAAAAAGTAAAAAATAAAAAGTAGTTTATTTTTAAAAAATAAAATTTAAAATATTAGTGTATTTGATTTCCGAAAGTTAAAAA	GTCACATGCTATTTAATAAACTTTTTTAAAAACTTAAAATACTTTTTTATTTTTTAATATTTATTTTCAAACATAAATGAAATAATTTATTTATTGTTTATGATTACCGAAACATAAAAC	ATCACGTGATTTTTAAAAAATATAAATTTAATTTCATTTTCTATTTCAATATTAATTAAATAAAAAATTTGAAAAATATATAAAAATTGTAGCAGTATTAGATTTCCGAAAAGAAAAAA	ATCACGTGCTATAAAAATAATTATAATTTTAATTTTTTAATATATATTTATACACTAATAATAAAAAGTAAAAAAGAAATTAAAGAAAAACGAGGTTTTGTTTTCCGAAGATATAAAA	ATCACGTGTCATATTTACAATATAAAAATTAAACAAATAAAAAGTTATAAAATAAAGATTATATTATACATATTTTTATTTTTATTATATAATCTGTGTTTTTGCCTTCCGAAAAGAAAATA	ATCACATGACTAATAATTATTTTAATTTTAATTTATTTAATAAAATTAAAATAATATATATACTAAATTATTTTTAATAAATAATTAATCAATGGGTTTTGTGTTCCGAACTTAGAAAA	NA	ATCACGTGTTAAATAATTAATTTACTTTAAAATTTATTTTTTAATATAAAATATTTATTCTTTTTATTTACTTAAAAAAAACAAAAAAACATTGTTTATGATTTCCGAACCCAAATAT	GTCACATGATAAAAACATATTTAAAATTTTAAAAAAATTAATTTTCAAAATAAATTTATTATATTTTTTTAATTACATAATCACAAAAATAAATGTTCATGATTTCCGAACGTATAAAA	ATCACGTGTAATAAATATTATTAAAAAGTTTATTAAAATAAAATAATAATTTAAATTACTATTTTTAAATAAGTTTTATTTTTTAATAACACTATTGTATTTGTTATCCGAACAATAAAAA	ATCACATGACTATCTAACAAAATATTTATTTTGTTTTTTAAAATTTGAAAATACTAAAATATTTTTGTTGTTTTTGAAAAAAGGAGTTTTAATGTGTATGCGTTCCGAACTTTAAATA	GTCACGTGCAGCTTTTTAAAAATATTTTAAAACATTTTAAAAAATATACATTTTTTTATTATTTTTTTATATATTAATGTTAAAATTTATTTATGTATTTGTCTTCCGAAAAGTAAAAT	ATCACGTGAACTTATTTTGCATTTAAAAAAAAGTAAAAACTATTTGCTAAAATATATTTTTTTAATTTTTAAAAATAATGTTTTAATTATTTAATGTATATGACTTCCGAAAAATATATA	ATCACATGATATATTTTTTATTTTTAATTTTTTTTAATTATAAAAATAATTTTTTTCTTTAAATTAAACAAAAATAAAAAATTGTTTTTTGTTGGTTAAGATTTCCGAAAATAGAAAT	NA	NA	NA	NA	NA	NA	NA	NA	NA	NA	NA	NA	NA	NA	NA	NA
	GCA_000756235.1	NA	NA	NA	GTCACATGCTATTTAATAAACTTTTTTAAAAACTTAAAATACTTTTTTATTTTTTAATATTTATTTTCAAACATAAATGAAATAATTTATTTATTGTTTATGATTACCGAAACATAAAAC	ATCACGTGCTTTTTAAAAAATATAAATTTAATTTCATTTTCTATTTCAATATTTATTAAATAAAAAATTTGAAAAATATATAAAAATTGTAGCAGTATTAGATTTCCGAAAAGAAAAAA	NA	NA	NA	NA	NA	NA	NA	ATCACATGACTATCTAACAAAATATTTATTTTGTTTTTTAATATTTGAAAATACTAAAATATTTTTGTTGTTTTGAAAAAAGGATTTTTAATGTGTATGCGTTCCGAACTTTAAATA	NA	NA	NA	NA	NA	NA	NA	NA	NA	NA	NA	NA	NA	NA	NA	NA	NA	NA	NA
	GCA_000756245.1	NA	NA	NA	NA	NA	NA	NA	ATCACATGACTAATAATTCTTTTAATTTTAATTTATTTAATAAAATTAAAATAATATCTATACTAAATTGTTTATTAAAAATGATTAAACATTGGGTTTTGTGTTCCGAACTTAGAAAA	NA	ATCACGTGTTAAATAATTAATTTACTTTAAAATTTATTTTTTAATATAAAATATTTATTCTTTTTATTTAATTAAAAAAACAAAAAAACATTGTTTATGATTTCCGAACCCAAATAT	GTCACATGATAAAAACATATTTAAAATTTCAAAAAAATTAATTTTCAAAACAAATTTATTATATTTTTTTAAATACATAATCATAAAACTAAATGTTCATGATTTCCGAACGTATAAAA	NA	NA	NA	ATCACGTGAATTTATTTTGCATTTAAAAAAAAGTAAAAACTATTTGCTAAAATATATTTTTTTAATTTTTAAAAATAATGTTTTAATTATTTAATGTATATGACTTCCGAAAAATATATA	NA	NA	NA	NA	NA	NA	NA	NA	NA	NA	NA	NA	NA	NA	NA	NA	NA
	GCA_000766165.2	NA	NA	NA	NA	NA	NA	NA	NA	NA	NA	NA	NA	ATCACATGACTATCTAACAAAATATTTATTTTGTTTTTTAATATTTGAAAATACTAAAATATTTTTGTTGTTTTTGAAAAAAGGATTTTTAATGTGTATGCGTTCCGAACTTTAAATA	NA	NA	NA	NA	NA	NA	NA	NA	NA	NA	NA	NA	NA	NA	NA	NA	NA	NA	NA
	GCA_000766175.2	NA	ATCATGTGACTTATTTAATTAATTATTATTAAATAAAAAAGATTTTCTATTTAAATTTATTAATTAATTGTTTTTCTTAACTAATTATTTTATGTTTTTGTTTTCCGAAAAAGAAAAA	NA	NA	NA	NA	NA	NA	NA	NA	NA	NA	NA	NA	NA	NA	NA	NA	NA	NA	NA	NA	NA	NA	NA	NA	NA	NA	NA	NA	NA	NA
	GCA_000766185.2	NA	NA	GTCACATGATGATATTTGATTTTATTATATTTTTAAAAAAAGTAAAAAATAAAAAGTAGTTTATTTTTAAAAAATAAAATTTAAAATATTAGTGTATTTGATTTCCGAAAGTTAAAAA	NA	NA	NA	NA	NA	NA	NA	NA	NA	ATCACATGACTACCTAACAAAATATTTATTTTTTCTTTTTTAATATTTGAAAATACTAAAATATATTTGTTGGTTTTTAAAAAAAGGATTTTTAATGTGTATGCGTTCCGAACTTTAAATA	NA	NA	NA	NA	NA	NA	NA	NA	NA	NA	NA	NA	NA	NA	NA	NA	NA	NA	NA
	GCA_000766195.2	NA	NA	NA	NA	NA	NA	NA	NA	NA	NA	NA	NA	NA	NA	NA	NA	NA	NA	NA	NA	NA	NA	NA	NA	NA	NA	NA	NA	NA	NA	NA	NA
	GCA_000766245.2	GTCACATGACATAATAATAAATAATTTTAAAAATATAAAATATTTTTAATAGTTTTCAAATGTTTTACAGTTTATTTTTTAAATTTATTTATATGTTTTTGTTTTCCGAAGCCGTCAAA	ATCATGTGACTTATTTAATTAATTATTATTAAATAAAAAAGATTTTCTATTTGAATTTATTAATTAATATTTTTTTTTAACTAATTATTTTATGTTTTTGTTTTCCGAAAAAGAAAAA	GTCACATGATGATATTTGATTTTATTATATTTTTAAAAAAAGTAAAAAATAAAAAGTAGTTTATTTTTAAAAAATAAAATTTAAAATATTAGTGTATTTGATTTCCGAAAGTTAAAAA	GTCACATGCTATTTAATCAACTTTTTTAAAAACTTAAAATACTTTTTTATTTTTTAATTTTTATTTTCAAACATAAATGAAATAATTTATTTATTGTTTATGATTACCGAAACATAAAAC	ATCACGTGCTTTTTAAAAAATATAAATTTAATTTCATTTTTTATTTCAATATTTATTAAATAATAAATTTGAAAAATATATAAAAATTATAGCAGTATTAGATTTCCGAAAAGAAAAAA	ATCACGTGCTATAAAAATAATTATAATTTTAATTTTTTAATATATATTTATACACTAATAATAAAAAGTAAAAAAAGAAATTAAAGAAAAACGAGGTTTTGTTTTCCGAAGATATAAAA	ATCACGTGTCATATTTACAATATAAAAATTAAACAAATAAAAAGTTATAAAATAAAGATTATATTATACATATTTTTATTTTTATTATATAAATTTTGTTTTTGCCTTCCGAAAAGAAAATA	ATCACATGACTAATAATTCTTTTAATTTTAATTTATTTAATAAAATTAAAATAATATATATACCAAATTGTTTATTAAAAATAATTAAACCTTGGGTTTTGTGTTCCGAACTTAGAAAA	TTCACGTGAAAATTTTTATATTTTTAATTAAATTTTTATAATATTATAAATTATTATAATATTGATATTTAAAATTAAAAACAAATTGTTAATGGTTTTGTTTTCCGAAATGTTTTTT	ATCACGTGTTAAATAATTAATTTACTTTAAAATTTATTTTTTAATATAAAATATTTATTCTTTTTATTTACTTAAAAAAAACAAAAAAACATTGTTTATGATTTCCGAACCCAAATAT	GTCACATGATAAAAACATATTTAAAATTTTGAAAAAATTAATTTTCAAAATAAATTTATTATATTTTTTTAAATATATAATCATAAAAAAATTGTTCATGATTTCCGAACGTATAAAA	ATCACGTGTAATAAATATTATTAAAAAGTTTATTAAAATAAAATAATAATTTAAATTACTATTTTTAAATAAGTTTTATTTTTTAATAACACTATTGTATTTGTTATCCGAACAATAAAAA	ATCACATGACTATCTAACAAAATATTTATTTTTTCTTTTTTAATATTTGAAGATACTAAAATATATTTATTGGTTTTTGAAAAAAGGATTTTTAATGTGTATGCGTTCCGAACTTTAAATA	GTCACGTGCAGCTTTTTAAAAATATTTTAAAATATTTTAAAAAATATACATTTTTTTATTATTTTTTTATATATTAATGTTAAAATTTATTTATGTATTTGTCTTCCGAAAAGTAAAAT	ATCACGTGAACTTATTTTGCATTTAAAAAAAAGTAAAAACTATTTGCTAAAATATATTTTTTTAATTTTTAAAAATAATGTTTTAATTATTTAATGTATATGACTTCCGAAAAATATATA	ATCACATGATATATTTTTTTATTTTTAATTTTTTTAATTATAAAAATAATTCTTTTTTTTAAATTAAACAAAAATAAAAAATTGTTTTTTGTTGGTTAAGATTTCCGAAAATAGAAAT	NA	NA	NA	NA	NA	NA	NA	NA	NA	NA	NA	NA	NA	NA	NA	NA
	GCA_000766265.2	GTCACATGACATAATAATAAATAATTTTAAAAATATTTTATATTTTTAATAGTTTTTAAATGTTTTACAGTTTATTTTTTAAATTTATTTATATGTTTTTGTTTTCCGAAGCAGTCAAA	ATCATGTGACTTATTTAATTAATTATTATTAAATAAAAAAGATTTTCTATTTGAATTTATTAATTAATATTTTTTTTTAACTAATTATTTTATGTTTTTGTTTTCCGAAAAAGAAAAA	GTCACATGATAATATTTGATTTTATTATATTTTAAAAAAAAGTAAAAAATAAAAAGTAGCTTATTTTCAAAAAATAAAATCTAAAATATTAGTGTATTTGTTTTCCGAAAGTTAAAAA	GTCACATGCTATTTAATCAACTTTTTTAAAAACTTAAAATACTTTTTTATTTTTTAATTTTTATTTTCAAACATAAATGAAATAATTTATTTATTGTTTATGATTACCGAAACATAAAAC	ATCACGTGCTTTTTAAAAAATATAAATTTAATTTCATTTTCTATTTCAATATTTATTAAATAAAAAATTTGAAAAATATATAAAAATTGTAGCAGTATTAGATTTCCGAAAAGAAAAAA	ATCACGTGCTATAAAAATAATTATAATTTTAATTTTTTAATATATATTTATACACTAATAATAAAAAGTAAAAAAAGAAATTAAAGAAAAACGAGGTTTTGTTTTCCGAAGATATAAAA	ATCACGTGTTATATTTACTATATAAAAATTCAATAAATAAAAAAGTTAGAAGATAAAAATTATATTATACATATTTTTATTTTTATTATAATTTTTGTTTTTGCCTTCCGAAAAGAAAATA	ATCACATGACTAATAATTCTTTTAATTTTAATTTATTTAATAAAATTAAAATAATATATATACCAAATTGTTTATTAAAAATAATTAAACCTTGGGTTTTGTGTTCCGAACTTAGAAAA	TTCACGTGAAACTTTTTATATTTTTAATTAAATTTTTATAATATTATAAATTATTACAATATTGATATTCAAAATTAAAAACAAATTTTTAATGGTTTTGTTTTCCGAAATGTTTTTT	ATCACGTGTTAAATAATTAATTTACTTTAAAATTTATTTTTTAATATAAAATATTTATTTGTTTTTATTTAATTAAAAAAAAACAAAACAACATTGTTTATGATTTCCGAACCCAAATAT	GTCACATGATAAAAACATATTTAAAATTTTGAAAAAATTAATTTTCAAAATAAATTTATTATATTTTTTTAAATATATAATCATAAAAAAATTGTTCATGATTTCCGAACGTATAAAA	ATCACGTGTAATAAATATTATTAAAAAGATTATTAAAATAAAATAATAATTTAAATTACCATTTTTAAATAATGTTTATATTTAATAAAACTATTGTATTTGTTATCCGAACATTAAAAA	ATCACATGACTATCTAACAAAATATTTATTTTTTCTTTTTTAATATTTGAAGATACTAAAATATATTTATTGGTTTTTGAAAAAAGGATTTTTAATGTGTATGCGTTCCGAACTTTAAATA	GTCACGTGCAGCTTTTTGAAAATATTTTAAAACATTTTAAAAATTATACATTTTTTTATTATTTTTTTACATATTAAAGTTAAAATTTATTTATGTATTTGTCTTCCGAAAAGTAAAAT	ATCACGTGAACTTATTTTGCATTTAAAAAAAAATCAAAAACTATTTGCTATAATATATTTTTTAATTTTTAAAAATAATTTTTAAATTGTTTAATGTATATGACTTCCGAAAAATATATT	ATCACATGATATATTTTTTTATTTTTAATTTTTTTAATTATAAAAATAATTCTTTTTTTTAAATTAAACAAAAATAAAAAATTGTTTTTTGTTGGTTAAGATTTCCGAAAATAGAAAT	NA	NA	NA	NA	NA	NA	NA	NA	NA	NA	NA	NA	NA	NA	NA	NA
	GCA_000766275.2	NA	ATCATGTGACTTATTTAATTAATTATTATTAAATAAAAAAGATTTTCTATTTGAATTTATTAATTAATATTTTTTTTTAACTAATTATTTTATGTTTTTGTTTTCCGAAAAAGAAAAA	NA	GTCACATGCTATTTAATCAACTTTTTTAAAAACTTAAAATACTTTTTTATTTTTTAATTTTTATTTTCAAACATAAATGAAATAATTTATTTATTGTTTATGATTACCGAAACATAAAAC	NA	NA	NA	NA	NA	NA	NA	NA	ATCACATGACTATCTAACAAAATATTTATTTTTTCTTTTTTAATATTTGAAGATACTAAAATATATTTATTGGTTTTTGAAAAAAGGATTTTTAATGTGTATGCGTTCCGAACTTTAAATA	GTCACGTGCAGCTTTTTGAAAATATTTTAAAACATTTTAAAAATTATACATTTTTTATTATTTTTTTACATATTAATGTTAAAATTTATTTATGTATTTGTCTTCCGAAAAGTAAAAT	NA	NA	NA	NA	NA	NA	NA	NA	NA	NA	NA	NA	NA	NA	NA	NA	NA	NA
	GCA_000766305.2	GTCACATGACATAATAATAAATAATTTTAAAAATATAAAATATTTTTAATAGTTTTTAAATGTTTTACAGTTTATTTTTTAAATTTATTTATATGTTTTTGTTTTCCGAAGCAGTCAAA	ATCATGTGACTTATTTAATTAATTATTATTAAATAAAAAAGATTTTCTATTTAAATTTATTAATTAATTTTTTTTCTTAACTAACTATTTTATGTTTTTGTTTTCCGAAAAAGAAAAA	NA	GTCACATGCTATTTAATAAACTTTTTTAAAAACTTGAAATACTTTTTTATTTTTTAATATTTATTTTCAAACATAAATGAAATAAGTTATTTATTGTTTATGATTACCGAAACATAAAAC	ATCACGTGCTTTTTAAAAAATATAAATTTAATTTCATTTTCTATTTCAATATTTATTAAATAAAAAATTTGAAAAATATATAAATATTGTAGCAGTATTAGATTTCCGAAAAGAAAAAA	ATCACGTGCTATAAAAATAATTATAATTTAAATTTTTTAATATAAATATATAAATTGAAAATAAAAAGTAAAAAAGAAATTAAAGAAAAAAAAGTTTTTGTTTTCCGAAGATGTAAAA	ATCACGTGTTATATTTACTCTATAAAAATTTAATAAATAAAAAAGTTAGAAGATAAAAATTATATTATACATATTTTTATTTTTATTATAACTTTTGTTTTTGCCTTCCGAAAAGAAAATA	ATCACATGACTAATAATTATTTTAATTTTAATTTATTTAATAAAATTAAAATAATATATATACTAAATTATTTTTAATAAATAATTAATCAATGGGTTTTGTGTTCCGAACTTAGAAAA	TTCACGTGAAAATTTTTATATTTTTAATTAAATTTTTATAATATTATAAATTATTATAATATTGATATTTAAAATTAAAAACAAATTATTAATGGTTTTGTTTTCCGAAATGTTTTTT	ATCACGTGTTAAATAATTAATTTACTTTAAAATTTATTTTTTAATATAAAATATTTATTCTTTTTATTTAAAAATAAAAAACACAAAAAAACAATGTTTATGATTTCCGAACCTAAATAT	GTCACATGATAAAAACATATTTAAAATTTTAAAAAAATTAATTTTCAAAATAAATTTATTATATTTTTTTAAATACATAATCATAAAAATAAATGTTCATGATTTCCGAACGTATAAAA	ATCACGTGTAATAAATATTATTAAAAAGTTCATTAAAATAAAATAATAATTTAAATTACTATTTTTAAATAAGTTTTATTTTTTAATAACACTATTGTATTTGTTATCCGAACAATAAAAA	ATCACATGACTATCTAACAAAATATTTATTTTGTTTTTTAATATTTGAAAATACTAAAATATTTTTGTTGTTTTTGAAAAAAGGATTTTTAATGTGTATGCGTTCCGAACTTTAAATA	GTCACGTGCAGCTTTTTAAAAATATTTTAAAACATTTTAAAAAATATACATTTTTTATATTTCTTTTTATATATTAATGTTACATTTATTTATGTATTTGTCTTCCGAAAAGTAAAAT	ATCACGTGAACTTATTTTGCATTTAAAAAAAAATCAAAAACTATTTGCTATAGTATATTTTTTAATTTTTAAAAATAATTTTTAAATTGTTTAATGTATATGACTTCCGAAAAATATATT	ATCACATGATATATTTTTTATTTTTAATTTTTTTTAATTATAAAAATAATTTTTTTCTTTAAATTAAACAAAAATAAAAAATTGTTTTTTGTTGGTTAAGATTTCCGAAAATAGAAAT	NA	NA	NA	NA	NA	NA	NA	NA	NA	NA	NA	NA	NA	NA	ATCACGTGAACTTATTTTGCATTTAAAAAAAAGTAAAAACTATTTGCTAAAATATATTTTTTTAATTTTTAAAAATAATGTTTTAATTATTTAATGTATATGACTTCCGAAAAATATATA	NA
	GCA_000766315.2	NA	NA	NA	GTCACATGCTATTTAATAAACTTTTTTAAAAACTTAAAATACTTTTTTATTTTTTAATATTTATTTTCAAACATAAATGAAATAAGTTATTTATTGTTTATGATTACCGAAACATAAAAC	NA	NA	NA	NA	NA	NA	NA	ATCACGTGTAATAAATATTATTAAAAAGTTTATTAAAATAAAATAATAATTTAAATTACTATTTTTAAATAAGTTTTATTTTTTAATAACACTATTGTATTTGTTATCCGAACAATAAAAA	ATCACATGACTATCTAACAAAATATTTATTTTGTTTTTTAATATTTGAAAATACTAAAATATTTTTGTTGTTTTTGAAAAAAGGATTTTTAATGTGTATGCGTTCCGAACTTTAAATA	NA	NA	NA	NA	NA	NA	NA	NA	NA	NA	NA	NA	NA	NA	NA	NA	NA	NA	NA
	GCA_000766375.2	GTCACATGACATAATAATAAATAATTTTAAAAATATAAAATATTTTTAATAGTTTTTAAATATTTTACAGTTTATTTTTTAAATTTATTTATATGTTTTTGTTTTCCGAAGCAGTCAAA	ATCATGTGACTTATTTAATTAATTATTATTAAATAAAAAAGATTTTCTATTTAAATTTATTAATTAATTTTTTTTCTTAACTAACTATTTTATGTTTTTGTTTTCCGAAAAAGAAAAA	GTCACATGATGATATTTGATTTTATTATATTTTTAAAAAAAGTAAAAAATAAAAAGTAGTTTATTTTTAAAAAATAAAATTTAAAATATTAGTGTATTTGATTTCCGAAAGTTAAAAA	GTCACATGCTTATAATCAACTTTTTTAAAAATTTAAAATACTTTTTTATTTTTTATTTTTAAACATAAATGAAATAATTTATTTATTGTTTATGATTACCGAAACATAAAAC	ATCACGTGCTTTTTAAAAAATATAAATTTAATTTCATTTTCTATTTCAATATTTATTAAATAAAAAATTTGAAAAATATATAAAAATTGTAGCAGTATTAGATTTCCGAAAAGAAAAAA	ATCACGTGCTATAAAAATAATTATAATTTAAATTTTTTAATATAAATATATAAATTAAAAATAGAAAGTAAAAAAAGAAATTAAAGAAAAAATAGTTTTTGTTTTCCGAAGATGTAAAA	ATCACGTGTTATATTTACTATATAAAAATTCAATAAATAAAAAGTTAGAAGATAAAAATTATATTATACATATTTTTATTTTTATTATAATTTTTGTTTTTGCCTTCCGAAAAGAAAATA	ATCACATGACTAATAATTCTTTTAATTTTAATTAATTTAATAAAATTAAAATAATATATATACTAAATTGTTTATTAAAAATGATTAAACATTGGGTTTTGTGTTCCGAACTTAGAAAA	TTCACGTGAAAATTTTTATATTTTTAATTAAATTTTTATAATATTATAAATTATTATAATATTGATATTTAAAATTAAAAACAAATTATTAATGGTTTTGTTTTCCGAAATGTTTTTT	ATCACGTGTTAAATAATTAATTTACTTTAAAATTTATTTTTTAATATAAAATATTTATTCTTTTTATTTAAAAATAAAAAACACAAAAAAACAATGTTTATGATTTCCGAACCTAAATAT	GTCACATGATAAAAACATATTTAAAATTTTAAAAAAATTAATTTTCAAAATAAATTTATTATATTTTTTTAATTACATAATCATAAAAATAAATGTTCATGATTTCCGAACGTATAAAA	ATCACGTGTAATAAATATTATTAAAAAGTTTATTAAAATAAAATAATAATTTAAATTACTATTTTTAAATAAGTTTTATTTTTTAATAACACTATTGTATTTGTTATCCGAACAATAAAAA	ATCACATGACTACCTAACAAAATATTTATTTTTCTTTTTTAATATTTGAAAATACTAAAATATTTTTGTTGTTTTTTGAAAAAAGGATTTTTAATGTGTATGCGTTCCGAACTTTAAATA	GTCACGTGCAGCTTTTTAAAAATATTTTAAAACATTTTAAAAAATATACATTTTTTTATTATTTTTTTATATATTAATGTTAAAATTTATTTATGTATTTGTCTTCCGAAAAGTAAAAT	ATCACGTGAACTTATTTTGCATTTAAAAAAAAATCAAAAACTATTTGCTATAATATATTTTTTAATTTTTAAAAATAATTTTTAAATTGTTTAATGTATATGACTTCCGAAAAATATATT	ATCACATGATATATTTTTTATTTTTAATTTTTTTTAATTATAAAAATAATTTTTTTCTTTAAATTAAACAAAAATAAAAAATTGTTTTTTGTTGGTTAAGATTTCCGAAAATAGAAAT	NA	NA	NA	NA	NA	NA	NA	NA	NA	NA	NA	NA	NA	NA	NA	NA
	GCA_000766395.2	GTCACATGACATAATAATAAATAATTTTAAAAATATAAAATATTTTTAATAGTTTTTAAATATTTTACAGTTTATTTTTTAAATTTATTTATATGTTTTTGTTTTCCGAAGCAGTCAAA	ATCATGTGACTTATTTATTTAATTATTATTAAGTAAAAAAGATTTTCTATTTAAATTTATTAATTAATTTTTTTTCTTAAATAATTATTTTATGTTTTTGTTTTCCGAAAAAGAAAAA	GTCACATGATGATATTTGATTTTATTATATTTTTAAAAAAAGTAAAAAATAAAAAGTAGTTTATTTTTAAAAAATAAAATTTAAAATATTAGTGTATTTGATTTCCGAAAGTTAAAAA	GTCACATGCTTATAATCAACTTTTTTAAAAATTTAAAATACTTTTTTATTTTTTATTTTTAAACATAAATGAAATAATTTATTTATTGTTTATGATTACCGAAACATAAAAC	ATCACGTGCTTTTTAAAAAATATAAATTTAATTTCATTTTCTATTTCAATATTTATTAAATAAAAAATTTGAAAAATATATAAAAATTGTAGCAGTATTAGATTTCCGAAAAGAAAAAA	ATCACGTGCTATAAAAATAATTATAATTTAAATTTTTTAATATAAATATATAAATTAAAAATAGAAAGTAAAAAAAGAAATTAAAGAAAAAATAGTTTTTGTTTTCCGAAGATGTAAAA	ATCACGTGTTATATTTACTATATAAAAATTCAATAAATAAAAAGTTAGAAGATAAAAATTATATTATACATATTTTTATTTTTATTATAATTTTTGTTTTTGCCTTCCGAAAAGAAAATA	ATCACATGACTAATAATTCTTTTAATTTTAATTAATTTAATAAAATTAAAATAATATATATACTAAATTGTTTATTAAAAATGATTAAACATTGGGTTTTGTGTTCCGAACTTAGAAAA	TTCACGTGAAAATTTTTATATTTTTAATTAAATTTTTATAATATTATAAATTATTATAATATTGATATTTAAAATTAAAAACAAATTATTAATGGTTTTGTTTTCCGAAATGTTTTTT	ATCACGTGTTAAATAATTAATTTACTTTAAAATTTATTTTTTAATATAAAATATTTATTCTTTTTATTTAAAAATAAAAAACACAAAAAAACAATGTTTATGATTTCCGAACCTAAATAT	GTCACATGATAAAAACATATTTAAAATTTTAAAAAAATTAATTTTCAAAATAAATTTATTATATTTTTTTAATTACATAATCATAAAAATAAATGTTCATGATTTCCGAACGTATAAAA	ATCACGTGTAATAAATATTATTAAAAAGTTTATTAAAATAAAATAATAATTTAAATTACTATTTTTAAATAAGTTTTATTTTTTAATAACACTATTGTATTTGTTATCCGAACAATAAAAA	ATCACATGACTACCTAACAAAATATTTATTTTTCTTTTTTAATATTTGAAAATACTAAAATATTTTTGTTGTTTTTTGAAAAAAGGATTTTTAATGTGTATGCGTTCCGAACTTTAAATA	GTCACGTGCAGCTTTTTAAAAATATTTTAAAACATTTTAAAAAATATACATTTTTTTATTATTTTTTTATATATTAATGTTAAAATTTATTTATGTATTTGTCTTCCGAAAAGTAAAAT	ATCACGTGAACTTATTTTGCATTTAAAAAAAAGTAAAAACTATTTGCTAAAATATATTTTTTTAATTTTTAAAAATAATGTTTTAATTATTTAATGTATATGACTTCCGAAAAATATATA	ATCACATGATATATTTTTTATTTTTAATTTTTTTTAATTATAAAAATAATTTTTTTCTTTAAATTAAACAAAAATAAAAAATTGTTTTTTGTTGGTTAAGATTTCCGAAAATAGAAAT	NA	NA	NA	NA	NA	NA	NA	NA	NA	NA	NA	NA	NA	NA	NA	NA
	GCA_000766415.2	GTCACATGACATAATAATAAATAATTTTAAAAATATTTTATATTTTTAATAGTTTTTAAATGTTTTACAGTTTATTTTTTAAATTTATTTATATGTTTTTGTTTTCCGAAGCAGTCAAA	ATCATGTGACTTATTTAATTAATTATTATTAAATAAAAAAGATTTTCTATTTAAATTTATTAATTAATTTTTTTTCTTAACTAACTATTTTATGTTTTTGTTTTCCGAAAAAGAAAAA	GTCACATGATGATATTTGATTTTATTATATTTTTAAAAAAAGTAAAAAATAAAAAGTAGTTTATTTTTAAAAAATAAAATTTAAAATATTAGTGTATTTGATTTCCGAAAGTTAAAAA	GTCACATGCTATGTAATCAACTTTTTTAAAAATTTAAAATACTTTTTTATTTTTTAATTTTTATTTTCAAACATAAATGAAATAATTTATTCATTGTTTATGATTACCGAAACATAAAAC	ATCACGTGCTTTTTAAAAAATATAAATTTAATTTCATTTTCTATTTCAATATTTATTAAATAAAAAATTTGAAAAATATATAAAAATTGTAGCAGTATTAGATTTCCGAAAAGAAAAAA	ATCACGTGCTATAAAAATAATTATAATTTAAATTTTTTAATATAAATATATAAATTAAAAATAGAAAGTAAAAAAAGAAATTAAAGAAAAAATAGTTTTTGTTTTCCGAAGATGTAAAA	ATCACGTGTCATATTTACAATATAAAAATTAAACAAATAAAAAGTTATAAAATAAAGATTATATTATACATATTTTTATTTTTATTATATAAATTTTGTTTTTGCCTTCCGAAAAGAAAATA	ATCACATGACTAATAATTCTTTTAATTTTAATTTATTTAATAAAATTAAAATAATATATATACTAAATTGTTTATTAAAAATGATTAAACATTGGGTTTTGTGTTCCGAACTTAGAAAA	TTCACGTGAAACTTTTTATATTTTTAATTAAATTTTTATAATATTATAAATTATTATAATATTGATATTTAAAATTAAAAACAAATTTTTAATGGTTTTGTTTTCCGAAATGTTTTTT	ATCACGTGTTAAATAATTAATTTACTTTAAAATTTATTTTTTAATATAAAATATTTATTCTTTTTATTTAAAAATAAAAAACACAAAAAAACAATGTTTATGATTTCCGAACCTAAATAT	GTCACATGATAAAAACATATTTAAAATTTTAAAAAAATTAATTTTCAAAATAAATTTATTATATTTTTTTAAATACATAATCATAAAAATAAATGTTCATGATTTCCGAACGTATAAAA	ATCACGTGTAATAAATATTATTAAAAAGTTTATTAAAATAAAATAATAATTTAAATTACTATTTTTAAATAAGTTTTATTTTTTAATAATACTATTGTATTTGTTATCCGAACAATAAAAA	ATCACATGACTACCTAACAAAATATTTATTTTTCTTTTTTAATATTTGAAAATACTAAAATATTTTTGTTGTTTTTTGAAAAAAGGATTTTTAATGTGTATGCGTTCCGAACTTTAAATA	GTCACGTGCAGCTTTTTAAAAATATTTTAAAACATTTTAAAAAATATACATTTTTTTATTATTTTTTTATATATTAATGTTAAAATTTATTTATGTATTTGTCTTCCGAAAAGTAAAAT	ATCACGTGAACTTATTTTGCATTTAAAAAAAAGTAAAAACTATTTGCTAAAATATATTTTTTTAATTTTTAAAAATAATGTTTTAATTATTTAATGTATATGACTTCCGAAAAATATATA	ATCACATGATATATTTTTTATTTTTAATTTTTTTTAATTATAAAAATAATTTTTTTCTTTAAATTAAACAAAAATAAAAAATTGTTTTTTGTTGGTTAAGATTTCCGAAAATAGAAAT	NA	NA	NA	NA	NA	NA	NA	NA	NA	NA	NA	NA	NA	NA	NA	NA
	GCA_000766435.2	GTCACATGACATAATAATAAATAATTTTAAAAATATAAAATATTTTTAATAGTTTTTAAATATTTTACAGTTTATTTTTTAAATTTATTTATATGTTTTTGTTTTCCGAAGCAGTCAAA	ATCATGTGACTTATTTATTTAATTATTATTAAGTAAAAAAGATTTTCTATTTAAATTTATTAATTAATTTTTTTTCTTAAATAATTATTTTATGTTTTTGTTTTCCGAAAAAGAAAAA	GTCACATGATGATATTTGATTTTATTATATTTTTAAAAAAAGTAAAAAATAAAAAGTAGTTTATTTTTAAAAAATAAAATTTAAAATATTAGTGTATTTGATTTCCGAAAGTTAAAAA	GTCACATGCTTATAATCAACTTTTTTAAAAATTTAAAATACTTTTTTATTTTTTATTTTTAAACATAAATGAAATAATTTATTTATTGTTTATGATTACCGAAACATAAAAC	ATCACGTGCTTTTTAAAAAATATAAATTTAATTTCATTTTCTATTTCAATATTTATTAAATAAAAAATTTGAAAAATATATAAAAATTGTAGCAGTATTAGATTTCCGAAAAGAAAAAA	ATCACGTGCTATAAAAATAATTATAATTTAAATTTTTTAATATAAATATATAAATTAAAAATAGAAAGTAAAAAAAGAAATTAAAGAAAAAATAGTTTTTGTTTTCCGAAGATGTAAAA	ATCACGTGTTATATTTACTATATAAAAATTCAATAAATAAAAAGTTAGAAGATAAAAATTATATTATACATATTTTTATTTTTATTATAATTTTTGTTTTTGCCTTCCGAAAAGAAAATA	ATCACATGACTAATAATTCTTTTAATTTTAATTAATTTAATAAAATTAAAATAATATATATACTAAATTGTTTATTAAAAATGATTAAACATTGGGTTTTGTGTTCCGAACTTAGAAAA	TTCACGTGAAAATTTTTATATTTTTAATTAAATTTTTATAATATTATAAATTATTATAATATTGATATTTAAAATTAAAAACAAATTATTAATGGTTTTGTTTTCCGAAATGTTTTTT	ATCACGTGTTAAATAATTAATTTACTTTAAAATTTATTTTTTAATATAAAATATTTATTCTTTTTATTTAAAAATAAAAAACACAAAAAAACAATGTTTATGATTTCCGAACCTAAATAT	GTCACATGATAAAAACATATTTAAAATTTTAAAAAAATTAATTTTCAAAATAAATTTATTATATTTTTTTAATTACATAATCATAAAAATAAATGTTCATGATTTCCGAACGTATAAAA	ATCACGTGTAATAAATATTATTAAAAAGTTTATTAAAATAAAATAATAATTTAAATTACTATTTTTAAATAAGTTTTATTTTTTAATAACACTATTGTATTTGTTATCCGAACAATAAAAA	ATCACATGACTACCTAACAAAATATTTATTTTTCTTTTTTAATATTTGAAAATACTAAAATATTTTTGTTGTTTTTTGAAAAAAGGATTTTTAATGTGTATGCGTTCCGAACTTTAAATA	GTCACGTGCAGCTTTTTAAAAATATTTTAAAACATTTTAAAAAATATACATTTTTTTATTATTTTTTTATATATTAATGTTAAAATTTATTTATGTATTTGTCTTCCGAAAAGTAAAAT	ATCACGTGAACTTATTTTGCATTTAAAAAAAAGTAAAAACTATTTGCTAAAATATATTTTTTTAATTTTTAAAAATAATGTTTTAATTATTTAATGTATATGACTTCCGAAAAATATATA	ATCACATGATATATTTTTTATTTTTAATTTTTTTTAATTATAAAAATAATTTTTTTCTTTAAATTAAACAAAAATAAAAAATTGTTTTTTGTTGGTTAAGATTTCCGAAAATAGAAAT	NA	NA	NA	NA	NA	NA	NA	NA	NA	NA	NA	NA	NA	NA	NA	NA
	GCA_000766455.2	GTCACATGACATAATAATAAATAATTTTAAAAATATAAAATATTTTTAATAGTTTTTAAATATTTTACAGTTTATTTTTTAAATTTATTTATATGTTTTTGTTTTCCGAAGCAGTCAAA	ATCATGTGACTTATTTAATTAATTATTATTAAATAAAAAAGATTTTCTATTTAAATTTATTAATTAATTTTTTTTCTTAACTAACTATTTTATGTTTTTGTTTTCCGAAAAAGAAAAA	GTCACATGATGATATTTGATTTTATTATATTTTTAAAAAAAGTAAAAAATAAAAAGTAGTTTATTTTTAAAAAATAAAATTTAAAATATTAGTGTATTTGATTTCCGAAAGTTAAAAA	GTCACATGCTTATAATCAACTTTTTTAAAAATTTAAAATACTTTTTTATTTTTTATTTTTAAACATAAATGAAATAATTTATTTATTGTTTATGATTACCGAAACATAAAAC	ATCACGTGCTTTTTAAAAAATATAAATTTAATTTCATTTTCTATTTCAATATTTATTAAATAAAAAATTTGAAAAATATATAAAAATTGTAGCAGTATTAGATTTCCGAAAAGAAAAAA	ATCACGTGCTATAAAAATAATTATAATTTAAATTTTTTAATATAAATATATAAATTAAAAATAGAAAGTAAAAAAAGAAATTAAAGAAAAAATAGTTTTTGTTTTCCGAAGATGTAAAA	ATCACGTGTTATATTTACTATATAAAAATTCAATAAATAAAAAGTTAGAAGATAAAAATTATATTATACATATTTTTATTTTTATTATAATTTTTGTTTTTGCCTTCCGAAAAGAAAATA	ATCACATGACTAATAATTCTTTTAATTTTAATTAATTTAATAAAATTAAAATAATATATATACTAAATTGTTTATTAAAAATGATTAAACATTGGGTTTTGTGTTCCGAACTTAGAAAA	TTCACGTGAAACTTTTTATATTTTTAATTAAATTTTTATAATATTATAAATTATTATAATATTGATATTTAAAATTAAAAACAAATTTTTAATGGTTTTGTTTTCCGAAATGTTTTTT	ATCACGTGTTAAATAATTAATTTACTTTAAAATTTATTTTTTAATATAAAATATTTATTCTTTTTATTTAATTAAAAAAAACAAAAAAACACTGTTTATGATTTCCGAACCTAAATAT	GTCACATGATAAAAACATATTTAAAATTTTAAAAAAATTAATTTTCAAAATAAATTTATTATATTTTTTTAATTACATAATCATAAAAATAAATGTTCATGATTTCCGAACGTATAAAA	ATCACGTGTAATAAATATTATTAAAAAGTTTATTAAAATAAAATAATAATTTAAATTACTATTTTTAAATAAGTTTTATTTTTTAATAACACTATTGTATTTGTTATCCGAACAATAAAAA	ATCACATGACTACCTAACAAAATATTTATTTTTCTTTTTTAATATTTGAAAATACTAAAATATTTTTGTTGTTTTTTGAAAAAAGGATTTTTAATGTGTATGCGTTCCGAACTTTAAATA	GTCACGTGCAGCTTTTTAAAAATATTTTAAAACATTTTAAAAAATATACATTTTTTTATTATTTTTTTATATATTAATGTTAAAATTTATTTATGTATTTGTCTTCCGAAAAGTAAAAT	ATCACGTGAACTTATTTTGCATTTAAAAAAAAATCAAAAACTATTTGCTATAATATATTTTTTAATTTTTAAAAATAATTTTTAAATTGTTTAATGTATATGACTTCCGAAAAATATATT	ATCACATGATATATTTTTTATTTTTAATTTTTTTTAATTATAAAAATAATTTTTTTCTTTAAATTAAACAAAAATAAAAAATTGTTTTTTGTTGGTTAAGATTTCCGAAAATAGAAAT	NA	NA	NA	NA	NA	NA	NA	NA	NA	NA	NA	NA	NA	NA	NA	NA
	GCA_000766475.2	GTCACATGACATAATAATAAATAATTTTAAAAATATAAAATATTTTTAATAGTTTTTAAATATTTTACAGTTTATTTTTTAAATTTATTTATATGTTTTTGTTTTCCGAAGCAGTCAAA	ATCATGTGACTTATTTATTTAATTATTATTAAGTAAAAAAGATTTTCTATTTAAATTTATTAATTAATTTTTTTTCTTAAATAATTATTTTATGTTTTTGTTTTCCGAAAAAGAAAAA	GTCACATGATGATATTTGATTTTATTATATTTTTAAAAAAAGTAAAAAATAAAAAGTAGTTTATTTTTAAAAAATAAAATTTAAAATATTAGTGTATTTGATTTCCGAAAGTTAAAAA	GTCACATGCTTATAATCAACTTTTTTAAAAATTTAAAATACTTTTTTATTTTTTATTTTTAAACATAAATGAAATAATTTATTTATTGTTTATGATTACCGAAACATAAAAC	ATCACGTGCTTTTTAAAAAATATAAATTTAATTTCATTTTCTATTTCAATATTTATTAAATAAAAAATTTGAAAAATATATAAAAATTGTAGCAGTATTAGATTTCCGAAAAGAAAAAA	ATCACGTGCTATAAAAATAATTATAATTTAAATTTTTTAATATAAATATATAAATTAAAAATAGAAAGTAAAAAAAGAAATTAAAGAAAAAATAGTTTTTGTTTTCCGAAGATGTAAAA	ATCACGTGTTATATTTACTATATAAAAATTCAATAAATAAAAAGTTAGAAGATAAAAATTATATTATACATATTTTTATTTTTATTATAATTTTTGTTTTTGCCTTCCGAAAAGAAAATA	ATCACATGACTAATAATTCTTTTAATTTTAATTAATTTAATAAAATTAAAATAATATATATACTAAATTGTTTATTAAAAATGATTAAACATTGGGTTTTGTGTTCCGAACTTAGAAAA	TTCACGTGAAAATTTTTATATTTTTAATTAAATTTTTATAATATTATAAATTATTATAATATTGATATTTAAAATTAAAAACAAATTATTAATGGTTTTGTTTTCCGAAATGTTTTTT	ATCACGTGTTAAATAATTAATTTACTTTAAAATTTATTTTTTAATATAAAATATTTATTCTTTTTATTTAAAAATAAAAAACACAAAAAAACAATGTTTATGATTTCCGAACCTAAATAT	GTCACATGATAAAAACATATTTAAAATTTTAAAAAAATTAATTTTCAAAATAAATTTATTATATTTTTTTAAATACATAATCATAAAAATAAATGTTCATGATTTCCGAACGTATAAAA	ATCACGTGTAATAAATATTATTAAAAAGTTTATTAAAATAAAATAATAATTTAAATTACTATTTTTAAATAAGTTTTATTTTTTAATAATACTATTGTATTTGTTATCCGAACAATAAAAA	ATCACATGACTACCTAACAAAATATTTATTTTTCTTTTTTAATATTTGAAAATACTAAAATATTTTTGTTGTTTTTTGAAAAAAGGATTTTTAATGTGTATGCGTTCCGAACTTTAAATA	GTCACGTGCAGCTTTTTAAAAATATTTTAAAACATTTTAAAAAATATACATTTTTTTATTATTTTTTTATATATTAATGTTAAAATTTATTTATGTATTTGTCTTCCGAAAAGTAAAAT	ATCACGTGAACTTATTTTGCATTTAAAAAAAAGTAAAAACTATTTGCTAAAATATATTTTTTTAATTTTTAAAAATAATGTTTTAATTATTTAATGTATATGACTTCCGAAAAATATATA	ATCACATGATATATTTTTTATTTTTAATTTTTTTTAATTATAAAAATAATTTTTTTCTTTAAATTAAACAAAAATAAAAAATTGTTTTTTGTTGGTTAAGATTTCCGAAAATAGAAAT	NA	NA	NA	NA	NA	NA	NA	NA	NA	NA	NA	NA	NA	NA	NA	NA
	GCA_000766495.2	GTCACATGACATAATAATAAATAATTTTAAAAATATAAAATATTTTTAATAGTTTTTAAATATTTTACAGTTTATTTTTTAAATTTATTTATATGTTTTTGTTTTCCGAAGCAGTCAAA	ATCATGTGACTTATTTAATTAATTATTATTAAATAAAAAAGATTTTCTATTTGAATTTATTAATTAATATTTTTTTTTAACTAATTATTTTATGTTTTTGTTTTCCGAAAAAGAAAAA	GTCACATGATGATATTTGATTTTATTATATTTTTAAAAAAAGTAAAAAATAAAAAGTAGTTTATTTTTAAAAAATAAAATTTAAAATATTAGTGTATTTGATTTCCGAAAGTTAAAAA	GTCACATGCTTATAATCAACTTTTTTAAAAATTTAAAATACTTTTTTATTTTTTATTTTTAAACATAAATGAAATAATTTATTTATTGTTTATGATTACCGAAACATAAAAC	ATCACGTGCTTTTTAAAAAATATAAATTTAATTTCATTTTCTATTTCAATATTTATTAAATAAAAAATTTGAAAAATATATAAAAATTGTAGCAGTATTAGATTTCCGAAAAGAAAAAA	ATCACGTGCTATAAAAATAATTATAATTTTAATTTTTTAATATATATTTATACACTAATAATAAAAAGTAAAAAAAGAAATTAAAGAAAAACGAGGTTTTGTTTTCCGAAGATATAAAA	ATCACGTGTTATATTTACTATATAAAAATTCAATAAATAAAAAGTTAGAAGATAAAAATTATATTATACATATTTTTATTTTTATTATAATTTTTGTTTTTGCCTTCCGAAAAGAAAATA	ATCACATGACTAATAATTCTTTTAATTTTAATTTATTTAATAAAATTAAAATAATATCTATACTAAATTGTTTATTAAAAATGATTAAACATTGGGTTTTGTGTTCCGAACTTAGAAAA	TTCACGTGAAAATTTTTATATTTTTAATTAAATTTTTATAATATTATAAATTATTATAATATTGATATTTAAAATTAAAAACAAATTATTAATGGTTTTGTTTTCCGAAATGTTTTTT	ATCACGTGTTAAATAATTAATTTACTTTAAAATTTATTTTTTAATATAAAATATTTATTCTTTTTATTTAAAAATAAAAAACACAAAAAAACAATGTTTATGATTTCCGAACCTAAATAT	GTCACATGATAAAAACATATTTAAAATTTTAAAAAAATTAATTTTCAAAATAAATTTATTATATTTTTTTAATTACATAATCATAAAAATAAATGTTCATGATTTCCGAACGTATAAAA	ATCACGTGTAATAAATATTATTAAAAAGTTCATTAAAATAAAATAATAATTTAAATTACTATTTTTAAATAATGTTTATTTTTTAATAAAACTATTGTATTTGTTATCCGAACATTAAAAA	ATCACATGACTACCTAACAAAATATTTATTTTTCTTTTTTAATATTTGAAAATACTAAAATATTTTTGTTGTTTTTTGAAAAAAGGATTTTTAATGTGTATGCGTTCCGAACTTTAAATA	GTCACGTGCAGCTTTTTAAAAATATTTTAAAACATTTTAAAAAATATACATTTTTTTATTATTTTTTTATATATTAATGTTAAAATTTATTTATGTATTTGTCTTCCGAAAAGTAAAAT	ATCACGTGAACTTATTTTGCATTTAAAAAAAAATCAAAAACTATTTGCTATAATATATTTTTTAATTTTTAAAAATAATTTTTAAATTGTTTAATGTATATGACTTCCGAAAAATATATT	ATCACATGATATATTTTTTATTTTTAATTTTTTTTAATTATAAAAATAATTTTTTTCTTTAAATTAAACAAAAATAAAAAATTGTTTTTTGTTGGTTAAGATTTCCGAAAATAGAAAT	NA	NA	NA	NA	NA	NA	NA	NA	NA	NA	NA	NA	NA	NA	NA	NA
	GCA_000766515.2	GTCACATGACATAATAATAAATAATTTTAAAAATATAAAATATTTTTAATAGTTTTTAAATATTTTACAGTTTATTTTTTAAATTTATTTATATGTTTTTGTTTTCCGAAGCAGTCAAA	ATCATGTGACTTATTTATTTAATTATTATTAAGTAAAAAAGATTTTCTATTTAAATTTATTAATTAATTTTTTTTCTTAAATAATTATTTTATGTTTTTGTTTTCCGAAAAAGAAAAA	GTCACATGATGATATTTGATTTTATTATATTTTTAAAAAAAGTAAAAAATAAAAAGTAGTTTATTTTTAAAAAATAAAATTTAAAATATTAGTGTATTTGATTTCCGAAAGTTAAAAA	GTCACATGCTTATAATCAACTTTTTTAAAAATTTAAAATACTTTTTTATTTTTTATTTTTAAACATAAATGAAATAATTTATTTATTGTTTATGATTACCGAAACATAAAAC	ATCACGTGCTTTTTAAAAAATATAAATTTAATTTCATTTTCTATTTCAATATTTATTAAATAAAAAATTTGAAAAATATATAAAAATTGTAGCAGTATTAGATTTCCGAAAAGAAAAAA	ATCACGTGCTATAAAAATAATTATAATTTAAATTTTTTAATATAAATATATAAATTAAAAATAGAAAGTAAAAAAAGAAATTAAAGAAAAAATAGTTTTTGTTTTCCGAAGATGTAAAA	ATCACGTGTTATATTTACTATATAAAAATTCAATAAATAAAAAGTTAGAAGATAAAAATTATATTATACATATTTTTATTTTTATTATAATTTTTGTTTTTGCCTTCCGAAAAGAAAATA	ATCACATGACTAATAATTCTTTTAATTTTAATTAATTTAATAAAATTAAAATAATATATATACTAAATTGTTTATTAAAAATGATTAAACATTGGGTTTTGTGTTCCGAACTTAGAAAA	TTCACGTGAAACTTTTTATATTTTTAATTAAATTTTTATAATATTATAAATTATTATAATATTGATATTTAAAATTAAAAACAAATTTTTAATGGTTTTGTTTTCCGAAATGTTTTTT	ATCACGTGTTAAATAATTAATTTACTTTAAAATTTATTTTTTAATATAAAATATTTATTCTTTTTATTTAATTAAAAAAAACAAAAAAACACTGTTTATGATTTCCGAACCTAAATAT	GTCACATGATAAAAACATATTTAAAATTTTAAAAAAATTAATTTTCAAAATAAATTTATTATATTTTTTTAATTACATAATCATAAAAATAAATGTTCATGATTTCCGAACGTATAAAA	ATCACGTGTAATAAATATTATTAAAAAGTTTATTAAAATAAAATAATAATTTAAATTACTATTTTTAAATAAGTTTTATTTTTTAATAACACTATTGTATTTGTTATCCGAACAATAAAAA	ATCACATGACTACCTAACAAAATATTTATTTTTCTTTTTTAATATTTGAAAATACTAAAATATTTTTGTTGTTTTTTGAAAAAAGGATTTTTAATGTGTATGCGTTCCGAACTTTAAATA	GTCACGTGCAGCTTTTTAAAAATATTTTAAAACATTTTAAAAAATATACATTTTTTTATTATTTTTTTATATATTAATGTTAAAATTTATTTATGTATTTGTCTTCCGAAAAGTAAAAT	ATCACGTGAACTTATTTTGCATTTAAAAAAAAGTAAAAACTATTTGCTAAAATATATTTTTTTAATTTTTAAAAATAATGTTTTAATTATTTAATGTATATGACTTCCGAAAAATATATA	ATCACATGATATATTTTTTATTTTTAATTTTTTTTAATTATAAAAATAATTTTTTTCTTTAAATTAAACAAAAATAAAAAATTGTTTTTTGTTGGTTAAGATTTCCGAAAATAGAAAT	NA	NA	NA	NA	NA	NA	NA	NA	NA	NA	NA	NA	NA	NA	NA	NA
	GCA_000766535.2	GTCACATGACATAATAATAAATAATTTTAAAAATATAAAATATTTTTAATAGTTTTTAAATATTTTACAGTTTATTTTTTAAATTTATTTATATGTTTTTGTTTTCCGAAGCAGTCAAA	ATCATGTGACTTATTTATTTAATTATTATTAAGTAAAAAAGATTTTCTATTTAAATTTATTAATTAATTTTTTTTCTTAAATAATTATTTTATGTTTTTGTTTTCCGAAAAAGAAAAA	GTCACATGATGATATTTGATTTTATTATATTTTTAAAAAAAGTAAAAAATAAAAAGTAGTTTATTTTTAAAAAATAAAATTTAAAATATTAGTGTATTTGATTTCCGAAAGTTAAAAA	GTCACATGCTTATAATCAACTTTTTTAAAAATTTAAAATACTTTTTTATTTTTTATTTTTAAACATAAATGAAATAATTTATTTATTGTTTATGATTACCGAAACATAAAAC	ATCACGTGCTTTTTAAAAAATATAAATTTAATTTCATTTTCTATTTCAATATTTATTAAATAAAAAATTTGAAAAATATATAAAAATTGTAGCAGTATTAGATTTCCGAAAAGAAAAAA	ATCACGTGCTATAAAAATAATTATAATTTAAATTTTTTAATATAAATATATAAATTAAAAATAGAAAGTAAAAAAAGAAATTAAAGAAAAAATAGTTTTTGTTTTCCGAAGATGTAAAA	ATCACGTGTTATATTTACTATATAAAAATTCAATAAATAAAAAGTTAGAAGATAAAAATTATATTATACATATTTTTATTTTTATTATAATTTTTGTTTTTGCCTTCCGAAAAGAAAATA	ATCACATGACTAATAATTCTTTTAATTTTAATTAATTTAATAAAATTAAAATAATATATATACTAAATTGTTTATTAAAAATGATTAAACATTGGGTTTTGTGTTCCGAACTTAGAAAA	TTCACGTGAAAATTTTTATATTTTTAATTAAATTTTTATAATATTATAAATTATTATAATATTGATATTTAAAATTAAAAACAAATTATTAATGGTTTTGTTTTCCGAAATGTTTTTT	ATCACGTGTTAAATAATTAATTTACTTTAAAATTTATTTTTTAATATAAAATATTTATTCTTTTTATTTAAAAATAAAAAACACAAAAAAACAATGTTTATGATTTCCGAACCTAAATAT	GTCACATGATAAAAACATATTTAAAATTTTAAAAAAATTAATTTTCAAAATAAATTTATTATATTTTTTTAATTACATAATCATAAAAATAAATGTTCATGATTTCCGAACGTATAAAA	ATCACGTGTAATAAATATTATTAAAAAGTTTATTAAAATAAAATAATAATTTAAATTACTATTTTTAAATAAGTTTTATTTTTTAATAACACTATTGTATTTGTTATCCGAACAATAAAAA	ATCACATGACTACCTAACAAAATATTTATTTTTCTTTTTTAATATTTGAAAATACTAAAATATTTTTGTTGTTTTTTGAAAAAAGGATTTTTAATGTGTATGCGTTCCGAACTTTAAATA	GTCACGTGCAGCTTTTTAAAAATATTTTAAAACATTTTAAAAAATATACATTTTTTTATTATTTTTTTATATATTAATGTTAAAATTTATTTATGTATTTGTCTTCCGAAAAGTAAAAT	ATCACGTGAACTTATTTTGCATTTAAAAAAAAGTAAAAACTATTTGCTAAAATATATTTTTTTAATTTTTAAAAATAATGTTTTAATTATTTAATGTATATGACTTCCGAAAAATATATA	ATCACATGATATATTTTTTATTTTTAATTTTTTTTAATTATAAAAATAATTTTTTTCTTTAAATTAAACAAAAATAAAAAATTGTTTTTTGTTGGTTAAGATTTCCGAAAATAGAAAT	NA	NA	NA	NA	NA	NA	NA	NA	NA	NA	NA	NA	NA	NA	NA	NA
	GCA_000766555.2	GTCACATGACATAATAATAAATAATTTTAAAAATATAAAATATTTTTAATAGTTTTTAAATATTTTACAGTTTATTTTTTAAATTTATTTATATGTTTTTGTTTTCCGAAGCAGTCAAA	ATCATGTGACTTATTTATTTAATTATTATTAAGTAAAAAAGATTTTCTATTTAAATTTATTAATTAATTTTTTTTCTTAAATAATTATTTTATGTTTTTGTTTTCCGAAAAAGAAAAA	GTCACATGATGATATTTGATTTTATTATATTTTTAAAAAAAGTAAAAAATAAAAAGTAGTTTATTTTTAAAAAATAAAATTTAAAATATTAGTGTATTTGATTTCCGAAAGTTAAAAA	GTCACATGCTTATAATCAACTTTTTTAAAAATTTAAAATACTTTTTTATTTTTTATTTTTAAACATAAATGAAATAATTTATTTATTGTTTATGATTACCGAAACATAAAAC	ATCACGTGCTTTTTAAAAAATATAAATTTAATTTCATTTTCTATTTCAATATTTATTAAATAAAAAATTTGAAAAATATATAAAAATTGTAGCAGTATTAGATTTCCGAAAAGAAAAAA	ATCACGTGCTATAAAAATAATTATAATTTAAATTTTTTAATATAAATATATAAATTAAAAATAGAAAGTAAAAAAAGAAATTAAAGAAAAAATAGTTTTTGTTTTCCGAAGATGTAAAA	ATCACGTGTTATATTTACTCTATAAAAATTCAATAAATAAAAAAGTTAGAAGATAAAAATTATATTATACATATTTTTATTTTTATTATAATTTTTGTTTTTGCCTTCCGAAAAGAAAATA	ATCACATGACTAATAATTCTTTTAATTTTAATTAATTTAATAAAATTAAAATAATATATATACTAAATTGTTTATTAAAAATGATTAAACATTGGGTTTTGTGTTCCGAACTTAGAAAA	TTCACGTGAAAATTTTTATATTTTTAATTAAATTTTTATAATATTATAAATTATTATAATATTGATATTTAAAATTAAAAACAAATTATTAATGGTTTTGTTTTCCGAAATGTTTTTT	ATCACGTGTTAAATAATTAATTTACTTTAAAATTTATTTTTTAATATAAAATATTTATTCTTTTTATTTAAAAATAAAAAACACAAAAAAACAATGTTTATGATTTCCGAACCTAAATAT	GTCACATGATAAAAACATATTTAAAATTTTAAAAAAATTAATTTTCAAAATAAATTTATTATATTTTTTTAATTACATAATCATAAAAATAAATGTTCATGATTTCCGAACGTATAAAA	ATCACGTGTAATAAATATTATTAAAAAGTTCATTAAAATAAAATAATAATTTAAATTACTATTTTTAAATAATGTTTATTTTTTAATAAAACTATTGTATTTGTTATCCGAACATTAAAAA	ATCACATGACTACCTAACAAAATATTTATTTTTCTTTTTTAATATTTGAAAATACTAAAATATTTTTGTTGTTTTTTGAAAAAAGGATTTTTAATGTGTATGCGTTCCGAACTTTAAATA	GTCACGTGCAGCTTTTTAAAAATATTTTAAAACATTTTAAAAAATATACATTTTTTTATTATTTTTTTATATATTAATGTTAAAATTTATTTATGTATTTGTCTTCCGAAAAGTAAAAT	ATCACGTGAACTTATTTTGCATTTAAAAAAAAGTAAAAACTATTTGCTAAAATATATTTTTTTAATTTTTAAAAATAATGTTTTAATTATTTAATGTATATGACTTCCGAAAAATATATA	ATCACATGATATATTTTTTATTTTTAATTTTTTTTAATTATAAAAATAATTTTTTTCTTTCAATTAAACAAAAATAAAAAATTGTTTTTTGTTGGTTAAGATTTCCGAAAATAGAAAT	NA	NA	NA	NA	NA	NA	NA	NA	NA	NA	NA	NA	NA	NA	NA	NA
	GCA_000766575.2	GTCACATGACATAATAATAAATAATTTTAAAAATATAAAATATTTTTAATAGTTTTTAAATATTTTACAGTTTATTTTTTAAATTTATTTATATGTTTTTGTTTTCCGAAGCAGTCAAA	ATCATGTGACTTATTTATTTAATTATTATTAAGTAAAAAAGATTTTCTATTTAAATTTATTAATTAATTTTTTTTCTTAAATAATTATTTTATGTTTTTGTTTTCCGAAAAAGAAAAA	GTCACATGATGATATTTGATTTTATTATATTTTTAAAAAAAGTAAAAAATAAAAAGTAGTTTATTTTTAAAAAATAAAATTTAAAATATTAGTGTATTTGATTTCCGAAAGTTAAAAA	GTCACATGCTTATAATCAACTTTTTTAAAAATTTAAAATACTTTTTTATTTTTTATTTTTAAACATAAATGAAATAATTTATTTATTGTTTATGATTACCGAAACATAAAAC	ATCACGTGCTTTTTAAAAAATATAAATTTAATTTCATTTTCTATTTCAATATTTATTAAATAAAAAATTTGAAAAATATATAAAAATTGTAGCAGTATTAGATTTCCGAAAAGAAAAAA	ATCACGTGCTATAAAAATAATTATAATTTAAATTTTTTAATATAAATATATAAATTAAAAATAGAAAGTAAAAAAAGAAATTAAAGAAAAAATAGTTTTTGTTTTCCGAAGATGTAAAA	ATCACGTGTTATATTTACTATATAAAAATTCAATAAATAAAAAGTTAGAAGATAAAAATTATATTATACATATTTTTATTTTTATTATAATTTTTGTTTTTGCCTTCCGAAAAGAAAATA	ATCACATGACTAATAATTCTTTTAATTTTAATTAATTTAATAAAATTAAAATAATATATATACTAAATTGTTTATTAAAAATGATTAAACATTGGGTTTTGTGTTCCGAACTTAGAAAA	TTCACGTGAAAATTTTTATATTTTTAATTAAATTTTTATAATATTATAAATTATTATAATATTGATATTTAAAATTAAAAACAAATTATTAATGGTTTTGTTTTCCGAAATGTTTTTT	ATCACGTGTTAAATAATTAATTTACTTTAAAATTTATTTTTTAATATAAAATATTTATTCTTTTTATTTAAAAATAAAAAACACAAAAAAACAATGTTTATGATTTCCGAACCTAAATAT	GTCACATGATAAAAACATATTTAAAATTTTAAAAAAATTAATTTTCAAAATAAATTTATTATATTTTTTTAATTACATAATCATAAAAATAAATGTTCATGATTTCCGAACGTATAAAA	ATCACGTGTAATAAATATTATTAAAAAGTTTATTAAAATAAAATAATAATTTAAATTACTATTTTTAAATAAGTTTTATTTTTTAATAACACTATTGTATTTGTTATCCGAACAATAAAAA	ATCACATGACTACCTAACAAAATATTTATTTTTCTTTTTTAATATTTGAAAATACTAAAATATTTTTGTTGTTTTTTGAAAAAAGGATTTTTAATGTGTATGCGTTCCGAACTTTAAATA	GTCACGTGCAGCTTTTTAAAAATATTTTAAAACATTTTAAAAAATATACATTTTTTTATTATTTTTTTATATATTAATGTTAAAATTTATTTATGTATTTGTCTTCCGAAAAGTAAAAT	ATCACGTGAACTTATTTTGCATTTAAAAAAAAGTAAAAACTATTTGCTAAAATATATTTTTTTAATTTTTAAAAATAATGTTTTAATTATTTAATGTATATGACTTCCGAAAAATATATA	ATCACATGATATATTTTTTATTTTTAATTTTTTTTAATTATAAAAATAATTTTTTTCTTTAAATTAAACAAAAATAAAAAATTGTTTTTTGTTGGTTAAGATTTCCGAAAATAGAAAT	NA	NA	NA	NA	NA	NA	NA	NA	NA	NA	NA	NA	NA	NA	NA	NA
	GCA_000766595.2	GTCACATGACATAATAATAAATAATTTTAAAAATATAAAATATTTTTAATAGTTTTTAAATATTTTACAGTTTATTTTTTAAATTTATTTATATGTTTTTGTTTTCCGAAGCAGTCAAA	ATCATGTGACTTATTTAATTAATTATTATTAAATAAAAAAGATTTTCTATTTAAATTTATTAATTAATTTTTTTTCTTAACTAACTATTTTATGTTTTTGTTTTCCGAAAAAGAAAAA	GTCACATGATGATATTTGATTTTATTATATTTTTAAAAAAAGTAAAAAATAAAAAGTAGTTTATTTTTAAAAAATAAAATTTAAAATATTAGTGTATTTGATTTCCGAAAGTTAAAAA	GTCACATGCTTATAATCAACTTTTTTAAAAATTTAAAATACTTTTTTATTTTTTATTTTTAAACATAAATGAAATAATTTATTTATTGTTTATGATTACCGAAACATAAAAC	ATCACGTGCTTTTTAAAAAATATAAATTTAATTTCATTTTCTATTTCAATATTTATTAAATAAAAAATTTGAAAAATATATAAAAATTGTAGCAGTATTAGATTTCCGAAAAGAAAAAA	ATCACGTGCTATAAAAATAATTATAATTTAAATTTTTTAATATAAATATATAAATTAAAAATAGAAAGTAAAAAAAGAAATTAAAGAAAAAATAGTTTTTGTTTTCCGAAGATGTAAAA	ATCACGTGTTATATTTACTATATAAAAATTCAATAAATAAAAAGTTAGAAGATAAAAATTATATTATACATATTTTTATTTTTATTATAATTTTTGTTTTTGCCTTCCGAAAAGAAAATA	ATCACATGACTAATAATTCTTTTAATTTTAATTAATTTAATAAAATTAAAATAATATATATACTAAATTGTTTATTAAAAATGATTAAACATTGGGTTTTGTGTTCCGAACTTAGAAAA	TTCACGTGAAAATTTTTATATTTTTAATTAAATTTTTATAATATTATAAATTATTATAATATTGATATTTAAAATTAAAAACAAATTATTAATGGTTTTGTTTTCCGAAATGTTTTTT	ATCACGTGTTAAATAATTAATTTACTTTAAAATTTATTTTTTAATATAAAATATTTATTCTTTTTATTTAAAAATAAAAAACACAAAAAAACAATGTTTATGATTTCCGAACCTAAATAT	GTCACATGATAAAAACATATTTAAAATTTTAAAAAAATTAATTTTCAAAATAAATTTATTATATTTTTTTAATTACATAATCATAAAAATAAATGTTCATGATTTCCGAACGTATAAAA	ATCACGTGTAATAAATATTATTAAAAAGTTTATTAAAATAAAATAATAATTTAAATTACTATTTTTAAATAAGTTTTATTTTTTAATAACACTATTGTATTTGTTATCCGAACAATAAAAA	ATCACATGACTACCTAACAAAATATTTATTTTTCTTTTTTAATATTTGAAAATACTAAAATATTTTTGTTGTTTTTTGAAAAAAGGATTTTTAATGTGTATGCGTTCCGAACTTTAAATA	GTCACGTGCAGCTTTTTAAAAATATTTTAAAACATTTTAAAAAATATACATTTTTTTATTATTTTTTTATATATTAATGTTAAAATTTATTTATGTATTTGTCTTCCGAAAAGTAAAAT	ATCACGTGAACTTATTTTGCATTTAAAAAAAAGTAAAAACTATTTGCTAAAATATATTTTTTTAATTTTTAAAAATAATGTTTTAATTATTTAATGTATATGACTTCCGAAAAATATATA	ATCACATGATATATTTTTTATTTTTAATTTTTTTTAATTATAAAAATAATTTTTTTCTTTAAATTAAACAAAAATAAAAAATTGTTTTTTGTTGGTTAAGATTTCCGAAAATAGAAAT	NA	NA	NA	NA	NA	NA	NA	NA	NA	NA	NA	NA	NA	NA	NA	NA
	GCA_000766615.2	NA	NA	NA	NA	ATCACGTGCTTTTTAAAAAATATAAATTTAATTTCATTTTCTATTTCAATATTTATTAAATAAAAAATTTGAAAAATATATAAAAATTGTAGCAGTATTAGATTTCCGAAAAGAAAAAA	NA	ATCACGTGTCATATTTACAATATAAAAATTAAACAAATAAAAAGTTATAAAATAAAGATTATATTATACATATTTTTATTTTTATTATATAAATTTTGTTTTTGCCTTCCGAAAAGAAAATA	NA	NA	NA	GTCACATGATAAAAACATATTTAAAATTTTAAAAAAATTAATTTTCAAAATAAATTTATTATATTTTTTTAATTACATAATCATAAAAATAAATGTTCATGATTTCCGAACGTATAAAA	NA	ATCACATGACTATCTAACAAAATATTTATTTTGTTTTTTAATATTTGAAAATACTAAAATATTTTTGTTGTTTTGAAAAAAGGATTTTTAATGTGTATGCGTTCCGAACTTTAAATA	NA	NA	NA	NA	NA	NA	NA	NA	NA	NA	NA	NA	NA	NA	NA	NA	NA	NA	NA
	GCA_000766635.2	ATCACATGACGTAGTAATTAATAATTTTAAAAATATTTTATATTTTAAATAGTTTTCAAATATTTTACAGTTTATTTTTTAAATTTATTTATATGTTTTTGTTTTCCGAAGCAGTCAAA	ATCATGTGACTTATTTAATTAATTATTATTAAATAAAAAAGATTTTCTATTTAAATTTATTAATTAATTTTTTTTCTTAACTAACTATTTTATGTTTTTGTTTTCCGAAAAAGAAAAA	GTCACATGATGATATTTGATTTTATTATATTTTTAAAAAAAGTAAAAAATAAAAAGTAGTTTATTTTTAAAAAATAAAATTTAAAATATTAGTGTATTTGATTTCCGAAAGTTAAAAA	GTCACATGCTATTTAATAAACTTTTTTAAAAACTTGAAATACTTTTTTATTTTTTAATATTTATTTTCAAACATAAATGAAATAATTTATTTATTGTTTATGATTACCGAAACATAAAAC	ATCACGTGCTTTTTAAAAAATATAAATTTAATTTCATTTTCTATTTCAATATTTATTAAATAAAAAATTTGAAAAATATATAAAAATTGTAGCAGTATTAGATTTCCGAAAAGAAAAAA	ATCACGTGCTATAAAAATAATTATAATTTTAATTTTTTAATATATATTTATACACTAATAATAAAAAGTAAAAAAAGAAATTAAAGAAAAATGAGGTTTTGTTTTCCGAAGATATAAAA	ATCACGTGTCATATTTACAATATAAAAATTAAACAAATAAAAAGTTATAAAATAAAGATTATATTATACATATTTTTATTTTTATTATATAAATTTTGTTTTTGCCTTCCGAAAAGAAAATA	ATCACATGACTAATAATTATTTTAATTTTAATTTATTTAATAAAATTAAAATAATATATATACTAAATTATTTTTAATAAATAATTAATCAAAGGGTTTTGTGTTCCGAACTTAGAAAA	TTCACGTGAAAATTTTTATATTTTTAATTAAATTTTTATAATATTATAAATTATTATAATATTGATATTTAAAATTAAAAACAAATTATTAATGGTTTTGTTTTCCGAAATGTTTTTT	ATCACGTGTTAAATAATTAATTTACTTTAAAATTTATTTTTTAATATAAAAAATTTATTCTTTTTATTTAATTAAAAAAAACAAAAAAACATTGTTTATGATTTCCGAACCCAAATAT	GTCACATGATAAAAACATATTTAAAATTTTAAAAAAATTAATTTTCAAAATAAATTTATTATATTTTTTTAAATACATAATCATAAAAATAAATGTTCATGATTTCCGAACGTATAAAA	ATCACGTGTAATAAATATTATTAAAAAGTTTATTAAAATAAAATAATAATTTAAATTACTATTTTTAAATAAGTTTTATTTTTTAATAACACTATTGTATTTGTTATCCGAACAATAAAAA	ATCACATGACTATCTAACAAAATATTTATTTTGTTTTTTAATATTTGAAAATACTAAAATATTTTTGTTGTTTTGAAAAAAGGATTTTTAATGTGTATGCGTTCCGAACTTTAAATA	GTCACGTGCAGCTTTTTAAAAATATTTTAAAACATTTTAAAAAATATACATTTTTTTATTATTTTTTTATATATTAATGTTAAAATTTATTTATGTATTTGTCTTCCGAAAAGTAAAAT	ATCACGTGAACTTATTTTGCATTTAAAAAAAAGTAAAAACTATTTGCTAAAATATATTTTTTTAATTTTTAAAAATAATGTTTTAATTATTTAATGTATATGACTTCCGAAAAATATATA	ATCACATGATATATTTTTTATTTTTAATTTTTTTTAATTATAAAAATAATTTTTTTTAATTATAAAAATAATTTTTTTCTTTAAATTAAACAAAAATAAAAAATTGTTTTTTGTTGGTTAAGATTTCCGAAAATAGAAAT	NA	NA	NA	NA	NA	NA	NA	NA	NA	NA	NA	NA	NA	NA	NA	NA
	GCA_000767965.1	NA	NA	GTCACATGATAAAATTTGATTTTTTTATATTTTTAAAAAAAGTAAAAAATAAAAAGTAGTTTATTTTCAGAAAATAAAATGTAAAATATTAGTGTATTTGTTTTCCGAAAGTTAAAAA	GTCACATGCTATTTAATCAACTTTTTTAAAAATTTAAAATACTTTTTTATTTTTTAGTTTTTATTTTCAAACATAAATGAAATAATTTATTCATTGTTTATGATTACCGAAACATAAAAC	NA	NA	NA	ATCACATGACTAATAATTCTTTTAATTTTAATTTATTTAATAAAATTAAAATAATATATATACTAAATTGTTTATTAAAAATGATTAAACATTGGGTTTTGTGTTCCGAACTTAGAAAA	NA	NA	NA	NA	ATCACATGACTACCTAACAAATATTTATTTTTTCTTTTTTAATATTTGAAAATACTAAAATATATTTGTTGGTTTTTGAAAAAAGGATTTTTAATGTGTATGCGTTCCGAACTTTAAATA	GTCACGTGCAGCTTTTTGAAAATATTTTAAAACATTTTAAAAATTATACCTTTTTTTTATTATTTTTTTACATATTAATGTTAAAATTTATTTATGTATTTGTCTTCCGAAAAGTAAAAT	NA	NA	NA	NA	NA	NA	NA	NA	NA	NA	NA	NA	NA	NA	NA	NA	NA	NA
	GCA_000768095.1	NA	NA	NA	NA	NA	NA	NA	NA	NA	NA	NA	NA	NA	NA	NA	NA	NA	NA	NA	NA	NA	NA	NA	NA	NA	NA	NA	NA	NA	NA	NA	NA
	GCA_000773925.1	GTCACATGACATAATAATAAATAATTTTAAAAATATAAAATATTTTTAATAGTTTTTAAATATTTTACAGTTTATTTTTTAAATTTATTTATATGTTTTTGTTTTCCGAAGCAGTCAAA	ATCATGTGACTTATTTATTTAATTATTATTAAGTAAAAAAGATTTTCTATTTAAATTTATTAATTAATTTTTTTTCTTAAATAATTATTTTATGTTTTTGTTTTCCGAAAAAGAAAAA	GTCACATGATGATATTTGATTTTATTATATTTTTAAAAAAAGTAAAAAATAAAAAGTAGTTTATTTTTAAAAAATAAAATTTAAAATATTAGTGTATTTGATTTCCGAAAGTTAAAAA	GTCACATGCTTATAATCAACTTTTTTAAAAATTTAAAATACTTTTTTATTTTTTATTTTTAAACATAAATGAAATAATTTATTTATTGTTTATGATTACCGAAACATAAAAC	ATCACGTGCTTTTTAAAAAATATAAATTTAATTTCATTTTCTATTTCAATATTTATTAAATAAAAAATTTGAAAAATATATAAAAATTGTAGCAGTATTAGATTTCCGAAAAGAAAAAA	ATCACGTGCTATAAAAATAATTATAATTTAAATTTTTTAATATAAATATATAAATTAAAAATAGAAAGTAAAAAAAGAAATTAAAGAAAAAATAGTTTTTGTTTTCCGAAGATGTAAAA	ATCACGTGTTATATTTACTATATAAAAATTCAATAAATAAAAAGTTAGAAGATAAAAATTATATTATACATATTTTTATTTTTATTATAATTTTTGTTTTTGCCTTCCGAAAAGAAAATA	ATCACATGACTAATAATTCTTTTAATTTTAATTAATTTAATAAAATTAAAATAATATATATACTAAATTGTTTATTAAAAATGATTAAACATTGGGTTTTGTGTTCCGAACTTAGAAAA	TTCACGTGAAAATTTTTATATTTTTAATTAAATTTTTATAATATTATAAATTATTATAATATTGATATTTAAAATTAAAAACAAATTATTAATGGTTTTGTTTTCCGAAATGTTTTTT	ATCACGTGTTAAATAATTAATTTACTTTAAAATTTATTTTTTAATATAAAATATTTATTCTTTTTATTTAAAAATAAAAAACACAAAAAAACAATGTTTATGATTTCCGAACCTAAATAT	GTCACATGATAAAAACATATTTAAAATTTTAAAAAAATTAATTTTCAAAATAAATTTATTATATTTTTTTAAATACATAATCATAAAAATAAATGTTCATGATTTCCGAACGTATAAAA	ATCACGTGTAATAAATATTATTAAAAAGTTTATTAAAATAAAATAATAATTTAAATTACTATTTTTAAATAAGTTTTATTTTTTAATAATACTATTGTATTTGTTATCCGAACAATAAAAA	ATCACATGACTACCTAACAAAATATTTATTTTTCTTTTTTAATATTTGAAAATACTAAAATATTTTTGTTGTTTTTTGAAAAAAGGATTTTTAATGTGTATGCGTTCCGAACTTTAAATA	GTCACGTGCAGCTTTTTAAAAATATTTTAAAACATTTTAAAAAATATACATTTTTTTATTATTTTTTTATATATTAATGTTAAAATTTATTTATGTATTTGTCTTCCGAAAAGTAAAAT	ATCACGTGAACTTATTTTGCATTTAAAAAAAAGTAAAAACTATTTGCTAAAATATATTTTTTTAATTTTTAAAAATAATGTTTTAATTATTTAATGTATATGACTTCCGAAAAATATATA	ATCACATGATATATTTTTTATTTTTAATTTTTTTTAATTATAAAAATAATTTTTTTCTTTAAATTAAACAAAAATAAAAAATTGTTTTTTGTTGGTTAAGATTTCCGAAAATAGAAAT	NA	NA	NA	NA	NA	NA	NA	NA	NA	NA	NA	NA	NA	NA	NA	NA
	GCA_000775555.1	GTCACATGACATAATAATAAATAATTTTAAAAATATAAAATATTTTTAATAGTTTTTAAATATTTTACAGTTTATTTTTTAAATTTATTTATATGTTTTTGTTTTCCGAAGCAGTCAAA	ATCATGTGACTTATTTAATTAATTATTATTAAATAAAAAAGATTTTCTATTTGAATTTATTAATTAATATTTTTTTTTAACTAATTATTTTATGTTTTTGTTTTCCGAAAAAGAAAAA	GTCACATGATGATATTTGATTTTATTATATTTTTAAAAAAAGTAAAAAATAAAAAGTAGTTTATTTTTAAAAAATAAAATTTAAAATATTAGTGTATTTGATTTCCGAAAGTTAAAAA	GTCACATGCTTATAATCAACTTTTTTAAAAATTTAAAATACTTTTTTATTTTTTATTTTTAAACATAAATGAAATAATTTATTTATTGTTTATGATTACCGAAACATAAAAC	ATCACGTGCTTTTTAAAAAATATAAATTTAATTTCATTTTCTATTTCAATATTTATTAAATAAAAAATTTGAAAAATATATAAAAATTGTAGCAGTATTAGATTTCCGAAAAGAAAAAA	ATCACGTGCTATAAAAATAATTATAATTTTAATTTTTTAATATATATTTATACACTAATAATAAAAAGTAAAAAAAGAAATTAAAGAAAAACGAGGTTTTGTTTTCCGAAGATATAAAA	ATCACGTGTTATATTTACTATATAAAAATTCAATAAATAAAAAGTTAGAAGATAAAAATTATATTATACATATTTTTATTTTTATTATAATTTTTGTTTTTGCCTTCCGAAAAGAAAATA	ATCACATGACTAATAATTCTTTTAATTTTAATTTATTTAATAAAATTAAAATAATATCTATACTAAATTGTTTATTAAAAATGATTAAACATTGGGTTTTGTGTTCCGAACTTAGAAAA	TTCACGTGAAAATTTTTATATTTTTAATTAAATTTTTATAATATTATAAATTATTATAATATTGATATTTAAAATTAAAAACAAATTATTAATGGTTTTGTTTTCCGAAATGTTTTTT	ATCACGTGTTAAATAATTAATTTACTTTAAAATTTATTTTTTAATATAAAATATTTATTCTTTTTATTTAAAAATAAAAAACACAAAAAAACAATGTTTATGATTTCCGAACCTAAATAT	GTCACATGATAAAAACATATTTAAAATTTTAAAAAAATTAATTTTCAAAATAAATTTATTATATTTTTTTAATTACATAATCATAAAAATAAATGTTCATGATTTCCGAACGTATAAAA	ATCACGTGTAATAAATATTATTAAAAAGTTCATTAAAATAAAATAATAATTTAAATTACTATTTTTAAATAATGTTTATTTTTTAATAAAACTATTGTATTTGTTATCCGAACATTAAAAA	ATCACATGACTACCTAACAAAATATTTATTTTTCTTTTTTAATATTTGAAAATACTAAAATATTTTTGTTGTTTTTTGAAAAAAGGATTTTTAATGTGTATGCGTTCCGAACTTTAAATA	GTCACGTGCAGCTTTTTAAAAATATTTTAAAACATTTTAAAAAATATACATTTTTTTATTATTTTTTTATATATTAATGTTAAAATTTATTTATGTATTTGTCTTCCGAAAAGTAAAAT	ATCACGTGAACTTATTTTGCATTTAAAAAAAAATCAAAAACTATTTGCTATAATATATTTTTTAATTTTTAAAAATAATTTTTAAATTGTTTAATGTATATGACTTCCGAAAAATATATT	ATCACATGATATATTTTTTATTTTTAATTTTTTTTAATTATAAAAATAATTTTTTTCTTTAAATTAAACAAAAATAAAAAATTGTTTTTTGTTGGTTAAGATTTCCGAAAATAGAAAT	NA	NA	NA	NA	NA	NA	NA	NA	NA	NA	NA	NA	NA	NA	NA	NA
	GCA_000971825.1	ATCACATGACGTAGTAATTAATAATTTTAAAAATATTTTATATTTTAAATAGTTTTCAAATATTTTACAGTTTATTTTTTAAATTTATTTATATGTTTTTGTTTTCCGAAGCAGTCAAA	ATCATGTGACTTATTTAATTAATTATTATTAAATAAAAAAGATTTTCTATTTAAATTTATTAATTAATTTTTTTTCTTAACTAACTATTTTATGTTTTTGTTTTCCGAAAAAGAAAAA	GTCACATGATGATATTTGATTTTATTATATTTTTAAAAAAAGTAAAAATAAAAAGTAGTTTATTTTTAAAAAATAAAATTTAAAATATTAGTGTATTTGATTTCCGAAAGTTAAAAA	GTCACATGCTTATAATCAATTTTTTTAAAAATTTAAAATACTTTTTTATTTTTTAATTTTAATTTTTAAACATAAATGAAATAATTTATTTATTGTTTATGATTACCGAAACATAAAAC	ATCACGTGCTTTTTAAAAAATATAAATTTAATTTCATTTTCTATTTCAATATTTATTAAATAAAAAATTTGAAAAATATATAAAAATTATAGCAGTATTAGATTTCCGAAAAGAAAAAA	ATCACGTGCTATAAAAATAATTATAATTTTAATTTTTTAATATATATTTATACACTAATAATAAAAAGTAAAAAAGAAATTAAAGAAAAACGAGGTTTTGTTTTCCGAAGATATAAAA	ATCACGTGTCATATTTACAATATAAAAATTAAACAAATAAAAAGTTATAAAATAAAGATTATATTATACATATTTTTATTTTTATTATATAAATTTTGTTTTTGCCTTCCGAAAAGAAAATA	ATCACATGACTAATAATTATTTTAATTTTAATTTATTTAATAAAATTAAAATAATATATATACTAAATTATTTTTAATAAATAATTAATCAATGGGTTTTGTGTTCCGAACTTAGAAAA	TTCACGTGAAAATTTTTATATTTTTAATTAAATTTTTATAATATTATAAATTATTATAATATTGATATTTAAAATTAAAAACAAATTGTTAATGGTTTTGTTTTCCGAAATGTTTTTT	ATCACGTGTTAAATAATTAATTTACTTTAAAATTTATTTTTTAATATAAAATATTTATTCTTTTTATTTAATTAAAAAAAACAAAAAAACATTGTTTATGATTTCCGAACCCAAATAT	GTCACATGATAAAAACATATTTAAAATTTTAAAAAAATTAATTTTCAAAATAAATTTATTATATTTTTTTAATTACATAATCATAAAAATAAATGTTCATGATTTCCGAACGTATAAAA	ATCACGTGTAATAAATATTATTAAAAAGTTTATTAAAATAAAATAATAATTTAAATTACTATTTTTAAATAAGTTTTATTTTTTAATAACACTATTGTATTTGTTATCCGAACAATAAAAA	ATCACATGACTATCTAACAAAATATTTATTTTGTTTTTTAATATTTGAAAATACTAAAATATTTTTGTTGTTTTTGAAAAAAGGATTTTTAATGTGTATGCGTTCCGAACTTTAAATA	GTCACGTGCAGCTTTTTAAAAATATTTTAAAACATTTTAAAAAATATACATTTTTTTATTATTTTTTTATATATTAATGTTAAAATTTATTTATGTATTTGTCTTCCGAAAAGTAAAAT	ATCACGTGAATTTATTTTGCATTTAAAAAAAAGTAAAAACTATTTGCTAAAATATATTTTTTTAATTTTTAAAAATAATGTTTTAATTATTTAATGTATATGACTTCCGAAAAATATATA	ATCACATGATATATTTTTTATTTTAATTTTTTTAATTATAAAATAATTTTTTCTTTAAATTAAACAAAAATAAAAAATTGTTTTTTGTTGGTTAAGATTTCCGAAAATAGAAAT	NA	NA	NA	NA	NA	NA	NA	NA	NA	NA	NA	NA	NA	NA	NA	NA
	GCA_000975585.2	GTCACATGACATAATAATAAATAATTTTAAAAATATAAAATATTTTTAATAGTTTTCAAATGTTTTACAGTTTATTTTTCAAATTTATTTATATGTTTTTGTTTTCCGAAGCCGTCAAA	ATCATGTGACTTATTTAATTAATTATTATTAAATAAAAAATCTTTTTTATTTGAATTTATTAATTAATATTTTTTTTTAACTAATTATTTTATGTTTTTGTTTTCCGAAAAAGAAAAA	GTCACATGATAAAATTTGATTTTATTATATTTTTAAAAAAAGTAAAATATAAAAAGTAGTTTATTTTCAAAAAATAAAATGTAAAATATTAGTGTATTTGTTTTCCGAAAGTTAAAAA	GTCACATGCTATTTAATCAACTTTTTTAAAAACTTAAAATACTTTTTTATTTTTTAATTTTTATTTTCAAACATAAATGAAATAATTTATTTATTGTTTATGATTACCGAAACATAAAAC	ATCACGTGCTTTTTAAAAAATATAAATTTAATTTCATTTTTTATTTCAATATTTATTGAATGATAAATTTGAAAAATATATAAAAATTGTAGCAGTATTAGATTTCCGAAAAGAAAAAA	ATCACGTGCTATAAAAATAATTATAATTTTAATTTTTTAATATATATTTATACACTAATAATAAAAAGTAAAAAAAGAAATTAAAGAAAAACGAGGTTTTGTTTTCCGAAGATATAAAA	ATCACGTGTTATATTTACTATATAAAAATTCAATAAATAAAAAAGTTAGAAGATAAAAATTATATTATACATATTTTTATTTTTATTATAATTTTTGTTTTTGCCTTCCGAAAAGAAAATA	ATCACATGACTAATAATTCTTTTAATTTTAATTTATTTAATAAAATTAAAATAATATATATACCAAATTGTTTATTAAAAATAATTAAACCTTGGGTTTTGTGTTCCGAACTTAGAAAA	TTCACGTGAAACTTTTTATATTTTTAATTAAATTTTTATAATATTATAAATTATTACAATATTGATATTCAAAATTAAAAACAAATTTTTAATGGTTTTGTTTTCCGAAATGTTTTTT	ATCACGTGTTAAATAATTAATTAACTTTAAAATTTATTTTTTAATATAAAATATTTATTTGTTTTTTTTTAATTAAAAAAAAACAAAACAACATTGTTTATGATTTCCGAACCCAAATAT	GTCACATGATAAAAACATATTTAAAATTTTGAAAAAATTAATTTTCAAAATAAATTTATTATATTTTTTTAAATATAAAATCATAAAAACAATTGTTCATGATTTCCGAACGTATAAAA	ATCACGTGTAATAAATATTATTAAAAAGTTTATTAAAATAAAATAATAATTTAAATTACCATTTTTAAATAATGTTTATTTTTTAATAAAACTATTGTATTTGTTATCCGAACATTAAAAA	ATCACATGACTATCTAACAAAATATTTATTTTTTCTTTTATAATATTTGAAGATACTAAAATATATTTGTTGGTTTTTGAAAAAAGGATTTTTAATGTGTATGCGTTCCGAACTTTAAATA	GTCACGTGCAGCTTTTTGAAAATATTTTAAAACATTTTAAAAATTATACATTTTTTATTATTTTTTTACATATTAATGTTAAAATTTATTTATGTATTTGTCTTCCGAAAAGTAAAAT	ATCACGTGAACTTATTTTGCATTTAAAAAAAATCAAAAACTATTTGCTATAATATTTTTTTAATTTTTAAAATTAATTTTTTAATTATTTAATGTATATGACTTCCGAAAAATATATT	ATCACATGATATATTTTTTTATTTTTAATTTTTTTAATTATAAAAATAATTCTTTTTTTTAAATTAAACAAAAATAAAAAATTGTTTTTTGTTGGTTAAGATTTCCGAAAATAGAAAT	NA	NA	NA	NA	NA	NA	NA	NA	NA	NA	NA	NA	NA	NA	NA	NA
	GCA_000975615.2	ATCACATGACGTAGTAATTAATAATTTTAAAAATATTTTATATTTTAAATAGTTTTCAAATATTTTACAGTTTATTTTTTAAATTTATTTATATGTTTTTGTTTTCCGAAGCAGTCAAA	ATCATGTGACTTATTTAATTAATTATTATTAAATAAAAAAGATTTTCTATTTAAATTTATTAATTAATTTTTTTTCTTAACTAACTATTTTATGTTTTTGTTTTCCGAAAAAGAAAAA	GTCACATGATGATATTTGATTTTATTATATTTTTAAAAAAAGTAAAAAATAAAAAGTAGTTTATTTTTAAAAAATAAAATTTAAAATATTAGTGTATTTGATTTCCGAAAGTTAAAAA	GTCACATGCTATTTAATAAACTTTTTTAAAAACTTAAAATACTTTTTTATTTTTTAATATTTATTTTCAAACATAAATGAAATAATTTATTTATTGTTTATGATTACCGAAACATAAAAC	ATCACGTGCTTTTTAAAAAATATAAATTTAATTTCATTTTCTATTTCAATATTTATTAAATAAAAAATTTGAAAAATATATAAAAATTGTAGCAGTATTAGATTTCCGAAAAGAAAAAA	ATCACGTGCTATAAAAATAATTATAATTTTAATTTTTTAATATATATTTATACACTAATAATAAAAAGTAAAAAAAGAAATTAAAGAAAAATGAGGTTTTGTTTTCCGAAGATATAAAA	ATCACGTGTCATATTTACAATATAAAAATTAAACAAATAAAAAGTTATAAAATAAAGATTATATTATACATATTTTTATTTTTATTATATAAATTTTGTTTTTGCCTTCCGAAAAGAAAATA	ATCACATGACTAATAATTATTTTAATTTTAATTTATTTAATAAAATTAAAATAATATATATACTAAATTATTTTTAATAAATAATTAATCAATGGGTTTTGTGTTCCGAACTTAGAAAA	TTCACGTGAAAATTTTTATATTTTTAATTAAATTTTTATAATATTATAAATTATTATAATATTGATATTTAAAATTAAAAACAAATTATTAATGGTTTTGTTTTCCGAAATGTTTTTT	ATCACGTGTTAAATAATTAATTTACTTTAAAATTTATTTTTTTAATATAAAATATTTATTCTTTTTATTTAATTAAAAAAAACAAAAAACCATTGTTTATGATTTCCGAACCCAAATAT	GTCACATGATAAAAACATATTTAAAATTTTAAAAAAATTAATTTTCAAAATAAATTTATTATATTTTTTTAATTACATAATCATAAAAATAAATGTTCATGATTTCCGAACGTATAAAA	ATCACGTGTAATAAATATTATTAAAAAGTTTATTAAAATAAAATAATAATTTAAATTACTATTTTTAAATAAGTTTTATTTTTTAATAACACTATTGTATTTGTTATCCGAACAATAAAAA	ATCACATGACTATCTAACAAAATATTTATTTTGTTTTTTAATATTTGAAAATACTAAAATATTTTTGTTGTTTTTGAAAAAAGGATTTTTAATGTGTATGCGTTCCGAACTTTAAATA	GTCACGTGTAGCTTTTTGAAAATATTTTAAAACATTTTAAAAAATATACATTTTTTTATTATTTTTTTATATATTAATGTTAAAATTTATTTATGTATTTGTCTTCCGAAAAGTAAAAT	ATCACGTGAACTTATTTTGCATTTAAAAAAAAGTAAAAACTATTTGCTAAAATATATTTTTTTAATTTTTAAAAATAATGTTTTAATTATTTAATGTATATGACTTCCGAAAAATATATA	ATCACATGATATATTTTTTATTTTTAATTTTTTTTAATTATAAAAATAATTTTTTTCTTTAAATTAAACAAAAATAAAAAATTGTTTTTTGTTGGTTAAGATTTCCGAAAATAGAAAT	NA	NA	NA	NA	NA	NA	NA	NA	NA	NA	NA	NA	NA	NA	NA	NA
	GCA_000975645.3	ATCACATGACGTAGTAATTAATAATTTTAAAAATATTTTATATTTTAAATAGTTTTCAAATATTTTACAGTTTATTTTTTAAATTTATTTATATGTTTTTGTTTTCCGAAGCAGTCAAA	ATCATGTGACTTATTTAATTAATTATTATTAAATAAAAAAGATTTTCTATTTAAATTTATTAATTAATTTTTTTTCTTAACTAACTATTTTATGTTTTTGTTTTCCGAAAAAGAAAAA	GTCACATGATGATATTTGATTTTATTATATTTTTAAAAAAAGTAAAAAATAAAAAGTAGTTTATTTTTAAAAAATAAAATTTAAAATATTAGTGTATTTGATTTCCGAAAGTTAAAAA	GTCACATGCTATTTAATAAACTTTTTTAAAAACTTAAAATACTTTTTTATTTTTTAATATTTATTTTCAAACATAAATGAAATAATTTATTTATTGTTTATGATTACCGAAACATAAAAC	ATCACGTGCTTTTTAAAAAATATAAATTTATTTTCATTTTCTATTTCAATATTTATTAAATAAAAAATTTGAAAAATATATAAAAATTGTAGCAGTATTAGATTTCCGAAAAGAAAAAA	ATCACGTGCTATAAAAATAATTATAATTTTAATTTTTTAATATATATTTATACACTAATAATAAAAAGTAAAAAAAGAAATTAAAGAAAAATGAGGTTTTGTTTTCCGAAGATATAAAA	ATCACGTGTCATATTTACAATATAAAAATTAAACAAATAAAAAGTTATAAAATAAAGATTATATTATACATATTTTTATTTTTATTATATAAATTTTGTTTTTGCCTTCCGAAAAGAAAATA	ATCACATGACTAATAATTCTTTTAATTTTAATTTATTTAATAAAATTAAAATAATATATATACTAAATTATTTTTAATAAATAATTAATCAATGGGTTTTGTGTCCCGAACCTAGAAAA	TTCACGTGAAAATTTTTATATTTTTAATTAAATTTTTATAATATTATAAATTATTATAATATTGATATTTAAAATTAAAAACAAATTGTTAATGGTTTTGTTTTCCGAAATGTTTTTT	ATCACGTGTTAAATAATTAATTTACTTTAAAATTTATTTTTTAATATAAAATATTTATTCTTTTTATTTAATTAAAAAAAACAAAAAAACATTGTTTATGATTTCCGAACCCAAATAT	GTCACATGATAAAAACATATTTAAAATTTTAAAAAAATTAATTTTCAAAATAAATTTATTATATTTTTTTAATTACATAATCATAAAAATAAATGTTCATGATTTCCGAACGTATAAAA	ATCACGTGTAATAAATATTATTAAAAAGTTTATTAAAATAAAATAATAATTTAAATTACTATTTTTAAATAAGTTTTATTTTTTAATAACACTATTGTATTTGTTGTCCGAACAATAAAAA	ATCACATGACTATCTAACAAAATATTTATTTTGTTTTTTAATATTTGAAAATACTAAAATATTTTTGTTGTTTTTGAAAAAAGGATTTTTAATGTGTATGCGTTCCGAACTTTAAATA	GTCACGTGCAGCTTTTTAAAAATATTTTAAAACATTTTAAAAAATATACATTTTTTTATTATTTTTTTATATATTAATGTTAAAATTTATTTATGTATTTGTCTTCCGAAAAGTAAAAT	ATCACGTGAACTTATTTTGCATTTAAAAAAAAGTAAAAACTATTTGCTAAAATATATTTTTTTAATTTTTAAAAGTAATGTTTTAATTATTTAATGTATATGACTTCCGAAAAATATATA	ATCACATGATATATTTTTTATTTTTAATTTTTTTTAATTATAAAAATAATTTTTTTCTTTAAATTAAACAAAAATAAAAAATTGTTTTTTGTTGGTTAAGATTTCCGAAAATAGAAAT	NA	NA	NA	NA	NA	NA	NA	NA	NA	NA	NA	NA	NA	NA	NA	NA
	GCA_000975675.2	GTCACATGACATAATAATAAATAATTTTAAAAATATAAAATATTTTTAATAGTTTTTAAATATTTTACAGTTTATTTTTTAAATTTATTTATATGTTTTTGTTTTCCGAAGCAGTCAAA	ATCATGTGACTTATTTAATTAATTATTATTAAATGAAAAAGATTTTCTATTTAAATTTATTAATTAATTTTTTTTCTTAACTAATTATTTTATGTTTTTGTTTTCCGAAAAAGAAAAA	GTCACATGATAATATTTGATTTTATTATATTTTTAAAAAATATTAAAAATTAAAAAGTAGTTTATTTTCAAAAAATACAATTTAAAATATTAGTGTATTTGTTTTCCGAAAGTTAAAAA	GTCACATGCTATGTAATCAACTTTTTTAAAAATTTAAAATACTTTTTTATTTTTTAATTTCTATTTTCAAACATAAATAAAATAATTTATTCATTGTTTATGATTACCGAAACATAAAAC	ATCACGTGCTTTTTAAAAAATATAAATTTAATTTCATTTTTTATTTCAATATTTATTAAATAAAAAATTTGAAAAATATATAAAATTTGTAGCAGTATTAGATTTCCGAAAAGAAAAAA	ATCACGTGCTATAAAAATAATTATAATTTTAATTTTTTAATATATATTTATACACTAATAATAAAAAGTAAAAAAAGAAATTAAAGAAAAATGAGGTTTTGTTTTCCGAAGATATAAAA	ATCACGTGTTATATTTACTATATAAAAATTCAATAAATAAAAAGTTAGAAGATAAAAATTATATTATACATATTTTTATTTTTATTATAATTTTTGTTTTTGCCTTCCGAAAAGAAAATA	ATCACATGACTAATAATTCTTTTAATTTTAATTTATTTAATAAAATTAAAATAATATATATACTAAATTGTTTATTAAAAATGATTAAACATTGGGTTTTGTGTTCCGAACTTAGAAAA	TTCACGTGAAACTTTTTATATTTTTAATTAAATTTTTATAATATTATAAATTATTATAATATTGATATTCAAAATAAAAAACAAATTTTTAATGGTTTTGTTTTCCGAAATGTTTTTT	ATCACGTGTTAAATAATTAATTTACTTTAAAATTTATTTTTTAATATAAAATATTTATTCTTTTTATTTAAAAATAAAAAACACAAAAAAACAATGTTTATGATTTCCGAACCTAAATAT	GTCACATGATAAAAATATATTTAAAATTTAAAAAACATTAATTTTCAAAATAAATTTATTATATTTTTTTAATTACATAATCATAAAAATAAATGTTCATGATTTCCGAACGTATAAAA	ATCACGTGTAATAAATATTATTAAAAAGTTCATTAAAATAAAATAATAATTTAAATTACTATTTTTAAATAATGTTTATTTTTTAATAAAACTATTGTATTTGTTATCCGAACATTAAAAA	ATCACATGACTACCTCACAAAATATTTATTTTTCTTTTTTAATATTTGAAAATACTAAAATATTTTTGTTGTTTTTTGAAAAAAGGATTTTTAATGTGTATGCGTTCCGAACTTTAAATA	GTCACGTGCAGCTTTTTGAAAATATTTTAAAACATTTTAAAAATTATACATTTTTTTATTATTTTTTTACATATTAAAGTTAAAATTTATTTATGTATTTGTCTTCCGAAAAGTAAAAT	ATCACGTGAACTTATTTTGCATTTAAAAAAAAATCAAAAACTATTTGCTATAATATATTTTTTAATTTTTAAAAATAATTTTTAAATTGTTTAATGTATATGACTTCCGAAAAATATATT	ATCACATGATATATTTTTTATTTTTAATTTTTTTTAATTATAAAAATAATTTTTTTCTTTAAATTAAACAAAAATAAAAAATTGTTTTTTGTTGGTTAAGATTTCCGAAAATAGAAAT	NA	NA	NA	NA	NA	NA	NA	NA	NA	NA	NA	NA	NA	NA	NA	NA
	GCA_000975705.2	ATCACATGACGTAGTAATTAATAATTTTAAAAATATTTTATATTTTAAATAGTTTTCAAATATTTTACAGTTTATTTTTTAAATTTATTTATATGTTTTTGTTTTCCGAAGCAGTCAAA	ATCATGTGACTTATTTAATTAATTATTATTAAATAAAAAAGATTTTCTATTTAAATTTATTAATTAATTTTTTTTCTTAACTAACTATTTTATGTTTTTGTTTTCCGAAAAAGAAAAA	GTCACATGATGATATTTGATTTTATTATATTTTTAAAAAAAGTAAAAAATAAAAAGTAGTTTATTTTTAAAAAATAAAATTTAAAATATTAGTGTATTTGATTTCCGAAAGTTAAAAA	GTCACATGCTATTTAATAAACTTTTTTAAAAACTTAAAATACTTTTTTATTTTTTAATATTTATTTTCAAACATAAATGAAATAAGTTATTTATTGTTTATGATTACCGAAACATAAAAC	ATCACGTGCTTTTTAAAAAATATAAATTTAATTTCATTTTCTATTTCAATATTTATTAAATAAAAAATTTGAAAAATATATAAAAATTGTAGCAGTATTAGATTTCCGAAAAGAAAAAA	ATCACGTGCTATAAAAATAATTATAATTTTAATTTTTTAATATATATTTATACACTAATAATAAAAAGTAAAAAAAGAAATTAAAGAAAAATGAGGTTTTGTTTTCCGAAGATATAAAA	ATCACGTGTCATATTTACAATATAAAAATTAAACAAATAAAAAGTTATAAAATAAAGATTATATTATACATATTTTTATTTTTATTATATAAATTTTGTTTTTGCCTTCCGAAAAGAAAATA	ATCACATGACTAATAATTATTTTAATTTTAATTTATTTAATAAAATTAAAATAATATATATACTAAATTATTTTTAATAAATAATTAATCAATGGGTTTTGTGTTCCGAACTTAGAAAA	TTCACGTGAAAATTTTTATATTTTTAATTAAATTTTTATAATATTATAAATTATTATAATATTGATATTTAAAATTAAAAACAAATTGTTAATGGTTTTGTTTTCCGAAATGTTTTTT	ATCACGTGTTAAATAATTAATTTACTTTAAAATTTATTTTTTAATATAAAATATTTATTCTTTTTATTTACTTAAAAAAAACAAAAAAACATTGTTTATGATTTCCGAACCCAAATAT	GTCACATGATAAAAACATATTTAAAATTTTAAAAAAATTAATTTTCAAAATAAATTTATTATATTTTTTTAATTACATAATCATAAAAATAAATGTTCATGATTTCCGAACGTATAAAA	ATCACGTGTAATAAATATTATTAAAAAGTTTATTAAAATAAAATAATAATTTAAATTACTATTTTTAAATAAGTTTTATTTTTTAATAACACTATTGTATTTGTTATCCGAACAATAAAAA	ATCACATGACTATCTAACAAAATATTTATTTTGTTTTTTAATATTTGAAAATACTAAAATATTTTTGTTGTTTTTGAAAAAAGGATTTTTAATGTGTATGCGTTCCGAACTTTAAATA	GTCACGTGCAGCTTTTTAAAAATATTTTAAAACATTTTAAAAAATATACATTTTTTTATTATTTTTTTATATATTAATGTTAAAATTTATTTATGTATTTGTCTTCCGAAAAGTAAAAT	ATCACGTGAACTTATTTTGCATTTAAAAAAAAGTAAAAACTATTTGCTAAAATATATTTTTTTAATTTTTAAAAATAATGTTTTAATTATTTAATGTATATGACTTCCGAAAAATATATA	ATCACATGATATATTTTTTATTTTTAATTTTTTTTAATTATAAAAATAATATTTTTCTTTAAATTAAACAAAAATAAAAAATTGTTTTTTGTTGGTTAAGATTTCCGAAAATAGAAAT	NA	NA	NA	NA	NA	NA	NA	NA	NA	NA	NA	NA	NA	NA	NA	NA
	GCA_000975735.4	ATCACATGACGTAGTAATAAATAATTTTAAAAATATTTTATATTTTAAATAGTTTTCAAATATTTTACAGTTTATTTTTTAAATTTATTTATATGTTTTTGTTTTCCGAAGCAGTCAAA	ATCATGTGACTTATTTAATTAATTATTATTAAATAAAAAAGATTTTCTATTTAAATTTATTAATTAATTTTTTTTCTTAACTAACTATTTTATGTTTTTGTTTTCCGAAAAAGAAAAA	GTCACATGATGATATTTGATTTTATTATATTTTTAAAAAAAGTAAAAAATAAAAAGTAGTTTATTTTTAAAAAATAAAATTTAAAATATTAGTGTATTTGATTTCCGAAAGTTAAAAA	GTCACATGCTATTTAATAAACTTTTTTAAAAACTTAAAATACTTTTTTATTTTTTAATATTTATTTTCAAACATAAATGAAATAATTTATTTATTGTTTATGATTACCGAAACATAAAAC	ATCACGTGCTTTTTAAAAAATATAAATTTAATTTCATTTTCTATTTCAATATTTATTAAATAAAAAATTTGAAAAATATATAAAAATTGTAGCAGTATTAGATTTCCGAAAAGAAAAAA	ATCACGTGCTATAAAAATAATTATAATTTTAATTTTTTAATATATATTTATACACTAATAATAAAAAGTAAAAAAGAAATTAAAGAAAAACGAGGTTTTGTTTTCCGAAGATATAAAA	ATCACGTGTCATATTTACAATATAAAAATTAAACAAATAAAAAGTTATAAAATAAAGATTATATTATACATATTTTTATTTTTATTATATAAATTTTGTTTTTGCCTTCCGAAAATAAAATA	ATCACATGACTAATAATTATTTTAATTTTAATTTATTTAATAAAATTAAAATAATATATATACTAAATTATTTTTAATAAATAATTAATCAATGGGTTTTGTGTTCCGAACTTAGAAAA	TTCACGTGAAAATTTTTATATTTTTAATTAAATTTTTATAATATTATAAATTATTATAATATTGATATTTAAAATTAAAAACAAATTGTTAATGGTTTTGTTTTCCGAAATGTTTTTT	ATCACGTGTTAAATAATTAATTTACTTTAAAATTTATTTTTTAATATAAAATATTTATTCTTTTTATTTAATTAAAAAAAAACAAAAAAACACTGTTTATGATTTCCGAACCTAAATAT	GTCACATGATAAAAACATATTTAAAATTTTAAAAAAATTAATTTTCAAAATAAATTTATTATATTTTTTTAATTACATAATCATAAAAATAAATGTTCATGATTTCCGAACGTATAAAA	ATCACGTGTAATAAATATTATTAAAAAGTTTATTAAAATAAAATAATAATTTAAATTACTATTTTTAAATAAGTTTTATTTTTTAATAACACTATTGTATTTGTTATCCGAACAATAAAAA	ATCACATGACTATCTAACAAAATATTTATTTTGTTTTTTAATATTTGAAAATACTAAAATATTTTTGTTGTTTTTGAAAAAAGGATTTTTAATGTGTATGCGTTCCGAACTTTAAATA	GTCACGTGCAGCTTTTTAAAAATATTTTAAAACATTTTAAAAATATACATTTTTTTATTATTTTTTTATATATTAATGTTATAATTTATTTATGTATTTGTCTTCCGAAAAGTAAAAT	ATCACGTGAACTTATTTTGCATTTAAAAAAAAGTAAAAACTATTTGCTAAAATATATTTTTTTAATTTTTAAAAATAATGTTTTAATTATTTAATGTATATGACTTCCGAAAAATATATA	ATCACATGATATATTTTTTATTTTTAATTTTTTTTAATTATAAAAATAATTTTTTTCTTTAAATTAAACAAAAATAAAAAATTGTTTTTTGTTGGTTAAGATTTCCGAAAATAGAAAT	NA	NA	NA	NA	NA	NA	NA	NA	NA	NA	NA	NA	NA	NA	NA	NA
	GCA_000975765.2	ATCACATGACGTAGTAATAAATAATTTTAAAAATATTTTATATTTTAAATAGTTTTCAAATATTTTACAGTTTATTTTTTAAATTTATTTATATGTTTTTGTTTTCCGAAGCAGTCAAA	ATCATGTGACTTATTTAATTAATTATTATTAAATAAAAAAGATTTTCTATTTAAATTTATTAATTAATTTTTTTTCTTAACTGGCTATTTTATGTTTTTGTTTTCCGAAAAAGAAAAA	GTCACATGATAAAATTTGATTTTTTTATATTTTTAAAAAAAGTAAAAAATAAAAAGTAGTTTATTTTCAGAAAATAAAATGTAAAATATTAGTGTATTTGTTTTCCGAAAGTTAAAAA	GTCACATGCTTATAATCAATTTTTTTAAAAATTTAAAATACTTTTTTATTTTTTAATTTTAATTTTTAAACATAAATGAAATAATTTATTTATTGTTTATGATTACCGAAACATAAAAC	ATCACGTGCTTTTTAAAAAATATAAATTTAATTTCATTTTCTATTTCAATATTTATTAAATAAAAAATTTGAAAAATATATAAAAATTGTAGCAGTATTAGATTTCCGAAAAGAAAAAA	ATCACGTGCTATAAAAATAATTATAATTTTAATTTTTTAATATATATTTATACACTAATAATAAAAAGTAAAAAAAGAAATTAAAGAAAAACGAGGTTTTGTTTTCCGAAGATATAAAA	ATCACGTGTCATATTTACAATATAAAAATTAAACAAATAAAACGTTATAAAATAAAGATTATATTATACATATTTTTATTTTTATTATATAAATTTTGTTTTTGCCTTCCGAAAAGAAAATA	ATCACATGACTAATAATTCTTTTAATTTTAATTTATTTAATAAAATTAAAATAATATCTATACTAAATTGTTTATTAAAAATGATTAAACATTGGGTTTTGTGTTCCGAACTTAGAAAA	TTCACGTGAAAATTTTTATATTTTTAATTAAATTTTTATAATATTATAAATTATTATAATATTGATATTTAAAATTAAAAACAAATTGTTAATGGTTTTGTTTTCCGAAATGTTTTTT	ATCACGTGTTAAATAATTAATTTACTTTAAAATTTATTTTTTAATATAAAATATTTATCCTTTCTATTTAATTAAAAAAAACAAAATAACATTGTTTATGATTTCCGAACCCAAATAT	GTCACATGATAAAAACATATTTAAAATTTTAAAAAAATTAATTTTCAAAATAAATTTATTATATTTTTTAATTACATAATCATAAAAATAAATGTTCATGATTTCCGAACGTATAAAA	ATCACGTGTAATAAATATTATTAAAAAGTTTATTAAAATAAAATAATAATTTAAATTACTATTTTTAAATAAGTTTTATTTTTTAATAACACTATTGTATTTGTTATCCGAACAATAAAAA	ATCACATGACTATCTAACAAAATATTTATTTTGTTTTTTAATATTTGAAAATACTAAAATATTTTTGTTGTTTTTGAAAAAAGGATTTTTAATGTGTATGCGTTCCGAACTTTAAATA	GTCACGTGCAGCTTTTTAAAAATATTTTAAAACATTTTAAAAAATATACATTTTTTTATTATTTTTTTATATATTAATGTTAAAATTTATTTATGTATTTGTCTTCCGAAAAGTAAAAT	ATCACGTGAACTTATTTTGCATTTAAAAAAAAGTAAAAACTATTTGCTAAAATATATTTTTTTAATTTTTAAAAATAATGTTTTAATTATTTAATGTATATGACTTCCGAAAAATATATA	ATCACATGATATATTTTTTTTATTTTTAATTTTTTTAATTATAAAAGTAATTCTTTTTTTTTAAATTAAACAAAAATAAAAATTTGTTTTTTGTTGGTTAAGATTTCCGAAAATAGAAAT	NA	NA	NA	NA	NA	NA	NA	NA	NA	NA	NA	NA	NA	NA	NA	NA
	GCA_000975795.2	ATCACATGACGTAGTAATAAATAATTTTAAAAATATTTTATATTTTAAATAGTTTTCAAATATTTTACAGTTTATTTTTTAAATTTATTTATATGTTTTTGTTTTCCGAAGCAGTCAAA	ATCATGTGACTTATTTAATTAATTATTATTAAATAAAAAAGATTTTCTATTTAAATTTATTAATTAATTTTTTTTCTTAACTAACTATTTTATGTTTTTGTTTTCCGAAAAAGAAAAA	ATCACATGACAATTTAAAATATTTTTATATTTTGAGAAAATTATTTTAATAAATTCTTATATAGTTTTAAAAAAAGATCATTAAAAAACAAATGTATATGCTTTCCGAAAGATAAATA	GTCACATGCTATTTAATAAACTTTTTTAAAAACTTAAAATACTTTTTTATTTTTTAATATTTATTTTCAAACATAAATGAAATAATTTATTTATTGTTTATGATTACCGAAACATAAAAC	ATCACGTGCTTTTTAAAAAATATAAATTTATTTTCATTTTCTATTTCAATATTTATTAAATAAAAAATTTGAAAAATATATAAAAATTGTAGCAGTATTAGATTTCCGAAAAGAAAAAA	ATCACGTGCTATAAAAATAATTATAATTTTAATTTTTTAATATATATTTATACACTAATAATAAAAGGTAAAAAAAGAAATTAAAGTAAAACGAGGTTTTGTTTTCCGAAGATATAAAA	ATCACGTGTCATATTTACAATATAAAAATTAAACAAATAAAAAGTTATAAAATAAAGATTATATTATACATATTTTTATTTTTATTATATAAATTTTGTTTTTGCCTTCCGAAAAGAAAATA	ATCACATGACTAATAATTCTTTTAATTTTAATTTATTTAATAAAATTAAAATAATATATATACTAAATTATTTTTAATAAATAATTAATCAATGGGTTTTGTGTCCCGAACCTAGAAAA	TTCACGTGAAAATTTTTATATTTTTAATTAAATTTTTATAATATTATAAATTATTATAATATTGATATTTAAAATTAAAAACAAATTGTTAATGGTTTTGTTTTCCGAAATGTTTTTT	ATCACGTGTTAAATAATTAATTTACTTTAAAATTTATTTTTTAATATAAAATATTTATTCTTTTTATTTACTTAAAAAAAACAAAAAAACATTGTTTATGATTTCCGAACCCAAATAT	GTCACATGATAAAAACATATTTAAAATTTTAAAAAAATTAATTTTCAAAATAAATTTAGTATATTTTTTTAATTACATAATCATAAAAATAAATGTTCATGATTTCCGAACGTATAAAA	ATCACGTGTAATAAATATTATTAAAAAGTTTATTAAAATAAAATAATAATTTAAATTACTATTTTTAAATAAGTTTTATTTTTTAATAACACTATTGTATTTGTTGTCCGAACAATAAAAA	ATCACATGACTATCTAACAAAATATTTATTTTTTTTTTAATATTTGAAAATACTAAAATATTTTTGTTGTTTTTTGAAAAAAGGATTTTTAATGTGTATGCGTTCCGAACTTTAAATA	GTCACGTGCAGCTTTTTAAAAATATTTTAAAACATTTTAAAAAATATACATTTTTTTATTATTTTTTTATATATTAATGTTAAAATTTATTTATGTATTTGTCTTCCGAAAAGTAAAAT	ATCACGTGAACTTATTTTGCATTTAAAAAAAAGTAAAAACTATTTGCTAAAATATATTTTTTTAATTTTTAAAAATAATGTTTAAATATTTAATGTATATGACTTCCGAAAAATATATA	ATCACATGATATATTTTTTATTTTTAATTTTTTTTAATTATAAAAATAATTTTTTTCTTTAAATTAAACAAAAATAAAAAATTGTTTTTTGTTGGTTAAGATTTCCGAAAATAGAAAT	NA	NA	NA	NA	NA	NA	NA	NA	NA	NA	NA	NA	NA	NA	NA	NA
	GCA_000975825.2	ATCACATGACGTAGTAATAAATAATTTTAAAAATATTTTATATTTTAAATAGTTTTCAAATATTTTACAGTTTATTTTTTAAATTTATTTATATGTTTTTGTTTTCCGAAGCAGTCAAA	ATCATGTGACTTATTTAATTAATTATTATTAAATAAAAAAGATTTTCTATTTAAATTTATTAATTAATTTTTTTTCTTAACTAACTATTTTATGTTTTTGTTTTCCGAAAAAGAAAAA	GTCACATGATGATATTTGATTTTATTATATTTTTAAAAAAAGTAAAAAATAAAAAGTAGTTTATTTTTAAAAAATAAAATTTAAAATATTAGTGTATTTGATTTCCGAAAGTTAAAAA	GTCACATGCTATTTAATAAACTTTTTTAAAAACTTAAAATACTTTTTTATTTTTTAATATTTATTTTCAAACATAAATGAAATAATTTATTTATTGTTTATGATTACCGAAACATAAAAC	ATCACGTGCTTTTTAAAAAATATAAATTTAATTTTATTTTCTATTTCAATATTTATTAAATAAAAAATTTGAAAAATATATAAAAATTGTAGCAGTATTAGATTTCCGAAAAGAAAAAA	ATCACGTGCTATAAAAATAATTATAATTTTAATTTTTTAATATATATTTATACACTAATAATAAAAAGTAAAAAAGAAATTAAAGAAAAACGAGGTTTTGTTTTCCGAAGATATAAAA	ATCACGTGTCATATTTACAATATAAAAATTAAATAAATAAAAAGTTATAAAATAAAGATTATATTATACATATTTTTATTTTTATTATATAAATTTTGTTTTTGCCTTCCGAAAAGAAAATA	ATCACATGACTAATAATTATTTTAATTTTAATTTATTTAATAAAATTAAAATAATATATATACTAAATTATTTTTAATAAATAATTAATCAATGGGTTTTGTGTTCCGAACTTAGAAAA	TTCACGTGAAAATTTTTATATTTTTAATTAAATTTTTATAATATTATAAATTATTATAATACTGATATTTAAAATTAAAAACAAATTGTTAATGGTTTTGTTTTCCGAAATGTTTTTT	ATCACGTGTTAAATAATTAATTTACTTTAAAATTTATTTTTTAATATAAAATATTTATTCTTTTTATTTAATTAAAAAAACAAAAAAACATTGTTTATGATTTCCGAACCCAAATAT	GTCACATGATAAAAACATATTTAAAATTTTAAAAAAATTAATTTTCAAAATAAATTTATTATATTTTTTTTAAATACATAATCATAAAAATAAATGTTCATGATTTCCGAACGTATAAAA	ATCACGTGTAATAAATATTATTAAAAAGTTTATTAGAATAAAATAATAATTTAAATTACTATTTTTAAATAAGTTTTATTTTTTAATAACACTATTGTATTTGTTATCCGAACAATAAAAA	ATCACATGACTATCTAACAAAATATTTATTTTGTTTTTTAATATTTGAAAATACTAAAATATTTTTGTTGTTTTTGAAAAAAGGATTTTTAATGTGTATGCGTTCCGAACTTTAAATA	GTCACGTGCAGCTTTTTAAAAATATTTTAAAACATTTTAAAAAATATACATTTTTTTATTATTTTTTTATATATTAATGTTAAAATTTATTTATGTATTTGTCTTCCGAAAAGTAAAAT	ATCACGTGAACTTATTTTGCATTTAAAAAAAAGTAAAAACTATTTGCTAAAATATATTTTTTTAATTTTTAAAAATAATGTTTTAATTATTTAATGTATATGACTTCCGAAAAATATATA	ATCACATGATATATTTTTTATTTTTAATTTTTTTTAATTATAAAAATAATTTTTTTCTTTAAATTAAACAAAAATAAAAAATTGTTTTTTGTTGGTTAAGATTTCCGAAAATAGAAAT	NA	NA	NA	NA	NA	NA	NA	NA	NA	NA	NA	NA	NA	NA	NA	NA
	GCA_000975855.3	ATCACATGACGTAGTAATAAATAATTTTAAAAATATTTTATATTTTAAATAGTTTTCAAATATTTTACAGTTTATTTTTTAAATTTATTTATATGTTTTTGTTTTCCGAAGCAGTCAAA	ATCATGTGACTTATTTAATTAATTATTATTAAATAAAAAAGATTTTCTATTTAAATTTATTAATTAAATTTATTAATTAATTTTTTTTCTTAACTAACTATTTTATGTTTTTGTTTTCCGAAAAAGAAAAA	GTCACATGATGATATTTGATTTTATTATATTTTTAAAAAAAGTAAAAAATAAAAAGTAGTTTATTTTTAAAAAATAAAATTTAAAATATTAGTGTATTTGATTTCCGAAAGTTAAAAA	GTCACATGCTTATAATCAATTTTTTTAAAAATTTAAAATACTTTTTTATTTTTTAATTTTAATTTTTAAACATAAATGAAATAATTTATTTATTGTTTATGATTACCGAAACATAAAAC	ATCACGTGCTTTTTAAAAAATATAAATTTAATTTCATTTTCTATTTCAATATTTATTAAATAAAAAATTTGAAAAATATATAAAAATTGTAGCAGTATTAGATTTCCGAAAAGAAAAAA	ATCACGTGCTATAAAAATAATTATAATTTTAATTTTTTAATATATATTTATACACTAATAATAAAAAGTAAAAAAAGAAATTAAAGAAAAACGAGGTTTTGTTTTCCGAAGATATAAAA	ATCACATGTCATATTTACAATATAAAAATTAAACAAATAAAACGTTATAAAATAAAGATTATATTATACATATTTTTATTTTTATTATATAATCTTTGTTTTTGCTTTCCGAAAAGAAAATA	ATCACATGACTAATAATTATTTTAATTTTAATTTATTTAATAAAATTAAAATAATATAAATACTAAATTATTTTTAATAAATAATTAATCAATGGGTTTTGTGTTCCGAACTTAGAAAA	TTCACGTGAAAATTTTTATATTTTTAATTAAATTTTTATAATATTATAAATTATTATAATATTGATATTTAAAATTAAAAACAAATTGTTAATGGTTTTGTTTTCCGAAATGTTTTTT	ATCACGTGTTAAATAATTAATTTACTTTAAAATTTATTTTTTAATATAAAATATTTATCCTTTCTATTTAATTAAAAAAAACAAAATAACATTGTTTATGATTTCCGAACCCAAATAT	GTCACATGATAAAAACATATTTAAAATTTTAAAAAAATTAATTTTCAAAATAAATTTATTATATTTTTTAATTACATAATCATAAAAATAAATGTTCATGATTTCCGAACGTATAAAA	ATCACGTGTAATAAATATTATTAAAAAGTTTATTAAAATAAAATAATAATTTAAATTACTATTTTTAAATAAGTTTTATTTTTTAATAACACTATTGTATTTGTTATCCGAACAATAAAAA	ATCACATGACTATCTAACAAAATATTTATTTTGTTTTTTAATATTTGAAAATACTAAAATATTTTTGTTGTTTTTGAAAAAAGGATTTTTAATGTGTATGCGTTCCGAACTTTAAATA	GTCACGTGCAGCTTTTTAAAAATATTTTAAAATATTTTAAAAAATATACATTTTTTTATTAATTTTTTATATATTAATGTTAAAATTTATTTATGTATTTGTCTTCCGAAAAGTAAAAT	ATCACGTGAACTTATTTTGCATTTAAAAAAAAGTAAAAACTATTTGCTAAAATATATTTTTTTAATTTTTAAAAATAATGTTTTAATTAGTTAATGTATATGACTTCCGAAAAATATATA	ATCACATGATATATTTTTTTTATTTTTAATTTTTTTAATTATAAAAGTAATTCTTTTTTTTTAAATTAAACAAAAATAAAAATTTGTTTTTTGTTGGTTAAGATTTCCGAAAATAGAAAT	NA	NA	NA	NA	NA	NA	NA	NA	NA	NA	NA	NA	NA	NA	NA	NA
	GCA_000975885.2	GTCACATGACATAATAATAAATAATTTTAAAAATATTTTATATTTTTAATAGTTTTCAAATGTTTTACAGTTTATTTTTTAAATTTATTTAGATGTTTTTGTTTTCCGAAGCAGTCAAA	ATCATGTGACTTATTTAATTAATTATTATTAAATAAAAAAGATTTTCTATTTGAATTTATTAATTAATATTTTTTTTTAACTAATTATTTTATGTTTTTGTTTTCCGAAAAAGAAAAA	ATCACATGACAATTTAAAATATTTTTATATTTTGAGAAAATTATTTTAATAAATTCTTATATAGTTTTAAAAAAAGATCATTAAAAAACAAATGTATATGCTTTCCGAAAGATAAATA	GTCACATGCTATTTAATCAACTTTTTTAAAAACTTAAAATACTTTTTTATTTTTTAATTTTTATTTTCAAACATAAATGAAATAATTTATTTATTGTTTATGATTACCGAAACACAAAAC	ATCACGTGCTTTTTAAAAAATATAAATTTAATTTCATTTTTTATTTCAATATTTATTAAATAAAATATTTGAAAAATATATAAAATTTGTAGCAGTATTAGATTTCCGAAAAGAAAAAA	ATCACGTGCTATAAAAATAATTATAATTTAAATTTTTTAATATAAATATATAAATTAAAAATAAAAAGTAAAAAAAGAAATTAAAGAAAAAATAGTTTTTGTTTTCCGAAGATGTAAAA	ATCACGTGTTATATTTACTCTATAAAAATTCAATAAATAAAAAAGTTAGAAGATAAAAATTATATTATACATATTTTTATTTTTATTATAATTTTTGTTTTTGCCTTCCGAAAAGAAAATA	ATCACATGACTAATAATTCTTTTAATTTTAATTTATTTAATAAAATTAAAATAATATATATACTAAATTGTTTATTAAAAATAATTAAACATTGGGTTTTGTGTTCCGAACTTAGAAAA	TTCACGTGAAACTTTTTATATTTTTAATTAAATTTTTATAATATTATAAATTATTATAATATTGATATTCAAAATAAAAAACAAATTTTTAATGGTTTTGTTTTCCGAAATGTTTTTT	ATCACGTGTTAAATAATTAATTTACTTTAAAATTTATTTTTTAATATAAAATATTTATTCTTTTTATTTAAAAATAAAAAACACAAAAAAACATTGTTTATGATTTCCGAACCTAAATAT	GTCACATGATAAAAACATATTTAAAATTTTAAAAAAATTAATTTTCAAAATAAATTTATTATATTTTTTTAATTACATAATCATAAAAATAAATGTTCATGATTTCCGAACGTATAAAA	ATCACGTGTAATAAATATTATTAAAAAGTTTATTAAAATAAAATAATAATTTAAATTACTATTTTTAAATAAGTTTTATTTTTTAATAACACTATTGTATTTGTTATCCGAACAATAAAAA	ATCACATGACTACCTAACAAATATTTATTTTTTCTTTTTTAATATTTGAAAATACTAAAATATATTTGTTGGTTTTTGAAAAAAGGATTTTTAATGTGTATGCGTTCCGAACTTTAAATA	GTCACGTGCAGCTTTTTGAAAATATTTTAAAACATTTTAAAAATTATACATTTTTTTATTATTTTTTTACATATTAAAGTTAAAATTTATTTATGTATTTGTCTTCCGAAAAGTAAAAT	ATCACGTGAATTTATTTTGCATTTAAAAAAAAGTAAAAACTATTTGCTAAAATATATTTTTTTAATTTTTAAAAATAATGTTTTAATTATTTAATGTATATGACTTCCGAAAAATATATA	ATCACATGATATATTTTTTTTATTTTTAATTTTTTTAATTATAAAAGTAATTCTTTTTCTTTAAATTAAACAAAAATTAAAATTTGTTTTTTGTTGGTTAAGATTTCCGAAAATAGAAAT	NA	NA	NA	NA	NA	NA	NA	NA	NA	NA	NA	NA	NA	NA	NA	NA
	GCA_000975915.3	GTCACATGACATAATAATAAATAATTTTAAAAATATAAAATATTTTTAATAGTTTTTAAATATTTTACAGTTTATTTTTTAAATTTATTTATATGTTTTTGTTTTCCGAAGCAGTCAAA	ATCATGTGACTTATTTAATTAATTATTATTAAATAAAAAAGATTTTCTATTTGAATTTATTAATTAATATTTTTTTTTAACTAATTATTTTATGTTTTTGTTTTCCGAAAAAGAAAAA	GTCACATGATGATATTTGATTTTATTATATTTTTAAAAAAAGTAAAAAATAAAAAGTAGTTTATTTTTAAAAAATAAAATTTAAAATATTAGTGTATTTGATTTCCGAAAGTTAAAAA	GTCACATGCTATTTAATCAACTTTTTTAAAAACTTAAAATACTTTTTTATTTTTTAATTTTTATTTTCAAACATAAATGAAATAATTTATTTATTGTTTATGATTACCGAAACACAAAAC	ATCACGTGCTTTTTAAAAAATATAAATTTAATTTCATTTTTTATTTCAATATTTATTAAATAAAATATTTGAAAAATATATAAAATTTGTAGCAGTATTAGATTTCCGAAAAGAAAAAA	ATCACGTGCTATAAAAATAATTATAATTTAAATTTTTTAATATAAATATATAAATTAAAAATAAAAAGTAAAAAAAGAAATTAAAGAAAAAATAGTTTTTGTTTTCCGAAGATGTAAAA	ATCACGTGTCATATTTACAATATAAAAATTAAACAAATAAAAAGTTATAAAATAAAGATTATATTATACATATTTTTATTTTTATTATATAAATTTTGTTTTTGCCTTCCGAAAAGAAAATA	ATCACATGACTAATAATTCTTTTAATTTTAATTTATTTAATAAAATTAAAATAATATATATACTAAATTGTTTATTAAAAATGTTTAAACATTGGGTTTTGTGTTCCGAACTTAGAAAA	TTCACGTGAAACTTTTTATATTTTTAATTAAATTTTTATAATATTATAAATTATTATAATATTGATATTCAAAATAAAAAACAAATTTTTAATGGTTTTGTTTTCCGAAATGTTTTTT	ATCACGTGTTAAATAATTAATTTACTTTAAAATTTATTTTTTAATATAAAATATTTATTCTTTTTATTTAATTAAAAAAAACAAAAAAACACTGTTTATGATTTCCGAACCTAAATAT	GTCACATGATAAAAACATATTTAAAATTTTAAAAAAATTAATTTTTGAAATTTACTTATTTTATTTTTTCAAATATATAATTATAAAAATAAATGTTCATGATTTCCGAACGTATAAAA	ATCACGTGTAATAAATATTATTAAAAAGTTTATTAAAATAAAATAATAATTTAAATTACTATTTTTAAATAAGTTTTATTTTTTAATAACACTATTGTATTTGTTATCCGAACAATAAAAA	ATCACATGACTACCTAACAAATATTTATTTTTTCTTTTTTAATATTTGAAAATACTAAAATATATTTGTTGGTTTTTGAAAAAAGGATTTTTAATGTGTATGCGTTCCGAACTTTAAATA	GTCACGTGCAGCTTTTTAAAAATATTTTAAAACATTTTAAAAAATATACATTTTTTTATTATTTTTTTATATATTAATGTTAAAATTTATTTATGTATTTGTCTTCCGAAAAGTAAAAT	ATCACGTGAACTTATTTTGCATTTAAAAAAAAATCAAAAACTATTTGCTATAATATATTTTTTAATTTTTAAAAATAATTTTTAAATTGTTTAATGTATATGACTTCCGAAAAATATATT	ATCACATGATATATTTTTTATTTTTAATTTTTTTTAATTATAAAAATAATTTTTTTCTTTAAATTAAACAAAAATAAAAAATTGTTTTTTGTTGGTTAAGATTTCCGAAAATAGAAAT	NA	NA	NA	NA	NA	NA	NA	NA	NA	NA	NA	NA	NA	NA	NA	NA
	GCA_000975945.2	ATCACATGACGTAGTAATAAATAATTTTAAAAATATTTTATATTTTAAATAGTTTTCAAATATTTTACAGTTTATTTTTTAAATTTATTTATATGTTTTTGTTTTCCGAAGCAGTCAAA	ATCATGTGACTTATTTAATTAATTATTATTAAATAAAAAAGATTTTCTATTTAAATTTATTAATTAATTTTTTTTCTTAACTAACTATTTTATGTTTTTGTTTTCCGAAAAAGAAAAA	GTCACATGATAAAATCAGATTTTATTATATTTTTAAAAAAAGTAAAAAATAAAAAGTAGTTTATTTTCAGAAAATAAAATGTAAAATATTAGTGTATTTGTTTTCCGAAAGTTAAAAA	NA	ATCACGTGCTTTTTAAAAAATATAAATTTAATTTCATTTTTTATTTCAATATTTATTAAATAAAAAATTTGAAAAATATATAAAATTTGTAGCAGTATTAGATTTCCGAAAAGAAAAAA	ATCACGTGCTATAAAAATAATTATAATTTAAATTTTTTAATATAAATATATAAATTAAAAATAAAAAGTAAAAAAAGAAATTAAAGAAAAAATAGTTTTTGTTTTCCGAAGATGTAAAA	ATCACGTGTCATATTTACAATATAAAAATTAAACAAATAAAAAGTTATAAAATAAAGATTATATTATACATATTTTTATTTTTATTATATAAATTTTGTTTTTGCCTTCCGAAAAGAAAATA	ATCACATGACTAATAATTCTTTTAATTTTAATTTATTTAATAAAATTAAAATAATATATATACTAAATTATTTTTAATAAATAATTAATCAATGGGTTTTGTGTTCCGAACTTAGAAAA	TTCACGTGAAAATTTTTATATTTTTAATTAAATTTTTATAATATTATAAATTATTATAATATTGATATTTAAAATTAAAAACAAATTGTTAATGGTTTTGTTTTCCGAAATGTTTTTT	ATCACGTGTTAAATAATTAATTTACTTTAAAATTTATTTTTTAATATAAAATATTTATTCTTTTTATTTAAAAATAAAAAACACAAAAAAACAATGTTTATGATTTCCGAACCTAAATAT	GTCACATGATAAAAACATATTTAAAATTTTAAAAAAATTAATTTTCAAAATAAATTTATTATATTTTTTTAAATACATAACCATAAAAATAAATGTTCATGATTTCCGAACGTATAAAA	ATCACGTGTAATAAATATTATTAAAAAGTTTATTAAAATAAAATAATAATTTAAATTACTATTTTTAAATAAGTTTTATTTTTTAATAACACTATTGTATTTGTTATCCGAACAATAAAAA	ATCACATGACTACCTAACAAATATTTATTTTTTCTTTTTTAATATTTGAAAATACTAAAATATATTTGTTGGTTTTTGAAAAAAGGATTTTTAATGTGTATGCGTTCCGAACTTTAAATA	GTCACGTGCAGCTTTTTAAAAATATTTTAAAACATTTTAAAAATATACATTTTTTATATTTCTTTTTATATATTAATGTTAAAATTTATTTATGTATTTGTCTTCCGAAAAGTAAAAT	ATCACGTGAACTTATTTTGCATTTAAAAAAAAGTAAAAACTATTTGCTAAAATATATTTTTTTAATTTTTAAAAATAATGTTTTAATTATTTAATGTATATGACTTCCGAAAAATATATA	ATCACATGATATATTTTTTTTATTTTTAATTTTTTTAATTATAAAAGTAATTCTTTTTCTTTAAATTAAACAAAAATTAAAATTTGTTTTTTGTTGGTTAAGATTTCCGAAAATAGAAAT	NA	NA	NA	NA	NA	NA	NA	NA	NA	NA	NA	NA	NA	NA	NA	NA
	GCA_000975975.3	GTCACATGACATAATAATAAATAATTTTAAAAATATAAAATATTTTTAATAGTTTTTAAATATTTTACAGTTTATTTTTTAAATTTATTTATATGTTTTTGTTTTCCGAAGCAGTCAAA	ATCATGTGACTTATTTATTTAATTATTATTAAGTAAAAAAGATTTTCTATTTAAATTTATTAATTAATTTTTTTTCTTAAATAATTATTTTATGTTTTTGTTTTCCGAAAAAGAAAAA	GTCACATGATAAAATTTGATTTTATTATATTTTTAAAAAAAGTAAAAAATAAAAAGTAGTTTATTTTCAGAAAATAAAATGTAAAATATTAGTGTATTTGTTTTCCGAAAGTTAAAAA	GTCACATGCTATTTAATCAACTTTTTTAAAAACTTAAAATACTTTTTTATTTTTTAATTTTTATTTTCAAACATAAATGAAATAATTTATTTATTGTTTATGATTACCGAAACATAAAAC	ATCACGTGCTTTTTAAAAAATATAAATTTAATTTCATTTTCTATTTCAATATTTATTAAATAAAAAATTTGAAAAATATATAAAAATTGTAGCAGTATTAGATTTCCGAAAAGAAAAAA	ATCACGTGCTATAAAAATAATTATAATTTAAATTTTTTAATATAAATATATAAATTAAAAATAAAAAGTAAAAAAAGAAATTAAAGAAAAAATAGTTTTTGTTTTCCGAAGATGTAAAA	ATCACGTGTCATATTTACAATATAAAAATTAAACAAATAAAAAGTTATAAAATAAAGATTATATTATACATATTTTTATTTTTATTATATAAATTTTGTTTTTGCCTTCCGAAAAGAAAATA	ATCACATGACTAATAATTCTTTTAATTTTAATTTATTTAATAAAATTAAAATAATATATATACTAAATTGTTTATTAAAAATAATTAAACATTGGGTTTTGTGTTCCGAACTTAGAAAA	TTCACGTGAAACTTTTTATATTTTTAATTAAATTTTTATAATATTATAAATTATTATAATATTGATATTCAAAATAAAAAACAAATTTTTAATGGTTTTGTTTTCCGAAATGTTTTTT	ATCACGTGTTAAATAATTAATTTACTTTAAAATTTATTTTTTAATATAAAATATTTATTCTTTTTATTTAATTAAAAAAAACAAAAAAACATTGTTTATGATTTCCGAACCCAAATAT	GTCACATGATAAAAACATATTTAAAATTTTAAAAAAATTAATTTTCAAAATAAATTTATTATATTTTTTTAATTACATAATCATAAAAATAAATGTTCATGATTTCCGAACGTATAAAA	ATCACGTGTAATAAATATTATTAAAAAGTTTATTAAAATAAAATAATAATTTAAATTACTATTTTTAAATAAGTTTTATTTTTTAATAACACTATTGTATTTGTTATCCGAACAATAAAAA	ATCACATGACTACCTAACAAATATTTATTTTTTCTTTTTTAATATTTGAAAATACTAAAATATATTTGTTGGTTTTTGAAAAAAGGATTTTTAATGTGTATGCGTTCCGAACTTTAAATA	GTCACGTGCAGCTTTTTAAAAATATTTTAAAACATTTTAAAAAATATACATTTTTTATTATTTTTTTATATATTAATGTTAAAATTTATTTATGTATTTGTCTTCCGAAAAGTAAAAT	ATCACGTGAACTTATTTTGCATTTAAAAAAAAGTAAAAACTATTTGCTAAAATATATTTTTTTAATTTTTAAAAATAATGTTTTAATTATTTAATGTATATGACTTCCGAAAAATATATA	ATCACATGATATATTTTTTATTTTTAATTTTTTTTAATTATAAAAATAATTTTTTTCTTTAAATTAAACAAAAATAAAAAATTGTTTTTTGTTGGTTAAGATTTCCGAAAATAGAAAT	NA	NA	NA	NA	NA	NA	NA	NA	NA	NA	NA	NA	NA	NA	NA	NA
	GCA_000976005.2	GTCACATGACATAATAATAAATAATTTTAAAAATATAAAATATTTTTAATAGTTTTCAAATGTTTTACAGTTTATTTTTTAAATTTATTTATATGTTTTTGTTTTCCGAAGCAGTCAAA	ATCATGTGACTTATTTAATTAATTATTATTAAATAAAAAAGATTTTCTATTTAAATTTATTAATTAATTTTTTTTCTTAACTAACTATTTTATGTTTTTGTTTTCCGAAAAAGAAAAA	GTCACATGATAAAATTTGATTTTTTTATATTTTTAAAAAAAGTAAAAAATAAAAAGTAGTTTATTTTCAGAAAATAAAATGTAAAATATTAGTGTATTTGTTTTCCGAAAGTTAAAAA	GTCACATGCTATTTAATCAACTTTTTTAAAAACTTAAAATACTTTTTTATTTTTTAATTTTTATTTTCAAACATAAATGAAATAATTTATTTATTGTTTATGATTACCGAAACATAAAAC	ATCACGTGCTTTTTTAAAAAATATAAATTTAATTTCATTTTTTATTTCAATTATTATTAAATAAAAAATTTGAAAAATATATAAAATTTGTAGCAGTATTAGATTTCCGAAAAGAAAAAA	ATCACGTGCTATAAAAATAATTATAATTTAAATTTTTTAATATAAATATATAAATTAAAAATAAAAAGTAAAAAAAGAAATTAAAGAAAAAATAGTTTTTGTTTTCCGAAGATGTAAAA	ATCACGTGTTATATTTACTCTATAAAAATTCAATAAATAAAAAAGTTAGAAGATAAAAATTATATTATACATATTTTTATTTTTATTATAATTTTTGTTTTTGCCTTCCGAAAAGAAAATA	ATCACATGACTAATAATTCTTTTAATTTTAATTTATTTAATAAAATTAAAATAATATATATACCAAATTGTTTATTAAAAATAATTAAACCTTGGGTTTTGTGTTCCGAACTTAGAAAA	TTCACGTGAAAATTTTTATATTTTTAATTAAATTTTTATAATATTATAAATTATTATAATATTGATATTTAAAATTAAAAACAAATTGTTAATGGTTTTGTTTTCCGAAATGTTTTTT	ATCACGTGTTAAATAATTAATTTACTTTAAAATTTATTTTTTAATATAAAATAATTATTCTTTTTATTTAATTAAAAAAAACAAAAAAACATTGTTTATGATTTCCGAACCTAAATAT	GTCACATGATAAAAACATATTTAAAATTTTAAAAAAATTAATTTTCAAAATAAATTTATTATATTTTTTTAATTACATAATCACAAAAATAAATGTTCATGATTTCCGAACGTATAAAA	ATCACGTGTAATAAATATTATTAAAAAGTTTATTAAAATAAAATAATAATTTAAATTACTATTTTTAAATAAGTTTTATTTTTTAATAACACTATTGTATTTGTTATCCGAACAATAAAAA	ATCACATGACTATCAAACAAAATATTTATTTTCCTTTTTTAATATTTAAAAATACTATAATATTTTTGTTGTTTTTTGAAAAAAGGATTTTTAATGTGTATGCGTTCCGAACTTTAAATA	GTCACGTGCAGCTTTTTGAAAATATTTTAAAACATTTTAAAAATTATACATTTTTTTATTATTTTTTTACATATTAAAGTTAAAATTTATTTATGTATTTGTCTTCCGAAAAGTAAAAT	ATCACGTGAACTTATTTTGCATTTAAAAAAAAATCAAAAACTATTTGCTATAATATATTTTTTAATTTTTAAAAATAATTTTTAAATTGTTTAATGTATATGACTTCCGAAAAATATATT	ATCACATGATATATTTTTTTTATTTTTAATTTTTTTAATTATAAAAGTAATTCTTTTTCTTTAAATTAAACAAAAATTAAAATTTGTTTTTTGTTGGTTAAGATTTCCGAAAATAGAAAT	NA	NA	NA	NA	NA	NA	NA	NA	NA	NA	NA	NA	NA	NA	NA	NA
	GCA_000976035.2	ATCACATGACGTAGTAATAAATAATTTTAAAAATATTTTATATTTTAAATAGTTTTCAAATATTTTACAGTTTATTTTTTAAATTTATTTATATGTTTTTGTTTTCCGAAGCAGTCAAA	ATCATGTGACTTATTTAATTAATTATTATTAAATAAAAAAGATTTTCTATTTAAATTTATTAATTAATTTTTTTTCTTAACTAACTATTTTATGTTTTTGTTTTCCGAAAAAGAAAAA	GTCACATGATGATATTTGATTTTATTATATTTTTAAAAAAAGTAAAAAATAAAAAGTAGTTTATTTTTAAAAAATAAAATTTAAAATATTAGTGTATTTGATTTCCGAAAGTTAAAAA	GTCACATGCTATTTAATAAACTTTTTTAAAAACTTAAAATACTTTTTTATTTTTTAATATTTATTTTCAAACATAAATGAAATAAGTTATTTATTGTTTATGATTACCGAAACATAAAAC	ATCACGTGCTTTTTAAAAAATATAAATTTAATTTCATTTTCTATTTCAATATTTATTAAATAAAAAATTTGAAAAATATATAAAAATTGTAGCAGTATTAGATTTCCGAAAAGAAAAAA	ATCACGTGCTATAAAAATAATTATAATTTTAATTTTTTAATATATATTTATACACTAATAATAAAAAGTAAAAAAAGAAATTAAAGAAAAATGAGGTTTTGTTTTCCGAAGATATAAAA	ATCACGTGTCATATTTACAATATAAAAATTAAACAAATAAAAAGTTATAAAATAAAGATTATATTATACATATTTTTATTTTTATTATATAAATTTTGTTTTTGCCTTCCGAAAAGAAAATA	ATCACATGACTAATAATTATTTTAATTTTAATTTATTTAATAAAATTAAAATAATATATATACTAAATTATTTTTAATAAATAATTAATCAATGGGTTTTGTGTTCCGAACTTAAAAAA	TTCACGTGAAAATTTTTATATTTTTAATTAAATTTTTATAATATTATAAATTATTATAATATTGATATTTAAAATTAAAAACAAATTATTAATGGTTTTGTTTTCCGAAATGTTTTTT	ATCACGTGTTAAATAATTAATTTACTTTAAAATTTATTTTTTAATATAAAATATTTATTCTTTTTATTTACTTAAAAAAAACAAAAAAACATTGTTTATGATTTCCGAACCCAAATAT	GTCACATGATAAAAACATATTTAAAATTTTAAAAAAATTAATTTTCAAAATAAATTTATTATATTTTTTTAATTACATAATCATAAAAATAAATGTTCATGATTTCCGAACGTATAAAA	ATCACGTGTAATATATATTATTAAAAAGTTTATTAAAATAAAATAATAATTTAAATTACTATTTTTAAATAAGTTTTATTTTTTAATAACACTATTGTATTTGTTATCCGAACAATAAAAA	ATCACATGACTATCTAACAAAATATTTATTTTGTTTTTTAATATTTGAAAATACTAAAATATTTTTGTTGTTTTGAAAAAAGGATTTTTAATGTGTATGCGTTCCGAACTTTAAATA	GTCACGTGCAGCTTTTTAAAAATATTTTAAAATATTTTAAAAAATATACATTTTTTTATTATTTTTTTATATATTAATGTTAAAATTTATTTATGTATTTGTCTTCCGAAAAGTAAAAT	ATCACGTGAACTTATTTTGCATTTAAAAAAAAGTAAAAACTATTTGCTAAAATATATTTTTTTAATTTTTAAAAATAATGTTTTAATTATTTAATGTATATGACTTCCGAAAAATATATA	ATCACATGATATATTTTTTATTTTTAATTTTTTTTAATTAAAAAAATAATTTTTTTCTTTAAATTAAACAAAAATAAAAAATTGTTTTTTGTTGGTTAAGATTTCCGAAAATAGAAAT	NA	NA	NA	NA	NA	NA	NA	NA	NA	NA	NA	NA	NA	NA	NA	NA
	GCA_000976065.2	ATCACATGACGTAGTAATTAATAATTTTAAAAATATTTTATATTTTAAATAGTTTTCAAATATTTTACAGTTTATTTTTTAAATTTATTTATATGTTTTTGTTTTCCGAAGCAGTCAAA	ATCATGTGACTTATTTAATTAATTATTATTAAATAAAAAAGATTTTCTATTTAAATTTATTAATTAATTTTTTTTCTTAACTAACTATTTTATGTTTTTGTTTTCCGAAAAAGAAAAA	GTCACATGATAATATTTGATTTTATTATATTTTTAAAAAATATTAAAAATTAAAAAGTAGTTTATTTTCAAAAAATACAATTTAAAATATTAGTGTATTTGTTTTCCGAAAGTTAAAAA	GTCACATGCTATTTAATCAACTTTTTTAAAAACTTAAAATACTTTTTTATTTTTTAATTTTTATTTTCAAATATAAATGAAATAATTTATTTATTGTTTATGATTACCGAAACATAAAAC	ATCACGTGATTTTTAAAAAATATAAATTTAATTTCATTTTCTATTTCAATATTTATTAAATAAAAAATTTGAAAAATATATAAAAATTGTAGCAGTATTAGATTTCCGAAAAGAAAAAA	ATCACGTGCTATAAAAATAATTATAATTTAAATTTTTTAATATAAATATATAAATTAAAAATAAAAAGTAAAAAAAGAAATTAAAGAAAAAATAGTTTTTGTTTTCCGAAGATGTAAAA	ATCACGTGTTATATTTACTATATAAAAATTCAATAAATAAAAAGTTAGAAGATAAAAATTATATTATACATATTTTTATTTTTATTATAATTTTTGTTTTTGCCTTCCGAAAAGAAAATA	ATCACATGACTAATAATTCTTTTAATTTTAATTTATTTAATAAAATTAAAATAATATCTATACTAAATTGTTTATTAAAAATGATTAAACATTGGGTTTTGTGTTCCGAACTTAGAAAA	TTCACGTGAAACTTTTTATATTTTTAATTAAATTTTTATAATATTATAAATTACTATAATATTGATATTCAAAATTAAAAACAAATTTTTAATGGTTTTGTTTTCCGAAATGTTTTTC	ATCACGTGTTAAATAATTAATTTACTTTAAAATTTATTTTTTAATATAAAATATTTATTCTTTTTATTTAATTAAAAAAAACAAAAAAACATTGTTTATGATTTCCGAACCCAAATAT	GTCACATGATAAAAACATATTTAAAATTTTAAAAAAAATTAATTTTCAAAATAAATTTATTATATTTTTTTAAATACATAATCATAAAAATAAATGTTCATGATTTCCGAACGTATAAAA	ATCACGTGTAATAAATATTATTAAAAAGTTTATTAAAATAAAATAATAATTTAAATTACTATTTTTAAATAAGTTTTATTTTTTAATAACACTATTGTATTTGTTATCCGAACAATAAAAA	ATCACATGACTACCTAACAAATATTTATTTTTTCTTTTTTAATATTTGAAAATACTAAAATATATTTGTTGGTTTTTGAAAAAAGGATTTTTAATGTGTATGCGTTCCGAACTTTAAATA	GTCACGTGCAGCTTTTTAAAAATATTTTAAAACATTTTAAAAAATATACATTTTTTTATTATTTTTTTATATATTAATGTTAAAATTTATTTATGTATTTGTCTTCCGAAAAGTAAAAT	ATCACGTGAACTTATTTTGCATTTAAAAAAAAATCAAAAACTATTTGCTATAATATATTTTTTAATTTTTGAAAATAATTTTTAAATTGTTTAATGTATATGACTTCCGAAAAATATATT	ATCACATGATATATTTTTTATTTTTAATTTTTTTTAATTATAAAAATAATTTTTTTCTTTAAATTAAACAAAAATAAAAAATTGTTTTTTGTTGGTTAAGATTTCCGAAAATAGAAAT	NA	NA	NA	NA	NA	NA	NA	NA	NA	NA	NA	NA	NA	NA	NA	NA
	GCA_000976095.2	GTCACATGACATAGTAATAAATAATTTTAAAAATATAAAATATTTTTAATAGTTTTCAAATGTTTTACAGTTTATTTTTTAAATTTATTTATATGTTTTTGTTTTCCGAAGCAGGCAAA	ATCATGTGACTTATTTAATTAATTATTATTAAATAAAAAAGATTTTCTATTTAAATTTATTAATTAATTTTTTTTCTTAACTAACTATTTTATGTTTTTGTTTTCCGAAAAAGAAAAA	GTCACATGATAATATTTGATTTTATTATATTTTAAAAAAAAGTAAAAAATAAAAAGTAGCTTATTTTCAAAAAATAAAATCTAAAATATTAGTGTATTTGTTTTCCGAAAGTTAAAAA	GTCACATGCTATGTAATCAACTTTTTTAAAAATTTAAAATAATTTTTTATTTTTTAATTTTTATTTTCAAACATAAATGAAATAATTTATTTATTGTTTATGATTACCGAAACATAAAAC	ATCACGTGCTTTTTAAAAAATATAAATTTAATTTCATTTTCTATTTCAATATTTATTAAATAAAAAATTTGAAAAATATATAAAAATTGTAGCAGTATTAGATTTCCGAAAAGAAAAAA	ATCACGTGCTATAAAAATAATTATAATTTTAATTTTTTAATATATATTTATACACTAATAATAAAAAGTAAAAAAGAAATTAAAGAAAAACGAGGTTTTGTTTTCCGAAAATATAAAA	ATCACGTGTCATATTTACAATATAAAAATTAAACAAATAAAACGTTATAAAATAAAGATTATATTATACATATTTTTATTTTTATTATATAAATTTTGTTTTTGCCTTCCGAAAAGAAAATA	ATCACATGACTAATAATTCTTTTAATTTTAATTTATTTAATAAAATTAAAATAATATATATACTAAATTGTTTATTAAAAATGATTAAACATTGGGTTTTGTGTTCCGAACTTAGAAAA	TTCACGTGAAACTTTTTATATTTTTAATTAAATTTTTATAATATGATAAATTATTATAATATTGATATTCAAAATAAAAAACAAATTTTTAATGGTTTTGTTTTCCGAAATGTTTTTT	ATCACGTGTTAAATAATTAATTTACTTTAAAATTTATTTTTTAATATAAAATATTTATTCTTTTTATTTAAAAATAAAAAACACAAAAAAACAATGTTTATGATTTCCGAACCTAAATAT	GTCACATGATAAAAACATATTTAAAATTTTAAAAAAATTAATTTTTGAAATTTACTTATTTTATTTTTTCAAATATATAATTATAAAAATAAATGTTCATGATTTCCGAACGTATAAAA	ATCACGTGTAATAAATATTATTAAAAAGTTCATTAAAATAAAATAATAATTTAAATTACTATTTTTAAATAATGTTTATTTTTTAATAAAACTATTGTATTTGTTATCCGAACATTAAAAA	ATCACATGACTACCTAACAAATATATTTTTTCTTTTTTAATATTTGAAAATACTAAAATATATTTGTTGGTTTTTGAAAAAAGGATTTTTAATGTGTATGCGTTCCGAACTTTAAATA	GTCACGTGCAGCTTTTTAAAAATATTTTAAAACATTTTAAAAAATATACATTTTTTATATTTCTTTTTATATATTAATGTTAAAATTTATTTATGTATTTGTCTTCCGAAAAGTAAAAT	ATCACGTGAACTTATTTTGCATTTAAAAAAAAGTAAAAACTATTTGCTAAAATATATTTTTTTAATTTTTAAAAATAATGTTTTAATTAGTTAATGTATATGACTTCCGAAAAATATATA	ATCACATGATATATTTTTTATTTTTAATTTTTTTTAATTATAAAAATAATTTTTTTCTTTAAATTAAACAAAAATAAAAAATTGTTTTTTGTTGGTTAAGATTTCCGAAAATAGAAAT	NA	NA	NA	NA	NA	NA	NA	NA	NA	NA	NA	NA	NA	NA	NA	NA
	GCA_000976125.2	GTCACATGACATAATAATAAATAATTTTAAAAATATTTTATATTTTTAATAGTTTTCAAATGTTTTACAGTTTATTTTTTAAATTTATTTAGATGTTTTTGTTTTCCGAAGCAGTCAAA	ATCATGTGACTTATTTAATTAATTATTATTAAATAAAAAAGATTTTCTATTTGAATTTATTAATTAATATTTTTTTTTAACTAATTATTTTATGTTTTTGTTTTCCGAAAAAGAAAAA	ATCACATGACAATTTAAAATATTTTTATATTTTGAGAAAATTATTTTAATAAATTCTTATATAGTTTTAAAAAAAGATCATTAAAAAACAAATGTATATGCTTTCCGAAAGATAAATA	GTCACATGCTATTTAATCAACTTTTTTAAAAACTTAAAATACTTTTTTATTTTTTAATTTTTATTTTCAAACATAAATGAAATAATTTATTTATTGTTTATGATTACCGAAACACAAAAC	ATCACGTGCTTTTTAAAAAATATAAATTTAATTTCATTTTTTATTTCAATATTTATTAAATAAAAAATTTGAAAAATATATAAAATTTGTAGCAGTATTAGATTTCCGAAAAGAAAAAA	ATCACGTGCTATAAAAATAATTATAATTTAAATTTTTTAATATAAATATATAAATTAAAAATAAAAAGTAAAAAAAGAAATTAAAGAAAAAATAGTTTTTGTTTTCCGAAGATGTAAAA	ATCACGTGTTATATTTACTCTATAAAAATTCAATAAATAAAAAAGTTAGAAGATAAAAATTATATTATACATATTTTTATTTTTATTATAATTTTTGTTTTTGCCTTCCGAAAAGAAAATA	ATCACATGACTAATAATTCTTTTAATTTTAATTTATTTAATAAAATTAAAATAATATATATACTAAATTATTTTTAATAAATAATTAATCAATGGGTTTTGTGTTCCGAACTTAGAAAA	TTCACGTGAAACTTTTTATATTTTTAATTAAATTTTTATAATATTATAAATTATTATAATATTGATATTCAAAATAAAAAACAAATTTTTAATGGTTTTGTTTTCCGAAATGTTTTTT	ATCACGTGTTAAATAATTAATTTACTTTAAAATTTATTTTTTAATATAAAATATTTATTCTTTTTATTTAAAAATAAAAAACACAAAAAAACATTGTTTATGATTTCCGAACCTAAATAT	GTCACATGATAAAAACATATTTAAAATTTTAAAAAAATTAATTTTCAAAATAAATTTATTATATTTTTTTAATTACATAATCATAAAAATAAATGTTCATGATTTCCGAACGTATAAAA	ATCACGTGTAATAAATATTATTAAAAAGTTTATTAAAATAAAATAATAATTTAAATTACTATTTTTAAATAAGTTTTATTTTTTAATAACACTATTGTATTTGTTATCCGAACAATAAAAA	ATCACATGACTATCTAACAAAATATTTATTTTGTTTTTTAATATTTGAAAATACTAAAATATTTTTGTTGTTTTTGAAAAAAGGATTTTTAATGTGTATGCGTTCCGAACTTTAAATA	GTCACGTGCAGCTTTTTAAAAATATTTTAAAACATTTTAAAAAATATACATTTTTTTATTATTTTTTTATATATTAATGTTAAAATTTATTTATGTATTTGTCTTCCGAAAAGTAAAAT	ATCACGTGAATTTATTTTGCATTTAAAAAAAAGTAAAAACTATTTGCTAAAATATATTTTTTTAATTTTTAAAAATAATGTTTTAATTATTTAATGTATATGACTTCCGAAAAATATATA	ATCACATGATATATTTTTTTTATTTTTAATTTTTTTAATTATAAAAGTAATTCTTTTTCTTTAAATTAAACAAAAATTAAAATTTGTTTTTTGTTGGTTAAGATTTCCGAAAATAGAAAT	NA	NA	NA	NA	NA	NA	NA	NA	NA	NA	NA	NA	NA	NA	NA	NA
	GCA_000976155.4	GTCACATGACATAATAATAAATAATTTTAAAAATATTTTATATTTTTAATAGTTTTCAAATGTTTTACAGTTTATTTTTTAAATTTATTTAGATGTTTTTGTTTTCCGAAGCAGTCAAA	ATCATGTGACTTATTTAATTAATTATTATTAAATAAAAAAGATTTTCTATTTGAATTTATTAATTAATATTTTTTTTTAACTAATTATTTTATGTTTTTGTTTTCCGAAAAAGAAAAA	ATCACATGACAATTTAAAATATTTTTATATTTTGAGAAAATTATTTTAATAAATTCTTATATAGTTTTAAAAAAAGATCATTAAAAAACAAATGTATATGCTTTCCGAAAGATAAATA	GTCACATGCTATTTAATCAACTTTTTTAAAAACTTAAAATACTTTTTTATTTTTTAATTTTTATTTTCAAACATAAATGAAATAATTTATTTATTGTTTATGATTACCGAAACACAAAAC	ATCACGTGCTTTTTAAAAAATATAAATTTAATTTCATTTTTTATTTCAATATTTATTAAATAAAAAATTTGAAAAATATATAAAATTTGTAGCAGTATTAGATTTCCGAAAAGAAAAAA	ATCACGTGCTATAAAAATAATTATAATTTTAATTTTTTAATATATATTTATACACTAATAATAAAAAGTAAAAAAAGAAATTAAAGAAAAATGAGGTTTTGTTTTCCGAAGATATAAAA	ATCACGTGTCATATTTACAATATAAAAATTAAACAAATAAAAAGTTATAAAATAAAGATTATATTATACATATTTTTATTTTTATTATATAAATTTTGTTTTTGCCTTCCGAAAAGAAAATA	ATCACATGACTAATAATTCTTTTAATTTTAATTTATTTAATAAAATTAAAATAATATATATACTAAATTGTTTATTAAAAATAATTAAACATTGGGTTTTGTGTTCCGAACTTAGAAAA	TTCACGTGAAACTTTTTATATTTTTAATTAAATTTTTATAATATTATAAATTATTATAATATTGATATTCAAAATAAAAAACAAATTTTTAATGGTTTTGTTTTCCGAAATGTTTTTT	ATCACGTGTTAAATAATTAATTTACTTTAAAATTTATTTTTTAATATAAAATATTTATTCTTTTTATTTAAAAATAAAAAACACAAAAAAACATTGTTTATGATTTCCGAACCTAAATAT	GTCACATGATAAAAACATATTTAAAATTTCAAAAAAATTAATTTTCAAAATAAATTTATTATATTTTTTTAAATACATAATCATAAAACTAAATGTTCATGATTTCCGAACGTATAAAA	ATCACGTGTAATAAATATTATTAAAAAGTTTATTAAAATAAAATAATAATTTAAATTACTATTTTTAAATAATATTTATTTTTTAATAAAACTATTGTATTTGTTATCCGAACATCAAAAA	ATCACATGACTACCTAACAAATATTTATTTTTTCTTTTTTAATATTTGAAAATACTAAAATATATTTGTTGGTTTTTGAAAAAAGGATTTTTAATGTGTATGCGTTCCGAACTTTAAATA	GTCACGTGCAGCTTTTTGAAAATATTTTAAAACATTTTAAAAATTATACATTTTTTTATTATTTTTTTACATATTAAAGTTAAAATTTATTTATGTATTTGTCTTCCGAAAAGTAAAAT	ATCACGTGAATTTATTTTGCATTTAAAAAAAAGTAAAAACTATTTGCTAAAATATATTTTTTTAATTTTTAAAAATAATGTTTTAATTATTTAATGTATATGACTTCCGAAAAATATATA	ATCACATGATATATTTTTTTTATTTTTAATTTTTTTAATTATAAAAGTAATTCTTTTTCTTTAAATTAAACAAAAATTAAAATTTGTTTTTTGTTGGTTAAGATTTCCGAAAATAGAAAT	NA	NA	NA	NA	NA	NA	NA	NA	NA	NA	NA	NA	NA	NA	NA	NA
	GCA_000976185.3	GTCACATGACATAGTAATAAATAATTTTAAAAATATAAAATATTTTTAATAGTTTTCAAATGTTTTACAGTTTATTTTTTAAATTTATTTATATGTTTTTGTTTTCCGAAGCAGGCAAA	ATCATGTGACTTATTTAATTAATTATTATTAAATAAAAAAGATTTTCTATTTAAATTTATTAATTAATTTTTTTTCTTTACTAACTATTTTATGTTTTTGTTTTCCGAAAAAGAAAAA	ATCACATGACAATTTAAAATATTTTTATATTTTGAGAAAATTATTTTAATAAATTCTTATATAGTTTTAAAAAAAGATCATTAAAAAACAAATGTATATGCTTTCCGAAAGATAAATA	GTCACATGCTATTTAATCAACTTTTTTAAAAACTTAAAATACTTTTTTATTTTTTAATTTTTATTTTCAAATATAAATGAAATAATTTATTTATTGTTTATGATTACCGAAACATAAAAC	ATCACGTGCTTTTTAAAAAATATAAATTTAATTTCATTTTCTATTTCAATATTTATTAAATAAAAAATTTGAAAAATATATAAAAATTGTAGCAGTATTAGATTTCCGAAAAGAAAAAA	ATCACGTGCTATAAAAATAATTATAATTTAAATTTTTTAATATAAATATATAAATTAAAAATAAAAAGTAAAAAAAGAAATTAAAGAAAAAATAGTTTTTGTTTTCCGAAGATGTAAAA	ATCACGTGTCATATTTACAATATAAAAATTAAACAAATAAAAAGTTATAAAATAAAGATTATATTATACATATTTTTATTTTTATTATATAAATTTTGTTTTTGCCTTCCGAAAAGAAAATA	ATCACATGACTAATAATTATTTTAATTTTAATTTATTTAATAAAATTAAAATAATATATATACTAAATTATTTTTAATAAATAATTAATCAATGGGTTTTGTGTTCCGAACTTAGAAAA	TTCACGTGAAACTTTTTATATTTTTAATTAAATTTTTATAATATTATAAATTATTATAATATTGATATTCAAAATAAAAAACAAATTTTTAATGGTTTTGTTTTCCGAAATGTTTTTT	ATCACGTGTTAAATAATTAATTTACTTTAAAATTTATTTTTTAATATAAAATATTTATTCTTTTTATTTAAAAATAAAAAACACAAAAAAACATTGTTTATGATTTCCGAACCTAAATAT	GTCACATGATAAAAACATATTTAAAATTTCAAAAAAATTAATTTTCAAAATAAATTTATTATATTTTTTTAAATACATAATCATAAAACTAAATGTTCATGATTTCCGAACGTATAAAA	ATCACGTGTAATAAATATTATTAAAAAGTTTATTAAAATAAAATAATAATTTAAATTACTATTTTTAAATAAGTTTTATTTTTTAATAACACTATTGTATTTGTTATCCGAACAATAAAAA	ATCACATGACTATCTAACAAAATATTTATTTTTTTTTTAATATTTGAAAATACTAAAATATTTTTGTTGTTTTTTGAAAAAAGGATTTTTAATGTGTATGCGTTCCGAACTTTAAATA	GTCACGTGCAGCTTTTTAAAAATATTTTAAAACATTTTAAAAAATATACATTTTTTTATTATTTTTTTATATATTAATGTTAAAATTTATTTATGTATTTGTCTTCCGAAAAGTAAAAT	ATCACGTGAATTTATTTTGCATTTAAAAAAAAGTAAAAACTATTTGCTAAAATATATTTTTTTAATTTTTAAAAATAATGTTTTAATTATTTAATGTATATGACTTCCGAAAAATATATA	ATCACATGATATATTTTTTATTTTTAATTTTTTTTAATTATAAAAATAATTTTTTTCTTTAAATTAAACAAAAATAAAAAATTGTTTTTTGTTGGTTAAGATTTCCGAAAATAGAAAT	NA	NA	NA	NA	NA	NA	NA	NA	NA	NA	NA	NA	NA	NA	NA	NA
	GCA_000976215.2	GTCACATGACATAATAATAAATAATTTTAAAAATATAAAATATTTTTAATAGTTTTCAAATGTTTTACAGTTTATTTTTTAAATTTATTTATATGTTTTTGTTTTCCGAAGCCGTCAAA	ATCATGTGACTTATTTAATTAATTATTATTAAATAAAAAAGATTTTCTATTTGAATTTATTAATTAATATTTTTTTTTAACTAATTATTTTATGTTTTTGTTTTCCGAAAAAGAAAAA	GTCACATGATGATATTTGATTTTATTATATTTTTAAAAAAAGTAAAAAATAAAAAGTAGTTTATTTTTAAAAAATAAAATTTAAAATATTAGTGTATTTGATTTCCGAAAGTTAAAAA	GTCACATGCTATTTAATCAACTTTTTTAAAAACTTAAAATACTTTTTTATTTTTTAATTTTTATTTTCAAACATAAATGAAATAATTTATTTATTGTTTATGATTACCGAAACATAAAAC	ATCACGTGCTTTTTAAAAAATATAAATTTAATTTCATTTTTTATTTCAATATTTATTAAATAATAAATTTGAAAAATATATAAAAATTATAGCAGTATTAGATTTCCGAAAAGAAAAAA	ATCACGTGCTATAAAAATAATTATAATTTTAATTTTTTAATATATATTTATACACTAATAATAAAAAGTAAAAAAAGAAATTAAAGAAAAACGAGGTTTTGTTTTCCGAAGATATAAAA	ATCACGTGTCATATTTACAATATAAAAATTAAACAAATAAAAAGTTATAAAATAAAGATTATATTATACATATTTTTATTTTTATTATATAAATTTTGTTTTTGCCTTCCGAAAAGAAAATA	ATCACATGACTAATAATTCTTTTAATTTTAATTTATTTAATAAAATTAAAATAATATATATACCAAATTGTTTATTAAAAATAATTAAACCTTGGGTTTTGTGTTCCGAACTTAGAAAA	TTCACGTGAAAATTTTTATATTTTTAATTAAATTTTTATAATATTATAAATTATTATAATATTGATATTTAAAATTAAAAACAAATTGTTAATGGTTTTGTTTTCCGAAATGTTTTTT	ATCACGTGTTAAATAATTAATTTACTTTAAAATTTATTTTTTAATATAAAATATTTATTCTTTTTATTTACTTAAAAAAAACAAAAAAACATTGTTTATGATTTCCGAACCCAAATAT	GTCACATGATAAAAACATATTTAAAATTTTGAAAAAATTAATTTTCAAAATAAATTTATTATATTTTTTTAAATATATAATCATAAAAAAATTGTTCATGATTTCCGAACGTATAAAA	ATCACGTGTAATAAATATTATTAAAAAGTTTATTAAAATAAAATAATAATTTAAATTACTATTTTTAAATAAGTTTTATTTTTTAATAACACTATTGTATTTGTTATCCGAACAATAAAAA	ATCACATGACTATCTAACAAAATATTTATTTTTTCTTTTTTAATATTTGAAGATACTAAAATATATTTATTGGTTTTTGAAAAAAGGATTTTTAATGTGTATGCGTTCCGAACTTTAAATA	GTCACGTGCAGCTTTTTAAAAATATTTTAAAATATTTTAAAAAATATACATTTTTTTATTATTTTTTTATATATTAATGTTAAAATTTATTTATGTATTTGTCTTCCGAAAAGTAAAAT	ATCACGTGAACTTATTTTGCATTTAAAAAAAAGTAAAAACTATTTGCTAAAATATATTTTTTTAATTTTTAAAAATAATGTTTTAATTATTTAATGTATATGACTTCCGAAAAATATATA	ATCACATGATATATTTTTTTATTTTTAATTTTTTTAATTATAAAAATAATTCTTTTTTTTAAATTAAACAAAAATAAAAAATTGTTTTTTGTTGGTTAAGATTTCCGAAAATAGAAAT	NA	NA	NA	NA	NA	NA	NA	NA	NA	NA	NA	NA	NA	NA	NA	NA
	GCA_000976245.2	GTCACATGACATAATAATAAATAATTTTAAAAATATAAAATATTTTTAATAGTTTTCAAATGTTTTACAGTTTATTTTTTAAATTTATTTATATGTTTTTGTTTTCCGAAGCAGGCAAA	ATCATGTGACTTATTTAATTAATTATTATTAAATAAAAAAGATTTTCTATTTAAATTTATTAATTAATTTTTTTTCTTAACTAACTATTTTATGTTTTTGTTTTCCGAAAAAGAAAAA	GTCACATGATGATATTTGATTTTATTATATTTTTAAAAAAAGTAAAAAATAAAAAGTAGTTTATTTTTAAAAAATAAAATTTAAAATATTAGTGTATTTGATTTCCGAAAGTTAAAAA	GTCACATGCTATTTAATAAACTTTTTTAAAAACTTAAAATACTTTTTTATTTTTTAATATTTATTTTCAAACATAAATGAAATAATTTATTTATTGTTTATGATTACCGAAACATAAAAC	ATCACGTGCTTTTTAAAAAATATAAATTTAATTTCATTTTCTATTTCAATATTTATTAAATAAAAAATTTGAAAAATATATAAAAATTGTAGCAGTATTAGATTTCCGAAAAGAAAAAA	ATCACGTGCTATAAAAATAATTATAATTTTAATTTTTTAATATATATTTATACACTAATAATAAAAAGTAAAAAAAGAAATTAAAGAAAAACGAGGTTTTGTTTTCCGAAGATATAAAA	ATCACGTGTCATATTTACAATATAAAAATTAAACAAATAAAAAGTTATAAAATAAAGATTATATTATACATATTTTTATTTTTATTATATAAATTTTGTTTTTGCCTTCCGAAAAGAAAATA	ATCACATGACTAATAATTCTTTTAATTTTAATTTATTTAATAAAATTAAAATAATATATATACTAAATTGTTTATTAAAAATAATTAAACATTGGGTTTTGTGTTCCGAACTTAGAAAA	TTCACGTGAAAATTTTTATATTTTTAATTAAATTTTTATAATATTATAAATTATTATAATATTGATATTTAAAATTAAAAACAAATTGTTAATGGTTTTGTTTTCCGAAATGTTTTTT	ATCACGTGTTAAATAATTAATTTACTTTAAAATTTATTTTTTAATATAAAATATTTATTCTTTTTATTTAAAAATAAAAAACACAAAAAAACAATGTTTATGATTTCCGAACCTAAATAT	GTCACATGATAAAAACATATTTAAAATTTTAAAAAAATTAATTTTCAAAATAAATTTATTATATTTTTTTAATTACATAATCATAAAAATAAATGTTCATGATTTCCGAACGTATAAAA	ATCACGTGTAATAAATATTATTAAAAAGTTTATTAAAATAAAATAATAATTTAAATTACTATTTTTAAATAAGTTTTATTTTTTAATAACACTATTGTATTTGTTATCCGAACAATAAAAA	ATCACATGACTATCTAACAAAATATTTATTATGTTTTTTAATATTTGAAAATACTAAAATATTTTTGTTGTTTTTGAAAAAAGGATTTTTAATGTGTATGCGTTCCGAACTTTAAATA	GTCACGTGCAGCTTTTTAAAAATATTTTAAAACATTTTAAAAAATATACATTTTTTTATTATTTTTTTATATATTAATGTTAAAATTTATTTATGTATTTGTCTTCCGAAAAGTAAAAT	ATCACGTGAATTTATTTTGCATTTAAAAAAAAGTAAAAACTATTTGCTAAAATATATTTTTTTAATTTTTAAAAATAATGTTTTAATTATTTAATGTATATGACTTCCGAAAAATATATA	ATCACATGATATATTTTTTTTATTTTTAATTTTTTTAATTATAAAAGTAATTCTTTTTCTTTAAATTAAACAAAAATTAAAATTTGTTTTTTGTTGGTTAAGATTTCCGAAAATAGAAAT	NA	NA	NA	NA	NA	NA	NA	NA	NA	NA	NA	NA	NA	NA	NA	NA
	GCA_000976275.4	GTCACATGACATAATAATAAATAATTTTAAAAATATAAAATATTTTTAATAGTTTTTAAATATTTTACAGTTTATTTTTTAAATTTATTTATATGTTTTTGTTTTCCGAAGCAGTCAAA	ATCATGTGACTTATTTAATTAATTATTATTAAATAAAAAAGATTTTCTATTTGAATTTATTAATTAATATTTTTTTTTAACTAATTATTTTATGTTTTTGTTTTCCGAAAAAGAAAAA	GTCACATGATGATATTTGATTTTATTATATTTTTAAAAAAAGTAAAAAATAAAAAGTAGTTTATTTTTAAAAAATAAAATTTAAAATATTAGTGTATTTGATTTCCGAAAGTTAAAAA	GTCACATGCTATTTAATCAACTTTTTTAAAAACTTAAAATACTTTTTTATTTTTTAATTTTTATTTTCAAATATAAATGAAATAATTTATTTATTGTTTATGATTACCGAAACATAAAAC	ATCACGTGCTTTTTAAAAAATATAAATTTAATTTCATTTTTTATTTCAATATTTATTAAATAAAATATTTGAAAAATATATAAAATTTGTAGCAGTATTAGATTTCCGAAAAGAAAAAA	ATCACGTGCTATAAAAATAATTATAATTTAAATTTTTTAATATAAATATATAAATTAAAAATAAAAAGTAAAAAAAGAAATTAAAGAAAAAATAGTTTTTGTTTTCCGAAGATGTAAAA	ATCACGTGTCATATTTACAATATAAAAATTAAACAAATAAAAAGTTATAAAATAAAGATTATATTATACATATTTTTATTTTTATTATATAAATTTTGTTTTTGCCTTCCGAAAAGAAAATA	ATCACATGACTAATAATTCTTTTAATTTTAATTTATTTAATAAAATTAAAATAATATATATACTAAATTGTTTATTAAAAATGTTTAAACATTGGGTTTTGTGTTCCGAACTTAGAAAA	TTCACGTGAAACTTTTTATATTTTTAATTAAATTTTTATAATATTATAAATTATTATAATATTGATATTCAAAATAAAAAACAAATTTTTAATGGTTTTGTTTTCCGAAATGTTTTTT	ATCACGTGTTAAATAATTAATTTACTTTAAAATTTATTTTTTAATATAAAATATTTATTCTTTTTATTTAATTAAAAAAAACAAAAAAACACTGTTTATGATTTCCGAACCTAAATAT	GTCACATGATAAAAACATATTTAAAATTTTAAAAAAATTAATTTTCAAAATAAATTTATTATATTTTTTTAATTACATAATCATAAAAATAAATGTTCATGATTTCCGAACGTATAAAA	ATCACGTGTAATAAATATTATTAAAAAGTTTATTAAAATAAAATAATAATTTAAATTACTATTTTTAAATAAGTTTTATTTTTTAATAACACTATTGTATTTGTTATCCGAACAATAAAAA	ATCACATGACTACCTAACAAATATTTATTTTTTCTTTTTTAATATTTGAAAATACTAAAATATATTTGTTGGTTTTTGAAAAAAGGATTTTTAATGTGTATGCGTTCCGAACTTTAAATA	GTCACGTGCAGCTTTTTAAAAATATTTTAAAACATTTTAAAAAATATACATTTTTTTATTATTTTTTTATATATTAATGTTAAAATTTATTTATGTATTTGTCTTCCGAAAAGTAAAAT	ATCACGTGAACTTATTTTGCATTTAAAAAAAAATCAAAAACTATTTGCTATAATATATTTTTTAATTTTTAAAAATAATTTTTAAATTGTTTAATGTATATGACTTCCGAAAAATATATT	ATCACATGATATATTTTTTTATTTTTAATTTTTTTAATTATAAAAGTAATTCTTTTTCTTTAAATTAAACAAAAATAAAAAAATTGTTTTTTGTTGGTTAAGATTTCCGAAAATAGAAAT	NA	NA	NA	NA	NA	NA	NA	NA	NA	NA	NA	NA	NA	NA	NA	NA
	GCA_000976305.2	GTCACATGACATAATAATAAATAATTTTAAAAATATAAAATATTTTTAATAGTTTTTAAATATTTTACAGTTTATTTTTTAAATTTATTTATATGTTTTTGTTTTCCGAAGCAGTCAAA	ATCATGTGACTTATTTAATTAATTATTATTAAATAAAAAAGATTTTCTATTTGAATTTATTAATTAATATTTTTTTTTAACTAATTATTTTATGTTTTTGTTTTCCGAAAAAGAAAAA	GTCACATGATGATATTTGATTTTATTATATTTTTAAAAAAAGTAAAAAATAAAAAGTAGTTTATTTTTAAAAAATAAAATTTAAAATATTAGTGTATTTGATTTCCGAAAGTTAAAAA	GTCACATGCTATTTAATCAACTTTTTTAAAAACTTAAAATACTTTTTTATTTTTTAATTTTTATTTTCAAATATAAATGAAATAATTTATTTATTGTTTATGATTACCGAAACATAAAAC	ATCACGTGCTTTTTAAAAAATATAAATTTAATTTCATTTTTTATTTCAATATTTATTAAATAAAATATTTGAAAAATATATAAAATTTGTAGCAGTATTAGATTTCCGAAAAGAAAAAA	ATCACGTGCTATAAAAATAATTATAATTTAAATTTTTTAATATAAATATATAAATTAAAAATAAAAAGTAAAAAAAGAAATTAAAGAAAAAATAGTTTTTGTTTTCCGAAGATGTAAAA	ATCACGTGTCATATTTACAATATAAAAATTAAACAAATAAAAAGTTATAAAATAAAGATTATATTATACATATTTTTATTTTTATTATATAAATTTTGTTTTTGCCTTCCGAAAAGAAAATA	ATCACATGACTAATAATTCTTTTAATTTTAATTTATTTAATAAAATTAAAATAATATATATACTAAATTATTTTTAATAAATAATTAATCAATGGGTTTTGTGTTCCGAACTTAGAAAA	TTCACGTGAAACTTTTTATATTTTTAATTAAATTTTTATAATATTATAAATTATTATAATATTGATATTCAAAATAAAAAACAAATTTTTAATGGTTTTGTTTTCCGAAATGTTTTTT	ATCACGTGTTAAATAATTAATTTACTTTAAAATTTATTTTTTAATATAAAATATTTATTCTTTTTATTTAATTAAAAAAAACAAAAAAACACTGTTTATGATTTCCGAACCTAAATAT	GTCACATGATAAAAACATATTTAAAATTTTAAAAAAATTAATTTTTGAAATTTACTTATTTTATTTTTTCAAATATATAATTATAAAAATAAATGTTCATGATTTCCGAACGTATAAAA	ATCACGTGTAATAAATATTATTAAAAAGTTTATTAAAATAAAATAATAATTTAAATTACCATTTTTAAATAATGTTTATTTTTTAATAAAACTATTGTATTTGTTATCCGAACATTAAAAA	ATCACATGACTACCTAACAAAATATTTATTTTTCTTTTTTAATATTTGAAAATACTAAAATATTTTTGTTGTTTTTTGAAAAAAGGATTTTTAATGTGTATGCGTTCCGAACTTTAAATA	GTCACGTGCAGCTTTTTAAAAATATTTTAAAACATTTTAAAAAATATACATTTTTTTATTATTTTTTTATATATTAATGTTAAAATTTATTTATGTATTTGTCTTCCGAAAAGTAAAAT	ATCACGTGAATTTATTTTGCATTTAAAAAAAAGTAAAAACTATTTGCTAAAATATATTTTTTTAATTTTTAAAAATAATGTTTTAATTATTTAATGTATATGACTTCCGAAAAATATATA	ATCACATGATATATTTTTTATTTTTAATTTTTTTTAATTATAAAAATAATTTTTTTCTTTAAATTAAACAAAAATAAAAAATTGTTTTTTGTTGGTTAAGATTTCCGAAAATAGAAAT	NA	NA	NA	NA	NA	NA	NA	NA	NA	NA	NA	NA	NA	NA	NA	NA
	GCA_000976335.2	GTCACATGACATAGTAATAAATAATTTTAAAAATATAAAATATTTTTAATAGTTTTCAAATGTTTTACAGTTTATTTTTTAAATTTATTTATATGTTTTTGTTTTCCGAAGCAGGCAAA	ATCATGTGACTTATTTATTTAATTATTATTAAGTAAAAAAGATTTTCTATTTAAATTTATTAATTAATTTTTTTTCTTAAATAATTATTTTATGTTTTTGTTTTCCGAAAAAGAAAAA	ATCACATGACAATTTAAAATATTTTTATATTTTGAGAAAATTATTTTAATAAATTCTTATATAGTTTTAAAAAAAGATCATTAAAAAACAAATGTATATGCTTTCCGAAAGATAAATA	GTCACATGCTATTTAATAAACTTTTTTAAAAACTTAAAATACTTTTTTATTTTTTAATATTTATTTTCAAACATAAATGAAATAATTTATTTATTGTTTATGATTACCGAAACATAAAAC	ATCACGTGCTTTTTAAAAAATATAAATTTAATTTAATTTTTTATTTCAATATTTATTAAATAAAAAATTTGAAAAATATATAAAATTTGTAGCAGTATTAGATTTCCGAAAAGAAAAAA	ATCACGTGCTTTAAAAATAATTATAATTTTAATTTTTTAATATATATTTATAAACTAAAAATAAAAAGTAGAAAAGGAAATTAAAGAAAACAAGGTTTTGTTTTCCGAAGATATAAAA	ATCACGTGTCATATTTACAATATAAAAATTAAACAAATAAAAAGTTATAAAATAAAGATTATATTATACATATTTTTATTTTTATTATATAAATTTTGTTTTTGCCTTCCGAAAAGAAAATA	ATCACATGATTAATAATTCTTTTAATTTTAATTTATTTAATAAAATTAAAATAATATATATATACTAAATTGTTTATTAAAAATAATTAAACATTGGGTTTTGTGTTCCGAACTTAGAAAA	TTCACGTGAAAATTTTTATATTTTTAATTAAATTTTTATAATATTATAAATTATTATAATATTGATATTTAAAATTAAAAACAAATTATTAATGGTTTTGTTTTCCGAAATGTTTTTT	ATCACGTGTTAAATAATTAATTTACTTTAAAATTTATTTTTTAATATAAAATATTTATTCTTTTTATTTAAAAATAAAAAACACAAAAAAACAATGTTTATGATTTCCGAACCTAAATAT	GTCACATGATAAAAACATATTTAAAATTTCAAAAAAATTAATTTTCAAAATAAATTTATTATATTTTTTTAAATACATAATCATAAAACTAAATGTTCATGATTTCCGAACGTATAAAA	ATCACGTGTAATAAATATTATTAAAAAGTTTATTAAAATAAAATAATAATTTAAATTACTATTTTTAAATAAGTTTTATTTTTTAATAACACTATTGTATTTGTTATCCGAACAATAAAAA	ATCACATGACTACCTCACAAAATATTTATTTTTCTTTTTTAATATTTGAAAATACTAAAATATTTTTGTTGTTTTTTGAAAAAAGGATTTTTAATGTGTATGCGTTCCGAACTTTAAATA	GTCACGTGCAGCTTTTTAAAAATATTTTAAAATATTTTAAAAAATATACATTTTTTTATTATTTTTTTATATATTAATGTTAAAATTTATTTATGTATTTGTCTTCCGAAAAGTAAAAT	ATCACGTGAACTTATTTTGCATTTAAAAAAAAGTAAAAACTATTTGCTAAAATATATTTTTTTAATTTTTAAAAATAATGTTTTAATTATTTAATGTATATGACTTCCGAAAAATATATA	ATCACATGATATATTCTTTTTATTTTTAATTTTTTTAATTATAAAAGTAATTCTTTTTCTTTAAATTAAACAAAAATTAAAATTTGTTTTTTGTTGGTTAAGATTTCCGAAAATAGAAAT	NA	NA	NA	NA	NA	NA	NA	NA	NA	NA	NA	NA	NA	NA	NA	NA
	GCA_000976365.2	GTCACATGACATAATAATAAATAATTTTAAAAATATAAAATATTTTTAATAGTTTTCAAATGTTTTACAGTTTATTTTTTAAATTTATTTATATGTTTTTGTTTTCCGAAGCAGTCAAA	ATCATGTGACTTATTTAATTAATTATTATTTAATAAAAAAGATTTTATATTTAAATTTATTAATTAATTTTTTTTTAGCTAAATATTTTATGTTTTTGTTTTCCGAAAAAAAAAAA	GTCACATGATAATATTTGATTTTATTATATTTTTAAAAAAAGTAAAAAATAAAAAGTAGTTTATTTTTAAAAAATAAAATTTAAAATATTAGTGTATTTGATTTCCGAAAGTTAAAAA	GTCACATGCTATTTAATCAACTTTTTTAAAAACTTAAAATACTTTTTTATTTTTTAATTTTTATTTTCAAACATAAATGAAATAATTTATTTATTGTTTATGATTACCGAAACATAAAAC	ATCACGTGCTTTTTTAAAAAATATAAATTTAATTTCATTTTTTATTTCAATTATTATTAAATAAAAAATTTGAAAAATATATAAAATTTGTAGCAGTATTAGATTTCCGAAAAGAAAAAA	ATCACGTGCTATAAAAATAATTATAATTTAAATTTTTTAATATAAATATATAAATTAAAAATAAAAAGTAAAAAAAGAAATTAAAGAAAAAATAGTTTTTGTTTTCCGAAGATGTAAAA	ATCACGTGTCATATTTACAATATAAAAATTAAACAAATAAAAAGTTATAAAATAAAGATTATATTATACATATTTTTATTTTTATTATATAAATTTTGTTTTTGCCTTCCGAAAAGAAAATA	ATCACATGACTAATAATTCTTTTAATTTTAATTTATTTAATAAAATTAAAATAATATCTATACTAAATTGTTTATTAAAAATGATTAAACATTGGGTTTTGTGTTCCGAACTTAGAAAA	TTCACGTGAAAATTTTTATATTTTTAATTAAATTTTTATAATATTATAAATTATTATAATATTGATATTTAAAATTAAAAACAAATTGTTAATGGTTTTGTTTTCCGAAATGTTTTTT	ATCACGTGTTAAATAATTAATTTACTTTAAAATTTATTTTTTAATATAAAATATTTATTCTTTTTATTTAAAAATAAAAAACACAAAAAAACAATGTTTATGATTTCCGAACCTAAATAT	GTCACATGATAAAAACATATTTAAAATTTTAAAAAAATTAATTTTTGAAATTTACTTATTTTATTTTTTCAAATAAATAATTATAAAAATAAATGTTCATGATGTCCGAACGTATAAAA	ATCACGTGTAATAAATATTATTAAAAAGTTTATTAAAATAAAATAATAATTTAAATTACTATTTTTAAATAAGTTTTATTTTTTAATAACACTATTGTATTTGTTATCCGAACAATAAAAA	ATCACATGACTATCTAACAAAATATTTATTTTGTTTTTTAATATTTGAAAATACTAAAATATTTTTGTTGTTTTTGAAAAAAGGATTTTTAATGTGTATGCGTTCCGAACTTTAAATA	GTCACGTGCAGCTTTTTGAAAATATTTTAAAACATTTTAAAAATTATACATTTTTTTATTATTTTTTTACATATTAAAGTTAAAATTTATTTATGTATTTGTCTTCCGAAAAGTAAAAT	ATCACGTGAACTTATTTTGCATTTAAAAAAAAGTAAAAACTATTTGCTAAAATATATTTTTTTAATTTTTAAAAATAATGTTTTAATTATTTAATGTATATGACTTCCGAAAAATATATA	ATCACATGATATATTTTTTTTATTTTTAATTTTTTTAATTATAAAAGTAATTCTTTTTCTTTAAATTAAACAAAAATTAAAATTTGTTTTTTGTTGGTTAAGATTTCCGAAAATAGAAAT	NA	NA	NA	NA	NA	NA	NA	NA	NA	NA	NA	NA	NA	NA	NA	NA
	GCA_000976395.2	ATCACATGACGTAGTAATTAATAATTTTAAAAATATTTTATATTTTAAATAGTTTTCAAATATTTTACAGTTTATTTTTTAAATTTATTTATATGTTTTTGTTTTCCGAAGCAGTCAAA	ATCATGTGACTTATTTAATTAATTATTATTAAATAAAAAAGATTTTCTATTTAAATTTATTAATTAATTTTTTTTCTTAACTAACTATTTTATGTTTTTGTTTTCCGAAAAAGAAAAA	GTCACATGATGATATTTGATTTTATTATATTTTTAAAAAAAGTAAAAAATAAAAAGTAGTTTATTTTTAAAAAATAAAATTTAAAATATTAGTGTATTTGATTTCCGAAAGTTAAAAA	GTCACATGCTATTTAATAAACTTTTTTAAAAACTTAAAATACTTTTTTATTTTTTAATATTTATTTTCAAACATAAATGAAATAAGTTATTTATTGTTTATGATTACCGAAACATAAAAC	ATCACGTGCTTTTTAAAAAATATAAATTTAATTTCATTTTCTATTTCAATATTTATTAAATAAAAAATTTGAAAAATATATAAAAATTGTAGCAGTATTAGATTTCCGAAAAGAAAAAA	ATCACGTGCTATAAAAATAATTATAATTTTAATTTTTTAATATATATTTATACACTAATAATAAAAAGTAAAAAAAGAAATTAAAGAAAAATGAGGTTTTGTTTTCCGAAGATATAAAA	ATCACGTGTCATATTTACAATATAAAAATTAAACAAATAAAAAGTTATAAAATAAAGATTATATTATACATATTTTTATTTTTATTATATAAATTTTGTTTTTGCCTTCCGAAAAGAAAATA	NA	TTCACGTGAAAATTTTTATATTTTTAATTAAATTTTTATAATATTATAAATTATTATAATATTGATATTTAAAATTAAAAACAAATTGTTAATGGTTTTGTTTTCCGAAATGTTTTTT	ATCACGTGTTAAATAATTAATTTACTTTAAAATTTATTTTTTAATATAAAATATTTATTCTTTTTATTTACTTAAAAAAAACAAAAAAACATTGTTTATGATTTCCGAACCCAAATAT	GTCACATGATAAAAACATATTTAAAATTTTAAAAAAATTAATTTTCAAAATAAATTTATTATATTTTTTTAATTACATAATCATAAAAATAAATGTTCATGATTTCCGAACGTATAAAA	ATCACGTGTAATAAATATTATTAAAAAGTTTATTAAAATAAAATAATAATTTAAATTACTATTTTTAAAAAAGTTTTATTTTTTAATAACACTATTGTATTTGTTATCCGAACAATAAAAA	ATCACATGACTATCTAACAAAATATTTATTTTGTTTTTTAATATTTGAAAATACTAAAATATTTTTGTTGTTTTTGAAAAAAAGGATTTTTAATGTGTATGCGTTCCGAACTTTAAATA	GTCACGTGCAGCTTTTTAAAAATATTTTAAAACATTTTAAAAATATACATTTTTTTATTATTTTTTTATATATTAATGTTATAATTTATTTATGTATTTGTCTTCCGAAAAGTAAAAT	ATCACGTGAACTTATTTTGCATTTAAAAAAAAGTAAAAACTATTTGCTAAAATATATTTTTTTAATTTTTAAAAATAATGTTTTAATTATTTAATGTATATGACTTCCGAAAAATATATA	ATCACATGATATATTTTTTATTTTTAATTTTTTTTAATTATAAAAATAATTTTTTTCTTTAAATTAAACAAAAATAAAAAATTGTTTTTTGTTGGTTAAGATTTCCGAAAATAGAAAT	NA	NA	NA	NA	NA	NA	NA	NA	NA	NA	NA	NA	NA	NA	NA	NA
	GCA_000976425.2	ATCACATGACGTAGTAATTAATAATTTTAAAAATATTTTATATTTTAAATAGTTTTCAAATATTTTACAGTTTATTTTTTAAATTTATTTATATGTTTTTGTTTTCCGAAGCAGTCAAA	ATCATGTGACTTATTTAATTAATTATTATTAAATAAAAAAGATTTTCTATTTAAATTTATTAATTAATTTTTTTTCTTAACTAACTATTTTATGTTTTTGTTTTCCGAAAAAGAAAAA	GTCACATGATAATATTTGATTTTATTATATTTTTAAAAAAAGTAAAAAATAAAAAGTAGTTTATTTTTAAAAAATAAAATTTAAAATATTAGTGTATTTGATTTCCGAAAGTTAAAAA	GTCACATGCTATTTAATAAACTTTTTTAAAAACTTAAAATACTTTTTTATTTTTTAATATTTATTTTCAAACATAAATGAAATAAGTTATTTATTGTTTATGATTACCGAAACATAAAAC	ATCACGTGCTTTTTAAAAAATATAAATTTAATTTCATTTTCTATTTCAATATTTATTAAATAAAAAATTTGAAAAATATATAAAAATTATAGCAGTATTAGATTTCCGAAAAGAAAAAA	ATCACGTGCTATAAAAATAATTATAATTTTAATTTTTTAATATATATTTATACACTAATAATAAAAAGTAAAAAAAGAAATTAAAGAAAAATGAGGTTTTGTTTTCCGAAGATATAAAA	ATCACGTGTCATATTTACAATATAAAAATTAAACAAATAAAAAGTTATAAAATAAAGATTATATTATACATATTTTTATTTTTATTATATAAATTTTGTTTTTGCCTTCCGAAAAGAAAATA	ATCACATGACTAATAATTATTTTAATTTTAATTTATTTAATAAAATTAAAATAATATATATACTAAATTATTTTTAATAAATAATTAATCAATGGGTTTTGTGTTCCGAACTTAGAAAA	TTCACGTGAAAATTTTTATATTTTTAATTAAATTTTTATAATATTATAAATTATTATAATATTGATATTTAAAATTAAAAACAAATTGTTAATGGTTTTGTTTTCCGAAATGTTTTTT	ATCACGTGTTAAATAATTAATTTACTTTAAAATTTATTTTTTAATATAAAATATTTATTCTTTTTATTTAATTAAAAAAAACAAAAAAACATTGTTTATGATTTCCGAACCCAAATAT	GTCACATGATAAAAACATATTTAAAATTTTAAAAAAATTAATTTTCAAAATAAATTTATTATATTTTTTTAATTACATAATCATAAAAATAAATGTTCATGATTTCCGAACGTATAAAA	ATCACGTGTAATAAATATTATTAAAAAGTTTATTAAAATAAAATAATAATTTAAATTACTATTTTTAAAAAAGTTTTATTTTTTAATAACACTATTGTATTTGTTATCCGAACAATAAAAA	ATCACATGACTATCTAACAAAATATTTATTTTGTTTTTTAATATTTGAAAATACTAAAATATTTTTGTTGTTTTTGAAAAAAGGATTTTTAATGTGTATGCGTTCCGAACTTTAAATA	GTCACGTGCAGCTTTTTAAAAATATTTTAAAACATTTTAAAAATATACATTTTTTTATTATTTTTTTATATATTAATGTTATAATTTATTTATGTATTTGTCTTCCGAAAAGTAAAAT	ATCACGTGAACTTATTTTGCATTTAAAAAAAAGTAAAAACTATTTGCTAAAATATATTTTTTTAATTTTTAAAAATAATGTTTTAATTATTTAATGTATATGACTTCCGAAAAATATATA	ATCACATGATATATTTTTTATTTTTAATTTTTTTTAATTATAAAAATAATTTTTTTCTTTAAATTAAACAAAAATAAAAAATTGTTTTTTGTTGGTTAAGATTTCCGAAAATAGAAAT	NA	NA	NA	NA	NA	NA	NA	NA	NA	NA	NA	NA	NA	NA	NA	NA
	GCA_000976455.3	ATCACATGACGTAGTAATTAATAATTTTAAAAATATTTTATATTTTAAATAGTTTTCAAATATTTTACAGTTTATTTTTTAAATTTATTTATATGTTTTTGTTTTCCGAAGCAGTCAAA	ATCATGTGACTTATTTAATTAATTATTATTAAATAAAAAAGATTTTCTATTTAAATTTATTAATTAATTTTTTTTCTTAACTAACTATTTTATGTTTTTGTTTTCCGAAAAAGAAAAA	GTCACATGATAATATTTGATTTTATTATATTTTTAAAAAAAGTAAAAAATAAAAAGTAGTTTATTTTTAAAAAATAAAATTTAAAATATTAGTGTATTTGATTTCCGAAAGTTAAAAA	GTCACATGCTATTTAATAAACTTTTTTAAAAACTTAAAATACTTTTTTATTTTTTAATATTTATTTTCAAACATAAATGAAATAAGTTATTTATTGTTTATGATTACCGAAACATAAAAC	ATCACGTGCTTTTTAAAAAATATAAATTTAATTTCATTTTCTATTTCAATATTTATTAAATAAAAAATTTGAAAAATATATAAAAATTGTAGCAGTATTAGATTTCCGAAAAGAAAAAA	ATCACGTGCTATAAAAATAATTATAATTTTAATTTTTTAATATATATTTATACACTAATAATAAAAAGTAAAAAAAGAAATTAAAGAAAAATGAGGTTTTGTTTTCCGAAGATATAAAA	ATCACGTGTCATATTTACAATATAAAAATTAAACAAATAAAAAGTTATAAAATAAAGATTATATTATACATATTTTTATTTTTATTATATAATCTGTGTTTTTGCCTTCCGAAAAGAAAATA	ATCACATGACTAATAATTATTTTAATTTTAATTTATTTAATAAAATTAAAATAATATATATACTAAATTATTTTTAATAAATAATTAATCAATGGGTTTTGTGTTCCGAACTTAGAAAA	TTCACGTGAAAATTTTTATATTTTTAATTAAATTTTTATAATATTATAAATTATTATAATATTGATATTTAAAATTAAAAACAAATTGTTAATGGTTTTGTTTTCCGAAATGTTTTTT	ATCACGTGTTAAATAATTAATTTACTTTAAAATTTATTTTTTAATATAAAATATTTATTCTTTTTATTTACTTAAAAAAAACAAAAAAACATTGTTTATGATTTCCGAACCCAAATAT	GTCACATGATAAAAACATATTTAAAATTTTAAAAAAATTAATTTTCAAAATAAATTTATTATATTTTTTTAATTACATAATCATAAAAATAAATGTTCATGATTTCCGAACGTATAAAA	ATCACGTGTAATAAATATTATTAAAAAGTTTATTAAAATAAAATAATAATTTAAATTACTATTTTTAAAAAAGTTTTATTTTTTAATAACACTATTGTATTTGTTATCCGAACAATAAAAA	ATCACATGACTATCTAACAAAATATTTATTTTGTTTTTTAATATTTGAAAATACTAAAATATTTTTGTTGTTTTTGAAAAAAAGGATTTTTAATGTGTATGCGTTCCGAACTTTAAATA	GTCACGTGCAGCTTTTTAAAAATATTTTAAAACATTTTAAAAATATACATTTTTTTATTATTTTTTTATATATTAATGTTATAATTTATTTATGTATTTGTCTTCCGAAAAGTAAAAT	ATCACGTGAACTTATTTTGCATTTAAAAAAAAGTAAAAACTATTTGCTAAAATATATTTTTTTAATTTTTAAAAATAATGTTTTAATTATTTAATGTATATGACTTCCGAAAAATATATA	ATCACATGATATATTTTTTATTTTTAATTTTTTTTAATTATAAAAATAATTTTTTTCTTTAAATTAAACAAAAATAAAAAATTGTTTTTTGTTGGTTAAGATTTCCGAAAATAGAAAT	NA	NA	NA	NA	NA	NA	NA	NA	NA	NA	NA	NA	NA	NA	NA	NA
	GCA_000976485.2	ATCACATGACGTAGTAATTAATAATTTTAAAAATATTTTATATTTTAAATAGTTTTCAAATATTTTACAGTTTATTTTTTAAATTTATTTATATGTTTTTGTTTTCCGAAGCAGTCAAA	ATCATGTGACTTATTTAATTAATTATTATTAAATAAAAAAGATTTTCTATTTAAATTTATTAATTAATTTTTTTTCTTAACTAACTATTTTATGTTTTTGTTTTCCGAAAAAGAAAAA	GTCACATGATAATATTTGATTTTATTATATTTTTAAAAAAAGTAAAAAATAAAAAGTAGTTTATTTTTAAAAAATAAAATTTAAAATATTAGTGTATTTGATTTCCGAAAGTTAAAAA	GTCACATGCTATTTAATAAACTTTTTTAAAAACTTAAAATACTTTTTTATTTTTTAATATTTATTTTCAAACATAAATGAAATAAGTTATTTATTGTTTATGATTACCGAAACATAAAAC	ATCACGTGCTTTTTAAAAAATATAAATTTAATTTCATTTTCTATTTCAATATTTATTAAATAAAAAATTTGAAAAATATATAAAAATTATAGCAGTATTAGATTTCCGAAAAGAAAAAA	ATCACGTGCTATAAAAATAATTATAATTTTAATTTTTTAATATATATTTATACACTAATAATAAAAAGTAAAAAAAGAAATTAAAGAAAAATGAGGTTTTGTTTTCCGAAGATATAAAA	ATCACGTGTCATATTTACAATATAAAAATTAAACAAATAAAAAGTTATAAAATAAAGATTATATTATACATATTTTTATTTTTATTATATAAATTTTGTTTTTGCCTTCCGAAAAGAAAATA	ATCACATGACTAATAATTATTTTAATTTTAATTTATTTAATAAAATTAAAATAATATATATACTAAATTATTTTTAATAAATAATTAATCAATGGGTTTTGTGTTCCGAACTTAGAAAA	TTCACGTGAAAATTTTTATATTTTTAATTAAATTTTTATAATATTATAAATTATTATAATATTGATATTTAAAATTAAAAACAAATTGTTAATGGTTTTGTTTTCCGAAATGTTTTTT	ATCACGTGTTAAATAATTAATTTACTTTAAAATTTATTTTTTAATATAAAATATTTATTCTTTTTATTTACTTAAAAAAAACAAAAAAACATTGTTTATGATTTCCGAACCCAAATAT	GTCACATGATAAAAACATATTTAAAATTTTAAAAAAATTAATTTTCAAAATAAATTTATTATATTTTTTTAATTACATAATCATAAAAATAAATGTTCATGATTTCCGAACGTATAAAA	ATCACGTGTAATAAATATTATTAAAAAGTTTATTAAAATAAAATAATAATTTAAATTACTATTTTTAAAAAAGTTTTATTTTTTAATAACACTATTGTATTTGTTATCCGAACAATAAAAA	ATCACATGACTATCTAACAAAATATTTATTTTGTTTTTTAATATTTGAAAATACTAAAATATTTTTGTTGTTTTTGAAAAAAAGGATTTTTAATGTGTATGCGTTCCGAACTTTAAATA	GTCACGTGCAGCTTTTTAAAAATATTTTAAAACATTTTAAAAAATATACATTTTTTTATTATTTTTTTATATATTAATGTTAAAATTTATTTATGTATTTGTCTTCCGAAAAGTAAAAT	ATCACGTGAACTTATTTTGCATTTAAAAAAAAGTAAAAACTATTTGCTAAAATATATTTTTTTAATTTTTAAAAATAATGTTTTAATTATTTAATGTATATGACTTCCGAAAAATATATA	ATCACATGATATATTTTTTATTTTTAATTTTTTTTAATTATAAAAATAATTTTTTTCTTTAAATTAAACAAAAATAAAAAATTGTTTTTTGTTGGTTAAGATTTCCGAAAATAGAAAT	NA	NA	NA	NA	NA	NA	NA	NA	NA	NA	NA	NA	NA	NA	NA	NA
	GCA_000976515.2	ATCACATGACGTAGTAATTAATAATTTTAAAAATATTTTATATTTTAAATAGTTTTCAAATATTTTACAGTTTATTTTTTAAATTTATTTATATGTTTTTGTTTTCCGAAGCAGTCAAA	ATCATGTGACTTATTTAATTAATTATTATTAAATAAAAAAGATTTTCTATTTAAATTTATTAATTAATTTTTTTTCTTAACTAACTATTTTATGTTTTTGTTTTCCGAAAAAGAAAAA	GTCACATGATGATATTTGATTTTATTATATTTTTAAAAAAAGTAAAAAATAAAAAGTAGTTTATTTTTAAAAAATAAAATTTAAAATATTAGTGTATTTGATTTCCGAAAGTTAAAAA	GTCACATGCTATTTAATAAACTTTTTTAAAAACTTAAAATACTTTTTTATTTTTTAATATTTATTTTCAAACATAAATGAAATAAGTTATTTATTGTTTATGATTACCGAAACATAAAAC	ATCACGTGCTTTTTAAAAAATATAAATTTAATTTCATTTTCTATTTCAATATTTATTAAATAAAAAATTTGAAAAATATATAAAAATTATAGCAGTATTAGATTTCCGAAAAGAAAAAA	ATCACGTGCTATAAAAATAATTATAATTTTAATTTTTTAATATATATTTATACACTAATAATAAAAAGTAAAAAAAGAAATTAAAGAAAAATGAGGTTTTGTTTTCCGAAGATATAAAA	ATCACGTGTCATATTTACAATATAAAAATTAAACAAATAAAAAGTTATAAAATAAAGATTATATTATACATATTTTTATTTTTATTATATAATCTGTGTTTTTGCCTTCCGAAAAGAAAATA	ATCACATGACTAATAATTATTTTAATTTTAATTTATTTAATAAAATTAAAATAATATATATACTAAATTATTTTTAATAAATAATTAATCAATGGGTTTTGTGTTCCGAACTTAGAAAA	TTCACGTGAAAATTTTTATATTTTTAATTAAATTTTTATAATATTATAAATTATTATAATATTGATATTTAAAATTAAAAACAAATTGTTAATGGTTTTGTTTTCCGAAATGTTTTTT	ATCACGTGTTAAATAATTAATTTACTTTAAAATTTATTTTTTAATATAAAATATTTATTCTTTTTATTTACTTAAAAAAAACAAAAAAACATTGTTTATGATTTCCGAACCCAAATAT	GTCACATGATAAAAACATATTTAAAATTTTAAAAAAATTAATTTTCAAAATAAATTTATTATATTTTTTTAATTACATAATCATAAAAATAAATGTTCATGATTTCCGAACGTATAAAA	ATCACGTGTAATAAATATTATTAAAAAGTTTATTAAAATAAAATAATAATTTAAATTACTATTTTTAAAAAAGTTTTATTTTTTAATAACACTATTGTATTTGTTATCCGAACAATAAAAA	ATCACATGACTATCTAACAAAATATTTATTTTGTTTTTTAATATTTGAAAATACTAAAATATTTTTGTTGTTTTTGAAAAAAGGATTTTTAATGTGTATGCGTTCCGAACTTTAAATA	GTCACGTGCAGCTTTTTAAAAATATTTTAAAACATTTTAAAAAATATACATTTTTTTATTATTTTTTTATATATTAATGTTAAAATTTATTTATGTATTTGTCTTCCGAAAAGTAAAAT	ATCACGTGAACTTATTTTGCATTTAAAAAAAAGTAAAAACTATTTGCTAAAATATATTTTTTTAATTTTTAAAAATAATGTTTTAATTATTTAATGTATATGACTTCCGAAAAATATATA	ATCACATGATATATTTTTTATTTTTAATTTTTTTTAATTATAAAAATAATTTTTTTCTTTAAATTAAACAAAAATAAAAAATTGTTTTTTGTTGGTTAAGATTTCCGAAAATAGAAAT	NA	NA	NA	NA	NA	NA	NA	NA	NA	NA	NA	NA	NA	NA	NA	NA
	GCA_000976545.2	ATCACATGACGTAGTAATTAATAATTTTAAAAATATTTTATATTTTAAATAGTTTTCAAATATTTTACAGTTTATTTTTTAAATTTATTTATATGTTTTTGTTTTCCGAAGCAGTCAAA	ATCATGTGACTTATTTAATTAATTATTATTAAATAAAAAAGATTTTCTATTTAAATTTATTAATTAATTTTTTTTCTTAACTAACTATTTTATGTTTTTGTTTTCCGAAAAAGAAAAA	GTCACATGATGATATTTGATTTTATTATATTTTTAAAAAAAGTAAAAAATAAAAAGTAGTTTATTTTTAAAAAATAAAATTTAAAATATTAGTGTATTTGATTTCCGAAAGTTAAAAA	GTCACATGCTATTTAATAAACTTTTTTAAAAACTTAAAATACTTTTTTATTTTTTAATATTTATTTTCAAACATAAATGAAATAAGTTATTTATTGTTTATGATTACCGAAACATAAAAC	ATCACGTGCTTTTTAAAAAATATAAATTTAATTTCATTTTCTATTTCAATATTTATTAAATAAAAAATTTGAAAAATATATAAAAATTGTAGCAGTATTAGATTTCCGAAAAGAAAAAA	ATCACGTGCTATAAAAATAATTATAATTTTAATTTTTTAATATATATTTATACACTAATAATAAAAAGTAAAAAAAGAAATTAAAGAAAAATGAGGTTTTGTTTTCCGAAGATATAAAA	ATCACGTGTCATATTTACAATATAAAAATTAAACAAATAAAAAGTTATAAAATAAAGATTATATTATACATATTTTTATTTTTATTATATAATCTGTGTTTTTGCCTTCCGAAAAGAAAATA	ATCACATGACTAATAATTATTTTAATTTTAATTTATTTAATAAAATTAAAATAATATATATACTAAATTATTTTTAATAAATAATTAATCAATGGGTTTTGTGTTCCGAACTTAGAAAA	TTCACGTGAAAATTTTTATATTTTTAATTAAATTTTTATAATATTATAAATTATTATAATATTGATATTTAAAATTAAAAACAAATTGTTAATGGTTTTGTTTTCCGAAATGTTTTTT	ATCACGTGTTAAATAATTAATTTACTTTAAAATTTATTTTTTAATATAAAATATTTATTCTTTTTATTTAATTAAAAAAAACAAAAAAACATTGTTTATGATTTCCGAACCCAAATAT	GTCACATGATAAAAACATATTTAAAATTTTAAAAAAATTAATTTTCAAAATAAATTTATTATATTTTTTTAATTACATAATCATAAAAATAAATGTTCATGATTTCCGAACGTATAAAA	ATCACGTGTAATAAATATTATTAAAAAGTTTATTAAAATAAAATAATAATTTAAATTACTATTTTTAAAAAAGTTTTATTTTTTAATAACACTATTGTATTTGTTATCCGAACAATAAAAA	ATCACATGACTATCTAACAAAATATTTATTTTGTTTTTTAATATTTGAAAATACTAAAATATTTTTGTTGTTTTTGAAAAAAAGGATTTTTAATGTGTATGCGTTCCGAACTTTAAATA	GTCACGTGCAGCTTTTTAAAAATATTTTAAAACATTTTAAAAAATATACATTTTTTTATTATTTTTTTATATATTAATGTTAAAATTTATTTATGTATTTGTCTTCCGAAAAGTAAAAT	ATCACGTGAACTTATTTTGCATTTAAAAAAAAGTAAAAACTATTTGCTAAAATATATTTTTTTAATTTTTAAAAATAATGTTTTAATTATTTAATGTATATGACTTCCGAAAAATATATA	ATCACATGATATATTTTTTATTTTTAATTTTTTTTAATTATAAAAATAATTTTTTTCTTTAAATTAAACAAAAATAAAAAATTGTTTTTTGTTGGTTAAGATTTCCGAAAATAGAAAT	NA	NA	NA	NA	NA	NA	NA	NA	NA	NA	NA	NA	NA	NA	NA	NA
	GCA_000976575.4	ATCACATGACGTAGTAATTAATAATTTTAAAAATATTTTATATTTTAAATAGTTTTCAAATATTTTACAGTTTATTTTTTAAATTTATTTATATGTTTTTGTTTTCCGAAGCAGTCAAA	ATCATGTGACTTATTTAATTAATTATTATTAAATAAAAAAGATTTTCTATTTAAATTTATTAATTAATTTTTTTTCTTAACTAACTATTTTATGTTTTTGTTTTCCGAAAAAGAAAAA	GTCACATGATGATATTTGATTTTATTATATTTTTAAAAAAAGTAAAAAATAAAAAGTAGTTTATTTTTAAAAAATAAAATTTAAAATATTAGTGTATTTGATTTCCGAAAGTTAAAAA	GTCACATGCTATTTAATAAACTTTTTTAAAAACTTAAAATACTTTTTTATTTTTTAATATTTATTTTCAAACATAAATGAAATAAGTTATTTATTGTTTATGATTACCGAAACATAAAAC	ATCACGTGCTTTTTAAAAAATATAAATTTAATTTCATTTTCTATTTCAATATTTATTAAATAAAAAATTTGAAAAATATATAAAAATTATAGCAGTATTAGATTTCCGAAAAGAAAAAA	ATCACGTGCTATAAAAATAATTATAATTTTAATTTTTTAATATATATTTATACACTAATAATAAAAAGTAAAAAAAGAAATTAAAGAAAAATGAGGTTTTGTTTTCCGAAGATATAAAA	ATCACGTGTCATATTTACAATATAAAAATTAAACAAATAAAAAGTTATAAAATAAAGATTATATTATACATATTTTTATTTTTATTATATAATCTGTGTTTTTGCCTTCCGAAAAGAAAATA	ATCACATGACTAATAATTATTTTAATTTTAATTTATTTAATAAAATTAAAATAATATATATACTAAATTATTTTTAATAAATAATTAATCAATGGGTTTTGTGTTCCGAACTTAGAAAA	TTCACGTGAAAATTTTTATATTTTTAATTAAATTTTTATAATATTATAAATTATTATAATATTGATATTTAAAATTAAAAACAAATTGTTAATGGTTTTGTTTTCCGAAATGTTTTTT	ATCACGTGTTAAATAATTAATTTACTTTAAAATTTATTTTTTAATATAAAATATTTATTCTTTTTATTTAATTAAAAAAAACAAAAAAACATTGTTTATGATTTCCGAACCCAAATAT	GTCACATGATAAAAACATATTTAAAATTTTAAAAAAATTAATTTTCAAAATAAATTTATTATATTTTTTTAATTACATAATCATAAAAATAAATGTTCATGATTTCCGAACGTATAAAA	ATCACGTGTAATAAATATTATTAAAAAGTTTATTAAAATAAAATAATAATTTAAATTACTATTTTTAAAAAAGTTTTATTTTTTAATAACACTATTGTATTTGTTATCCGAACAATAAAAA	ATCACATGACTATCTAACAAAATATTTATTTTGTTTTTTAATATTTGAAAATACTAAAATATTTTTGTTGTTTTTGAAAAAAGGATTTTTAATGTGTATGCGTTCCGAACTTTAAATA	GTCACGTGCAGCTTTTTAAAAATATTTTAAAACATTTTAAAAAATATACATTTTTTTATTATTTTTTTATATATTAATGTTAAAATTTATTTATGTATTTGTCTTCCGAAAAGTAAAAT	ATCACGTGAACTTATTTTGCATTTAAAAAAAAGTAAAAACTATTTGCTAAAATATATTTTTTTAATTTTTAAAAATAATGTTTTAATTATTTAATGTATATGACTTCCGAAAAATATATA	ATCACATGATATATTTTTTATTTTTAATTTTTTTTAATTATAAAAATAATTTTTTTCTTTAAATTAAACAAAAATAAAAAATTGTTTTTTGTTGGTTAAGATTTCCGAAAATAGAAAT	NA	NA	NA	NA	NA	NA	NA	NA	NA	NA	NA	NA	NA	NA	NA	NA
	GCA_000976605.3	ATCACATGACGTAGTAATTAATAATTTTAAAAATATTTTATATTTTAAATAGTTTTCAAATATTTTACAGTTTATTTTTTAAATTTATTTATATGTTTTTGTTTTCCGAAGCAGTCAAA	ATCATGTGACTTATTTAATTAATTATTATTAAATAAAAAAGATTTTCTATTTAAATTTATTAATTAATTTTTTTTCTTAACTAACTATTTTATGTTTTTGTTTTCCGAAAAAGAAAAA	GTCACATGATGATATTTGATTTTATTATATTTTTAAAAAAAGTAAAAAATAAAAAGTAGTTTATTTTTAAAAAATAAAATTTAAAATATTAGTGTATTTGATTTCCGAAAGTTAAAAA	GTCACATGCTATTTAATAAACTTTTTTAAAAACTTAAAATACTTTTTTATTTTTTAATATTTATTTTCAAACATAAATGAAATAAGTTATTTATTGTTTATGATTACCGAAACATAAAAC	ATCACGTGCTTTTTAAAAAATATAAATTTAATTTCATTTTCTATTTCAATATTTATTAAATAAAAAATTTGAAAAATATATAAAAATTATAGCAGTATTAGATTTCCGAAAAGAAAAAA	ATCACGTGCTATAAAAATAATTATAATTTTAATTTTTTAATATATATTTATACACTAATAATAAAAAGTAAAAAAAGAAATTAAAGAAAAATGAGGTTTTGTTTTCCGAAGATATAAAA	ATCACGTGTCATATTTACAATATAAAAATTAAACAAATAAAAAGTTATAAAATAAAGATTATATTATACATATTTTTATTTTTATTATATAAATTTTGTTTTTGCCTTCCGAAAAGAAAATA	ATCACATGACTAATAATTATTTTAATTTTAATTTATTTAATAAAATTAAAATAATATATATACTAAATTATTTTTAATAAATAATTAATCAATGGGTTTTGTGTTCCGAACTTAGAAAA	TTCACGTGAAAATTTTTATATTTTTAATTAAATTTTTATAATATTATAAATTATTATAATATTGATATTTAAAATTAAAAACAAATTGTTAATGGTTTTGTTTTCCGAAATGTTTTTT	ATCACGTGTTAAATAATTAATTTACTTTAAAATTTATTTTTTAATATAAAATATTTATTCTTTTTATTTACTTAAAAAAAACAAAAAAACATTGTTTATGATTTCCGAACCCAAATAT	GTCACATGATAAAAACATATTTAAAATTTTAAAAAAATTAATTTTCAAAATAAATTTATTATATTTTTTTAATTACATAATCATAAAAATAAATGTTCATGATTTCCGAACGTATAAAA	ATCACGTGTAATAAATATTATTAAAAAGTTTATTAAAATAAAATAATAATTTAAATTACTATTTTTAAAAAAGTTTTATTTTTTAATAACACTATTGTATTTGTTATCCGAACAATAAAAA	ATCACATGACTATCTAACAAAATATTTATTTTGTTTTTTAATATTTGAAAATACTAAAATATTTTTGTTGTTTTTGAAAAAAAGGATTTTTAATGTGTATGCGTTCCGAACTTTAAATA	GTCACGTGCAGCTTTTTAAAAATATTTTAAAACATTTTAAAAAATATACATTTTTTTATTATTTTTTTATATATTAATGTTAAAATTTATTTATGTATTTGTCTTCCGAAAAGTAAAAT	ATCACGTGAACTTATTTTGCATTTAAAAAAAAGTAAAAACTATTTGCTAAAATATATTTTTTTAATTTTTAAAAATAATGTTTTAATTATTTAATGTATATGACTTCCGAAAAATATATA	ATCACATGATATATTTTTTATTTTTAATTTTTTTTAATTATAAAAATAATTTTTTTCTTTAAATTAAACAAAAATAAAAAATTGTTTTTTGTTGGTTAAGATTTCCGAAAATAGAAAT	NA	NA	NA	NA	NA	NA	NA	NA	NA	NA	NA	NA	NA	NA	NA	NA
	GCA_000976665.2	ATCACATGACGTAGTAATTAATAATTTTAAAAATATTTTATATTTTAAATAGTTTTCAAATATTTTACAGTTTATTTTTTAAATTTATTTATATGTTTTTGTTTTCCGAAGCAGTCAAA	ATCATGTGACTTATTTAATTAATTATTATTAAATAAAAAAGATTTTCTATTTAAATTTATTAATTAATTTTTTTTCTTAACTAACTATTTTATGTTTTTGTTTTCCGAAAAAGAAAAA	GTCACATGATGATATTTGATTTTATTATATTTTTAAAAAAAGTAAAAAATAAAAAGTAGTTTATTTTTAAAAAATAAAATTTAAAATATTAGTGTATTTGATTTCCGAAAGTTAAAAA	GTCACATGCTATTTAATAAACTTTTTTAAAAACTTAAAATACTTTTTTATTTTTTAATATTTATTTTCAAACATAAATGAAATAAGTTATTTATTGTTTATGATTACCGAAACATAAAAC	ATCACGTGCTTTTTAAAAAATATAAATTTAATTTCATTTTCTATTTCAATATTTATTAAATAAAAAATTTGAAAAATATATAAAAATTGTAGCAGTATTAGATTTCCGAAAAGAAAAAA	ATCACGTGCTATAAAAATAATTATAATTTTAATTTTTTAATATATATTTATACACTAATAATAAAAAGTAAAAAAAGAAATTAAAGAAAAATGAGGTTTTGTTTTCCGAAGATATAAAA	ATCACGTGTCATATTTACAATATAAAAATTAAACAAATAAAAAGTTATAAAATAAAGATTATATTATACATATTTTTATTTTTATTATATAATCTGTGTTTTTGCCTTCCGAAAAGAAAATA	ATCACATGACTAATAATTATTTTAATTTTAATTTATTTAATAAAATTAAAATAATATATATACTAAATTATTTTTAATAAATAATTAATCAATGGGTTTTGTGTTCCGAACTTAGAAAA	TTCACGTGAAAATTTTTATATTTTTAATTAAATTTTTATAATATTATAAATTATTATAATATTGATATTTAAAATTAAAAACAAATTGTTAATGGTTTTGTTTTCCGAAATGTTTTTT	ATCACGTGTTAAATAATTAATTTACTTTAAAATTTATTTTTTAATATAAAATATTTATTCTTTTTATTTACTTAAAAAAAACAAAAAAACATTGTTTATGATTTCCGAACCCAAATAT	GTCACATGATAAAAACATATTTAAAATTTTAAAAAAATTAATTTTCAAAATAAATTTATTATATTTTTTTAATTACATAATCATAAAAATAAATGTTCATGATTTCCGAACGTATAAAA	ATCACGTGTAATAAATATTATTAAAAAGTTTATTAAAATAAAATAATAATTTAAATTACTATTTTTAAAAAAGTTTTATTTTTTAATAACACTATTGTATTTGTTATCCGAACAATAAAAA	ATCACATGACTATCTAACAAAATATTTATTTTGTTTTTTAATATTTGAAAATACTAAAATATTTTTGTTGTTTTTGAAAAAAAGGATTTTTAATGTGTATGCGTTCCGAACTTTAAATA	GTCACGTGCAGCTTTTTAAAAATATTTTAAAACATTTTAAAAAATATACATTTTTTTATTATTTTTTTATATATTAATGTTAAAATTTATTTATGTATTTGTCTTCCGAAAAGTAAAAT	ATCACGTGAACTTATTTTGCATTTAAAAAAAAGTAAAAACTATTTGCTAAAATATATTTTTTTAATTTTTAAAAATAATGTTTTAATTATTTAATGTATATGACTTCCGAAAAATATATA	ATCACATGATATATTTTTTATTTTTAATTTTTTTTAATTATAAAAATAATTTTTTTCTTTAAATTAAACAAAAATAAAAAATTGTTTTTTGTTGGTTAAGATTTCCGAAAATAGAAAT	NA	NA	NA	NA	NA	NA	NA	NA	NA	NA	NA	NA	NA	NA	NA	NA
	GCA_000976695.3	GTCACATGACATAATAATAAATAATTTTAAAAATATTTTATATTTTTAATAGTTTTTAAATGTTTTACAGTTTATTTTTTAAATTTATTTATATGTTTTTGTTTTCCGAAGCAGTCAAA	ATCATGTGACTTATTTAATTAATTATTATTAAATAAAAAAGATTTTCTATTTGAATTTATTAATTAATATTTTTTTTTAACTAATTATTTTATGTTTTTGTTTTCCGAAAAAGAAAAA	GTCACATGATAAAATTTGATTTTTTTATATTTTTAAAAAAAGTAAAAAATAAAAAGTAGTTTATTTTCAGAAAATAAAATGTAAAATATTAGTGTATTTGTTTTCCGAAAGTTAAAAA	GTCACATGCTATTTAATCAACTTTTTTAAAAACTTAAAATACTTTTTTATTTTTTAATTTTTATTTTCAAACATAAATGAAATAATTTATTTATTGTTTATGATTACCGAAACATAAAAC	ATCACGTGTTTTTAAAAAATATAAATTTAATTTCATTTTTTATTTCAATATTTATTAAATAAAAAATTTGAAAAATATATAAAAATTGTAGCAGTATTAGATTTCCGAAAAGAAAAAA	ATCACGTGCTATAAAAATAATTATAATTTAAATTTTTTAATATAAATATATAAATTAAAAATAAAAAGTAAAAAAAGAAATTAAAGAAAAAATAGTTTTTGTTTTCCGAAGATGTAAAA	ATCACGTGTTATATTTACTCTATAAAAATTCAATAAATAAAAAAGTTAGAAGATAAAAATTATATTATACATATTTTTATTTTTATTATAATTTTTGTTTTTGCCTTCCGAAAAGAAAATA	ATCACATGACTAATAATTCTTTTAATTTTAATTTATTTAATAAAATTAAAATAATATATATACTAAATTATTTTTAATAAATAATTAATCAATGGGTTTTGTGTTCCGAACTTAGAAAA	TTCACGTGAAACTTTTTATATTTTTAATTAAATTTTTATAATATTATAAATTATTATAATATTGATATTCAAAATAAAAAACAAATTTTTAATGGTTTTGTTTTCCGAAATGTTTTTT	ATCACGTGTTAAATAATTAATTTACTTTAAAATTTATTTTTTAATATAAAATATTTATTCTTTTTATTTACTTAAAAAAAACAAAAAAACATTGTTTATGATTTCCGAACCCAAATAT	GTCACATGATAAAAACATATTTAAAATTTCAAAAAAATTAATTTTCAAAATAAATTTATTATATTTTTTTAAATACATAATCATAAAACTAAATGTTCATGATTTCCGAACGTATAAAA	ATCACGTGTAATAAATATTATTAAAAAGTTTATTAAAATAAAATAATAATTTAAATTACCATTTTTAAATAATGTTTATTTTTTAATAAAACTATTGTATTTGTTATCCGAACATTAAAAA	ATCACATGACTACCTAACAAATATTTATTTTTTCTTTTTTAATATTTGAAAATACTAAAATATATTTGTTGGTTTTTGAAAAAAGGATTTTTAATGTGTATGCGTTCCGAACTTTAAATA	GTCACGTGCAGCTTTTTAAAAATATTTTAAAACATTTTAAAAAATATACATTTTTTTATTATTTTTTTATATATTAATGTTAAAATTTATTTATGTATTTGTCTTCCGAAAAGTAAAAT	ATCACGTGAATTTATTTTGCATTTAAAAAAAAGTAAAAACTATTTGCTAAAATATATTTTTTTAATTTTTAAAAATAATGTTTTAATTATTTAATGTATATGACTTCCGAAAAATATATA	ATCACATGATATATTTTTTATTTTTAATTTTTTTTAATTATAAAAATAATTTTTTTCTTTAAATTAAACAAAAATAAAAAATTGTTTTTTGTTGGTTAAGATTTCCGAAAATAGAAAT	NA	NA	NA	NA	NA	NA	NA	NA	NA	NA	NA	NA	NA	NA	NA	NA
	GCA_000976725.3	ATCACATGACGTAGTAATTAATAATTTTAAAAATATTTTATATTTTAAATAGTTTTCAAATATTTTACAGTTTATTTTTTAAATTTATTTATATGTTTTTGTTTTCCGAAGCAGTCAAA	ATCATGTGACTTATTTAATTAATTATTATTAAATAAAAAAGATTTTCTATTTGAATTTATTAATTAATATTTTTTTTTAACTAATTATTTTATGTTTTTGTTTTCCGAAAAAGAAAAA	GTCACATGATGATATTTGATTTTATTATATTTTTAAAAAAAGTAAAAAATAAAAAGTAGTTTATTTTTAAAAAATAAAATTTAAAATATTAGTGTATTTGATTTCCGAAAGTTAAAAA	GTCACATGCTATTTAATCAACTTTTTTAAAAACTTAAAATACTTTTTTATTTTTTAATTTTTATTTTCAAACATAAATGAAATAATTTATTTATTGTTTATGATTACCGAAACATAAAAC	ATCACGTGCTTTTTAAAAAATATAAATTTAATTTCATTTTCTATTTCAATATTTATTAAATAAAAAATTTGAAAAATATATAAAAATTGTAGCAGTATTAGATTTCCGAAAAGAAAAAA	ATCACGTGCTATAAAAATAATTATAATTTAAATTTTTTAATATAAATATATAAATTAAAAATAAAAAGTAAAAAAAGAAATTAAAGAAAAAATAGTTTTTGTTTTCCGAAGATGTAAAA	ATCACGTGTTATATTTACTCTATAAAAATTCAATAAATAAAAAAGTTAGAAGATAAAAATTATATTATACATATTTTTATTTTTATTATAATTTTTGTTTTTGCCTTCCGAAAAGAAAATA	ATCACATGACTAATAATTCTTTTAATTTTAATTTATTTAATAAAATTAAAATAATATATATACTAAATTATTTTTAATAAATAATTAATCAATGGGTTTTGTGTTCCGAACTTAGAAAA	TTCACGTGAAAATTTTTATATTTTTAATTAAATTTTTATAATATTATAAATTATTATAATATTGATATTTAAAATTAAAAACAAATTATTAATGGTTTTGTTTTCCGAAATGTTTTTT	ATCACGTGTTAAATAATTAATTTACTTTAAAATTTATTTTTTAATATAAAATATTTATTCTTTTTATTTAATTAAAAAAAACAAAAAAACACTGTTTATGATTTCCGAACCTAAATAT	GTCACATGATAAAAAAATATTTAAAATTTTAAAAAAATTAATTTTCAAAATAATTTTATTATATTTTTTAAATATATAATCATAAAAATAAATGTTCATGATTTCCGAACGTATAAAA	ATCACGTGTAATAAATATTATTAAAAAGTTTATTAAAATAAAATAATAATTTAAATTACTATTTTTAAATAAGTTTTATTTTTTAATAACACTATTGTATTTGTTATCCGAACAATAAAAA	ATCACATGACTACCTAACAAAATATTTATTTTTTCTTTTTTAATATTTGAAAATACTAAAATATATTTGTTGGTTTTTAAAAAAAGGATTTTTAATGTGTATGCGTTCCGAACTTTAAATA	GTCACGTGCAGCTTTTTAAAAATATTTTAAAACATTTTAAAAAATATACATTTTTTTATTATTTTTTTATATATTAATGTTAAAATTTATTTATGTATTTGTCTTCCGAAAAGTAAAAT	ATCACGTGAACTTATTTTGCATTTAAAAAAAAGTAAAAACTATTTGCTAAAATATATTTTTTTAATTTTTAAAAATAATGTTTTAATTATTTAATGTATATGACTTCCGAAAAATATATA	ATCACATGATATATTTTTTTATTTTTAATTTTTTTAATTATAAAAGTAATTCTTTTTCTTTAAATTAAACAAAAATAAAAAAATTGTTTTTTGTTGGTTAAGATTTCCGAAAATAGAAAT	NA	NA	NA	NA	NA	NA	NA	NA	NA	NA	NA	NA	NA	NA	NA	NA
	GCA_000976755.2	ATCACATGACGTAGTAATAAATAATTTTAAAAATATTTTATATTTTAAATAGTTTTCAAATATTTTACAGTTTATTTTTTAAATTTATTTATATGTTTTTGTTTTCCGAAGCAGTCAAA	ATCATGTGACTTATTTAATTAATTATTAATAAATAAAAAAGATTTTCTATTTAAATTTATTAATTAATTGTTTTTCTTAACTAATTATTTTATGTTTTTGTTTTCCGAAAAAGAAAAA	GTCACATGATAAAATTTGATTTTATTATATTTTTAAAAAAAGTAAAAAATAAAAAGTAGTTTATTTTCAGAAAATAAAATGTAAAATATTAGTGTATTTGTTTTCCGAAAGTTAAAAA	GTCACATGCTATTTAATCAACTTTTTTAAAAACTTAAAATACTTTTTTATTTTTTAATTTTTATTTTCAAACATAAATTAAATAATTTATTTATTGTTTATGATTACCGAAACATAAAAC	ATCACGTGCTTTTTAAAAAATATAAATTTAATTTCATTTTTTATTTCAATATTTATTAAATAAAATATTTGAAAAATATATAAAATTTGTAGCAGTATTAGATTTCCGAAAAGAAAAAA	ATCACGTGCTATAAAAATAATTATAATTTAAATTTTTTAATATAAATATATAAATTAAAAATAAAAAGTAAAAAAAGAAATTAAAGAAAAAATAGTTTTTGTTTTCCGAAGATGTAAAA	ATCACGTGTTATATTTACTATATAAAAATTCAATAAATAAAAAGTTAGAAGATAAACATTATATTATACATATTTTTATTTTTATTATAATTTTTGTTTTTGCCTTCCGAAAAGAAAATA	ATCACATGACTAATAATTCTTTTAATTTTAATTAATTTAATAAAATTAAAATAATATATATACTAAATTGTTTATTAAAAATGATTAAACATTGGGTTTTGTGTTCCGAACTTAGAAAA	TTCACGTGAAACTTTTTATATTTTTAATTAAATTTTTATAATATTATAAATTATTATAATATTGATATTTAAAATTAAAAACAAATTTTTAATGGTTTTGTTTTCCGAAATGTTTTTT	ATCACGTGTTAAATAATTAATTTACTTTAAAATTTATTTTTTAATATAAAATATTTATTCTTTTTATTTAAAAATAAAAAACACAAAAAAACATTGTTTATGATTTCCGAACCTAAATAT	GTCACATGATAAAAACATATTTAAAATTTTAAAAAAATTAATTTTCAAAATAAATTTATTATATTTTTTTAATTACATAATCATAAAAATAAATGTTCATGATTTCCGAACGTATAAAA	ATCACGTGTAATAAATATTATTAAAAAGTTTATTAAAATAAAATAATAATTTAAATTACTATTTTTAAATAAGTTTTATTTTTTAATAACACTATTGTATTTGTTATCCGAACAATAAAAA	ATCACATGACTACCTAACAAATATTTATTTTTTCTTTTTTAATATTTGAAAATACTAAAATATATTTGTTGGTTTTTGAAAAAAGGATTTTTAATGTGTATGCGTTCCGAACTTTAAATA	GTCACGTGCAGCTTTTTAAAAATATTTTAAAACATCTTAAAAAATATACATTTTTTTATTATTTTTTTATATATTAATGTTAAAATTTATTTATGTATTTGTCTTCCGAAAAGTAAAAT	ATCACGTGAATTTATTTTGCATTTAAAAAAAAGTAAAAACTATTTGCTAAAATATATTTTTTTAATTTTTAAAAATAATGTTTTAATTATTTAATGTATATGACTTCCGAAAAATATATA	ATCACATGATATATTTTTTTTATTTTTAATTTTTTTAATTATAAAAGTAATTCTTTTTCTTTAAATTAAACAAAAATAAAAAAATTAGCTTTTGTTGGTTAAGATTTCCGAAAATAGAAAT	NA	NA	NA	NA	NA	NA	NA	NA	NA	NA	NA	NA	NA	NA	NA	NA
	GCA_000976785.2	GTCACATGACATAGTAATAAATAATTTTAAAAATATAAAATATTTTTAATAGTTTTCAAATGTTTTACAGTTTATTTTTTAAATTTATTTATATGTTTTTGTTTTCCGAAGCAGGCAAA	ATCATGTGACTTATTTATTTAATTATTATTAAGTAAAAAAGATTTTCTATTTAAATTTATTAATTAATTTTTTTTCTTAAATAATTATTTTATGTTTTTGTTTTCCGAAAAAGAAAAA	GTCACATGATAAAATTTGATTTTATTATATTTTTAAAAAAAGTAAAAAATAAAAAGTAGTTTATTTTCAGAAAATAAAATGTAAAATATTAGTGTATTTGTTTTCCGAAAGTTAAAAA	GTCACATGCTATTTAATAAACTTTTTTAAAAACTTAAAATACTTTTTTATTTTTTAATATTTATTTTCAAACATAAATGAAATAATTTATTTATTGTTTATGATTACCGAAACATAAAAC	ATCACGTGCTTTTTAAAAAATATAAATTTAATTTCATTTTTTATTTCAATATTTATTAAATAAAATATTTGAAAAATATATAAAATTTGTAGCAGTATTAGATTTCCGAAAAGAAAAAA	ATCACGTGCTATAAAAATAATTATAATTTAAATTTTTTAATATAAATATATAAATTAAAAATAAAAAGTAAAAAAAGAAATTAAAGAAAAAATAGTTTTTGTTTTCCGAAGATGTAAAA	ATCACGTGTTATATTTACTCTATAAAAATTCAATAAATAAAAAAGTTAGAAGATAAAAATTATATTATACATATTTTTATTTTTATTATAATTTTTGTTTTTGCCTTCCGAAAAGAAAATA	ATCACATGACTAATAATTCTTTTAATTTTAATTTATTTAATAAAATTAAAATAATATATATACTAAATTGTTTATTAAAAATAATTAAACATTGGGTTTTGTGTTCCGAACTTAGAAAA	TTCACGTGAAACTTTTTATATTTTTAATTAAATTTTTTTATAATATTATAAATTATTATAATATTGATATTTAAAATTAAAAATAAATTTTTAATGGTTTTGTTTTCCGAAATGTTTTTT	ATCACGTGTTAAATAATTAATTTACTTTAAAATTTATTTTTTAATATAAAATATTTATTCTTTTTATTTACTTAAAAAAAACAAAAAAACATTGTTTATGATTTCCGAACCCAAATAT	GTCACATGATAAAAACATATTTAAAATTTTAAAAAAATTAATTTTCAAAATAAATTTATTATATTTTTTTAATTACATAATCATAAAAATAAATGTTCATGATTTCCGAACGTATAAAA	NA	ATCACATGACTACCTAACAAATATTTATTTTTTCTTTTTTAATATTTGAAAATACTAAAATATATTTGTTGGTTTTTGAAAAAAGGATTTTTAATGTGTATGCGTTCCGAACTTTAAATA	GTCACGTGCAGCTTTTTAAAAGTATTTCAAAACATTTTAAAAATTATACATTTTTTTATTATTTTTTTACATATTAATGTTAAAATTTATTTATGTATTTGTCTTCCGAAAAATAAAAT	ATCACGTGAACTTATTTTGCATTTAAAAAAAAATCAAAAACTATTTGCTATAATATATTTTTTAATTTTTGAAAATAATTTTTAAATTATTTAATGTATATGACTTCCGAAAAATATATT	ATCACATGATATATTTTTTATTTTTAATTTTTTTTAATTATAAAAATAATTTTTTTCTTTAAATTAAACAAAAATAAAAAATTGTTTTTTGTTGGTTAAGATTTCCGAAAATAGAAAT	NA	NA	NA	NA	NA	NA	NA	NA	NA	NA	NA	NA	NA	NA	NA	NA
	GCA_000976815.3	GTCACATGACATAATAATAAATAATTTTAAAAATATAAAATATTTTTAATAGTTTTTAAATATTTTACAGTTTATTTTTTAAATTTATTTATATGTTTTTGTTTTCCGAAGCAGTCAAA	ATCATGTGACTTATTTATTTAATTATTATTAAGTAAAAAAGATTTTCTATTTAAATTTATTAATTAATTTTTTTTCTTAAATAATTATTTTATGTTTTTGTTTTCCGAAAAAGAAAAA	GTCACATGATGATATTTGATTTTATTATATTTTTAAAAAAAGTAAAAAATAAAAAGTAGTTTATTTTTAAAAAATAAAATTTAAAATATTAGTGTATTTGATTTCCGAAAGTTAAAAA	GTCACATGCTATGTAATCAACTTTTTTAAAAATTTAAAATACTTTTTTATTTTTTAATTTTTATTTTCAAACATAAATAAAATAATTTATTCATTGTTTATGATTACCGAAACATAAAAC	ATCACGTGCTTTTTAAAAAATATAAATTTAATTTCATTTTCTATTTCAATATTTATTAAATAAAAAATTTGAAAAATATATAAAAATTGTAGCAGTATTAGATTTCCGAAAAGAAAAAA	ATCACGTGCTATAAAAATAATTATAATTTAAATTTTTTAATATAAATATATAAATTAAAAATAAAAAGTAAAAAAAGAAATTAAAGAAAAAATAGTTTTTGTTTTCCGAAGATGTAAAA	ATCACGTGTCATATTTACAATATAAAAATTAAACAAATAAAAAGTTATAAAATAAAGATTATATTATACATATTTTTATTTTTATTATATAAATTTTGTTTTTGCCTTCCGAAAAGAAAATA	ATCACATGACTAATAATTCTTTTAATTTTAATTTATTTAATAAAATTAAAATAATATATATACTAAATTGTTTATTAAAAATGATTAAACATTGGGTTTTGTGTTCCGAACTTAGAAAA	TTCACGTGAAACTTTTTATATTTTTAATTAAATTTTTTTATAATATTATAAATTATTATAATATTGATATTTAAAATTAAAAATAAATTTTTAATGGTTTTGTTTTCCGAAATGTTTTTT	ATCACGTGTTAAATAATTAATTTACTTTAAAATTTATTTTTTAATATAAAATATTTATTTTTTTTATTAAATTAAAAAAAAACAAAAAAACACTGTTTATGATTTCCGAACCTAAATAT	GTCACATGATAAAAACATATTTAAAATTTTAAAAAAATTAATTTTTGAAATTTACTTATTTTATTTTTTCAAATATATAATTATAAAAATAAATGTTCATGATTTCCGAACGTATAAAA	ATCACGTGTAATAAATATTATTAAAAGGTTTATTAAAATAAAATAATAATTTAAATTACTATTTTTAAATAATTTTTATTTTTTAATAAAACTATTGTATTTGTTATCCGAACAATAAAAA	ATCACATGACTATCTAACAAAATATTTATTTTGTTTTTTAATATTTGAAAATACTAAAATATTTTTGTTGTTTTTGAAAAAAGGATTTTTAATGTGTATGCGTTCCGAACTTTAAATA	GTCACGTGCAGCTTTTTGAAAATATTTTAAAACATTTTAAAAATTATACATTTTTTATTATTTTTTTACATATTAATGTTAAAATTTATTTATGTATTTGTCTTCCGAAAAGTAAAAT	ATCACGTGAACTTATTTTGCATTTAAAAAAAAGTAAAAACTATTTGCTAAAATATATTTTTTTAATTTTTAAAAATAATGTTTTAATTATTTAATGTATATGACTTCCGAAAAATATATA	ATCACATGATATATTTTTTTTATTTTTAATTTTTTTAATTATAAAAGTAATTCTTTTTCTTTAAATTAAACAAAAATTAAAATTTGTTTTTTGTTGGTTAAGATTTCCGAAAATAGAAAT	NA	NA	NA	NA	NA	NA	NA	NA	NA	NA	NA	NA	NA	NA	NA	NA
	GCA_000976845.3	ATCACATGACGTAGTAATAAATAATTTTAAAAATATTTTATATTTTAAATAGTTTTCAAATATTTTACAGTTTATTTTTTAAATTTATTTATATGTTTTTGTTTTCCGAAGCAGTCAAA	ATCATGTGACTTATTTAATTAATTATTATTAAATAAAAAAGATTTTCTATTTAAATTTATTAATTAATTTTTTTTCTTAACTAACTATTTTATGTTTTTGTTTTCCGAAAAAGAAAAA	GTCACATGATGATATTTGATTTTATTATATTTTTAAAAAAAGTAAAAAATAAAAAGTAGTTTATTTTTAAAAAATAAAATTTAAAATATTAGTGTATTTGATTTCCGAAAGTTAAAAA	GTCACATGCTATTTAATAAACTTTTTTAAAAACTTAAAATACTTTTTTATTTTTTAATATTTATTTTCAAACATAAATGAAATAATTTATTTATTGTTTATGATTACCGAAACATAAAAC	ATCACGTGCTTTTTAAAAAATATAAATTTAATTTCATTTTCTATTTCAATATTTATTAAATAAAAAATTTGAAAAATATATAAAAATTGTAGCAGTATTAGATTTCCGAAAAGAAAAAA	ATCACGTGCTATAAAAATAATTATAATTTTAATTTTTTAATATATATTTATACACTAATAATAAAAAGTAAAAAAAGAAATTAAAGAAAAATGAGGTTTTGTTTTCCGAAGATATAAAA	ATCACGTGTCATATTTACAATATAAAAATTAAACAAATAAAAAGTTATAAAATAAAGATTATATTATACATATTTTTATTTTTATTATATAAATTTTGTTTTTGCCTTCCGAAAAGAAAATA	ATCACATGACTAATAATTATTTTAATTTTAATTTATTTAATAAAATTAAAATAATATATATACTAAATTATTTTTAATAAATAATTAATCAATGGGTTTTGTGTTCCGAACTTAGAAAA	TTCACGTGAAAATTTTTATATTTTTAATTAAATTTTTATAATATTATAAATTATTATAATATTGATATTTAAAATTAAAAACAAATTGTTAATGGTTTTGTTTTCCGAAATGTTTTTT	ATCACGTGTTAAATAATTAATTTACTTTAAAATTTATTTTTTAATATAAAATATTTATTCTTTTTATTTAATTAAAAAAAACAAAAAAACATTGTTTATGATTTCCGAACCCAAATAT	GTCACATGATAAAAACATATTTAAAATTTTAAAAAAATTAATTTTCAAAATAAATTTATTATATTTTTTTAATTACATAATCATAAAAATAAATGTTCATGATTTCCGAACGTATAAAA	ATCACGTGTAATATATATTATTAAAAAGTTTATTAAAATAAAATAATAATTTAAATTACTATTTTTAAATAAGTTTTATTTTTTAATAACACTATTGTATTTGTTATCCGAACAATAAAAA	ATCACATGACTATCTAACAAAATATTTATTTTGTTTTTTAATATTTGAAAATACTAAAATATTTTTGTTGTTTTGAAAAAAGGATTTTTAATGTGTATGCGTTCCGAACTTTAAATA	GTCACGTGCAGCTTTTTAAAAATATTTTAAAACATTTTAAAAAATATACATTTTTTTATTATTTTTTTATATATTAATGTTAAAATTTATTTATGTATTTGTCTTCCGAAAAGTAAAAT	ATCACGTGAACTTATTTTGCATTTAAAAAAAAGTAAAAACTATTTGCTAAAATATATTTTTTTAATTTTTAAAAATAATGTTTTAATTATTTAATGTATATGACTTCCGAAAAATATATA	ATCACATGATATATTTTTTATTTTTAATTTTTTTTAATTATAAAAATAATTTTTTTCTTTAAATTAAACAAAAATAAAAAATTGTTTTTTGTTGGTTAAGATTTCCGAAAATAGAAAT	NA	NA	NA	NA	NA	NA	NA	NA	NA	NA	NA	NA	NA	NA	NA	NA
	GCA_000976875.3	ATCACATGACGTAGTAATTAATAATTTTAAAAATATTTTATATTTTAAATAGTTTTCAAATATTTTACAGTTTATTTTTTAAATTTATTTATATGTTTTTGTTTTCCGAAGCAGTCAAA	ATCATGTGACTTATTTAATTAATTATTATTAAATAAAAAAGATTTTCTATTTAAATTTATTAATTAATTTTTTTTCTTAACTAACTATTTTATGTTTTTGTTTTCCGAAAAAGAAAAA	GTCACATGATGATATTTGATTTTATTATATTTTTAAAAAAAGTAAAAAATAAAAAGTAGTTTATTTTTAAAAAATAAAATTTAAAATATTAGTGTATTTGATTTCCGAAAGTTAAAAA	GTCACATGCTATTTAATAAACTTTTTTAAAAACTTAAAATACTTTTTTATTTTTTAATATTTATTTTCAAACATAAATGAAATAAGTTATTTATTGTTTATGATTACCGAAACATAAAAC	ATCACGTGCTTTTTAAAAAATATAAATTTAATTTCATTTTCTATTTCAATATTTATTAAATAAAAAATTTGAAAAATATATAAAAATTGTAGCAGTATTAGATTTCCGAAAAGAAAAAA	ATCACGTGCTATAAAAATAATTATAATTTTAATTTTTTAATATATATTTATACACTAATAATAAAAAGTAAAAAAGAAATTAAAGAAAAACGAGGTTTTGTTTTCCGAAGATATAAAA	ATCACGTGTCATATTTACAATATAAAAATTAAACAAATAAAAAGTTATAAAATAAAGATTATATTATACATATTTTTATTTTTATTATATAAATTTTGTTTTTGCCTTCCGAAAAGAAAATA	ATCACATGACTAATAATTATTTTAATTTTAATTTATTTAATAAAATTAAAATAATATATATACTAAATTATTTTTAATAAATAATTAATCAATGGGTTTTGTGTTCCGAACTTAGAAAA	TTCACGTGAAAATTTTTATATTTTTAATTAAATTTTTATAATATTATAAATTATTATAATATTGATATTTAAAATTAAAAACAAATTGTTAATGGTTTTGTTTTCCGAAATGTTTTTT	ATCACGTGTTAAATAATTAATTTACTTTAAAATTTATTTTTTAATATAAAATATTTATTCTTTTTATTTACTTAAAAAAACAAAAAAACATTGTTTATGATTTCCGAACCCAAATAT	GTCACATGATAAAAACATATTTAAAATTTTAAAAAAATTAATTTTCAAAATAAATTTATTATATTTTTTTAATTACATAATCATAAAAATAAATGTTCATGATTTCCGAACGTATAAAA	ATCACGTGTAATAAATATTATTAAAAAGTTTATTAAAATAAAATAATAATTTAAATTACTATTTTTAAATAAGTTTTATTTTTTAATAACACTATTGTATTTGTTATCCGAACAATAAAAA	ATCACATGACTATCTAACAAAATATTTATTTTGTTTTTTAATATTTGAAAATACTAAAATATTTTTGTTGTTTTTGAAAAAAGGATTTTTAATGTGTATGCGTTCCGAACTTTAAATA	GTCACGTGCAGCTTTTTAAAAATATTTTAAAACATTTTAAAAATATACATTTTTTTATTATTTTTTATATATTAATGTTATAATTTATTTATGTATTTGTCTTCCGAAAAGTAAAAT	ATCACGTGAACTTATTTTGCATTTAAAAAAAAGTAAAAACTATTTGCTAAAATATATTTTTTTAATTTTTAAAAATAATGTTTTAATTATTTAATGTATATGACTTCCGAAAAATATATA	ATCACATGATATATTTTTTATTTTTAATTTTTTTTAATTATAAAAATAATTTTTTTCTTTAAATTAAACAAAAATAAAAAATTGTTTTTTGTTGGTTAAGATTTCCGAAAATAGAAAT	NA	NA	NA	NA	NA	NA	NA	NA	NA	NA	NA	NA	NA	NA	NA	NA
	GCA_000976905.2	GTCACATGACATAATAATAAATAATTTTAAAAATATAAAATATTTTTAATAGTTTTCAAATGTTTTACAGTTTATTTTTTAAATTTATTTATATGTTTTTGTTTTCCGAAGCCGTCAAA	ATCATGTGACTTATTTAATTAATTATTATTAAATAAAAAAGATTTTCTATTTGAATTTATTAATTAATATTTTTTTTTAACTAATTATTTTATGTTTTTGTTTTCCGAAAAAGAAAAA	GTCACATGATAAAATTTGATTTTATTATATTTTTAAAAAAAGTAAAAAATAAAAAGTAGTTTATTTTCAAAAAATAAAATGTAAAATATTAGTGTATTTGTTTTCCGAAAGTTAAAAA	GTCACATGCTATTTAATCAACTTTTTTAAAAACTTAAAATACTTTTTTATTTTTTAATTTTTATTTTCAAACATAAATGAAATAATTTATTTATTGTTTATGATTACCGAAACATAAAAC	ATCACGTGCTTTTTAAAAAATATAAATTTAATTTCATTTTTTATTTCAATATTTATTAAATAATAAATTTGAAAAATATATAAAAATTATAGCAGTATTAGATTTCCGAAAAGAAAAAA	ATCACGTGCTATAAAAATAATTATAATTTTAATTTTTTAATATATATTTATACACTAATAATAAAAAGTAAAAAAAGAAATTAAAGAAAAACGAGGTTTTGTTTTCCGAAGATATAAAA	ATCACGTGTTATATTTACTATATAAAAATTCAATAAATAAAAAAGTTAGAAGATAAAAATTATATTATACATATTTTTATTTTTATTATAATTTTTGTTTTTGCCTTCCGAAAAGAAAATA	ATCACATGACTAATAATTCTTTTAATTTTAATTTATTTAATAAAATTAAAATAATATATATACCAAATTGTTTATTAAAAATAATTAAACCTTGGGTTTTGTGTTCCGAACTTAGAAAA	TTCACGTGAAACTTTTTATATTTTTAATTAAATTTTTATAATATTATAAATTATTACAATATTGATATTCAAAATTAAAAACAAATTTTTAATGGTTTTGTTTTCCGAAATGTTTTTT	ATCACGTGTTAAATAATTAATTTACTTTAAAATTTATTTTTTAATATAAAATATTTATTTGTTTTTATTTAATTAAAAAAAAACAAAACAACATTGTTTATGATTTCCGAACCCAAATAT	GTCACATGATAAAAACATATTTAAAATTTTGAAAAAATTAATTTTCAAAATAAATTTATTATATTTTTTTAAATATATAATCATAAAAAAATTGTTCATGATTTCCGAACGTATAAAA	ATCACGTGTAATAAATATTATTAAAAAGATTATTAAAATAAAATAATAATTTAAATTACCATTTTTAAATAATGTTTATATTTAATAAAACTATTGTATTTGTTATCCGAACATTAAAAA	ATCACATGACTATCTAACAAAATATTTATTTTTTCTTTTTTAATATTTGAAGATACTAAAATATATTTATTGGTTTTTGAAAAAAGGATTTTTAATGTGTATGCGTTCCGAACTTTAAATA	GTCACGTGCAGCTTTTTGAAAATATTTTAAAACATTTTAAAAATTATACATTTTTTATTATTTTTTTACATATTAATGTTAAAATTTATTTATGTATTTGTCTTCCGAAAAGTAAAAT	ATCACGTGAACTTATTTTGCATTTAAAAAAAAATCAAAAACTATTTGCTATAATATATTTTTTAATTTTTAAGAATAATTTTTAAATTATTTAATGTATATGACTTCCGAAAAATATATT	ATCACATGATATATTTTTTTATTTTTAATTTTTTTAATTATAAAAATAATTCTTTTTTTTAAATTAAACAAAAATAAAAAATTGTTTTTTGTTGGTTAAGATTTCCGAAAATAGAAAT	NA	NA	NA	NA	NA	NA	NA	NA	NA	NA	NA	NA	NA	NA	NA	NA
	GCA_000976935.2	GTCACATGACATAATAATAAATAATTTTAAAAATATTTTATATTTTTAATAGTTTTTAAATGTTTTACAGTTTATTTTTTAAATTTATTTATATGTTTTTGTTTTCCGAAGCAGTCAAA	ATCATGTGACTTATTTAATTAATTATTATTAAATAAAAAAGATTTTCTATTTAAATTTATTAATTAATGTTTTTTCTTAACTAACTATTTTATGTTTTTGTTTTCCGAAAAAGAAAAA	GTCACATGATGATATTTGATTTTATTATATTTTTAAAAAAAGTAAAAAATAAAAAGTAGTTTATTTTTAAAAAATAAAATTTAAAATATTAGTGTATTTGATTTCCGAAAGTTAAAAA	GTCACATGCTATTTAATCAACTTTTTTAAAAACTTAAAATACTTTTTTATTTTTTAATTTTTATTTTCAAACATAAATGAAATAATTTATTTATTGTTTATGATTACCGAAACATAAAAC	ATCACGTGCTTTTTAAAAAATATAAATTTAATTTCATTTTCTATTTCAATATTTATTAAATAAAAAATTTGAAAAATATATAAAAATTGTAGCAGTATTAGATTTCCGAAAAGAAAAAA	ATCACGTGCTTTAAAAATAATTATAATTTTAATTTTTTAATATATATTTATACACTAATAATAAAAAGTAAAAAAGGAAATTAAAGAAAAACGAGGTTTTGTTTTCCGAAGATATAAAA	ATCACGTGTCATATTTACAATATAAAAATTAAACAAATAAAAAGTTATAAAATAAAGATTATATTATACATATTTTTATTTTTATTATATAAATTTTGTTTTTGCCTTCCGAAAAGAAAATA	ATCACATGACTAATAATTATTTTAATTTTAATTTATTTAATAAAATTAAAATAATATATATACTAAATTATTTTTAATAAATAATTAATCAATGGGTTTTGTGTTCCGAACTTAGAAAA	TTCACGTGAAAATTTTTATATTTTTAATTAAATTTTTATAATATTATAAATTATTATAATATTGATATTTAAAATTAAAAACAAATTGTTAATGGTTTTGTTTTCCGAAATGTTTTTT	ATCACGTGTTAAATAATTAATTTACTTTAAAATTTATTTTTTAATATAAAATATTTATTCTTTTTATTTAATTAAAAAAAAACAAAAAAACACTGTTTATGATTTCCGAACCTAAATAT	GTCACATGATAAAAACATATTTAAAATTTAAAAAAAATTAATTTTCAAAATAAATTTATTATATTTTTTTAATTACATAATCATAAAAATAAATGTTCATGATTTCCGAACGTATAAAA	ATCACGTGTAATGAATATTATTAAAAAGTTTATTAAAATAAAATAATAATTTAAATTACTATTTTTAAATAATTTTTATTTTTTAATAAAACTATTGTATTTGTTATCCGAACAATAAAAA	ATCACATGACTACCTAACAAATATTTATTTTTTCTTTTTTAATATTTGAAAATACTAAAATATATTTGTTGGTCTTTGAAAAAAGGATTTTTAATGTGTATGCGTTCCGAACTTTAAATA	GTCACGTGCAGCTTTTTAAAAATATTTTAAAACATTTTAAAAATATACATTTTTTTATTATTTTTTTATATATTAATGTTATAATTTATTTATGTATTTGTCTTCCGAAAAGTAAAAT	ATCACGTGAACTTATTTTGCATTTAAAAAAAAGTAAAAACTATTTGCTAAAATATATTTTTTTAATTTTTAAAAATAATGTTTAAATATTTAATGTATATGACTTCCGAAAAATATATA	ATCACATGATATATTTTTTATTTTTAATTTTTTTTAATTAAAAAAATAATTTTTTTCTTTAAATTAAACAAAAATAAAAAATTGTTTTTTGTTGGTTAAGATTTCCGAAAATAGAAAT	NA	NA	NA	NA	NA	NA	NA	NA	NA	NA	NA	NA	NA	NA	NA	NA
	GCA_000976965.3	ATCACATGACGTAGTAATAAATAATTTTAAAAATATTTTATATTTTAAATAGTTTTCAAATATTTTACAGTTTATTTTTTAAATTTATTTATATGTTTTTGTTTTCCGAAGCAGTCAAA	ATCATGTGACTTATTTAATTAATTATTATTAAATAAAAAAGATTTTCTATTTAAATTTATTAATTAATTTTTTTTCTTAACTAACTATTTTATGTTTTTGTTTTCCGAAAAAGAAAAA	GTCACATGATGATATTTGATTTTATTATATTTTTAAAAAAAGTAAAAAATAAAAAGTAGTTTATTTTTAAAAAATAAAATTTAAAATATTAGTGTATTTGATTTCCGAAAGTTAAAAA	GTCACATGCTATTTAATAAACTTTTTTAAAAACTTAAAATACTTTTTTATTTTTTAATATTTATTTTCAAACATAAATGAAATAATTTATTTATTGTTTATGATTACCGAAACATAAAAC	ATCACGTGCTTTTTAAAAAATATAAATTTAATTTCATTTTCTATTTCAATATTTATTAAATAAAAAATTTGAAAAATATATAAAAATTGTAGCAGTATTAGATTTCCGAAAAGAAAAAA	ATCACGTGCTATAAAAATAATTATAATTTTAATTTTTTAATATATATTTATACACTAATAATAAAAAGTAAAAAAAGAAATTAAAGAAAAATGAGGTTTTGTTTTCCGAAGATATAAAA	ATCACGTGTCATATTTACAATATAAAAATTAAACAAATAAAAAGTTATAAAATAAAGATTATATTATACATATTTTTATTTTTATTATATAAATTTTGTTTTTGCCTTCCGAAAAGAAAATA	ATCACATGACTAATGATTCTTTTAATTTTAATTTATTTAATAAAATTAAAATAATATATATACTAAATTATTTTTAATAAATAATTAATCAATGGGTTTTGTGTCCCGAACCTAGAAAA	TTCACGTGAAAATTTTTATATTTTTAATTAAATTTTTATAATATTATAAATTATTATAATATTGATATTTAAAATTAAAAACAAATTGTTAATGGTTTTGTTTTCCGAAATGTTTTTT	ATCACGTGTTAAATAATTAATTTACTTTAAAATTTATTTTTTAATATAAAATATTTATTCTTTTTATTTAATTAAAAAAAAACAAAAAAACATTGTTTATGATTTCCGAACCCAAATAT	GTCACATGATAAAAACATATTTAAAATTTTAAAAAAATTAATTTTCAAAATAAATTTATTATATTTTTTTAATTACATAATCATAAAAATAAATGTTCATGATTTCCGAACGTATAAAA	ATCACGTGTAATAAATATTATTAAAAAGTTTATTAAAATAAAATAATAATTTAAATTACTATTTTTAAATAAGTTTTATTTTTTAATAACACTATTGTATTTGTTGTCCGAACAATAAAAA	ATCACATGACTATCTAACAAAATATTTATTTTTTTTTAATATTTGAAAATACTAAAATATTTTTGTTGTTTTTTGAAAAAAGGATTTTTAATGTGTATGCGTTCCGAACTTTAAATA	GTCACGTGCAGCTTTTTAAAAATATTTTAAAACATTTTAAAAAATATACATTTTTTTATTATTTTTTTATATATTAATGTTAAAATTTATTTATGTATTTGTCTTCCGAAAAGTAAAAT	ATCACGTGAACTTATTTTGCATTTAAAAAAAAGTAAAAACTATTTGCTAAAATATATTTTTTTAATTTTTAAAAATAATGTTTAAATATTTAATGTATATGACTTCCGAAAAATATATA	ATCACATGATATATTTTTTATTTTTAATTTTTTTTAATTATAAAAATAATTTTTTTCTTTAAATTAAACAAAAATAAAAAATTGTTTTTTGTTGGTTAAGATTTCCGAAAATAGAAAT	NA	NA	NA	NA	NA	NA	NA	NA	NA	NA	NA	NA	NA	NA	NA	NA
	GCA_000976995.2	GTCACATGACATAATAATAAATAATTTTAAAAATATTTTATATTTTTAATAGTTTTCAAATGTTTTACAGTTTATTTTTTAAATTTATTTATATGTTTTTGTTTTCCGAAGCAGTCAAA	ATCATGTGACTTATTTAATTAATTATTATTAAATAAAAAAGATTTTCTATTTAAATTTATTAATTAATTGTTTTTCTTAACTAATTATTTTATGTTTTTGTTTTCCGAAAAAGAAAAA	GTCACATGATGATATTTGATTTTATTATATTTTTAAAAAAAATTAAAAATAAAAAGTAGTTTATTTTCAAAAAATACAATTTAAAATATTAGTGTATTTGTTTTCCGAAAGTTAAAAA	GTCACATGCTATTTAATCAACTTTTTTAAAAACTTAAAATACTTTTTTATTTTTTAATTTTTATTTTTAAACATAAATGAAATAATTTATTTATTGTTTATGATTACCGAAACATAAAAC	ATCACGTGCTTTTTAAAAAATATAAATTTAATTTCATTTTTTATTTCAATATTTATTAAATAAAAAATTTGAAAAATATATAAAATTTGTAGCAGTATTAGATTTCCGAAAAGAAAAAA	ATCACGTGCTTCAAAAATAATTATAATTTTAATTTTTTAATATATATTTATACCCTAATAATAAAAAGTAAAAAAAGAAATTAAAGAAAAACGAGGTTTTGTTTTCCGAAGATATAAAA	ATCACGTGTTATATTTACTATATAAAAATTCAATAAATAAAAAGTTAGAAAATAAAAATTATATTATACATATTTTTATTTTTATTATAAGTTTTGTTTTTGCCTTCCGAAAAGAAAATA	ATCACATGATTAATAATTCTTTTAATTTTAATTTATTTAATAAAATTAAAATAATATATATACTAAATTGTTTATTAAAAATAATTAAACATTGGGTTTTGTGTTCCGAACTTAGAAAA	TTCACGTGAAACTTTTTATATTTTTAATTAAATTTTTATAATATTATAAATTACTATAATATTGATATTCAAAATTAAAAACAAATTTTTAATGGTTTTGTTTTCCGAAATGTTTTTC	ATCACGTGTTAAATAATTAATTTACTTTAAAATTTATTTTTTAATATAAAATATTTATTCTTTTTATTTAATTAAAAAAAACAAAAAAACATTGTTTATGATTTCCGAACCTAAATAT	GTCACATGATAAAAACATATTTAAAATTTTAAAAAAATTAATTTTCAAAATAAATTTTTTATATTTTTTTAAATATATAATCATAAAAATAAATGTTCATGATTTCCGAACGTATAAAA	ATCACGTGTAATAAATATTATTAAAAAGTTTATTAAAATAAAATAATAATTTAAATTACTATTTTTAAATAATATTTATTTTTTAATAAAACTATTGTATTTGTTATCCGAACATTAAAAA	ATCACATGACTACCTAACAAATATTTATTTTTTCTTTTTTAATATTTGAAAATACTAAAATATATTTGTTGGTTTTTGAAAAAAGGATTTTTAATGTGTATGCGTTCCGAACTTTAAATA	GTCACGTGCAGCTTTTTGAAAATATTTTAAAACATTTTAAAAATTATACATTTTTTTATTATTTTTTTACATATTAATGTTAAAATTTATTTATGTATTTGTCTTCCGAAAAGTAAAAT	ATCACGTGAACTTATTTTGCATTTAAAAAAAAATCAAAAACTATTTGCTATAATATATTTTTTAATTTTTAAAAATAATTTTTAAATTATTTAATGTATATGACTTCCGAAAAATATATT	ATCACATGATATATTTTTTTTATTTTTAATTTTTTTAATTATAAAAGTAATTCTTTTTCTTTAAATTAAACAAAAATAAAAAAATTAGCTTTTGTTGGTTAAGATTTCCGAAAATAGAAAT	NA	NA	NA	NA	NA	NA	NA	NA	NA	NA	NA	NA	NA	NA	NA	NA
	GCA_000977025.2	ATCACATGACGTAGTAATTAATAATTTTAAAAATATTTTATATTTTAAATAGTTTTCAAATATTTTACAGTTTATTTTTTAAATTTATTTATATGTTTTTGTTTTCCGAAGCAGTCAAA	ATCATGTGACTTATTTATTTAATTATTATTAAGTAAAAAAGATTTTCTATTTAAATTTATTAATTAATTTTTTTTCTTAAATAATTATTTTATGTTTTTGTTTTCCGAAAAAGAAAAA	ATCACATGACAATTTAAAATATTTTTATATTTTGAGAAAATTATTTTAATAAATTCTTATATAGTTTTAAAAAAAGATCATTAAAAAACAAATGTATATGCTTTCCGAAAGATAAATA	GTCACATGCTATTTAATAAACTTTTTTAAAAACTTAAAATACTTTTTTATTTTTTAATATTTATTTTCAAACATAAATGAAATAAGTTATTTATTGTTTATGATTACCGAAACATAAAAC	ATCACGTGCTTTTTAAAAAATATAAATTTAATTTCATTTTCTATTTCAATATTTATTAAATAAAAAATTTGAAAAATATATAAAAATTGTAGCAGTATTAGATTTCCGAAAAGAAAAAA	ATCACGTGCTATAAAAATAATTATAATTTTAATTTTTTAATATATATTTATACACTAATAATAAAAAGTAAAAAAAGAAATTAAAGAAAAATGAGGTTTTGTTTTCCGAAGATATAAAA	ATCACGTGTCATATTTACAATATAAAAATTAAACAAATAAAAAGTTATAAAATAAAGATTATATTATACATATTTTTATTTTTATTATATAAATTTTGTTTTTGCCTTCCGAAAAGAAAATA	ATCACATGACTAATAATTCTTTTAATTTTAATTTATTTAATAAAATTAAAATAATATATATACTAAATTATTTTTAATAAATAATTAATCAATGGGTTTTGTGTTCCGAACTTAGAAAA	TTCACGTGAAAATTTTTATATTTTTAATTAAATTTTTATAATATTATAAATTATTATAATATTGATATTTAAAATTAAAAACAAATTATTAATGGTTTTGTTTTCCGAAATGTTTTTT	ATCACGTGTTAAATAATTAATTTACTTTAAAATTTATTTTTTAATATAAAATATTTATTCTTTTTATTTAATTAAAAAAAAACAAAAAAACACTGTTTATGATTTCCGAACCTAAATAT	GTCACATGATAAAAACATATTTAAAATTTTAAAAAAATTAATTTTCAAAATAAATTTATTATATTTTTTTAATTACATAATCATAAAAATAAATGTTCATGATTTCCGAACGTATAAAA	ATCACGTGTAATAAATATTATTAAAAAGTTTATTAAAATAAAATAATAATTTAAATTACCATTTTTAAATAATGTTTATTTTTTAATAAAACTATTGTATTTGTTATCCGAACATTAAAAA	ATCACATGACTACCTAACAAATATTTATTTTTTCTTTTTTAATATTTGAAAATACTAAAATATATTTGTTGGTTTTTGAAAAAAGGATTTTTAATGTGTATGCGTTCCGAACTTTAAATA	GTCACGTGCAGCTTTTTAAAAATATTTTAAAACATTTTAAAAAATATACATTTTTTTTATTATCTTTTTATATATTAATGTTAAAATTTATTTATGTATTTGTCTTCCGAAAAGTAAAAT	ATCACGTGAACTTATTTTGCATTTAAAAAACAGTAAAAACTATTTGCTAAAATATATTTTTTTAACTTTTAAAAATAATGTTTTAATTATTTAATGTATATGACTTCCGAAAAATATATA	ATCACATGATATATTTTTTATTTTTAATTTTTTTTAATTATAAAAATAATTTTTTTCTTTAAATTAAACAAAAATAAAAAATTGTTTTTTGTTGGTTAAGATTTCCGAAAATAGAAAT	NA	NA	NA	NA	NA	NA	NA	NA	NA	NA	NA	NA	NA	NA	NA	NA
	GCA_000977055.4	GTCACATGACATAATAATAAATAATTTTAAAAATATTTTATATTTTTAATAGTTTTTAAATGTTTTACAGTTTATTTTTTAAATTTATTTATATGTTTTTGTTTTCCGAAGCAGTCAAA	ATCATGTGACTTATTTAATTAATTATTATTAAATAAAAAAGATTTTCTATTTAAATTTATTAATTAATTTTTTTTCTTAACTGGCTATTTTATGTTTTTGTTTTCCGAAAAAGAAAAA	GTCACATGATAATATTTGATTTTATTATATTTTAAAAAAAAGTAAAAAATAAAAAGTAGCTTATTTTCAAAAAATAAAATCTAAAATATTAGTGTATTTGTTTTCCGAAAGTTAAAAA	GTCACATGCTTATAATCAATTTTTTTAAAAATTTAAAATACTTTTTTATTTTTTAATTTTAATTTTTAAACATAAATGAAATAATTTATTTATTGTTTATGATTACCGAAACATAAAAC	ATCACGTGCTTTTTAAAAAATATAAATTTAATTTCATTTTTTATTTCAATATTTATTAAATAAAAAATTTGAAAAATATATAAAATTTGTAGCAGTATTAGATTTCCGAAAAGAAAAAA	ATCACGTGCTATAAAAATAATTATAATTTAAATTTTTTAATATAAATATATAAATTGAAAATAAAAAGTAAAAAAAGAAATTAAAGAAAAAATAGTTTTTGTTTTCCGAAGATGTAAAA	ATCACGTGTCATATTTACAATATAAAAATTAAACAAATAAAAATATGTATAAAATAAAGATTATATTATACATATTTTTATTTTTATTATATAAATTTTGTTTTTGCCTTCCGAAAAGAAAATA	ATCACATGACTAATAATTCTTTTAATTTTAATTAATTTAATAAAATTAAAATAATATATATACTAAATTGTTTATTAAAAATGATTAAACATTGGGTTTTGTGTTCCGAACTTAGAAAA	TTCACGTGAAAATTTTTATATTTTTAATTAAATTTTTATAATATTATAAATTATTATAATATTGATATTTAAAATTAAAAACAAATTGTTAATGGTTTTGTTTTCCGAAATGTTTTTT	ATCACGTGTTAAATAATTAATTTACTTTAAAATTTATTTTTTAATATAAAATATTTATTTTTTTTATTAAATTAAAAAAAAACAAAAAAACACTGTTTATGATTTCCGAACCTAAATAT	GTCACATGATAAAAACATATTTAAAATTTAAAAAACATTAATTTTCAAAATAAATTTATTATATTTTTTTAATTACATAATCATAAAAATAAATGTTCATGATTTCCGAACGTATAAAA	ATCACGTGTAATAAATATTATTAAAAAGTTCATTAAAATAAAATAATAATTTAAATTACTATTTTTAAATAATGTTTATTTTTTAATAAAACTATTGTATTTGTTATCCGAACATTAAAAA	ATCACATGACTATCTAACAAAATATTTATTTTGTTTTTTAATATTTGAAAATACTAAAATATTTTTGTTGTTTTGAAAAAAGGATTTTTAATGTGTATGCGTTCCGAACTTTAAATA	GTCACGTGCAGCTTTTTGAAAATATTTTAAAACATTTTAAAAATTATACATTTTTTTATTATTTTTTTACATATTAAAGTTAAAATTTATTTATGTATTTGTCTTCCGAAAAGTAAAAT	ATCACGTGAACTTATTTTGCATTTAAAAAAAAATCAAAAACTATTTGCTATAATATATTTTTTAATTTTTAAAAATAATTTTTAAATTGTTTAATGTATATGACTTCCGAAAAATATATT	ATCACATGATATATTTTTTTTATTTTTAATTTTTTTAATTATAAAAGTAATTCTTTTTCTTTAAATTAAACAAAAATTAAAATTTGTTTTTTGTTGGTTAAGATTTCCGAAAATAGAAAT	NA	NA	NA	NA	NA	NA	NA	NA	NA	NA	NA	NA	NA	NA	NA	NA
	GCA_000977085.2	ATCACATGACGTAGTAATAAATAATTTTAAAAATATTTTATATTTTAAATAGTTTTCAAATATTTTACAGTTTATTTTTTAAATTTATTTATATGTTTTTGTTTTCCGAAGCAGTCAAA	ATCATGTGACTTATTTAATTAATTATTATTAAATAAAAAAGATTTTCTATTTAAATTTATTAATTAATTTTTTTTCTTAACTAACTATTTTATGTTTTTGTTTTCCGAAAAAGAAAAA	GTCACATGATGATATTTGATTTTATTATATTTTTAAAAAAAGTAAAAAATAAAAAGTAGTTTATTTTTAAAAAATAAAATTTAAAATATTAGTGTATTTGATTTCCGAAAGTTAAAAA	GTCACATGCTTATAATCAACTTTTTTAAAAATTTAAAATACTTTTTTATTTTTTATTTTTAAACATAAATGAAATAATTTATTTATTGTTTATGATTACCGAAACATAAAAC	ATCACGTGCTTTTTAAAAAATATAAATTTAATTTCATTTTCTATTTCAATATTTATTAAATAAAAAATTTGAAAAATATATAAAAATTGTAGCAGTATTAGATTTCCGAAAAGAAAAAA	ATCACGTGCTATAAAAATAATTATAATTTAAATTTTTTAATATAAATATATAAATTAAAAATAAAAAGTAAAAAAAGAAATTAAAGAAAAAATAGTTTTTGTTTTCCGAAGATGTAAAA	ATCACGTGTCATATTTACAATATAAAAATTAAACAAATAAAAAGTTATAAAATAAAGATTATATTATACATATTTTTATTTTTATTATATAAATTTTGTTTTTGCCTTCCGAAAAGAAAATA	ATCACATGACTAATAATTATTTTAATTTTAATTTATTTAATAAAATTAAAATAATATATATACTAAATTATTTTTAATAAATAATTGATCAATGGGTTTTGTGTTCCGAACTTAGAAAA	TTCACGTGAAACTTTTTATATTTTTAATTAAATTTTTATAATATTATAAATTATTATGATATTGATATTCAAAATTAAAAACAAATTCTTAATGGTTTTGTTTTCCGAAATGTTTTTT	ATCACGTGTTAAATAATTAATTTACTTTAAAATTTATTTTTTAATATAAAATATTTATTCTTTTTATTTAAAAATAAAAAACACAAAAAAACAATGTTTATGATTTCCGAACCTAAATAT	GTCACATGATAAAAACATATTTAAAATTTAAAAAAAATTAATTTTCAAAATAAATTTATTATATTTTTTTAATTACATAATCATAAAAATAAATGTTCATGATTTCCGAACGTATAAAA	ATCACGTGTAATAAATATTATTAAAAAGTTTATTAAAATAAAATAATAATTTAAATTACTATTTTTAAAAAAGTTTTATTTTTTAATAACACTATTGTATTTGTTATCCGAACAATAAAAA	ATCACATGACTATCTAACAAAATATTTATTTTGTTTTTTAATATTTGAAAATACTAAAATATTTTTGTTGTTTTTGAAAAAAGGATTTTTAATGTGTATGCGTTCCGAACTTTAAATA	GTCACGTGCAGCTTTTTAAAAATATTTTAAAATATTTTAAAAAATATACATTTTTTTATTATTTTTTTATATATTAATGTTAAAATTTATTTATGTATTTGTCTTCCGAAAAGTAAAAT	ATCACGTGAACTTATTTTGTATTTAAAAAAAAATCAAAAACTATTTGCTATAATATATATTTTAATTTTTAAAAATAATTTTTAAATTATTTAATGTATATGACTTCCGAAAAATATATT	ATCACATGATATATTTTTTTATTTTTAATTTTTTTAATTATAAAAGTAATTCTTTTTCTTTAAATTAAACAAAAATAAAAAAATTGTTTTTTGTTGGTTAAGATTTCCGAAAATAGAAAT	NA	NA	NA	NA	NA	NA	NA	NA	NA	NA	NA	NA	NA	NA	NA	NA
	GCA_000977115.3	ATCACATGACGTAGTAATAAATAATTTTAAAAATATTTTATATTTTAAATAGTTTTCAAATATTTTACAGTTTATTTTTTAAATTTATTTATATGTTTTTGTTTTCCGAAGCAGTCCAA	ATCATGTGACTTATTTAATTAATTATTATTAAATAAAAAAGATTTTCTATTTGAATTTATTAATTAATATTTTTTTTTAACTAATTATTTTATGTTTTTGTTTTCCGAAAAAGAAAAA	GTCACATGATGATATTTGATTTTATTATATTTTTAAAAAAAGTAAAAAATAAAAAGTAGTTTATTTTTAAAAAATAAAATTTAAAATATTAGTGTATTTGATTTCCGAAAGTTAAAAA	GTCACATGCTATTTAATCAACTTTTTTAAAAACTTAAAATACTTTTTTATTTTTTAATTTTTATTTTCAAACATAAATGAAATAATTTATTTATTGTTTATGATTACCGAAACATAAAAC	ATCACGTGCTTTTTAAAAAATATAAATTTAATTTCATTTTTTATTTCAATATTTATTAAATAAAATATTTGAAAAATATATAAAATTTGTAGCAGTATTAGATTTCCGAAAAGAAAAAA	ATCACGTGCTATAAAAATAATTATAATTTAAATTTTTTAATATAAATATATAAATTAAAAATAAAAAGTAAAAAAAGAAATTAAAGAAAAAATAGTTTTTGTTTTCCGAAGATGTAAAA	ATCACGTGTCATATTTACAATATAAAAATTAAACAAATAAAAAGTTATAAAATAAAGATTATATTATACATATTTTTATTTTTATTATATAAATTTTGTTTTTGCCTTCCGAAAAGAAAATA	ATCACATGACTAATAATTCTTTTAATTTTAATTTATTTAATAAAATTAAAATAATATATATACTAAATTGTTTATTAAAAATAATTAAACATTGGGTTTTGTGTTCCGAACTTAGAAAA	TTCACGTGAAAATTTTTATATTTTTAATTAAATTTTTATAATATTATAAATTATTATAATATTGATATTTAAAATTAAAAACAAATTGTTAATGGTTTTGTTTTCCGAAATGTTTTTT	ATCACGTGTTAAATAATTAATTTACTTTAAAATTTATTTTTTAATATAAAATATTTATTCTTTTTATTTACTTAAAAAAAACAAAAAAACATTGTTTATGATTTCCGAACCCAAATAT	GTCACATGATAAAAACATATTTAAAATTTTAAAAAAATTAATTTTCAAAATAAATTTATTATATTTTTTTAATTACATAATCATAAAAATAAATGTTCATGATTTCCGAACGTATAAAA	ATCACGTGTAATAAATATTATTAAAAAGTTTATTAAAATAAAATAATAATTTAAATTACCATTTTTAAATAATGTTTATTTTTTAATAAAACTATTGTATTTGTTATCCGAACATTAAAAA	ATCACATGACTACCTAACAAATATTTATTTTTTCTTTTTTAATATTTGAAAATACTAAAATATATTTGTTGGTTTTTGAAAAAAGGATTTTTAATGTGTATGCGTTCCGAACTTTAAATA	GTCACGTGCAGCTTTTTAAAAATATTTTAAAACATTTTAAAAAATATACATTTTTTTTATTATCTTTTTATATATTAATGTTAAAATTTATTTATGTATTTGTCTTCCGAAAAGTAAAAT	ATCACGTGAACTTATTTTGCATTTAAAAAAAAATCAAAAACTATTTGCTATAATATATTTTTTAATTTTTAAAAATAATTTTTAAATTATTTAATGTATATGACTTCCGAAAAATATATT	ATCACATGATATATTTTTTATTTTTAATTTTTTTTAATTATAAAAATAATTTTTTTCTTTAAATTAAACAAAAATAAAAAATTGTTTTTTGTTGGTTAAGATTTCCGAAAATAGAAAT	NA	NA	NA	NA	NA	NA	NA	NA	NA	NA	NA	NA	NA	NA	NA	NA
	GCA_000977145.2	ATCACATGACGTAGTAATTAATAATTTTAAAAATATTTTATATTTTAAATAGTTTTCAAATATTTTACAGTTTATTTTTTAAATTTATTTATATGTTTTTGTTTTCCGAAGCAGTCAAA	ATCATGTGACTTATTTAATTAATTATTATTAAATAAAAAAGATTTTCTATTTAAATTTATTAATTAATTTTTTTTCTTAACTAACTATTTTATGTTTTTGTTTTCCGAAAAAGAAAAA	GTCACATGATAATATTTGATTTTATTATATTTTTAAAAAAAGTAAAAAATAAAAAGTAGTTTATTTTTAAAAAATAAAATTTAAAATATTAGTGTATTTGATTTCCGAAAGTTAAAAA	GTCACATGCTATTTAATAAACTTTTTTAAAAACTTAAAATACTTTTTTATTTTTTAATATTTATTTTCAAACATAAATGAAATAAGTTATTTATTGTTTATGATTACCGAAACATAAAAC	ATCACGTGCTTTTTAAAAAATATAAATTTAATTTCATTTTCTATTTCAATATTTATTAAATAAAAAATTTGAAAAATATATAAAAATTGTAGCAGTATTAGATTTCCGAAAAGAAAAAA	ATCACGTGCTATAAAAATAATTATAATTTTAATTTTTTAATATATATTTATACACTAATAATAAAAAGTAAAAAAAGAAATTAAAGAAAAATGAGGTTTTGTTTTCCGAAGATATAAAA	ATCACGTGTCATATTTACAATATAAAAATTAAACAAATAAAAAGTTATAAAATAAAGATTATATTATACATATTTTTATTTTTATTATATAAATTTTGTTTTTGCCTTCCGAAAAGAAAATA	ATCACATGACTAATAATTATTTTAATTTTAATTTATTTAATAAAATTAAAATAATATATATACTAAATTATTTTTAATAAATAATTAATCAATGGGTTTTGTGTTCCGAACTTAGAAAA	TTCACGTGAAAATTTTTATATTTTTAATTAAATTTTTATAATATTATAAATTATTATAATATTGATATTTAAAATTAAAAACAAATTGTTAATGGTTTTGTTTTCCGAAATGTTTTTT	ATCACGTGTTAAATAATTAATTTACTTTAAAATTTATTTTTTAATATAAAATATTTATTCTTTTTATTTAATTAAAAAAAACAAAAAAACATTGTTTATGATTTCCGAACCCAAATAT	GTCACATGATAAAAACATATTTAAAATTTTAAAAAAATTAATTTTCAAAATAAATTTATTATATTTTTTTAAATACATAATCATAAAAATAAATGTTCATGATTTCCGAACGTATAAAA	ATCACGTGTAATAAATATTATTAAAAAGTTTATTAAAATAAAATAATAATTTAAATTACTATTTTTAAATAAGTTTTATTTTTTAATAACACTATTGTATTTGTTATCCGAACAATAAAAA	ATCACATGACTATCTAACAAAATATTTATTTTGTTTTTTAATATTTGAAAATACTAAAATATTTTTGTTGTTTTTGAAAAAAGGATTTTTAATGTGTATGCGTTCCGAACTTTAAATA	GTCACGTGCAGCTTTTTAAAAATATTTTAAAATATTTTAAAAAATATACATTTTTTTATTATTTTTTTATATATTAATGTTAAAATTTATTTATGTATTTGTCTTCCGAAAAGTAAAAT	ATCACGTGAACTTATTTTGCATTTAAAAAAAAGTAAAAACTATTTGCTAAAATATATTTTTTTAATTTTTAAAAATAATGTTTTAATTATTTAATGTATATGACTTCCGAAAAATATATA	ATCACATGATATATTTTTTATTTTTAATTTTTTTTAATTATAAAAATAATTTTTTTCTTTAAATTAAACAAAAATAAAAAATTGTTTTTTGTTGGTTAAGATTTCCGAAAATAGAAAT	NA	NA	NA	NA	NA	NA	NA	NA	NA	NA	NA	NA	NA	NA	NA	NA
	GCA_000977175.3	ATCACATGACGTAGTAATAAATAATTTTAAAAATATTTTATATTTTAAATAGTTTTCAAATATTTTACAGTTTATTTTTTAAATTTATTTATATGTTTTTGTTTTCCGAAGCAGTCAAA	NA	GTCACATGATGATATTTGATTTTATTATATTTTTAAAAAAAGTAAAAAATAAAAAGTAGTTTATTTTTAAAAAATAAAATTTAAAATATTAGTGTATTTGATTTCCGAAAGTTAAAAA	GTCACATGCTATTTAATAAACTTTTTTAAAAACTTAAAATACTTTTTTATTTTTTAATATTTATTTTCAAACATAAATGAAATAAGTTATTTATTGTTTATGATTACCGAAACATAAAAC	ATCACGTGCTTTTTAAAAAATATAAATTTAATTTCATTTTCTATTTCAATATTTATTAAATAAAAAATTTGAAAAATATATAAAAATTGTAGCAGTATTAGATTTCCGAAAAGAAAAAA	ATCACGTGCTATAAAAATAATTATAATTTTAATTTTTTAATATATATTTATACACTAATAATAAAAAGTAAAAAAAGAAATTAAAGAAAAACGAGGTTTTGTTTTCCGAAGATATAAAA	ATCACGTGTCATATTTACAATATAAAAATTAAACAAATAAAAAGTTATAAAATAAAGATTATATTATACATATTTTTATTTTTATTATATAAATTTTGTTTTTGCCTTCCGAAAAGAAAATA	ATCACATGACTAATAATTATTTTAATTTTAATTTATTTAATAAAATTAAAATAATATATATACTAAATTATTTTTAATAAATAATTAATCAATGGGTTTTGTGTTCCGAACTTAAAAAA	TTCACGTGAAAATTTTTATATTTTTAATTAAATTTTTATAATATTATAAATTATTATAATATTGATATTTAAAATTAAAAACAAATTATTAATGGTTTTGTTTTCCGAAATGTTTTTT	ATCACGTGTTAAATAATTAATTTACTTTAAAATTTATTTTTTAATATAAAATATTTATTCTTTTTATTTAATTAAAAAAAACAAAAAAACATTGTTTATGATTTCCGAACCCAAATAT	GTCACATGATAAAAACATATTTAAAATTTTAAAAAAATTAATTTTCAAAATAAATTTATTATATTTTTTTAATTACATAATCATAAAAATAAATGTTCATGATTTCCGAACGTATAAAA	ATCACGTGTAATAAATATTATTAAAAAGTTTATTAAAATAAAATAATAATTTAAATTACTATTTTTAAATAAGTTTTATTTTTTAATAACACTATTGTATTTGTTATCCGAACAATAAAAA	ATCACATGACTATCTAACAAAATATTTATTTTGTTTTTTAATATTTGAAAATACTAAAATATTTTTGTTGTTTTGAAAAAAGGATTTTTAATGTGTATGCGTTCCGAACTTTAAATA	GTCACGTGCAGCTTTTTAAAAATATTTTAAAATATTTTAAAAAATATACATTTTTTTATTATTTTTTTATATATTAATGTTAAAATTTATTTATGTATTTGTCTTCCGAAAAGTAAAAT	ATCACGTGAACTTATTTTGCATTTAAAAAAAAGTAAAAACTATTTGCTAAAATATATTTTTTTAATTTTTAAAAATAATGTTTTAATTATTTAATGTATATGACTTCCGAAAAATATATA	ATCACATGATATATTTTTTATTTTTAATTTTTTTTAATTATAAAAATAATTTTTTTCTTTAAATTAAACAAAAATAAAAAATTGTTTTTTGTTGGTTAAGATTTCCGAAAATAGAAAT	NA	NA	NA	NA	NA	NA	NA	NA	NA	NA	NA	NA	NA	NA	NA	NA
	GCA_000977205.2	ATCACATGACGTAGTAATAAATAATTTTAAAAATATTTTATATTTTAAATAGTTTTCAAATATTTTACAGTTTATTTTTTAAATTTATTTATATGTTTTTGTTTTCCGAAGCAGTCAAA	ATCATGTGACTTATTTAATTAATTATTATTAAATAAAAAAGATTTTCTATTTAAATTTATTAATTAATTGTTTTTCTTAACTAATTATTTTATGTTTTTGTTTTCCGAAAAAGAAAAA	GTCACATGATAATATTTGATTTTATTATATTTTTAAAAAAAGTAAAAAATAAAAAGTAGTTTATTTTTAAAAAATAAAATTTAAAATATTAGTGTATTTGATTTCCGAAAGTTAAAAA	GTCACATGCTATTTAATCAACTTTTTTAAAAACTTAAAATACTTTTTTATTTTTTAATTTTTATTTTCAAACATAAATGAAATAATTTATTTATTGTTTATGATTACCGAAACATAAAAC	ATCACGTGCTTTTTAAAAAATATAAATTTAATTTCATTTTTTATTTCAATATTTATTAAATAAAAAATTTGAAAAATATATAAAATTTGTAGCAGTATTAGATTTCCGAAAAGAAAAAA	ATCACGTGCTATAAAAATAATTATAATTTTAATTTTTTAATATATATATATACACTAATAATAAAAAGTAAAAAAAGAAATTAAAGAAAAACGAGGTTTTGTTTTCCGAAGATATAAAA	ATCACGTGTTATATTTACTATATAAAAATTCAATAAATAAAAAGTTAGAAGATAAAAATTATATTATACATATTTTTATTTTTATTATAATTTTTGTTTTTGCCTTCCGAAAAGAAAATA	ATCACATGACTAATAATTATTTTAATTTTAATTTATTTAATAAAATTAAAATAATATATATACTAAATTATTTTTAATAAATAATTAATCAATGGGTTTTGTGTTCCGAACTTAAAAAA	TTCACGTGAAAATTTTTATATTTTTAATTAAATTTTTATAATATTATAAATTACTATAATATTGATATTTAAAATTAAAAACAAATTGTTAATGGTTTTGTTTTCCGAAATGTTTTTT	ATCACGTGTTAAATAATTAATTTACTTTAAAATTTATTTTTTAATATAAAATATTTATTCTTTTTATTTAATTAAAAAAACAAAAAAACATTGTTTATGATTTCCGAACCCAAATAT	GTCACATGATAAAAACATATTTAAAATTTTAAAAAAATTAATTTTCAAAATAAATTTATTATATTTTTTTAATTACATAATCATAAAAATAAATGTTCATGATTTCCGAACGTATAAAA	ATCACGTGTAATAAATATTATTAAAAAGTTTATTAAAATAAAATAATAATTTAAATTACTATTTTTAAATAATATTTATTTTTTAATAAAACTATTGTATTTGTTATCCGAACATCAAAAA	ATCACATGACTACCTAACAAATATTTATTTTTTCTTTTTTAATATTTGAAAATACTAAAATATATTTGTTGGTTTTTGAAAAAAGGATTTTTAATGTGTATGCGTTCCGAACTTTAAATA	GTCACGTGCAGCTTTTTAAAAATATTTTAAAACATTTTAAAAATTATACATTTTTTTATTATTTTTTTACATATTAATGTTAAAATTAATTTATGTATTTGTCTTCCGAAAAGTAAAAT	ATCACGTGAACTTATTTTGCATTTAAAAAAAAATCAAAAACTATTTGCTATAATATATTTTTTAATTTTTGAAAATAATTTTTAAATTGTTTAATGTATATGACTTCCGAAAAATATATT	ATCACATGATATATTTTTTATTTTTAATTTTTTTAATTATAAAAGTAATTCTTTTTTTTTAAATTAAACAAAAATAAAAAAATTAGTTTTTGTTGGTTAAGATTTCCGAAAATAGAAAT	NA	NA	NA	NA	NA	NA	NA	NA	NA	NA	NA	NA	NA	NA	NA	NA
	GCA_000977235.2	ATCACATGACGTAGTAATAAATAATTTTAAAAATATTTTATATTTTAAATAGTTTTCAAATATTTTACAGTTTATTTTTTAAATTTATTTATATGTTTTTGTTTTCCGAAGCAGTCAAA	ATCATGTGACTTATTTAATTAATTATTATTAAATAAAAAAGATTTTCTATTTAAATTTATTAATTAATTTTTTTTCTTAACTAACTATTTTATGTTTTTGTTTTCCGAAAAAGAAAAA	GTCACATGATGATATTTGATTTTATTATATTTTTAAAAAAAGTAAAAAATAAAAAGTAGTTTATTTTTAAAAAATAAAATTTAAAATATTAGTGTATTTGATTTCCGAAAGTTAAAAA	GTCACATGCTATTTAATAAACTTTTTTAAAAACTTAAAATACTTTTTTATTTTTTAATATTTATTTTCAAACATAAATGAAATAATTTATTTATTGTTTATGATTACCGAAACATAAAAC	ATCACGTGCTTTTTAAAAAATATAAATTTAATTTCATTTTCTATTTCAATATTTATTAAATAAAAAATTTGAAAAATATATAAAAATTGTAGCAGTATTAGATTTCCGAAAAGAAAAAA	ATCACGTGCTATAAAAATAATTATAATTTTAATTTTTTAATATATATTTATACACTAATAATAAAAAGTAAAAAAAGAAATTAAAGAAAAATGAGGTTTTGTTTTCCGAAGATATAAAA	ATCACGTGTCATATTTACAATATAAAAATTAAACAAATAAAAAGTTATAAAATAAAGATTATATTTTACATATTTTTATTTTTATTATATAAATTTTGTTTTTGCCTTCCGAAAAGAAAATA	ATCACATGACTAATAATTATTTTAATTTTAATTTATTTAATAAAATTAAAATAATATATATACTAAATTATTTTTAATAAATAATTAATCAATGGGTTTTGTGTTCCGAACTTAGAAAA	TTCACGTGAAAATTTTTATATTTTTAATTAAATTTTTATAATATTATAAATTATTATAATATTGATATTTAAAATTAAAAACAAATTGTTAATGGTTTTGTTTTCCGAAATGTTTTTT	ATCACGTGTTAAATAATTAATTTACTTTAAAATTTATTTTTTAATATAAAATATTTATTCTTTTTATTTACTTAAAAAAAACAAAAAAACATTGTTTATGATTTCCGAACCCAAATAT	GTCACATGATAAAAACATATTTAAAATTTTAAAAAAATTAATTTTCAAAATAAATTTATTATATTTTTTTAAATACATAATCATAAAAATAAATGTTCATGATTTCCGAACGTATAAAA	ATCACGTGTAATAAATATTATTAAAAAGTTTATTAAAATAAAATAATAATTTAAATTACTATTTTTAAATAAGTTTTATTTTTTAATAACACTATTGTATTTGTTATCCGAACAATAAAAA	ATCACATGACTATCTAACAAAATATTTATTTTGTTTTTTAATATTTGAAAATACTAAAATATTTTTGTTGTTTTTGAAAAAAGGATTTTTAATGTGTATGCGTTCCGAACTTTAAATA	GTCACGTGCAGCTTTTTAAAAATATTTTAAAACATTTTAAAAATATACATTTTTTTATTATTTTTTATATATTAATGTTATAATTTATTTATGTATTTGTCTTCCGAAAAGTAAAAT	ATCACGTGAACTTATTTTGCATTTAAAAAAAAGTAAAAACTATTTGCTAAAATATATTTTTTTAATTTTTAAAAATAATGTTTTAATTATTTAATGTATATGACTTCCGAAAAATATATA	ATCACATGATATATTTTTTATTTTTAATTTTTTTTAATTATAAAAATAATTTTTTTCTTTAAATTAAACAAAAATAAAAAATTGTTTTTTGTTGGTTAAGATTTCCGAAAATAGAAAT	NA	NA	NA	NA	NA	NA	NA	NA	NA	NA	NA	NA	NA	NA	NA	NA
	GCA_000977265.3	GTCACATGACATAATAATAAATAATTTTAAAAATATTTTATATTTTTAATAGTTTTTAAATGTTTTACAGTTTATTTTTTAAACTTATTTATATGTTTTTGTTTTCCGAAGCAGTCAAA	ATCATGTGACTTATTTAATTAATTATTATTAAATAAAAAAGATTTTCTATTTAAATTTATTAATTAATTTTTTTCTTAACTAACTATTTTATGTTTTTGTTTTCCGAAAAAAAAATA	GTCACATGATAAAATTTGATTTTTTTATATTTTTAAAAAAAGTAAAAAATAAAAAGTAGTTTATTTTCAGAAAATAAAATGTAAAATATTAGTGTATTTGTTTTCCGAAAGTTAAAAA	GTCACATGCTATTTAATAAACTTTTTTAAAAACTTAAAATACTTTTTTATTTTTTAATTTTTATTTTCAAACATAAATGAAATAATTTATTAATTGTTTATGATTACCGAAACATAAAAC	ATCACGTGCTTTTTAAAAAATATAAATTTAATTTCATTTTTTATTTCAATATTTATTAAATAAAAAATTTGAAAAATATATAAAATTTGTAGCAGTATTAGATTTCCGAAAAGAAAAAA	ATCACGTGCTATAAAAATAATTATAATTTAAATTTTTTAATATAAATATATAAATTAAAAATAAAAAGTAAAAAAAGAAATTAAAGAAAAAATAGTTTTTGTTTTCCGAAGATGTAAAA	ATCACGTGTTATATTTACTATATAAAAATTCAATAAATAAAAAGTTAGAAAATAAAAATTATATTATACATATTTTTATTTTTATTATAAGTTTTGTTTTTGCCTTCCGAAAAGAAAATA	ATCACATGACTAATAAATCTTTTAATTTTAATTTATTTAATAAAATTGAAATAATATATATACTAAATTGTATATTAAAAATAATTAAACATTAGGTTTTGTGTTCCGAACTTAGAAAA	TTCACGTGAAACTTTTTATATTTTTGATTAAATTTTTATAATATTATAAATTATTATAATATTAATATTCAAAATTAAAAACAAATTCTTAATGGTTTTGTTTTCCGAAATGTTTTTT	ATCACGTGTTAAATAATTAATTTACTTTAAAATTTATTTTTTAATATAAAATATTTATTCTTTTTATTTAAAAATAAAAAACACAAAAAAACAATGTTTATGATTTCCGAACCTAAATAT	GTCACATGATAAAAACATATTTAAAATTTTAAAAAAATTAATTTTCAAAATAAATTTATTATATTTTTTTAAATACATAATCATAAAACTAAATGTTCATGATTTCCGAACGTATAAAA	ATCACGTGTAATAAATATTATTAAAAAGTTTATTAAAATAAAATAATAATTTAAATTACTATTTTTAAATAAGTTTTATTTTTTAATAACACTATTGTATTTGTTATCCGAACAATAAAAA	ATCACATGACTACCTAACAAAATATTTATTTTTTCTTTTTTAATATTTGAAAATACTAAAATATATTTGTTGGTTTTTAAAAAAAGAATTTTTAATGTGTATGCGTTCCGAACTTTAAATA	GTCACGTGCAGCTTTTTGAAAATATTTTAAAACATTTTAAAAATTATACATTTTTTTATTATTTTTTTTACATATTAATGTTAAAATTTATTTATGTATTTGTCTTCCGAAAAGTAAAAT	ATCACGTGAACTTATTTTGCATTTAAAAAAAAATCAAAAACTATTTGCTATAATATATTTTTTAATTTTTAAAAATAATTTTTAAATTATTTAATGTATATGACTTCCGAAAAATATATT	ATCACATGATATATTTTTTTATTTTTAATTTTTTTAATTATAAAAGTAATTCTTTTTTTTAAATTAAACAAAAATAAAAAAATTACTTTTTTGTTGGTTAAGATTTCCGAAAATAGAAAT	NA	NA	NA	NA	NA	NA	NA	NA	NA	NA	NA	NA	NA	NA	NA	NA
	GCA_000977295.3	GTCACATGACATAATAATAAATAATTTTAAAAATATTTTATATTTTTAATAGTTTTTAAATGTTTTACAGTTTATTTTTTAAATTTATTTATATGTTTTTGTTTTCCGAAGCAGTCAAA	ATCATGTGACTTATTTAATTAATTATTATTAAATAAAAAAGATTTTCTATTTAAATTTATTAATTAATTTTTTTTCTTAACTAACTATTTTATGTTTTTGTTTTCCGAAAAAGAAAAA	GTCACATGATAAAATTTGATTTTTTTATATTTTTAAAAAAAGTAAAAAATAAAAAGTAGTTTATTTTCAGAAAATAAAATGTAAAATATTAGTGTATTTGTTTTCCGAAAGTTAAAAA	GTCACATGCTATGTAATCAACTTTTTTAAAAATTTAAAATACTTTTTTATTTTTTAATTTTTATTTTCAAACATAAATGAAATAATTTATTCATTGTTTATGATTACCGAAACATAAAAC	ATCACGTGCTTTTTAAAAAATATAAATTTAATTTCATTTTTTATTTCAATATTTATTAAATAAAAAATTTGAAAAATATATAAAATTTGTAGCAGTATTAGATTTCCGAAAAGAAAAAA	ATCACGTGCTATAAAAATAATTATAATTTAAATTTTTTAATATAAATATATAAATTAAAAATAAAAAGTAAAAAAAGAAATTAAAGAAAAAATAGTTTTTGTTTTCCGAAGATGTAAAA	ATCACGTGTCATATTTACAATATAAAAATTAAACAAATAAAAAGTTATAAAATAAAGATTATATTATACATATTTTTATTTTTATTATATAAATTTTGTTTTTGCCTTCCGAAAAGAAAATA	ATCACATGACTAATAATTCTTTTAATTTTAATTTATTTAATAAAATTAAAATAATATCTATACTAAATTGTTTATTAAAAATGATTAAACATTGGGTTTTGTGTTCCGAACTTAGAAAA	TTCACGTGAAAATTTTTATATTTTTAATTAAATTTTTATAATATTATAAATTATTATAATATTGATATTTAAAATTAAAAACAAATTATTAATGGTTTTGTTTTCCGAAATGTTTTTT	ATCACGTGTTAAATAATTAATTTACTTTAAAATTTATTTTTTAATATAAAATATTTATTCTTTTTATTTAATTAAAAAAAACAAAAAAACATTGTTTATGATTTCCGAACCCAAATAT	GTCACATGATAAAAACATATTTAAAATTTTAAAAAAATTAATTTTCAAAATAAATTTATTATATTTTTTTAAATACATAATCATAAAAATAAATGTTCATGATTTCCGAACGTATAAAA	ATCACGTGTAATAAATATTATTAAAAAGTTTATTATAATAAAATAATAATATAAATTACCATTTTTAAATAATGTTTATTTTTTGGTAAAACTATTGTATTTGTTATCCGAACATCAAAAA	ATCACATGACTATCTAACAAAATATTTTTTTTTTTTTTAATATTTGAAAATACTAGAGTATTTTTGTTCTTTTTTAAAAAAGGATTTTTAATGTGTATGCGTTCCGAACTTTAAATA	GTCACGTGCAGCTTTTTAAAAATATTTTAAAACATTTTAAAAAATATACATTTTTTTATTATTTTTTTATATATTAATGTTAAAATTTATTTATGTATTTGTCTTCCGAAAAGTAAAAT	ATCACGTGAACTTATTTTGCATTTAAAAAAAAGTAAAAACTATTTGCTAAAATATATTTTTTTAATTTTTAAAAATAATGTTTTAATTATTTAATGTATATGACTTCCGAAAAATATATA	ATCACATGATATATTTTTTATTTTTAATTTTTTTTAATTATAAAAATAATTTTTTTTAATTATAAAAATAATTTTTTTCTTTAAATTAAACAAAAATAAAAAATTGTTTTTTGTTGGTTAAGATTTCCGAAAATAGAAAT	NA	NA	NA	NA	NA	NA	NA	NA	NA	NA	NA	NA	NA	NA	NA	NA
	GCA_000977325.2	ATCACATGACGTAGTAATAAATAATTTTAAAAATATTTTATATTTTAAATAGTTTTCAAATATTTTACAGTTTATTTTTTAAATTTATTTATATGTTTTTGTTTTCCGAAGCAGTCAAA	ATCATGTGACTTATTTAATTAATTATTATTAAATAAAAAAGATTTTCTATTTAAATTTATTAATTAATTTTTTTTCTTAACTAACTATTTTATGTTTTTGTTTTCCGAAAAAGAAAAA	GTCACATGATGATATTTGATTTTATTATATTTTTAAAAAAAGTAAAAAATAAAAAGTAGTTTATTTTTAAAAAATAAAATTTAAAATATTAGTGTATTTGATTTCCGAAAGTTAAAAA	GTCACATGCTATTTAATAAACTTTTTTAAAAACTTAAAATACTTTTTTATTTTTTAATATTTATTTTCAAACATAAATGAAATAATTTATTTATTGTTTATGATTACCGAAACATAAAAC	ATCACGTGCTTTTTAAAAAATATAAATTTAATTTCATTTTCTATTTCAATATTTATTAAATAAAAAATTTGAAAAATATATAAAAATTGTAGCAGTATTAGATTTCCGAAAAGAAAAAA	ATCACGTGCTATAAAAATAATTATAATTTTAATTTTTTAATATATATTTATACACTAATAATAAAAAGTAAAAAAAGAAATTAAAGAAAAACGAGGTTTTGTTTTCCGAAGATATAAAA	ATCACGTGTCATATTTACAATATAAAAATTAAACAAATAAAAAGTTATAAAATAAAGATTATATTATACATATTTTTATTTTTATTATATAAATTTTGTTTTTGCCTTCCGAAAAGAAAATA	ATCACATGACTAATAATTATTTTAATTTTAATTTATTTAATAAAATTAAAATAATATATATACTAAATTATTTTTAATAAATAATTAATCAATGGGTTTTGTGTTCCGAACTTAGAAAA	TTCACGTGAAAATTTTTATATTTTTAATTAAATTTTTATAATATTATAAATTATTATAATATTGATATTTAAAATTAAAAACAAATTATTAATGGTTTTGTTTTCCGAAATGTTTTTT	ATCACGTGTTAAATAATTAATTTACTTTAAAATTTATTTTTTAATATAAAATATTTATTCTTTTTATTTACTTAAAAAAAACAAAAAAACATTGTTTATGATTTCCGAACCCAAATAT	GTCACATGATAAAAACATATTTAAAATTTTAAAAAAATTAATTTTCAAAATAAATTTATTATATTTTTTTAATTACATAATCATAAAAATAAATGTTCATGATTTCCGAACGTATAAAA	ATCACGTGTAATAAATATTATTAAAAAGTTTATTAAAATAAAATAATAATTTAAATTACTATTTTTAAATAAGTTTTATTTTTTAATAACACTATTGTATTTGTTATCCGAACAATAAAAA	ATCACATGACTATCTAACAAAATATTTATTTTGTTTTTTAATATTTGAAAATACTAAAATATTTTTGTTGTTTTGAAAAAAGGATTTTTAATGTGTATGCGTTCCGAACTTTAAATA	GTCACGTGCAGCTTTTTAAAAATATTTTAAAACATTTTAAAAAATATACATTTTTTTATTATTTTTTTATATATTAATGTTAAAATTTATTTATGTATTTGTCTTCCGAAAAGTAAAAT	ATCACGTGAACTTATTTTGCATTTAAAAAAAAGTAAAAACTATTTGCTAAAATATATTTTTTTAATTTTTAAAAATAATGTTTTAATTATTTAATGTATATGACTTCCGAAAAATATATA	ATCACATGATATATTTTTTATTTTTAATTTTTTTTAATTATAAAAATAATTTTTTTCTTTAAATTAAACAAAAATAAAAAATTGTTTTTTGTTGGTTAAGATTTCCGAAAATAGAAAT	NA	NA	NA	NA	NA	NA	NA	NA	NA	NA	NA	NA	NA	NA	NA	NA
	GCA_000977355.3	GTCACATGACATAATAATAAATAATTTTAAAAATATTTTATATTTTTAATAGTTTTTAAATGTTTTACAGTTTATTTTTTAAATTTATTTATATGTTTTTGTTTTCCGAAGCAGTCAAA	ATCATGTGACTTATTTATTTAATTATTATTAAGTAAAAAAGATTTTCTATTTAAATTTATTAATTAATTTTTTTTCTTAAATAATTATTTTATGTTTTTGTTTTCCGAAAAAGAAAAA	GTCACATGATAAAATCAGATTTTATTATATTTTTAAAAAAAGTAAAAAATAAAAAGTAGTTTATTTTCAGAAAATAAAATGTAAAATATTAGTGTATTTGTTTTCCGAAAGTTAAAAA	GTCACATGCTTATAATCAATTTTTTTAAAAATTTAAAATACTTTTTTATTTTTTAATTTTAATTTTTAAACATAAATGAAATAATTTATTTATTGTTTATGATTACCGAAACATAAAAC	ATCACGTGCTTTTTAAAAAATATAAATTTAATTTCATTTTTTATTTCAATATTTATTAAATAAAAAATTTGAAAAATATATAAAATTTGTAGCAGTATTAGATTTCCGAAAAGAAAAAA	ATCACGTGCTATAAAAATAATTATAATTTTAATTTTTTAATATATATTTATACACTAATAATAAAAAGTAAAAAAAGAAATTAAAGAAAAATGAGGTTTTGTTTTCCGAAGATATAAAA	ATCACGTGTCATATTTACAATATAAAAATTAAACAAATAAAAAGTTATAAAATAAAGATTATATTATACATATTTTTATTTTTATTATATAAATTTTGTTTTTGCCTTCCGAAAAGAAAATA	ATCACATGACTAATAATTCTTTTAATTTTAATTTATTTAATAAAATTAAAATAATATCTATACTAAATTGTTTATTAAAAATGATTAAACATTGGGTTTTGTGTTCCGAACTTAGAAAA	TTCACGTGAAAATTTTTATATTTTTAATTAAATTTTTATAATATTATAAATTATTATAATATTGATATTTAAAATTAAAAACAAATTATTAATGGTTTTGTTTTCCGAAATGTTTTTT	ATCACGTGTTAAATAATTAATTTACTTTAAAATTTATTTTTTAATATAAAATATTTATTCTTTTTATTTAATTAAAAAAAACAAAAAAACATTGTTTATGATTTCCGAACCCAAATAT	GTCACATGATAAAAATATATTTAAAATTTTAAAAAAATTAATTTTCAAAATAATTTTATTATATTTTTTTAAATATATAATCATAAAAATAAATGTTCATGATTTCCGAACGTATAAAA	ATCACGTGTAATAAATATTATTAAAAAGTTTATTATAATAAAATAATAATATAAATTACCATTTTTAAATAATGTTTATTTTTTAATAACACTATTGTATTTGTTATCCGAACAATAAAAA	ATCACATGACTACGTAACAAAATATTTATTTTTTCTTTTTTAATATTTGAAAATACTAAAATATATTTGTTGGTTTTTGAAAAAAGGATTTTTAATGTGTATGCGTTCCGAACTTTAAATA	GTCACGTGCAGCTTTTTAAAAATATTTTAAAACATTTTAAAAATATACATTTTTTTATTATTTTTTTATATATTAATGTTATAATATATTTATGTATTTGTCTTCCGAAAAGTAAAAT	ATCACGTGAACTTATTTTGCATTTAAAAAAAAGTAAAAACTATTTGCTAAAATATATTTTTTTAATTTTTAAAAATAATGTTTTAATTATTTAATGTATATGACTTCCGAAAAATATATA	ATCACATGATATATTTTCTATTTTTAATTTTTTTTAATTATAAAAATAATTTTTTTCTTTAAATTAAACAAAAATAAAAAATTGTTTTTTGTTGGTTAAGATTTCCGAAAATAGAAAT	NA	NA	NA	NA	NA	NA	NA	NA	NA	NA	NA	NA	NA	NA	NA	NA
	GCA_000977385.2	GTCACATGACATAATAATAAATAATTTTAAAAATATAAAATATTTTTAATAGTTTTCAAATGTTTTACAGTTTATTTTTTAAATTTATTTATATGTTTTTGTTTTCCGAAGCAGGCAAA	ATCATGTGACTTATTTAATTAATTATTATTAAATAAAAAAGATTTTCTATTTAAATTTATTAATTAATTTTTTTTCTTAACTAACTATTTTATGTTTTTGTTTTCCGAAAAAGAAAAA	GTCACATGATAATATTTGATTTTATTATATTTTTAAAAAAAGTAAAAAATAAAAAGTAGCTTATTTTCAAAAAATAAAATGTAAAATATTAGTGTATTTGTTTTCCGAAAGTTAAAAA	GTCACATGCTATTTAATAAACTTTTTTAAAAACTTAAAATACTTTTTTATTTTTTAATATTTATTTTCAAACATAAATGAAATAATTTATTTATTGTTTATGATTACCGAAACATAAAAC	ATCACGTGCTTTTTAAAAAATATAAATTTAATTTCATTTTCTATTTCAATATTTATTAAATAAAAAATTTGAAAAATATATAAAAATTGTAGCAGTATTAGATTTCCGAAAAGAAAAAA	ATCACGTGCTATAAAAATAATTATAATTTTAATTTTTTAATATATATTTATACACTAATAATAAAAAGTAAAAAAAGAAATTAAAGAAAAATGAGGTTTTGTTTTCCGAAGATATAAAA	ATCACGTGTCATATTTACAATATAAAAATTAAACAAATAAAAAGTTATAAAATAAAGATTATATTATACATATTTTTATTTTTATTATATAAATTTTGTTTTTGCCTTCCGAAAAGAAAATA	ATCACATGACTAATAATTCTTTTAATTTTAATTTATTTAATAAAATTAAAATAATATCTATACTAAATTGTTTATTAAAAATGATTAAACATTGGGTTTTGTGTTCCGAACTTAGAAAA	TTCACGTGAAAATTTTTATATTTTTAATTAAATTTTTATAATATTATAAATTATTATAATATTGATATTTAAAATTAAAAACAAATTGTTAATGGTTTTGTTTTCCGAAATGTTTTTT	ATCACGTGTTAAATAATTAATTTACTTTAAAATTTATTTTTTAATATAAAATATTTATTCTTTTTATTTAATTAAAAAAAACAAAAAAACATTGTTTATGATTTCCGAACCCAAATAT	GTCACATGATAAAAACATATTTAAAATTTTAAAAAAATTAATTTTCAAAATAAATTTATTATATTTTTTTAATTACATAATCATAAAAATAAATGTTCATGATTTCCGAACGTATAAAA	ATCACGTGTAATAAATATTATTAAAAAGTTTATTAAAATAAAATAATAATTTAAATTACCATTTTTAAATAATTTTTATTTTTTAATAAAACTATTGTATTTGTTATCCGAACATTAAAAA	ATCACATGACTATCTAACAAAATATTTATTTTGTTTTTTAATATTTGAAAATACTAAAATATTTTTGTTGTTTTTGAAAAAAGGATTTTTAATGTGTATGCGTTCCGAACTTTAAATA	GTCACGTGCAGCTTTTTAAAAATATTTTAAAACATTTTAAAAATATACATTTTTTTATTATTTTTTTATATATTAATGTTATAATTTATTTATGTATTTGTCTTCCGAAAAGTAAAAT	ATCACGTGAACTTATTTTGCATTTAAAAAAAAATCAAAAACTATTTGCTATAATATATTTTTTAATTTTTAAAAATAATTTTTAAATTGTTTAATGTATATGACTTCCGAAAAATATATT	ATCACATGATATATTTTTTTTATTTTTAATTTTTTTAATTATAAAAGTAATTCTTTTTCTTTAAATTAAACAAAAATTAAAATTTGTTTTTTGTTGGTTAAGATTTCCGAAAATAGAAAT	NA	NA	NA	NA	NA	NA	NA	NA	NA	NA	NA	NA	NA	NA	NA	NA
	GCA_000977415.2	ATCACATGACGTAGTAATAAATAATTTTAAAAATATTTTATATTTTAAATAGTTTTCAAATATTTTACAGTTTATTTTTTAAATTTATTTATATGTTTTTGTTTTCCGAAGCAGTCAAA	ATCATGTGACTTATTTAATTAATTATTATTAAATAAAAAAGATTTTCTATTTAAATTTATTAATTAATTTTTTTTCTTAACTAACTATTTTATGTTTTTGTTTTCCGAAAAAGAAAAA	GTCACATGATAAAATTTGATTTTTTTATATTTTTAAAAAAAGTAAAAAATAAAAAGTAGTTTATTTTCAGAAAATAAAATGTAAAATATTAGTGTATTTGTTTTCCGAAAGTTAAAAA	GTCACATGCTTATAATCAATTTTTTTAAAAATTTAAAATACTTTTTTATTTTTTAATTTTAATTTTTAAACATAAATGAAATAATTTATTTATTGTTTATGATTACCGAAACATAAAAC	ATCACGTGCTTTTTAAAAAATATAAATTTAATTTCATTTTCTATTTCAATATTTATTAAATAAAAAATTTGAAAAATATATAAAAATTGTAGCAGTATTAGATTTCCGAAAAGAAAAAA	ATCACGTGCTATAAAAATAATTATAATTTAAATTTTTTAATATAAATATATAAATTAAAAATAAAAAGTAAAAAAAGAAATTAAAGAAAAAATAGTTTTTGTTTTCCGAAGATGTAAAA	ATCACGTGTCATATTTACAATATAAAAATTAAACAAATAAAAAGTTATAAAATAAAGATTATATTATACATATTTTTATTTTTATTATATAAATTTTGTTTTTGCCTTCCGAAAAGAAAATA	ATCACATGACTAATAATTCTTTTAATTTTAATTTATTTAATAAAATTAAAATAATATCTATACTAAATTGTTTATTAAAAATGATTAAACATTGGGTTTTGTGTTCCGAACTTAGAAAA	TTCACGTGAAAATTTTTATATTTTTAATTAAATTTTTATAATATTATAAATTATTATAATATTGATATTTAAAATTAAAAACAAATTGTTAATGGTTTTGTTTTCCGAAATGTTTTTT	ATCACGTGTTAAATAATTAATTTACTTTAAAATTTATTTTTTAATATAAAATATTTATTCTTTTTATTTAAAAATAAAAAACACAAAAAAACAATGTTTATGATTTCCGAACCTAAATAT	GTCACATGATAAAAACATATTTAAAATTTTAAAAAAATTAATTTTCAAAATAAATTTATTATATTTTTTTAATTACATAATTATAAAAATAAATGTTCATGATTTCCGAACGTATAAAA	ATCACGTGTAATAAATATTATTAAGAAGTTTATTAAAATAAAATAATAATTTAAATTACTATTTTTAAATAAGTTTTATTTTTTAATAACACTATTGTATTTGTTATCCGAACAATAAAAA	ATCACATGACTATCTAACAAAATATTTATTTTTTTTTAATATTTGAAAATACTAGAGTATTTTTGTTCTTTTTTAAAAAAGGATTTTTAATGTGTATGCGTTCCGAACTTTAAATA	GTCACGTGCAGCTTTTTAAAAATATTTTAAAACATTTTAAAAATATACATTTTTTTATTATTTTTTATATATTAATGTTATAATTTATTTATGTATTTGTCTTCCGAAAAGTAAAAT	ATCACGTGAACTTATTTTGCATTTAAAAAAAAGTAAAAACTATTTGCTAAAATATATTTTTTTAATTTTTAAAAATAATGTTTTAATTATTTAATGTATATGACTTCCGAAAAATATATA	ATCACATGATATATTTTTTTTATTTTTAATTTTTTTAATTATAAAAGTAATTCTTTTTCTTTAAATTAAACAAAAATTAAAATTTGTTTTTTGTTGGTTAAGATTTCCGAAAATAGAAAT	NA	NA	NA	NA	NA	NA	NA	NA	NA	NA	NA	NA	NA	NA	NA	NA
	GCA_000977445.2	ATCACATGACGTAGTAATAAATAATTTTAAAAATATTTTATATTTTAAATAGTTTTCAAATATTTTACAGTTTATTTTTTAAATTTATTTATATGTTTTTGTTTTCCGAAGCAGTCAAA	ATCATGTGACTTATTTATTTAATTATTATTAAGTAAAAAAGATTTTCTATTTAAATTTATTAATTAATTTTTTTTCTTAAATAATTATTTTATGTTTTTGTTTTCCGAAAAAGAAAAA	GTCACATGATGATATTTGATTTTATTATATTTTTAAAAAAAGTAAAAAATAAAAAGTAGTTTATTTTTAAAAAATAAAATTTAAAATATTAGTGTATTTGATTTCCGAAAGTTAAAAA	GTCACATGCTATTTAATCAACTTTTTTAAAAACTTAAAATACTTTTTTATTTTTTAATTTTTATTTTCAAACATAAATGAAATAATTTATTTATTGTTTATGATTACCGAAACATAAAAC	ATCACGTGCTTTTTAAAAAATATAAATTTAATTTCATTTTTTATTTCAATATTTATTGAATGATAAATTTGAAAAATATATAAAAATTGTAGCAGTATTAGATTTCCGAAAAGAAAAAA	ATCACGTGCTATAAAAATAATTATAATTTTAATTTTTTAATATATATTTATACACTAATAATAAAAAGTAAAAAAAGAAATTAAAGAAAAACGAGGTTTTGTTTTCCGAAGATATAAAA	ATCACGTGTCATATTTACAATATAAAAATTAAACAAATAAAAAGTTATAAAATAAAGATTATATTATACATATTTTTATTTTTATTATATAAATTTTGTTTTTGCCTTCCGAAAAGAAAATA	ATCACATGACTAATAATTATTTTAATTTTAATTTATTTAATAAAATTAAAATAATATATATACTAAATTATTTTTAATAAATAATTAATCAATGGGTTTTGTGTTCCGAACTTAAAAAA	TTCACGTGAAACTTTTTATATTTTTAATTAAATTTTTATAATATTATAAATTATTATGATATTGATATTCAAAATTAAAAACAAATTCTTAATGGTTTTGTTTTCCGAAATGTTTTTT	ATCACGTGTTAAATAATTAATTTACTTTAAAATTTATTTTTTAATATAAAATATTTATTCTTTTTATTTAATTAAAAAAAAACAAAAAAACACTGTTTATGATTTCCGAACCTAAATAT	GTCACATGATAAAAACATATTTAAAATTTTAAAAAAATTAATTTTCAAAATAAATTTATTATATTTTTTTAATTACATAATCATAAAAATAAATGTTCATGATTTCCGAACGTATAAAA	ATCACGTGTAATAAATATTATTAAAAAGTTTATTAAAATAAAATAATAATTTAAATTACTATTTTTAAATAAGTTTTATTTTTTAATAACACTATTGTATTTGTTATCCGAACAATAAAAA	ATCACATGACTACCTAACAAATATTTATTTTTTCTTTTTTAATATTTGAAAATACTAAAATATATTTGTTGGTTTTTGAAAAAAGGATTTTTAATGTGTATGCGTTCCGAACTTTAAATA	GTCACGTGCAGCTTTTTAAAAATATTTTAAAACATTTTAAAAAATATACATTTTTTTATTATTTTTTTATATATTAATGTTAAAATTTATTTATGTATTTGTCTTCCGAAAAGTAAAAT	ATCACGTGAACTTATTTTGCATTTAAAAAAAAGTAAAAACTATTTGCTAAAATATATTTTTTTAATTTTTAAAAATAATGTTTTAATTATTTAATGTATATGACTTCCGAAAAATATATA	ATCACATGATATATTTTTTTTATTTTTAATTTTTTTAATTATAAAAGTAATTCTTTTTCTTTAAATTAAACAAAAATTAAAATTGTTTTTTGTTGGTTAAGATTTCCGAAAATAGAAAT	NA	NA	NA	NA	NA	NA	NA	NA	NA	NA	NA	NA	NA	NA	NA	NA
	GCA_000977475.3	ATCACATGACGTAGTAATTAATAATTTTAAAAATATTTTATATTTTAAATAGTTTTCAAATATTTTACAGTTTATTTTTTAAATTTATTTATATGTTTTTGTTTTCCGAAGCAGTCAAA	GTCATGTGACTTATTTAAATAATTTTTATTAAATAAAAAAGATTTTCAATTTAAATTTATTAATTAATATTTTTTCTTAAATAAATATTTTATGTTTTTGTTTTCCGAAAAAGAAAAA	GTCACATGATGATATTTGATTTTATTATATTTTTAAAAAAAGTAAAAAATAAAAAGTAGTTTATTTTTAAAAAATAAAATTTAAAATATTAGTGTATTTGATTTCCGAAAGTTAAAAA	GTCACATGCTATTTAATAAACTTTTTTAAAAACTTAAAATACTTTTTTATTTTTTAATATTTATTTTCAAACATAAATGAAATAATTTATTTATTGTTTATGATTACCGAAACATAAAAC	ATCACGTGCTTTTTAAAAAATATAAATTTAATTTCATTTTCTATTTCAATATTTATTAAATAAAAAATTTGAAAAATATATAAAAATTGTAGCAGTATTAGATTTCCGAAAAGAAAAAA	ATCACGTGCTATAAAAATAATTATAATTTTAATTTTTTAATATATATTTATACACTAATAATAAAAAGTAAAAAAGAAATTAAAGAAAAACGAGGTTTTGTTTTCCGAAGATATAAAA	ATCACGTGTTATATTTACTCTATAAAAATTCAATAAATAAAAAAGTTAGAAGATAAAAATTATATTATACATATTTTTATTTTTATTATAATTTTTGTTTTTGCCTTCCGAAAATAAAATA	ATCACATGACTAATAATTATTTTAATTTTAATTTATTTAATAAAATTAAAATAATATATATACTAAATTATTTTTAATAAATAATTAATCAATGGGTTTTGTGTTCCGAACTTAAAAAA	TTCACGTGAAAATTTTTATATTTTTAATTAAATTTTTATAATATTATAAATTATTATAATATTGATATTTAAAATTAAAAACAAATTGTTAATGGTTTTGTTTTCCGAAATGTTTTTT	ATCACGTGTTAAATAATTAATTTACTTTAAAATTTATTTTTTAATATAAAATATTTATTCTTTTTATTTACTTAAAAAAAACAAAAAAACATTGTTTATGATTTCCGAACCCAAATAT	GTCACATGATAAAAACATATTTAAAATTTTAAAAAAATTAATTTTCAAAATAAATTTATTATATTTTTTTAATTACATAATCATAAAAATAAATGTTCATGATTTCCGAACGTATAAAA	ATCACGTGTAATAAATATTATTAAAAAGTTTATTAAAATAAAATAATAATTTAAATTACTATTTTTAAATAAGTTTTATTTTTTAATAACACTATTGTATTTGTTATCCGAACAATAAAAA	ATCACATGACTATCTAACAAAATATTTATTTTGTTTTTTAATATTTGAAAATACTAAAATATTTTTGTTGTTTTGAAAAAAGGATTTTTAATGTGTATGCGTTCCGAACTTTAAATA	GTCACGTGCAGCTTTTTAAAAATATTTTAAAACATTTTAAAAAATATACATTTTTTTATTATTTTTTTATATATTAATGTTAAAATTTATTTATGTATTTGTCTTCCGAAAAGTAAAAT	ATCACGTGAACTTATTTTGCATTTAAAAAAAAGTAAAAACTATTTGCTAAAATATATTTTTTTAATTTTTAAAAATAATGTTTTAATTATTTAATGTATATGACTTCCGAAAAATATATA	ATCACATGATATATTTTTTATTTTTAATTTTTTTTAATTATAAAAATAATTTTTTTCTTTAAATTAAACAAAAATAAAAAATTGTTTTTTGTTGGTTAAGATTTCCGAAAATAGAAAT	NA	NA	NA	NA	NA	NA	NA	NA	NA	NA	NA	NA	NA	NA	NA	NA
	GCA_000977505.2	GTCACATGACATAATAATAAATAATTTTAAAAATATAAAATATTTTTAATAGTTTTTAAATATTTTACAGTTTATTTTTTAAATTTATTTATATGTTTTTGTTTTCCGAAGCAGTCAAA	ATCATGTGACTTATTTATTTAATTATTATTAAGTAAAAAAGATTTTCTATTTAAATTTATTAATTAATTTTTTTTCTTAAATAATTATTTTATGTTTTTGTTTTCCGAAAAAGAAAAA	GTCACATGATAAAATTTGATTTTTTTATATTTTTAAAAAAAGTAAAAAATAAAAAGTAGTTTATTTTCAGAAAATAAAATGTAAAATATTAGTGTATTTGTTTTCCGAAAGTTAAAAA	GTCACATGCTATGTAATCAACTTTTTTAAAAATTTAAAATACTTTTTTATTTTTTAATTTTTATTTTCAAACATAAATGAAATAATTTATTCATTGTTTATGATTACCGAAACATAAAAC	ATCACGTGCTTTTTAAATAATATAATTTTAATTTCATTTTTTATTTCAATATTTATTAAATAAAAAATTTGAAAAATATATAAAATTTGTAGCAGTATTAGATTTCCGAAAAGAAAAAA	ATCACGTGCTATAAAAATAATTATAATTTAAATTTTTTAATATAAATATATAAATTAAAAATAAAAAGTAAAAAAAGAAATTAAAGAAAAAATAGGTTTTGTTTTCCGAAGATGTAAAA	ATCACGTGTTATATTTACTCTATAAAAATTCAATAAATAAAAAAGTTAGAAGATAAAAATTATATTATACATATTTTTATTTTTATTATAATTTTTGTTTTTGCCTTCCGAAAATAAAATA	ATCACATGACTAATAATTCTTTTAATTTTAATTTATTTAATAAAATTAAAATAATATATATACTAAATTGTTTATTAAAAATGATTCAACATTGGGTTTTGTGTTCCGAACGTAGAAAA	TTCACGTGAAACTTGTTATATTTTTAATTAAATTTTTATAATATTATAAATTATTATAATATTGATATTTAAAATTAAAAACAAATTTTTAATGTTTTTGTTTTCCGAAATGTTTTTT	ATCACGTGTTAAATAATTAATTTACTTTAAAATTTATTTTTTAATATAAAATATTTATTCTTTTTATTTAAAAATAAAAAACACAAAAAAACAATGTTTATGATTTCCGAACCTAAATAT	GTCACATGATAAAAACATATTTAAAATTTTAAAAAAATTAATTTCTGAAATTTACTTATTTTATTTTTTCAAATATATAATTATAAAAATAAATGTTCATGATTTCCGAACGTATAAAA	ATCACGTGTAATAAATATTATTAAAAAGTTCATTAAAATAAAATAATAATTTAAATTACTATTTTTAAATAATGTTTATTTTTTAATAAAACTATTGTATTTGTTATCCGAACATTAAAAA	ATCACATGACTACCTAACAAATATTTATTTTTTCTTTTTTAATATTTGAAAATACTAAAATATATTTGTTGGTTTTTGAAAAAAGGATTTTTAATGTGTATGCGTTCCGAACTTTAAATA	GTCACGTGCAGCTTTTTAAAAATATTTTAAAACATTTTAAAAAATATACATTTTTTATATTTCTTTTTATATATTAATGTTAAAATTTATTTATGTATTTGTCTTCCGAAAAGTAAAAT	ATCACGTGAACTTATTTTGCATTTAAAAAAAAATCAAAAACTATTTGCTATAATATATTTTTTAATTTTTAAAAATAATTTTTAAATTGTTTAATGTATATGACTTCCGAAAAATATATT	ATCACATGATATATTTTTTTTATTTTTAATTTTTTTAATTATAAAAGTAATTCTTTTTCTTTAAATTAAACAAAAATTAAAATTTGTTTTTTGTTGGTTAAGATTTCCGAAAATAGAAAT	NA	NA	NA	NA	NA	NA	NA	NA	NA	NA	NA	NA	NA	NA	NA	NA
	GCA_000977535.2	GTCACATGACATAATAATAAATAATTTTAAAAATATAAAATATTTTTAATAGTTTTTAAATATTTTACAGTTTATTTTTTAAATTTATTTATATGTTTTTGTTTTCCGAAGCAGTCAAA	ATCATGTGACTTATTTATTTAATTATTATTAAGTAAAAAAGATTTTCTATTTAAATTTATTAATTAATTTTTTTTCTTAAATAATTATTTTATGTTTTTGTTTTCCGAAAAAGAAAAA	GTCACATGATAAAATTTGATTTTTTTATATTTTTAAAAAAAGTAAAAAATAAAAAGTAGTTTATTTTCAGAAAATAAAATGTAAAATATTAGTGTATTTGTTTTCCGAAAGTTAAAAA	GTCACATGCTATGTAATCAACTTTTTTAAAAATTTAAAATACTTTTTTATTTTTTAATTTTTATTTTCAAACATAAATGAAATAATTTATTCATTGTTTATGATTACCGAAACATAAAAC	ATCACGTGCTTTTTAAATAATATAATTTTAACTTCATTTTTTATTTCAATATTTATTAAATAAAAAATTTGAAAAATATATAAAATTTGTAGCAGTATTAGATTTCCGAAAAGAAAAAA	ATCACGTGCTATAAAAGTAATTATAATTTAAATTTTTTAATATAAATATATAAATTAAAAATAAAAAGTAAAAAAAGAAATTAAAGAAAAAATAGTTTTTGTTTTCCGAAGATGTAAAA	ATCACGTGTTATATTTACTCTATAAAAATTCAATAAATAAAAAAGTTAGAAGATAAAAATTATATTATACATATTTTTATTTTTATTATAATTTTTGTTTTTGCCTTCCGAAAAGAAAATA	ATCACATGACTAATAATTCTTTTAATTTTAATTTATTTAATAAAATTAAAATAATATATATACTAAATTGTTTATTAAAAATGATTCAACATTGGGTTTTGTGTTCCGAACGTAGAAAA	TTCACGTGAAACTTTTTATATTTTTAATTAAATTTTTATAATATTATAAATTATTATAATATTGATATTTAAAATTAAAAACAAATTTTTAATGGTTTTGTTTTCCGAAATGTTTTTT	ATCACGTGTTAAATAATTAATTTACTTTAAAATTTATTTTTTAATATAAAATATTTATTCTTTTTATTTAAAAATAAAAAACACAAAAAAACAATGTTTATGATTTCCGAACCTAAATAT	GTCACATGATAAAAACATATTTAAAATTTTAAAAAAATTAATTTCTGAAATTTACTTATTTTATTTTTTCAAATATATAATTATAAAAATAAATGTTCATGATTTCCGAACGTATAAAA	ATCACGTGTAATAAATATTATTAAAAAGTTCATTAAAATAAAATAATAATTTAAATTACTATTTTTAAATAATGTTTATTTTTTAATAAAACTATTGTATTTGTTATCCGAACATTAAAAA	ATCACATGACTACCTAACAAATATTTATTTTTTCTTTTTTAATATTTGAAAATACTAAAATATATTTGTTGGTTTTTGAAAAAAGGATTTTTAATGTGTATGCGTTCCGAACTTTAAATA	GTCACGTGCAGCTTTTTGAAAATATTTTAAAACATTTTAAAAATTATACCTTTTTTTTATTATTTTTTTACATATTAATGTTAAAATTTATTTATGTATTTGTCTTCCGAAAAGTAAAAT	ATCACGTGAACTTATTTTGCATTTAAAAAAAAATCAAAAACTATTTGCTATAATATATTTTTTAATTTTTAAAAATAATTTTTAAATTGTTTAATGTATATGACTTCCGAAAAATATATT	ATCACATGATATATTTTTTTTATTTTTAATTTTTTTAATTATAAAAGTAATTCTTTTTCTTTAAATTAAACAAAAATTAAAATTTGTTTTTTGTTGGTTAAGATTTCCGAAAATAGAAAT	NA	NA	NA	NA	NA	NA	NA	NA	NA	NA	NA	NA	NA	NA	NA	NA
	GCA_000977565.2	ATCACATGACATAGTAATAAACAATTTTAAAAATATTTTATATTTTAAATAGTTTTCAAATTGTTTACAGTTTATTTTTTAAATTTATTTATATGTTTTTGTTTTCCGAAGCAGTCAAA	ATCATGTGACTTATTTAATTAATTATTATTAAATAAAAAAGATTTTATATTTAAATTTATTAATTAATTTTTTTTCTTAACTAAATATTTTATGTTTTTGTTTTCCGAAAAAAAAAAA	GTCACATGATGATATTTGATTTTATTATATTTTTAAAAAAAGTAAAAAATAAAAAGTGGTTTATTTTCAAAAAATAAAATTTAAAATATTAGTGTATTTGTTTTCCGAAAGTTAAAAA	GTCACATGCTTATAATCAACTTTTTTAAAAATTTAAAATATTTTTTTATTTTTTAATTTTTATTTTTAAACATAAATGATATAATTTTTTTATTGTTTATGATTACCGAAACATAAAAC	ATCACGTGCTTTTTAAAAAATATAAACTTAATTTCATTTTTTATTTCAATATTTATTAAATGAAAAATTTGAAAAATATATAAAAAGTGTAGCAGTATTAGATTTCCGAAAAGAAAAAA	ATCACGTGCTATAAAAATAATTATAATTTTAATTTTTTAATATATATTTATACACTAACAATAAAAATTAAAAAAAGAAATTAAAGAAAAACGAGGTTTTGTTTTCCGAAGATATAAAA	ATCACGTGTCATATTTACAATATAAAAATTAAACAAATAAAACGTTATAAAATAAAAATTATATTATACATATTTTTATTTTTATTATATAATCTTTGTTTTTGCTTTCCGAAAAGAAAATA	ATCACATGACTAATAATTCTTTTAATCTTAATTTATTTAATAAAATTAAAATAATATATATACTAAATTATTTTTAATAAATAACTAATCAATGGGTTTTGTGTTCCGAACTTAGAAAA	TTCACGTGAAAATTTTTATATTTTTAATTAAATTTTTATAATATTATAAATTATTATAATATTGATATTTACCATTAAAAACAAATTTTTAATGGTTTTGTTTTCCGAAATGTTTTTT	ATCACGTGTTAAATAATTAATTTACTTTAAAATTTATTTTTTAATATAAAATATTTATTCTTTTTATTTAATTAAAAAAACAAAAAAACACTGTTTATGATTTCCGAACCCAAATAT	GTCACATGATAAAAACATATTTAAAATTTTAAAAAAAATTAATTTTCAAAATAAATTTATTGTATTTTTTTTAAATACATAATCATAAAACTAAATGTTCATGATTTCCGAACGTATAAAA	ATCACGTGTAATGAATATTATTAAAAAGTTTATTAAAATAAAATAATAATTTAAATTACTATTTTTAAATAATTTTTATTTTTTAATAAAACTATTGTATTTGTTATCCGAACAATAAAAA	ATCACATGACTATCTAACAAAATATTTATTTTTTTTTTAATATTTGAAAATACTAGAGTATTTTTGTTCTTTTTTAAAAAAGGATTTTTAATGTGTATGCGTTCCGAACTTTAAATA	GTCACGTGCAGATTTTTGAAAATATTTTAAAACATTTTAAAAAATATACATTTTTTTATTATTTTTTTATATATTAGTGTTAAAATTTATTTATGTATTTGTCTTCCGAAAAGTAAAAT	ATCACGTGAACTTATTTTGCATTTAAAAAAAAGGAAAAACTATTTTTTAAAATATATTTTTAATTTTTAAAAATAATTTTTAAATTATTTAGTGTATATGACTTCCGAAAAACATATA	ATCACATGATATATTTTTTATTTTTCATTTTTTTTAATTATAAAAATAATTTTTTTCTTTAAATTAAACAAAAATAAAAAATTGTTTTTTGTTGGTTAAGATTTCCGAAAATAGAAAT	NA	NA	NA	NA	NA	NA	NA	NA	NA	NA	NA	NA	NA	NA	NA	NA
	GCA_000977595.3	GTCACATGACTTATTAATAAATAATTTTAAAAATATTTTATATTTTGAATAGTTTTCAAATGTTTTACAGTTTATTTTTTAAATTTATTTAAATGTTTTTGTTTTCCGAAGCAGTCAAA	GTCATGTGACTTATTTAATTAATTTTTATTAAATAAAAAAGATTTTCAATTTAAATTTATTAATTAATATTTTTTCTTAAATAAATATTTTATGTTTTTGTTTTCCGAAAAAGAAAAA	GTCACATGATAATATTTGATTTTATTATATTTTTAAAAAAAGTAAAAAATAAAAAGTAGTTTATTTTCAAAACATACAATTCAAAATATCAGTGTATTTGTTTTCCGAAAGTTAAAAA	GTCACATGCTATTTAATCAACCTTTTTAAAAACTTAAAATACTTTTTTATTTTTTAATTTTTATTTTCAAATATAAATGAAATAATTTATTTATTGTTTATGATTACCGAAACATAAAAC	ATCACGTGCTTTTTAAAAAATATAAATTTAATTTCATTTTTTATTTCAATATTTATTAAATAAAAAATTTGAAAAATATATAAAATTTATAGCAGTATTAGATTTCCGAAAAGAAAAAA	ATCACGTGCTATAAAAATAATTATAATTTAAATTTTTTAATATAAATATATAAATTAAAAATAAAAAGTAAAAAAAGGAATTAAAGAAAAAATAGTTTTTGTTTTCCGAAGATGTAAAA	ATCACGTGTCATATTTACTATATAAAAATTAATAAATAAAAAGTTATAAGATAAAAATTATATTATATATATTTTTATTTTTATTATAATTTTTGTTTTTGCCTTCCGAAAAGAAAATA	ATCACATGACTAATAATTATTTTAATTTTAATTTATTTAATAAAATTAAAATAATATATATACTAAATTGTTTATTAAAAATAATTAAACATTGGGTTTTGTGTTCCGAACTTAGAAAA	TTCACGTGAAACTTTTTATATTTTTAATTAAATTTTTATAATATTATAAATTATTATTATATTGATATTCAAAATTAAAAACAAATTTTTAATGGTTTTGTTTTCCGAAATGTTTTTT	ATCACGTGTTAAATAATTAATTTATTTTAAAATTTATTTTTTAATATAGAATATTTATTCTTTTTATTTAATTAAAAAAACAAAAAAACACTGTTTATGATTTCCGAACCTAAATAT	GTCACATGATAAAAACATATTTAAAATTTTAAAAAAATTAATTTTTTAAATTTACTTATTTTATTTTTTCAAATATATAATTATAAAAATCAATGTTCATGATTTCCGAACGTATAAAA	ATCACGTGTAATAAATATTATTAAAAAGTTTATTAAAATAAAATGATAATTTAAATTACCATTTTTAAATAATGTTTATTTTTTAATAAAACTATTGTATTTGTTATCCGAACATTAAAAA	CTCACATGACTACCTAACAAAATATTTATTTTTCTTTTTTAATATTTCAAAATACTAAAATATTTTTGTTGTTTTTTGAAAAAAGGATTTTTAATGTGTATGCGTTCCGAACTTTAAATA	GTCACGTGCAACTTTTTGAAAATATTTTAAAACATTTTAAAAAATATACATTTTTTTTATTATTTTTTTATATATTAATGTTAAAATTTATTTATGTATTTGTTTTCCGAAAATTAAAAT	ATCACGTGAACTTATTTTGCATTTAAAAAAAAATCAAAAACTATTTGCTATAATATATTTTTTAATTTTTAAAAATAATTTTTAAATTATTTAATGTATATGACTTCCGAAAAATATATT	ATCACATGATATATTTTTTTTATTTTTAATTTTTTTAATTATAAAAGTAATTTTTTTCTTTAAATTAAACAAAAATAAAAAATTGTTTTTTGTTGGTTAAGATTTCCGAAAATAGAAAT	NA	NA	NA	NA	NA	NA	NA	NA	NA	NA	NA	NA	NA	NA	NA	NA
	GCA_000977625.3	GTCACATGACTTATTAATAAATAATTTTAAAAATATTTTATATTTTGAATAGTTTTCAAATGTTTTACAGTTTATTTTTTAAATTTATTTAAATGTTTTTGTTTTCCGAAGCAGTCAAA	GTCATGTGACTTATTTAATTAATTTTTATTAAATAAAAAAGATTTTCAATTTAAATTTATTAATTAATATTTTTTCTTAAATAAATATTTTATGTTTTTGTTTTCCGAAAAAGAAAAA	GTCACATGATAATATTTGATTTTATTATATTTTTAAAAAAAGTAAAAAATAAAAAGTAGTTTATTTTCAAAACATACAATTCAAAATATCAGTGTATTTGTTTTCCGAAAGTTAAAAA	GTCACATGCTATTTAATCAACTTTTTTAAAAACTTAAAATACTTTTTTATTTTTTAATTTTTATTTTCAAACATAAATGAAATAATTTATTTATTGTTTATGATTACCGAAACATAAAAC	ATCACGTGCTTTTTAAAAAATATAAATTTAATTTCATTTTTTATTTCAATATTTATTAAATAAAAAATTTGAAAAATATATAAAATTTGTAGCAGTATTAGATTTCCGAAAAGAAAAAA	ATCACGTGCTATAAAAATAATTATAATTTAAATTTTTTAATATAAATATATAAATTAAAAATAAAAAGTAAAAAAAGAAATTAGAAAAAAAAAGTTTTTGTTTTCCGAAGATGTAAAA	ATCACGTGTTATATTTACTATATAAAAATTTAATAAATAAAAAGTTAGAAGATAAAAATTATATTATACATATTTTTCTTTTTATTATAATTTTTGTTTTTGCCTTCCGAAAAGAAAATA	ATCACATGACTAATAATTATTTTAATTTTAATTTATTTAATAAAATTAAAATAATATATATACTAAATTGTTTATTAAAAATAATTAAACATTGGGTTTTGTGTTCCGAACTTAGAAAA	TTCACGTGAAACTTTTTATATTTTTAATTAAATTTTTATAGTATTATAAATTATTATAATATTGATATTCAAAATTAAAAACAAATTTTTAATGGTTTTGTTTTCCGAAATGTTTTTT	ATCACGTGTTAAATAATTAATTTATTTTAAAATTTATTTTTTAATATAAAATATTTATTCTTTTTATTTAATTAAAAAAACAAAAAAACACTGTTTATGATTTCCGAACCTAAATAT	GTCACATGATAAAAACATATTTAAAATTTTAAAAAAATTAATTTTCAAAATAAATTTATTATATTTTTTTAAATATATAATCATAAAAATAAATGTTCATGATTTCCGAACGTATAAAA	ATCACGTGTAATAAATATTATTAAAAAGTTTATTAAAATAAAATAATAATTTAAATTACTATTTTTAAATAATGTTTATTTTTAATAAAACTATTGTATTTGTTATCCGAACATTAAAAA	CTCACATGACTACCTAACAAAATATTTATTTTTCTTTTTTAATATTTCAAAATACTAAAATATTTTTGTTGTTTTTTGAAAAAAGGATTTTTAATGTGTATGCGTTCCGAACTTTAAATA	GTCACGTGCAGCTTTTTGATTTTATTTTAAAACATTTTAAAAATTATACATTTTTTATTATTTTTTTACATATTAATGTTAAAATTTATTTATGTATTTGTCTTCCGAAAAGTAAAAT	ATCACGTGAACTTATTTTGCATTTAAAAAAAAATCAAAAACTATTTGCTATAATATATTTTTTAATTTTTAAAAATAATTTTTAAATTGTTTAATGTATATGACTTCCGAAAAATATATT	ATCACATGATATATTTTTTTTATTTTTAATTTTTTTAATTATAAAAGTAATTTTTTTCTTTAAATTAAACAAAAATAAAAAATTGTTTTTTGTTGGTTAAGATTTCCGAAAATAGAAAT	NA	NA	NA	NA	NA	NA	NA	NA	NA	NA	NA	NA	NA	NA	NA	NA
	GCA_000977655.2	GTCACATGACATAATAATAAATAATTTTAAAAATATTTTATATTTTTAATAGTTTTCAAATGTTTTACAGTTTATTTTTTAAATTTATTTATATGTTTTTGTTTTCCGAAGCAGTCAAA	ATCATGTGACTTATTTAATTAATTATTATTAAATAAAAAAGATTTTCTATTTAAATTTATTAATTAATTGTTTTTCTTAACTAATTATTTTATGTTTTTGTTTTCCGAAAAAGAAAAA	GTCACATGATGATATTTGATTTTATTATATTTTTAAAAAAAATTAAAAATAAAAAGTAGTTTATTTTCAAAAAATACAATTTAAAATATTAGTGTATTTGTTTTCCGAAAGTTAAAAA	GTCACATGCTATTTAATCAACTTTTTTAAAAACTTAAAATACTTTTTTATTTTTTAATTTTTATTTTCAAACATAAATGAAATAATTTATTTATTGTTTATGATTACCGAAACACAAAAC	ATCACGTGCTTTTTAAAAAATATAAATTTAATTTCATTTTTTATTTCAATATTTATTAAATAAAAAATTTGAAAAATATATAACATTTATAGCAGTATTAGATTTCCGAAAAGAAAAAA	ATCACGTGCTTCAAAAATAATTATAATTTTAATTTTTTAATATATATTTATACCCTAATAATAAAAAGTAAAAAAAGAAATTAAAGAAAAACGAGGTTTTGTTTTCCGAAGATATAAAA	ATCACGTGTCATATTTACTATATAAAAATTCAATAAATAAAAAGTTATAAAATAAAAATTATATTATACATATTTTTATTTTTATTATAATTTCTGTTTTTGCCTTCCGAAAAGAAAATA	ATCACATGATTAATAATTCTTTTAATTTTAATTTATTTAATAAAATTAAAATAATATATATACTAAATTGTTTATTAAAAATAATTAAACATTGGGTTTTGTGTTCCGAACTTAGAAAA	TTCACGTGAAACTTTTTATATTTTTAATTAAATTTTTATAATATTATAAATTACTATAATATTGATATTCAAAATTAAAAACAAATTTTTAATGGTTTTGTTTTCCGAAATGTTTTTC	ATCACGTGTTAAATAATTAATTTACTTTAAAATTTATTTTTTAATATAAAATATTTATTCTTTTTATTTAATTAAAAAAAACAAAAAAACATTGTTTATGATTTCCGAACCTAAATAT	GTCACATGATAAAAAAATATTTAAAATTTTAAAAAAATTAATTTTCAAAATAAATTTATTATATTTTTTTAAATACATAATCATAAAAATAAATGTTCATGATTTCCGAACGTATAAAA	ATCACGTGTAATAAATATTATTAAAAAGTTTATTAAAATAAAATAATAATTTAAATTACTATTTTTAAATAATGTTTATTTTTAATAAAACTATTGTATTTGTTATCCGAACATTAAAAA	ATCACATGACTACCTAACAAAATATTTATTTTTTCTTTTTTAATATTTGAAAATACTAAAATATATTTGTTGGTTTTTGAAAAAAGGATTCTTAATGTGTATGCGTTCCGAACTTTAAATA	GTCACGTGCAGCTTTTTGAAAATATTTTAAAACATTTTGAAAAATATACATTTTTTTATTATTTTTTTATATATTAATGTTAAAATTTATTTATGTATTTGTTTTCCGAAAATTAAAAT	ATCACGTGAACTTATTTTGCATTTAAAAAAAAATCAAAAACTATTTGCTATAATATATTTTTTAATTTTTGAAAATAATTTTTAAATTATTTAATGTATATGACTTCCGAAAAATATATT	ATCACATGATATATTTTTTATTTTTAATTTTTTTTAATTTTAAAAATAATTCTTTTTTTTAAATTAAACAAAAATAAAAAATTGTTTTTTGTTGGTTAAGATTTCCGAAAATAGAAAT	NA	NA	NA	NA	NA	NA	NA	NA	NA	NA	NA	NA	NA	NA	NA	NA
	GCA_000977685.2	ATCACATGACGTAGTAATAAATAATTTTAAAAATATTTTATATTTTAAATAGTTTTCAAATATTTTACAGTTTATTTTTTAAATTTATTTATATGTTTTTGTTTTCCGAAGCAGTCAAA	ATCATGTGACTTATTTAATTAATTATTATTAAATAAAAAAGATTTTCTATTTAAATTTATTAATTAATTTTTTTTCTTAACTAACTATTTTATGTTTTTGTTTTCCGAAAAAGAAAAA	GTCACATGATGATATTTGATTTTATTATATTTTTAAAAAAAGTAAAAAATAAAAAGTAGTTTATTTTTAAAAAATAAAATTTAAAATATTAGTGTATTTGATTTCCGAAAGTTAAAAA	GTCACATGCTATTTAATAAACTTTTTTAAAAACTTAAAATACTTTTTTATTTTTTAATATTTATTTTCAAACATAAATGAAATAATTTATTTATTGTTTATGATTACCGAAACATAAAAC	ATCACGTGCTTTTTAAAAAATATAAATTTAATTTCATTTTCTATTTCAATATTTATTAAATAAAAAATTTGAAAAATATATAAAAATTGTAGCAGTATTAGATTTCCGAAAAGAAAAAA	ATCACGTGCTATAAAAATAATTATAATTTTAATTTTTTAATATATATTTATACACTAATAATAAAAAGTAAAAAAAGAAATTAAAGAAAAATGAGGTTTTGTTTTCCGAAGATATAAAA	ATCACGTGTCATATTTACAATATAAAAATTAAACAAATAAAAAGTTATAAAATAAAGATTATATTATACATATTTTTATTTTTATTATATAAATTTTGTTTTTGCCTTCCGAAAAGAAAATA	ATCACATGACTAATAATTATTTTAATTTTAATTTATTTAATAAAATTAAAATAATATATATACTAAATTATTTTTAATAAATAATTAATCAATGGGTTTTGTGTTCCGAACTTAGAAAA	TTCACGTGAAAATTTTTATATTTTTAATTAAATTTTTATAATATTATAAATTATTATAATATTGATATTTAAAATTAAAAACAAATTGTTAATGGTTTTGTTTTCCGAAATGTTTTTT	ATCACGTGTTAAATAATTAATTTACTTTAAAATTTATTTTTTAATATAAAATATTTATTCTTTTTATTTACTTAAAAAAAACAAAAAAACATTGTTTATGATTTCCGAACCCAAATAT	GTCACATGATAAAAACATATTTAAAATTTTAAAAAAATTAATTTTCAAAATAAATTTATTATATTTTTTTAATTACATAATCATAAAAATAAATGTTCATGATTTCCGAACGTATAAAA	ATCACGTGTAATATATATTATTAAAAAGTTTATTAAAATAAAATAATAATTTAAATTACTATTTTTAAATAAGTTTTATTTTTTAATAACACTATTGTATTTGTTATCCGAACAATAAAAA	ATCACATGACTATCTAACAAAATATTTATTTTGTTTTTTAATATTTGAAAATACTAAAATATTTTTGTTGTTTTGAAAAAAGGATTTTTAATGTGTATGCGTTCCGAACTTTAAATA	GTCACGTGCAGCTTTTTAAAAATATTTTAAAACATTTTAAAAATATACATTTTTTTATTATTTTTTTATATATTAATGTTATAATTTATTTATGTATTTGTCTTCCGAAAAGTAAAAT	ATCACGTGAACTTATTTTGCATTTAAAAAAAAGTAAAAACTATTTGCTAAAATATATTTTTTTAATTTTTAAAAATAATGTTTTAATTATTTAATGTATATGACTTCCGAAAAATATATA	ATCACATGATATATTTTTTATTTTTAATTTTTTTTAATTATAAAAATAATTTTTTTCTTTAAATTAAACAAAAATAAAAAATTGTTTTTTGTTGGTTAAGATTTCCGAAAATAGAAAT	NA	NA	NA	NA	NA	NA	NA	NA	NA	NA	NA	NA	NA	NA	NA	NA
	GCA_000977715.4	ATCACATGACGTAGTAATAAATAATTTTAAAAATATTTTATATTTTAAATAGTTTTCAAATATTTTACAGTTTATTTTTTAAATTTATTTATATGTTTTTGTTTTCCGAAGCAGTCAAA	ATCATGTGACTTATTTAATTAATTATTATTAAATAAAAAAGATTTTCTATTTAAATTTATTAATTAATTTTTTTTCTTAACTAACTATTTTATGTTTTTGTTTTCCGAAAAAGAAAAA	GTCACATGATGATATTTGATTTTATTATATTTTTAAAAAAAGTAAAAAATAAAAAGTAGTTTATTTTTAAAAAATAAAATTTAAAATATTAGTGTATTTGATTTCCGAAAGTTAAAAA	GTCACATGCTATTTAATAAACTTTTTTAAAAACTTAAAATACTTTTTTATTTTTTAATATTTATTTTCAAACATAAATGAAATAATTTATTTATTGTTTATGATTACCGAAACATAAAAC	ATCACGTGCTTTTTAAAAAATATAAATTTAATTTCATTTTCTATTTCAATATTTATTAAATAAAAAATTTGAAAAATATATAAAAATTGTAGCAGTATTAGATTTCCGAAAAGAAAAAA	ATCACGTGCTATAAAAATAATTATAATTTTAATTTTTTAATATATATTTATACACTAATAATAAAAAGTAAAAAAAGAAATTAAAGAAAAATGAGGTTTTGTTTTCCGAAGATATAAAA	ATCACGTGTCATATTTACAATATAAAAATTAAACAAATAAAAAGTTATAAAATAAAGATTATATTATACATATTTTTATTTTTATTATATAAATTTTGTTTTTGCCTTCCGAAAAGAAAATA	ATCACATGACTAATAATTATTTTAATTTTAATTTATTTAATAAAATTAAAATAATATATATACTAAATTATTTTTAATAAATAATTAATCAATGGGTTTTGTGTTCCGAACTTAGAAAA	TTCACGTGAAAATTTTTATATTTTTAATTAAATTTTTATAATATTATAAATTATTATAATATTGATATTTAAAATTAAAAACAAATTGTTAATGGTTTTGTTTTCCGAAATGTTTTTT	ATCACGTGTTAAATAATTAATTTACTTTAAAATTTATTTTTTAATATAAAAAATTTATTCTTTTTATTTAATTAAAAAAAACAAAAAAACATTGTTTATGATTTCCGAACCCAAATAT	GTCACATGATAAAAACATATTTAAAATTTTAAAAAAATTAATTTTCAAAATAAATTTATTATATTTTTTTAAATACATAATCATAAAAATAAATGTTCATGATTTCCGAACGTATAAAA	ATCACGTGTAATAAATATTATTAAAAAGTTTATTAAAATAAAATAATAATTTAAATTACTATTTTTAAATAAGTTTTATTTTTTAATAACACTATTGTATTTGTTATCCGAACAATAAAAA	ATCACATGACTATCTAACAAAATATTTATTTTGTTTTTTAATATTTGAAAATACTAAAATATTTTTGTTGTTTTGAAAAAAGGATTTTTAATGTGTATGCGTTCCGAACTTTAAATA	GTCACGTGCAGCTTTTTAAAAATATTTTAAAATATTTTAAAAAATATACATTTTTTTATTATTTTTTTATATATTAATGTTAAAATTTATTTATGTATTTGTCTTCCGAAAAGTAAAAT	ATCACGTGAACTTATTTTGCATTTAAAAAAAAGTAAAAACTATTTGCTAAAATATATTTTTTTAATTTTTAAAAATAATGTTTTAATTATTTAATGTATATGACTTCCGAAAAATATATA	ATCACATGATATATTTTTTATTTTTAATTTTTTTTAATTATAAAAATAATTTTTTTCTTTAAATTAAACAAAAATAAAAAATTGTTTTTTGTTGGTTAAGATTTCCGAAAATAGAAAT	NA	NA	NA	NA	NA	NA	NA	NA	NA	NA	NA	NA	NA	NA	NA	NA
	GCA_000977745.2	GTCACATGACATAGTAATAAATAATTTTAAAAATATTTTATATTTTTAATAGTTTTCAAATGTTTTACAGTTTATTTTTTAAATTTATTTATATGTTTTTGTTTTCCGAAGCAGTCAAA	ATCATGTGACTTATTTAATTAATTATTATTAAATAAAAAAGATTTTCTTTTTAAATTTATTAATTAATTTTTTTTCTTAACTAATTATTTTATGTTTTTGTTTTCCGAAAAAGAAAAA	GTCACATGATAATATTTAATTTTATCATATTTTTAAAAAAAGTAACAAATAAAAAGTAGTTTATTTTCAAAAAGTAAAGTGTAAAATATTAGTGTATTTGTTTTCCGAAAGTTAAAAA	GTCACATGCTATTTAATCAACTTTTTTAAAAACTTAAAATACTTTTTTATTTTTTAATTTATATTTTCAAACATAAATGAAATAATTTATTTATTGTTTATGATTACCGAAACATAAAAC	ATCACGTGCTCTTTAAAAAATATAAATTTAATTTCATTTTTTATTTCAATATTTATTAAATAAAAAATTTGAAAAATATATAAAAATTATTGCAGTATAAGATTTCCGAAAAGAAAAAA	ATCACGTGCTATAAATATAATTAAAATTTTAATTTTTTAATATATATATATAAACTAGTAATAAAAAGTAAAAAAAGAAAGTAAAGAAAAACGAGGTTTTGTTTTCCGAAGATATAAAA	ATCACGTGTCATATTTACAATATAAACATTTAACAAATAAAAAGTTATAAAATAAAGATTATATTATACATATTTTTATTTTTATTATATAATTTTTGTTTTTGCCTTCCGAAAAGAAAATA	ATCACATGACTAATAATTCTTTTAATTTTAATTTATTTAATAAAATTAAAATAATATATATACTAAATTGTTTATTAAAAATAATTAAACATTGGGTTTTGTGTTCCGAACTTAGAAAA	TTCACGTGAAATTTTTTATATTTTTAATTAAATTTTTTATAATATTATAAATTATTATAATATTGATATTTAAAATTAAAAACAAATTTTTAATGGTTTTGTTTTCCGAAATGTTTTTT	ATCACGTGTTAACTAATTAATTTACTTTAAAATTTATTTTTTAATATAAAATATTTGTTCTTTTTTATTTAATTAAAAAAACAAAAAAAACATTGTTTATGATTTCCGAACCCAAATGT	GTCACATGATAAAAAAATATTTAAAACTTAAAAAATATTAAATTTTAAAATAGATTTATTTAATTTTTTTAAATATATAATCATAAAAATAAATGTTCATGATTTCCGAACGTATAAAA	ATCACGTGTAATAAATATTATTAAAAAGTTTATTAAAATAAAATAATAATTTAAATTGCTATTTTTAAATAATTTTTATTTTTTAATAAAACTATTGTATTTGTTATCCGAACATTAAAAA	ATCACATGACTACCTAACAAAATATTTATTTTTCTTTTTTAATATTTGAAAATACTAAAATATTTTTGTTGGTTTTTGAAAAAGGGATTTTTAATGTGTATGCGTTCCGAACTTTAAATA	GTCACGTGCGGCTTTTTGAAAATATTTTAAAATATTTTAAAAAATATTCATTTTTTTAACATTTTTTTAAATATTAATGTTAAAATTGTTTTATGTATTTGTCTTCCGAAAAGTAAAAT	ATCACGTGAACTTATTTTGCATTTAAAAAAAATCAAAAACTATTTGCTATAAAATATTTTTGCATTTTTAAAAATAATTTTTAAATTATTTGATGTATATGACTTCCGAAAAATATATT	ATCACATGATATATTTTTTTATTTTTAATTTTTTTAATTATAAAAATAATTCTTTTTCTTTAAATTAAACAAAAATAAAAAATTGTTTTTTGTTGGTTAAGATTTCCGAAAATAGAAAT	NA	NA	NA	NA	NA	NA	NA	NA	NA	NA	NA	NA	NA	NA	NA	NA
	GCA_000977775.3	ATCACATGACGTAGTAATTAATAATTTTAAAAATATTTTATATTTTAAATAGTTTTCAAATATTTTACAGTTTATTTTTTAAATTTATTTATATGTTTTTGTTTTCCGAAGCAGTCAAA	ATCATGTGACTTATTTAATTAATTATTATTAAATAAAAAAGATTTTCTATTTAAATTTATTAATTAATTTTTTTTCTTAACTAACTATTTTATGTTTTTGTTTTCCGAAAAAGAAAAA	GTCACATGATAAAATTTGATTTTTTTATATTTTTAAAAAAAGTAAAAAATAAAAAGTAGTTTATTTTCAGAAAATAAAATGTAAAATATTAGTGTATTTGTTTTCCGAAAGTTAAAAA	GTCACATGCTATTTAATCAACTTTTTTAAAAACTTAAAATACTTTTTTATTTTTTAATTTTTATTTTCAAACATAAATTAAATAATTTATTTATTGTTTATGATTACCGAAACATAAAAC	ATCACGTGCTTTTTAAAAAATATAAATTTAATTTCATTTTTTATTTCAATATTTATTAAATAAAAAATTTGAAAAATATATAAAATTTGTAGCAGTATTAGATTTCCGAAAAGAAAAAA	ATCACGTGCTATAAAAATAATTATAATTTAAATTTTTTAATATAAATATATAAATTAAAAATAAAAAGTAAAAAAAGAAATTAAAGAAAAAATAGTTTTTGTTTTCCGAAGATGTAAAA	ATCACGTGTTATATTTACTATATAAAAATTCAATAAATAAAAAGTTAGAAGATAAACATTATATTATACATATTTTTATTTTTATTATAATTTTTGTTTTTGCCTTCCGAAAAGAAAATA	ATCACATGACTAATAATTCTTTTAATTTTAATTTATTTAATAAAATTAAAATAATATCTATACTAAATTGTTTATTAAAAATGATTAAACATTGGGTTTTGTGTTCCGAACTTAGAAAA	TTCACGTGAAACTTTTTATATTTTTAATTAAATTTTTTTATAATATTATAAATTATTATAATATTGATATTTAAAATTAAAAATAAATTTTTAATGGTTTTGTTTTCCGAAATGTTTTTT	ATCACGTGTTAACTAATCAATTTACTTTAAAATTTATTTTTTAATATAAAATATTTGTTCTTTTTTATTTAATTAAAAAAACAAAAAAAACATTGTTTATGATTTCCGAACCCAAATGT	GTCACATGATAAAAACATATTTAAAATTTTAAAAAAATTAATTTTCAAAATAAATTTATTATATTTTTTTAAATATATAATCATAAAAATAAATGTTCATGAGTTCCGAACGTATAAAA	ATCACGTGTAATAAATATTATTAAAAAGTTTATTAAAATAAAATAATAATTTAAATTACTATTTTTAAATAATGTTTATTTTTTAATAAAACTATTGTATTTGTTATCCGAACATTAAAAA	ATCACATGACTACCTAACAAAATATTTATTTTTCTTTTTTAATATTTGAAAATACTAAAATATTTTTGTTGTTTTTTGAAAAAAGGATTTTTAATGTGTATGCGTTCCGAACTTTAAATA	GTCACGTGCAGCTTTTTGAAAATATTTTAAAACATTTTAAAAATTATACATTTTTTATTATTTTTTTACATATTAATGTTAAAATTTATTTATGTATTTGTCTTCCGAAAAGTAAAAT	ATCACGTGAACTTATTTTGCATTTAAAAAAAAAGAAAAACTATTTTCTAAAATATATTTTTAATTTTTAAAAATAATTTTTAAATTATTTAGTGTATATGACTTCCGAAAAACATATA	ATCACATGATATATTTTTTTATTTTTAATTTTTTTAATTATAAAAGTAATTCTTTTTCTTTAAATTAAACAAAAATAAAAAAATTGTTTTTTGTTGGTTAAGATTTCCGAAAATAGAAAT	NA	NA	NA	NA	NA	NA	NA	NA	NA	NA	NA	NA	NA	NA	NA	NA
	GCA_000977805.2	ATCACATGACGTAGTAATAAATAATTTTAAAAATATTTTATATTTTAAATAGTTTTCAAATATTTTACAGTTTATTTTTTAAATTTATTTATATGTTTTTGTTTTCCGAAGCAGTCAAA	ATCATGTGACTTATTTATTTAATTATTATTAAGTAAAAAAGATTTTCTATTTAAATTTATTAATTAATTTTTTTTCTTAAATAATTATTTTATGTTTTTGTTTTCCGAAAAAGAAAAA	GTCACATGATAAAATCAGATTTTATTATATTTTTAAAAAAAGTAAAAAATAAAAAGTAGTTTATTTTCAGAAAATAAAATGTAAAATATTAGTGTATTTGTTTTCCGAAAGTTAAAAA	GTCACATGCTATGTAATCAACTTTTTTAAAAATTTAAAATACTTTTTTATTTTTTAATTTTTATTTTCAAACATAAATAAAATAATTTATTCATTGTTTATGATTACCGAAACATAAAAC	ATCACGTGCTTTTTAAAAAATATAAATTTAATTTCATTTTTTATTTCAATATTTATTAAATAAAAAATTTGAAAAATATATAAAATTTGTAGCAGTATTAGATTTCCGAAAAGAAAAAA	ATCACGTGCTATAAAAATAATTATAATTTTAATTTTTTAATATATATTTATACACTAATAATAAAAAGTAAAAAAAGAAATTAAAGAAAAATGAGGTTTTGTTTTCCGAAGATATAAAA	ATCACGTGTCATATTTACAATATAAAAATTAAACAAATAAAAAGTTATAAAATAAAGATTATATTATACATATTTTTATTTTTATTATATAAATTTTGTTTTTGCCTTCCGAAAAGAAAATA	ATCACATGACTAATAATTATTTTAATTTTAATTTATTTAATAAAATTAAAATAATATATATACTAAATTATTTTTAATAAATAATTAATCAATGGGTTTTGTGTTCCGAACTTAGAAAA	TTCACGTGAAAATTTTTATATTTTTAATTAAATTTTTATAATATTATAAATTATTATAATATTGATATTTAAAATTAAAAACAAATTGTTAATGGTTTTGTTTTCCGAAATGTTTTTT	ATCACGTGTTAAATAATTAATTTACTTTAAAATTTATTTTTTAATATAAAATATTTATTCTTTTTATTTACTTAAAAAAAACAAAAAAACATTGTTTATGATTTCCGAACCCAAATAT	GTCACATGATAAAAACATATTTAAAATTTTAAAAAAATTAATTTTCAAAATAAATTTATTATATTTTTTTAAATACATAATCATAAAAATAAATGTTCATGATTTCCGAACGTATAAAA	ATCACGTGTAATATATATTATTAAAAAGTTTATTAAAATAAAATAATAATTTAAATTACTATTTTTAAATAAGTTTTATTTTTTAATAACACTATTGTATTTGTTATCCGAACAATAAAAA	ATCACATGACTATCTAACAAAATATTTATTTTGTTTTTTAATATTTGAAAATACTAAAATATTTTTGTTGTTTTTGAAAAAAGGATTTTTAATGTGTATGCGTTCCGAACTTTAAATA	GTCACGTGCAGCTTTTTAAAAATATTTTAAAACATTTTAAAAAATATACATTTTTTATATTTCTTTTTATATATTAATGTTAAAATTTATTTATGTATTTGTCTTCCGAAAAGTAAAAT	ATCACGTGAACTTATTTTGCATTTAAAAAAAAGTAAAAACTATTTGCTAAAATATATTTTTTTAATTTTTAAAAATAATGTTTTAATTATTTAATGTATATGACTTCCGAAAAATATATA	ATCACATGATATATTTTTTATTTTTAATTTTTTTTAATTATAAAAATAATTTTTTTTAATTATAAAAATAATTTTTTTCTTTAAATTAAACAAAAATAAAAAATTGTTTTTTGTTGGTTAAGATTTCCGAAAATAGAAAT	NA	NA	NA	NA	NA	NA	NA	NA	NA	NA	NA	NA	NA	NA	NA	NA
	GCA_000977835.2	GTCACATGACATAATAATAAATAATTTTAAAAATATTTTATATTTTTAATAGTTTTCAAATGTTTTACAGTTTATTTTTTAAATTTATTTATATGTTTTTGTTTTCCGAAGCAGTCAAA	ATCATGTGACTTATTTAATTAATTATTATTAAATAAAAAAGATTTTCTATTTAAATTTATTAATTAATTGTTTTTCTTAACTAATTATTTTATGTTTTTGTTTTCCGAAAAAGAAAAA	GTCACATGATGATATTTGATTTTATTATATTTTTAAAAAAAATTAAAAATAAAAAGTAGTTTATTTTCAAAAAATACAATTTAAAATATTAGTGTATTTGTTTTCCGAAAGTTAAAAA	GTCACATGCTATTTAATCAACTTTTTTAAAAACTTAAAATACTTTTTTATTTTTTAATTTTTATTTTTAAACATAAATGAAATAATTTATTTATTGTTTATGATTACCGAAACATAAAAC	ATCACGTGCTTTTTAAAAAATATAAATTTAATTTCATTTTTTATTTCAATATTTATTAAATAAAAAATTTGAAAAATATATAAAATTTGTAGCAGTATTAGATTTCCGAAAAGAAAAAA	ATCACGTGCTTCAAAAATAATTATAATTTTAATTTTTTAATATATATTTATACCCTAATAATAAAAAGTAAAAAAAGAAATTAAAGAAAAACGAGGTTTTGTTTTCCGAAGATATAAAA	ATCACGTGTTATATTTACTATATAAAAATTCAATAAATAAAAAGTTAGAAAATAAAAATTATATTATACATATTTTTATTTTTATTATAAGTTTTGTTTTTGCCTTCCGAAAAGAAAATA	ATCACATGATTAATAATTCTTTTAATTTTAATTTATTTAATAAAATTAAAATAATATATATACTAAATTGTTTATTAAAAATAATTAAACATTGGGTTTTGTGTTCCGAACTTAGAAAA	TTCACGTGAAACTTTTTATATTTTTAATTAAATTTTTATAATATTATAAATTACTATAATATTGATATTCAAAATTAAAAACAAATTTTTAATGGTTTTGTTTTCCGAAATGTTTTTC	ATCACGTGTTAAATAATTAATTTACTTTAAAATTTATTTTTTAATATAAAATATTTATTCTTTTTATTTAATTAAAAAAAACAAAAAAACATTGTTTATGATTTCCGAACCTAAATAT	GTCACATGATAAAAACATATTTAAAATTTTAAAAAAATTAATTTTCAAAATAAATTTTTTATATTTTTTTAAATATATAATCATAAAAATAAATGTTCATGATTTCCGAACGTATAAAA	ATCACGTGTAATAAATATTATTAAAAAGTTTATTAAAATAAAATAATAATTTAAATTACTATTTTTAAATAATATTTATTTTTTAATAAAACTATTGTATTTGTTATCCGAACATTAAAAA	ATCACATGACTACCTAACAAATATTTATTTTTTCTTTTTTAATATTTGAAAATACTAAAATATATTTGTTGGTTTTTGAAAAAAGGATTTTTAATGTGTATGCGTTCCGAACTTTAAATA	GTCACGTGCAGCTTTTTGAAAATATTTTAAAACATTTTAAAAATTATACATTTTTTTATTATTTTTTTACATATTAATGTTAAAATTTATTTATGTATTTGTCTTCCGAAAAGTAAAAT	ATCACGTGAACTTATTTTGCATTTAAAAAAAAATCAAAAACTATTTGCTATAATATATTTTTTAATTTTTAAAAATAATTTTTAAATTATTTAATGTATATGACTTCCGAAAAATATATT	ATCACATGATATATTTTTTTTATTTTTAATTTTTTTAATTATAAAAGTAATTCTTTTTCTTTAAATTAAACAAAAATAAAAAAATTAGCTTTTGTTGGTTAAGATTTCCGAAAATAGAAAT	NA	NA	NA	NA	NA	NA	NA	NA	NA	NA	NA	NA	NA	NA	NA	NA
	GCA_000977865.2	GTCACATGACATAATAATAAATAATTTTAAAAATATAAAATATTTTTAATAGTTTTCAAATGTTTTACAGTTTATTTTTTAAATTTATTTATATGTTTTTGTTTTCCGAAGCCGTCAAA	ATCATGTGACTTATTTAATTAATTATTATTAAATAAAAAAGATTTTCTATTTGAATTTATTAATTAATATTTTTTTTTAACTAATTATTTTATGTTTTTGTTTTCCGAAAAAGAAAAA	GTCACATGATAAAATTTGATTTTATTATATTTTTAAAAAAAGTAAAAAATAAAAAGTAGTTTATTTTCAAAAAATAAAATGTAAAATATTAGTGTATTTGTTTTCCGAAAGTTAAAAA	GTCACATGCTATTTAATCAACTTTTTTAAAAACTTAAAATACTTTTTTATTTTTTAATTTTTATTTTCAAACATAAATGAAATAATTTATTTATTGTTTATGATTACCGAAACATAAAAC	ATCACGTGCTTTTTAAAAAATATAAATTTAATTTCATTTTTTATTTCAATATTTATTAAATAATAAATTTGAAAAATATATAAAAATTATAGCAGTATTAGATTTCCGAAAAGAAAAAA	ATCACGTGCTATAAAAATAATTATAATTTTAATTTTTTAATATATATTTATACACTAATAATAAAAAGTAAAAAAAGAAATTAAAGAAAAACGAGGTTTTGTTTTCCGAAGATATAAAA	ATCACGTGTTATATTTACTATATAAAAATTCAATAAATAAAAAAGTTAGAAGATAAAAATTATATTATACATATTTTTATTTTTATTATAATTTTTGTTTTTGCCTTCCGAAAAGAAAATA	ATCACATGACTAATAATTCTTTTAATTTTAATTTATTTAATAAAATTAAAATAATATATATACCAAATTGTTTATTAAAAATAATTAAACCTTGGGTTTTGTGTTCCGAACTTAGAAAA	TTCACGTGAAACTTTTTATATTTTTAATTAAATTTTTATAATATTATAAATTATTACAATATTGATATTCAAAATTAAAAACAAATTTTTAATGGTTTTGTTTTCCGAAATGTTTTTT	ATCACGTGTTAAATAATTAATTTACTTTAAAATTTATTTTTTAATATAAAATATTTATTTGTTTTTATTTAATTAAAAAAAAACAAAACAACATTGTTTATGATTTCCGAACCCAAATAT	GTCACATGATAAAAACATATTTAAAATTTTGAAAAAATTAATTTTCAAAATAAATTTATTATATTTTTTTAAATATATAATCATAAAAAAATTGTTCATGATTTCCGAACGTATAAAA	ATCACGTGTAATAAATATTATTAAAAAGATTATTAAAATAAAATAATAATTTAAATTACCATTTTTAAATAATGTTTATATTTAATAAAACTATTGTATTTGTTATCCGAACATTAAAAA	ATCACATGACTATCTAACAAAATATTTATTTTTTCTTTTTTAATATTTGAAGATACTAAAATATATTTATTGGTTTTTGAAAAAAGGATTTTTAATGTGTATGCGTTCCGAACTTTAAATA	GTCACGTGCAGCTTTTTGAAAATATTTTAAAACATTTTAAAAATTATACATTTTTTATTATTTTTTTACATATTAATGTTAAAATTTATTTATGTATTTGTCTTCCGAAAAGTAAAAT	ATCACGTGAACTTATTTTGCATTTAAAAAAAAATCAAAAACTATTTGCTATAATATATTTTTTAATTTTTAAGAATAATTTTTAAATTATTTAATGTATATGACTTCCGAAAAATATATT	ATCACATGATATATTTTTTTATTTTTAATTTTTTTAATTATAAAAATAATTCTTTTTTTTAAATTAAACAAAAATAAAAAATTGTTTTTTGTTGGTTAAGATTTCCGAAAATAGAAAT	NA	NA	NA	NA	NA	NA	NA	NA	NA	NA	NA	NA	NA	NA	NA	NA
	GCA_000977895.3	GTCACATGACATAATAATAAATAATTTTAAAAATATTTTATATTTTTAATAGTTTTTAAATGTTTTACAGTTTATTTTTTAAATTTATTTATATGTTTTTGTTTTCCGAAGCAGTCAAA	ATCATGTGACTTATTTAATTAATTATTATTAAATAAAAAAGATTTTCTATTTAAATTTATTAATTAATTTTTTTTTTTAACTAATTATTTTATGTTTTTGTTTTCCGAAAAAGAAAAA	GTCACATGATAATATTTGATTTTATTATATTTTTAAAAAAAGTAAAAAATAAAAAGTAGTTTATTTTCAAAACATACAATTCAAAATATCAGTGTATTTGTTTTCCGAAAGTTAAAAA	GTCACATGCTATTTAATCAACTTTTTTAAAAACTTAAAATACTTTTTTATTTTTTAATTTTTATTTTCAAACATAAATGAAATAATTTATTTATTGTTTATGATTACCGAAACATAAAAC	ATCACGTGCTTTTTAAAAAATATAAATTTAATTTCATTTTCTATTTCAATATTTATTAAATAAAAAATTTGAAAAATATATAAAAATTGTAGCAGTATTAGATTTCCGAAAAGAAAAAA	ATCACGTGCTATAAAAATAATTATAATTTAAATTTTTTAATATAAATATATAAATTAAAAATAAAAAGTAAAAAAAGAAATTAAAGAAAAAATAGTTTTTGTTTTCCGAAGATGTAAAA	ATCACGTGTTATATTTACTATATAAAAATTCAATAAATAAAAAGTTAGAAGATAAAAATTATATTATACATATTTTTATTTTTATTATAATTTTTGTTTTTGCCTTCCGAAAAGAAAATA	ATCACATGACTAATAATTATTTTAATTTTAATTTATTTAATAAAATTAAAATAATATACATACTAAATTATTTTTAATAAATAATTAATCAATGGGTTTTGTGTTCCGAACTTAGAAAA	TTCACGTGAAACTTTTTATATTTTTAATTAAATTTTTATAATATTATAAATTATTATAATATTGATATTCAAAATTAAAAACAAATTTTTAACGGTTTTGTTTTCCGAAATGTTTTTT	ATCACGTGTTAAATAATTAATTTACTTTAAAATTTATTTTTTAATTTAAAATATTTATTCTTTTTATTTAATTAAAAAAAACAAAAAAACATTGTTTATGATTTCCGAACCTAAATAT	GTCACATGATAAAAACATATTTAAAATTTTAAAAAAATTAATTTTCAAAATAAATTTATTATATTTTTTTAAATACATAACCATAAAAATAAATGTTCATGATTTCCGAACGTATAAAA	ATCACGTGTAATAAATATTATTAAAAAGTTTATTAAAATAAAATAATAATTTAAATTACTATTTTTAAATAATATTTATTTTTTAATAAAACTATTGTATTTGTTATCCGAACATCAAAAA	ATCACATGACTACCTAACAAATATTTATTTTTTCTTTTTTAATATTTGAAAATACTAAAATATATTTGTTGGTTTTTGAAAAAAGGATTTTTAATGTGTATGCGTTCCGAACTTTAAATA	NA	ATCACGTGAACTTATTTTGCATTTAAAAAAAAGTAAAAACTATTTGCTAAAATATATTTTTTTAATTTTTAAAAATAATGTTTTAATTATTTAATGTATATGACTTCCGAAAAATATATA	ATCACATGATATATTTTTTATTTTTAATTTTTTTAATTATAAAAGTAATTCTTTTTTTTTAAATTAAACAAAAATAAAAAAATTAGTTTTTGTTGGTTAAGATTTCCGAAAATAGAAAT	NA	NA	NA	NA	NA	NA	NA	NA	NA	NA	NA	NA	NA	NA	NA	NA
	GCA_000977925.3	ATCACATGACGTAGTAATAAATAATTTTAAAAATATTTTATATTTTAAATAGTTTTCAAATATTTTACAGTTTATTTTTTAAATTTATTTATATGTTTTTGTTTTCCGAAGCAGTCAAA	GTCATGTGACTTATTTAAATAATTTTTATTAAATAAAAAAGATTTTCAATTTAAATTTATTAATTAATATTTTTTCTTAAATAAATATTTTATGTTTTTGTTTTCCGAAAAAGAAAAA	GTCACATGATAAAATTTGATTTTATTATATTTTTAAAAAAAGTAAAAAATAAAAAGTAGTTTATTTTCAGAAAATAAAATGTAAAATATTAGTGTATTTGTTTTCCGAAAGTTAAAAA	GTCACATGCTATTTAATCAACTTTTTTAAAAACTTAAAATACTTTTTTATTTTTTAATTTTTATTTTCAAACATAAATGAAATAATTTATTTATTGTTTATGATTACCGAAACATAAAAC	ATCACGTGCTTTTTAAAAAATATAAATTTAATTTCATTTTTTATTTCAATATTTATTAAATAAAAAATTTGAAAAATATATAAAATTTGTAGCAGTATTAGATTTCCGAAAAGAAAAAA	ATCACGTGCTATAAAAATAATTATAATTTAAATTTTTTAATATAAATATATAAATTAAAAATAAAAAGTAAAAAAAGAAATTAAAGAAAAAATAGTTTTTGTTTTCCGAAGATGTAAAA	ATCACGTGTTATATTTACTATATAAAAATTCAATAAATAAAAAGTTAGAAGATAAACATTATATTATACATATTTTTATTTTTATTATAATTTTTGTTTTTGCCTTCCGAAAAGAAAATA	ATCACATGACTAATAATTCTTTTAATTTTAATTTATTTAATAAAATTAAAATAATATCTATACTAAATTGTTTATTAAAAATGATTAAACATTGGGTTTTGTGTTCCGAACTTAGAAAA	TTCACGTGAAACTTTTTATATTTTTAATTAAATTTTTATAATATTATAAATTATTATAATATTGATATTCAAAATAAAAAACAAATTTTTAATGGTTTTGTTTTCCGAAATGTTTTTT	ATCACGTGTTAAATAATTAATTTACTTTAAAATTTATTTTTTAATATAAAATATTTATTCTTTTTATTTAAAAATAAAAAACACAAAAAAACATTGTTTATGATTTCCGAACCTAAATAT	GTCACATGATAAAAACATATTTAAAATTTTAAAAAAATTAATTTTCAAAATAAATTTATTATATTTTTTTAATTACATAATCATAAAAATAAATGTTCATGATTTCCGAACGTATAAAA	ATCACGTGTAATAAATATTATTAAAAAGTTTATTAAAATAAAATAATAATTTAAATTACCATTTTTAAATAATGTTTATTTTTTAATAAAACTATTGTATTTGTTATCCGAACATTAAAAA	ATCACATGACTACCTAACAAAATATTTATTTTTTCTTTTTTAATATTTGAAAATACTAAAATATATTTGTTGGTTTTTAAAAAAAGGATTTTTAATGTGTATGCGTTCCGAACTTTAAATA	GTCACGTGCAGCTTTTTAAAAATATTTTAAAACATTTTAAAAAATATACATTTTTTTATTATTTTTTTATATATTAATGTTAAAATTTATTTATGTATTTGTCTTCCGAAAAGTAAAAT	ATCACGTGAACTTATTTTGCATTTAAAAAAAAGTAAAAACTATTTGCTAAAATATATTTTTTTAATTTTTAAAAATAATGTTTTAATTATTTAATGTATATGACTTCCGAAAAATATATA	ATCACATGATATATTTTTTTATTTTTAATTTTTTTAATTATAAAAGTAATTCTTTTTCTTTAAATTAAACAAAAATAAAAAAATTGTTTTTTGTTGGTTAAGATTTCCGAAAATAGAAAT	NA	NA	NA	NA	NA	NA	NA	NA	NA	NA	NA	NA	NA	NA	NA	NA
	GCA_000977955.2	GTCACATGACATAGTAATAAATAATTTTAAAAATATTTTATATTTTGAATAATTTTCAAATGTTTTACAGTTTATTCTTTAAATTTATTTATATGTTTTTGTTTTCCGAAGCAGTCAAA	GTCATGTGATTTATTTAATTAATTTTTATTAAATAAAAAAGATTTTCAATTTAAATTTATTAAATAAGTTTTTTTTTTAAATAAATATTTTCTGTTTTTGGTTTCCGAAAAAGAAAAA	GTCACATGATAATATTTGATTTTATTATATTTTTAAAAAAAGTAAAAAATAAAAAGTAGTTTATTTTCAAAAAATACAATTTAAAATATTAGTGTATTTGTTTTCCGAAAGTTAAAAA	GTCACATGCTTATAATCAACTTTTTTAAAAATTTAAAATACTTTTTTATTTTTTAATTTTCATTTTTAAACATAAATAATATAATTTATTTATTGTTTATGATTACCGAAACATAAAAC	ATCACGTGCTTTTTAAAAAATATAAATTTAATTTCATTTTTTATTTCAATATTTATTAAAAAAAAAATTGAAAAATATATAAAATTTGTAGCAGTATTAGATTTCCGAAAAGAAAAAA	ATCACGTGCTATAAAAATAATTATAATTTAAATTTTTTAATATAAATATATAAATTAAAAATAAAAAGTAAAAAAAGAAATTAAAGAAAAAATAGTTTTTGTTTTCCGAAGATGTAAAA	ATCACGTGTCATATTTACTATATAAAATTTCAATAAATAAAAAGTTATAAGATAAAAATTATATTATACATATTTTTATTTTTATTATAATTTTTGTTTTTGCCTTCCGAAAAGAAAATA	ATCACATGACTAATAATTCTTTTAATTTTAATTTATTTAATAAAATTAAAATAATATATATATTAAATTGTTTATTAAAAATAATTAAACATTGGGTTTTGTGTTCCGAACTTAGAAAA	TTCACGTGAAACTTTTTATATTTTTAATTAAATTTTTATAATATTATAAATTATTATAATATTGATATTCAAAATTAAAAACAAATTTTTAATGGTTTTGTTTTCCGAAATGTTTTTT	ATCACGTGTTAAATAATTAATTTACTTTAAAATTTATTTTTTAATATAAAATATTTATTTTTTTATTTAAGTAAAAAAAACAAAAAAAACATTGTTTATGATTTCCGAACCCAAATAT	GTCACATGATAAAAAAATATTTAAAATTTTAAAAAAATTAATTTTCAAAATAAATTTATTATATTTTTTAAATATATAATCATAAAAATAAATGTTCATGACTTCCGAACGTATAAAA	ATCACGTGTAATAAATATTATTAAAAAGTTTATTAAAATAAAATAATAATTTAAATTACTATTTTTAAATAATGCCTATTTTTTAATAAAACTATTGTATTTGTTATCCGAACATTAAAAA	ATCACATGACTATTAAACAAAATATTTATTTTTCTTTTTTAATATTTGAAAATACTATAGTATTTTTGTTGTTTTTTGAAAAAAGGATTTTTAATGTGTATGCGTTCCGAACTTTAAATA	GTCACGTGCAGCTTTTTGAAAATATTTTAAAACATTTTAAAAATTATACATTTTTTTATTATTTTTTTACATATTAATGTTAAAATTTATTTATGTATTTGTCTTCCGAAAAGTAAAAT	ATCACGTGGATTTATTTTGCATTTAAAAAAGAAGTAAAAACTATTTGCTAAAATATATTTTTAATTTTTAAAAATAATTTTTAAATTATTTAATGTATATGACTTCCGAAAATTATATA	ATCACATGATATATTTTTTTTATTTTTAATTTTTTTAATTATAAAAGTAATTCTTTTTCTTTAAATTAAACAAAAATAAAAAAATTAGTTTTTGTTGGTTAAGATTTCCGAAAATAGAAAT	NA	NA	NA	NA	NA	NA	NA	NA	NA	NA	NA	NA	NA	NA	NA	NA
	GCA_000977985.2	GTCACATGACATAATAATAAATAATTTTAAAAATATAAAATATTTTTAATAGTTTTCAAATGTTTTACAGTTTATTTTTTAAATTTATTTATATGTTTTTGTTTTCCGAAGCCGTCAAA	ATCATGTGACTTATTTAATTAATTATTATTAAATAAAAAAGATTTTCTATTTAAATTTATTAATTAAATTTATTAATTAATTTTTTTTCTTAACTAACTATTTTATGTTTTTGTTTTCCGAAAAAGAAAAA	GTCACATGATAAAATCAGATTTTATTATATTTTTAAAAAAAGTAAAAAATAAAAAGTAGTTTATTTTCAGAAAATAAAATGTAAAATATTAGTGTATTTGTTTTCCGAAAGTTAAAAA	GTCACATGCTATGTAATCAACTTTTTTAAAAATTTAAAATACTTTTTTATTTTTTAATTTTTATTTTCAAACATAAATAAAATAATTTATTCATTGTTTATGATTACCGAAACATAAAAC	ATCACGTGCTTTTTAAAAAATATAAATTTAATTTCATTTTCTATTTCAATATTTATTAAATAAAAAATTTGAAAAATATATAAAAATTGTAGCAGTATTAGATTTCCGAAAAGAAAAAA	ATCACGTGCTATAAAAATAATTATAATTTTAATTTTTTAATATATATTTATACACTAATAATAAAAAGTAAAAAAAGAAATTAAAGAAAAATGAGGTTTTGTTTTCCGAAGATATAAAA	ATCACGTGCCATATTTACAATATAAAAATTAAACAAATAAAACGTTATAAAATAAAGATTATATTATAATATTTTTATTTTTATTATATCATCTTTGTTTTTGCTTTCCGAAAAGAAAATA	ATCACATGACTAATAATTCTTTTAATTTTAATTTATTTAATAAAATTAAAATAATATATATACTAAATTGTTTATTAAAAATGATTAAACATTGGGTTTTGTGTTCCGAACTTAGAAAA	TTCACGTGAAAATTTTTATATTTTTAATTAAATTTTTATAATATTATAAATTATTATAATATTGATATTTAAAATTAAAAACAAATTGTTAATGGTTTTGTTTTCCGAAATGTTTTTT	ATCACGTGTTAAATAATTAATTTACTTTAAAATTTATTTTTTAATATAAAATATTTATTCTTTTTATTTAAAAATAAAAAACACAAAAAAACAATGTTTATGATTTCCGAACCTAAATAT	GTCACATGATAAAAACATATTTAAAATTTTAAAAAAATTAATTTTCAAAATAAATTTATTATATTTTTTTAATTACATAATCATAAAAATAAATGTTCATGATTTCCGAACGTATAAAA	ATCACGTGTAATATATATTATTAAAAAGTTTATTAAAATAAAATAATAATTTAAATTACTATTTTTAAATAAGTTTTATTTTTTAATAACACTATTGTATTTGTTATCCGAACAATAAAAA	ATCACATGACTACCTAACAAATATTTATTTTTTCTTTTTTAATATTTGAAAATACTAAAATATATTTGTTGGTTTTTGAAAAAAGGATTTTTAATGTGTATGCGTTCCGAACTTTAAATA	GTCACGTGCAGCTTTTTAAAAATATTTTAAAACATTTTAAAAAATATACATTTTTTATTATTTTTTTATATATTAATGTTAAACTTTATTTATGTATTTGTCTTCCGAAAAGTAAAAT	ATCACGTGAACTTATTTTGCATTTAAAAAAAAGTAAAAACTATTTGCTAAAATATATTTTTTTAATTTTTAAAAATAATGTTTTAATTATTTAATGTATATGACTTCCGAAAAATATATA	ATCACATGATATATTTTTTTATTTTTAATTTTTTTAATTATAAAAGTAATTCTTTTTCTTTAAATTAAACAAAAATAAAAAAATTGTTTTTTGTTGGTTAAGATTTCCGAAAATAGAAAT	NA	NA	NA	NA	NA	NA	NA	NA	NA	NA	NA	NA	NA	NA	NA	NA
	GCA_000978015.2	GTCACATGACATAATAATAAATAATTTTAAAAATATTTTATATTTTTAATAGTTTTTAAATTTTTTACAGTTTATTTTTTAAATTTATTTATATGTTTTTGTTTTCCGAAGCAGTCAAA	GTCATGTGACTTATTTAAATAATTTTTATTAAATAAAAAAGATTTTCTATTTAAATTTATTAATTAATTTTTTTTCTTAAATAATTATTTTATGTTTTTGTTTTCCGAAAAAGAAAAA	GTCACATGATAAAATTTGATTTTATTATATTTTTAAAAAAAGTAAAAAATAAAAAGTAGTTTATTTTTAGAAAATAAAATGTAAAATATTAGTGTATTTGTTTTCCGAAAGTTAAAAA	GTCACATGCTATGTAATCAACTTTTTTAAAAATTTAAAATACTTTTTTATTTTTTAATTTTTATTTTCAAACATAAATGAAATAATTTATTCATTGTTTATGATTACCGAAACATAAAAC	ATCACGTGCTTTTTAAATAATATAATTTTAATTTCATTTTTTATTTCAATATTTATTAAATAAAAAATTTGAAAAATATATAAAATTTGTAGCAGTATTAGATTTCCGAAAAGAAAAAA	ATCACGTGCTATAAAAATAATTATAATTTAAATTTTTTAATATAAATATATAAATTAAAAATAAAAAGTAAAAAAAGAAATTAAAGAAAAAATAGTTTTTGTTTTCCGAAGATGTAAAA	ATCACGTGTTATATTTACTCTATAAAAATTCAATAAATAAAAAAGTTAGAAGATAAAAATTATATTATACATATTTTTATTTTTATTATAATTTTTGTTTTTGCCTTCCGAAAAGAAAATA	ATCACATGACTAATAATTCTTTTAATTTTAATTTATTTAATAAAATTAAAATAATATATATACTAAATTGTTTATTAAAAATGATTAAACATTGGGTTTTGTGTTCCGAACTTAGAAAA	TTCACGTGAAACTTTTTATATTTTTAATTAAATTTTTATAATATTATAAATTATTATAATATTGATATTTAAAATTAAAAACAAATTTTTAATGGTTTTGTTTTCCGAAATGTTTTTT	ATCACGTGTTAAATAATTAATTTACTTTAAAATTTATTTTTTAATATAAAATATTTATTTTTTTTATTTAAAAATAAAAAACACAAAAAAACAATGTTTATGATTTCCGAACCTAAATAT	GTCACATGATAAAAACATATTTAAAATTTTAAAAAAATTAATTTTTGAAATTTACTTATTTTATTTTTTCAAATATATAATTATAAAAATAAATGTTCATGATTTCCGAACGTATAAAA	ATCACGTGTAATAAATATTATTAAAAAGTTCATTAAAATAAAATAATAATTTAAATTACTATTTTTAAATAATGTTTATTTTTTAATAAAACTATTGTATTTGTTATCCGAACATTAAAAA	ATCACATGACTACCTAACAAATATTTATTTTTTTTTTTTAATATTTGAAAATACTAAAATATATTTGTTGGTTTTTGAAAAAAGGATTTTTAATGTGTATGCGTTCCGAACTTTAAATA	GTCACGTGCAGCTTTTTAAAAATATTTTAAAACATTTTAAAAAATATACATTTTTTATATTTCTTTTTATATATTAATGTTAAAATTTATTTATGTATTTGTCTTCCGAAAAGTAAAAT	ATCACGTGAACTTATTTTGCATTTAAAAAAAAATCAAAAACTATTTGCTATAATATATTTTTTAATTTTTAAAAATAATTTTTAAATTGTTTAATGTATATGACTTCCGAAAAATATATT	ATCACATGATATATTTTTTTTATTTTTAATTTTTTTAATTATAAAAGTAATTCTTTTTCTTTAAATTAAACAAAAATTAAAATTTGTTTTTTGTTGGTTAAGATTTCCGAAAATAGAAAT	NA	NA	NA	NA	NA	NA	NA	NA	NA	NA	NA	NA	NA	NA	NA	NA
	GCA_000978045.2	GTCACATGACATAATAATAAATAATTTTAAAAATATAAAATATTTTTAATAGTTTTTAAATGTTTTACAGTTTATTTTTTAAATATATTTATATGTTTTTGTTTTCCGAAGCAGTCAAA	ATCATGTGACTTATTTAATTAATTATTATTAAATAAAAAAGATTTTCTATTTAAATTTATTAATTAATTTTTTTTCTTAACTAACTATTTAATGTTTTTGTTTTCCGAAAAAGAAAAA	GTCACATGATGATATTTGATTTTATTATATTTTTAAAAAAAGTAAAAAATAAAAAGTAGTTTATTTTTAAAAAATAAAATTTAAAATATTAGTGTATTTGTTTTCCGAAAGTTAAAAA	GTCACATGCTATTTAATAAACTTTTTAAAAACTTAAAATACTTTTTTATTTTTTAATATTTATTTTCAAACATAAATGAAATAATTTATTTATTGTTTATGATTACCGAAACATAAAAC	ATCACGTGCTTTTTAAAAAATATAAATTTAATTTAATTTTTTATTTCAATATTTATTAAATAAAAATTTGAAAGATATATAAACATTGTAGCAGTATTTGATTTCCGAAAAGAAAAAA	ATCACGTGCTATAAAAATAATTATAATTTTAATTTTTTAATATATATTTATACACTAATAATAAAAAGTAAAAAAAGAAATTAAAGAAAAATGAGGTTTTGTTTTCCGAAGATATAAAA	ATCACGTGTCATATTTACAATATAAAAATTAAACAAATAAAAAGGTATAAAATAAAGATTATATTATACATATTTTTATTTTTATGATAAGTTTTGTTTTTGCCTTCCGAAAAGAAAATA	ATCACATGACTAATAATTATTTTAATTTTAATTTATTTAATAAAATTAAAATAATACATAATCTAAATTATTTTTAATAAATAATTAATCAATGGGTTTTGTGTTCCGAACTTAGAAAA	TTCACGTGAAACTTTTTATATTTTTAATTAAATTTTTATAATATTATAAATTATTACAATATTGATATTCAAAATTAAAAACAAATTTTTAATGGTTTTGTTTTCCGAAATGTTTTTT	ATCACGTGTTAAATAATTAATTTACTTTAAAATTTATTTTTTAATATAAAATATTTATTCTTTTTATTTAATTAAAAAAAACAAAAAAACATTGTTTATGATTTCCGAACCCAAATAT	GTCACATGATAAAAACATATTTAAAATTTTAAAAAAATTAATTTTCAAAATAAATTTATTATATTTTTTTAAATACATAATCATAAAAATAAATGTTCATGATTTCCGAACGTATAAAA	ATCACGTGTAATAAATATTATTAAAAAGTTTATTAAAATAAAATAATAATTTAAATTACTATTTTTAAATAAGTTTTATTTTTTAATAACACTATTGTATTTGTTATCCGAACAATAAAAA	ATCACATGACTATCTAACAAAATATTTATTTTTTTTTAATATTTGAAAATACTAAAATATTTTTGTTGTTTTTTGAAAAAAGGATTTTTAATGTGTATGCGTTCCGAACTTTAAATA	GTCACGTGCAGCTTTTTAAAAATATTTTAAAACATTTTAAAAAATATACATTTTTTTATTATTTTTTTATATATTAATGTTAAATTTTATTTATGTATTTGTCTTCCGAAAAGTAAAAT	ATCACGTGAACTTATCTTGCATTTAAAAAAAAGTAAAAACTATTTGCTAAAATATATTTTTTTAATTTTTAAAAATAATGTTTTAATTATTTAATGTATATGACTTCCGAAAAATATATA	ATCACATGATATATTTTTTATTTTTAATTTTTTTTAATTATAAAAATAATTTTTTTCTTTAAATTAAACAAAAATAAAAAATTGTTTTTTGTTGGTTAAGATTTCCGAAAATAGAAAT	NA	NA	NA	NA	NA	NA	NA	NA	NA	NA	NA	NA	NA	NA	NA	NA
	GCA_000978075.3	ATCACATGACGTAGTAATAAATAATTTTAAAAATATTTTATATTTTAAATAGTTTTCAAATATTTTACAGTTTATTTTTTAAATTTATTTATATGTTTTTGTTTTCCGAAGCAGTCAAA	ATCATGTGACTTATTTAATTAATTATTATTAAATAAAAAAGATTTTCTATTTAAATTTATTAATTAATTTTTTTTCTTAACTAACTATTTTATGTTTTTGTTTTCCGAAAAAGAAAAA	GTCACATGATGATATTTGATTTTATTATATTTTTAAAAAAAGTAAAAAATAAAAAGTAGTTTATTTTTAAAAAATAAAATTTAAAATATTAGTGTATTTGATTTCCGAAAGTTAAAAA	GTCACATGCTATTTAATAAACTTTTTTAAAAACTTAAAATACTTTTTTATTTTTTAATATTTATTTTCAAACATAAATGAAATAATTTATTTATTGTTTATGATTACCGAAACATAAAAC	ATCACGTGCTTTTTAAAAAATATAAATTTAATTTCATTTTCTATTTCAATATTTATTAAATAAAAAATTTGAAAAATATATAAAAATTGTAGCAGTATTAGATTTCCGAAAAGAAAAAA	ATCACGTGCTATAAAAATAATTATAATTTTAATTTTTTAATATATATTTATACACTAATAATAAAAAGTAAAAAAAGAAATTAAAGAAAAATGAGGTTTTGTTTTCCGAAGATATAAAA	ATCACGTGTCATATTTACAATATAAAAATTAAACAAATAAAAAGTTATAAAATAAAGATTATATTATACATATTTTTATTTTTATTATATAAATTTTGTTTTTGCCTTCCGAAAAGAAAATA	ATCACATGACTAATAATTATTTTAATTTTAATTTATTTAATAAAATTAAAATAATATATATACTAAATTATTTTTAATAAATAATTAATCAATGGGTTTTGTGTTCCGAACTTAGAAAA	TTCACGTGAAAATTTTTATATTTTTAATTAAATTTTTATAATATTATAAATTATTATAATATTGATATTTAAAATTAAAAACAAATTGTTAATGGTTTTGTTTTCCGAAATGTTTTTT	ATCACGTGTTAAATAATTAATTTACTTTAAAATTTATTTTTTAATATAAAATATTTATTCTTTTTATTTAATTAAAAAAAACAAAAAAACATTGTTTATGATTTCCGAACCCAAATAT	GTCACATGATAAAAACATATTTAAAATTTTAAAAAAATTAATTTTCAAAATAAATTTATTATATTTTTTTAATTACATAATCATAAAAATAAATGTTCATGATTTCCGAACGTATAAAA	ATCACGTGTAATATATATTATTAAAAAGTTTATTAAAATAAAATAATAATTTAAATTACTATTTTTAAATAAGTTTTATTTTTTAATAACACTATTGTATTTGTTATCCGAACAATAAAAA	ATCACATGACTATCTAACAAAATATTTATTTTGTTTTTTAATATTTGAAAATACTAAAATATTTTTGTTGTTTTGAAAAAAGGATTTTTAATGTGTATGCGTTCCGAACTTTAAATA	GTCACGTGCAGCTTTTTAAAAATATTTTAAAACATTTTAAAAAATATACATTTTTTTATTATTTTTTTATATATTAATGTTAAAATTTATTTATGTATTTGTCTTCCGAAAAGTAAAAT	ATCACGTGAACTTATTTTGCATTTAAAAAAAAGTAAAAACTATTTGCTAAAATATATTTTTTTAATTTTTAAAAATAATGTTTTAATTATTTAATGTATATGACTTCCGAAAAATATATA	ATCACATGATATATTTTTTATTTTTAATTTTTTTTAATTATAAAAATAATTTTTTTCTTTAAATTAAACAAAAATAAAAAATTGTTTTTTGTTGGTTAAGATTTCCGAAAATAGAAAT	NA	NA	NA	NA	NA	NA	NA	NA	NA	NA	NA	NA	NA	NA	NA	NA
	GCA_000978105.2	ATCACATGACGTAGTAATAAATAATTTTAAAAATATTTTATATTTTAAATAGTTTACAAATATTTTACAGTTTATTTTTTGAATTTATTTATATGTTTTTGTTTTCCGAAGCAGTCAAA	ATCATGTGACTTATTTAATTAATTATTATTAAATAAAAAAGATTTTCTATTTAAATTTATTAATTAATTTTTTTTCTTAACTAACTATTTTATGTTTTTGTTTTCCGAAAAAGAAAAA	GTCACATGATAAAATTTGATTTTTTTATATTTTTAAAAAAAGTAAAAAATAAAAAGTAGTTTATTTTCAGAAAATAAAATGTAAAATATTAGTGTATTTGTTTTCCGAAAGTTAAAAA	GTCACATGCTATTTAATAAACTTTTTTAAAAACTTAAAATACTTTTTTATTTTTTAATATTTATTTTCAAACATAAATGAAATAATTTATTTATTGTTTATGATTACCGAAACATAAAAC	ATCACGTGCTTTTTAAAAAATATAAATTTAATTTCATTTTTTATTTCAATATTTATTAAATAAAAAATTTGAAAAATATATAAAATTTCTAGCAGTATTAGATTTCCGAAAAGAAAAAA	ATCACGTGCTATAAAAATAATTATAATTTAAATTTTTTAATATAAATATATAAATTAAAAATAAAAAGTAAAAAAAGAAATTAAAGAAAAAATAGTTTTTGTTTTCCGAAGATGTAAAA	ATCACGTGTCATATTTACAATATAAAAATTAAACAAATAAAAAGTTATAAAATAAAGATTATATTATACATATTTTTATTTTTATTATATAAATTTTGTTTTTGCCTTCCGAAAAGAAAATA	ATCACATGACTAATAATTATTTTAATTTTAATTTATTTAATAAAATTAAAATAATATATATACTAAATTATTTTTAATAAATAATTAATCAATGGGTTTTGTGTTCCGAACTTAGAAAA	TTCACGTGAAAATTTTTATATTTTTAATTAAATTTTTATAATATTATAAATTATTATAATATTGATATTTAAAATTAAAAACAAATTGTTAATGGTTTTGTTTTCCGAAATGTTTTTT	ATCACGTGTTAAATAATTAATTTACTTTAAAATTTATTTTTTAATATAAAATATTTATTCTTTTTATTTAAAAATAAAAAACACAAAAAAACAATGTTTATGATTTCCGAACCTAAATAT	GTCACATGATAAAAACATATTTAAAATTTTAAAAAAATTAATTTTCAAAATAAATTCATTATATTTTTTTAAATACATAATCATAAAAATAAATGTTCATGATTTCCGAACGTATAAAA	ATCACGTGTAATAAATATTATTAAAAAGTTTATTAAAATAAAATAATAATTTAAATTACTATTTTTAAATAAGTTTTATTTTTTAATAACACTATTGTATTTGTTATCCGAACAATAAAAA	ATCACATGACTACCTAACAAATATTTATTTTTTCTTTTTTAATATTTGAAAATACTAAAATATATTTGTTGATTTTTGAAAAAAGGATTTTTAATGTGTATGCGTTCCGAACTTTAAATA	GTCACGTGCAGCTTTTTAAAAATATTTTAAAACATTTTAAAAAATATACATTTTTTTATTATTTTTTTATATATTAATGTTAAAATTTATTTATGTATTTGTCTTCCGAAAAGTAAAAT	ATCACGTGAACTTATTTTGCATTTAAAAAAAAATCAAAAACTATTTGCTATAATATATTTTTTAATTTTTAAAAATAATTTTTAAATTGTTTAATGTATATGACTTCCGAAAAATATATT	ATCACATGATATATTTTTTTATTTTTAATTTTTTTAATTATAAAAGTAATTCTTTTTCTTTAAATTAAACAAAAATTAAAATTTGTTTTTTGTTGGTTAAGATTTCCGAAAATAGAAAT	NA	NA	NA	NA	NA	NA	NA	NA	NA	NA	NA	NA	NA	NA	NA	NA
	GCA_000978135.2	GTCACATGACTTATTAATAAATAATTTTAAAAATATTTTATATTTTGAATAGTTTTCAAATGTTTTACAGTTTATTTTTTAAATTTATTTAAATGTTTTTGTTTTCCGAAGCAGTCAAA	GTCATGTGACTTATTTAATTAATTTTTATTAAATAAAAAAGATTTTCAATTTAAATTTATTAATTAATATTTTTTCTTAAATAAATATTTTATGTTTTTGTTTTCCGAAAAAGAAAAA	GTCACATGATAATATTTGATTTTATTATATTTTTAAAAAAAGTAAAAAATAAAAAGTAGTTTATTTTCAAAACATACAATTCAAAATATCAGTGTATTTGTTTTCCGAAAGTTAAAAA	GTCACATGCTATTTAATCAACCTTTTTAAAAACTTAAAATACTTTTTTATTTTTTAATTTTTATTTTCAAATATAAATGAAATAATTTATTTATTGTTTATGATTACCGAAACATAAAAC	ATCACGTGCTTTTTAAAAAATATAAATTTAATTTCATTTTTTATTTCAATATTTATTAAATAAAAAATTTGAAAAATATATAAAATTTATAGCAGTATTAGATTTCCGAAAAGAAAAAA	ATCACGTGCTATAAAAATAATTATAATTTAAATTTTTTAATATAAATATATAAATTAAAAATAAAAAGTAAAAAAAGGAATTAAAGAAAAAATAGTTTTTGTTTTCCGAAGATGTAAAA	ATCACGTGTCATATTTACTATATAAAAATTAATAAATAAAAAGTTATAAGATAAAAATTATATTATATATATTTTTATTTTTATTATAATTTTTGTTTTTGCCTTCCGAAAAGAAAATA	ATCACATGACTAATAATTATTTTAATTTTAATTTATTTAATAAAATTAAAATAATATATATACTAAATTGTTTATTAAAAATAATTAAACATTGGGTTTTGTGTTCCGAACTTAGAAAA	TTCACGTGAAACTTTTTATATTTTTAATTAAATTTTTATAATATTATAAATTATTATTATATTGATATTCAAAATTAAAAACAAATTTTTAATGGTTTTGTTTTCCGAAATGTTTTTT	ATCACGTGTTAAATAATTAATTTATTTTAAAATTTATTTTTTAATATAGAATATTTATTCTTTTTATTTAATTAAAAAAACAAAAAAACACTGTTTATGATTTCCGAACCTAAATAT	GTCACATGATAAAAACATATTTAAAATTTTAAAAAAATTAATTTTTTAAATTTACTTATTTTATTTTTTCAAATATATAATTATAAAAATCAATGTTCATGATTTCCGAACGTATAAAA	ATCACGTGTAATAAATATTATTAAAAAGTTTATTAAAATAAAATGATAATTTAAATTACCATTTTTAAATAATGTTTATTTTTTAATAAAACTATTGTATTTGTTATCCGAACATTAAAAA	CTCACATGACTACCTAACAAAATATTTATTTTTCTTTTTTAATATTTCAAAATACTAAAATATTTTTGTTGTTTTTTGAAAAAAGGATTTTTAATGTGTATGCGTTCCGAACTTTAAATA	GTCACGTGCAACTTTTTGAAAATATTTTAAAACATTTTAAAAAATATACATTTTTTTTATTATTTTTTTATATATTAATGTTAAAATTTATTTATGTATTTGTTTTCCGAAAATTAAAAT	ATCACGTGAACTTATTTTGCATTTAAAAAAAAATCAAAAACTATTTGCTATAATATATTTTTTAATTTTTAAAAATAATTTTTAAATTATTTAATGTATATGACTTCCGAAAAATATATT	ATCACATGATATATTTTTTTTATTTTTAATTTTTTTAATTATAAAAGTAATTTTTTTCTTTAAATTAAACAAAAATAAAAAATTGTTTTTTGTTGGTTAAGATTTCCGAAAATAGAAAT	NA	NA	NA	NA	NA	NA	NA	NA	NA	NA	NA	NA	NA	NA	NA	NA
	GCA_000978165.2	ATCACATGACGTAGTAATAAATAATTTTAAAAATATTTTATATTTTAAATAGTTTTCAAATATTTTACAGTTTATTTTTTAAATTTATTTATATGTTTTTGTTTTCCGAAGCAGTCAAA	ATCATGTGACTTATTTAATTAATTATTATTAAATAAAAAAGATTTTCTATTTAAATTTATTAATTAATTTTTTTTCTTAACTAACTATTTTATGTTTTTGTTTTCCGAAAAAGAAAAA	GTCACATGATGATATTTGATTTTATTATATTTTTAAAAAAAGTAAAAAATAAAAAGTAGTTTATTTTTAAAAAATAAAATTTAAAATATTAGTGTATTTGATTTCCGAAAGTTAAAAA	GTCACATGCTATTTAATAAACTTTTTTAAAAACTTAAAATACTTTTTTATTTTTTAATATTTATTTTCAAACATAAATGAAATAAGTTATTTATTGTTTATGATTACCGAAACATAAAAC	ATCACGTGCTTTTTAAAAAATATAAATTTAATTTCATTTTCTATTTCAATATTTATTAAATAAAAAATTTGAAAAATATATAAAAATTGTAGCAGTATTAGATTTCCGAAAAGAAAAAA	ATCACGTGCTATAAAAATAATTATAATTTTAATTTTTTAATATATATTTATACACTAATAATAAAAAGTAAAAAAAGAAATTAAAGAAAAATGAGGTTTTGTTTTCCGAAGATATAAAA	ATCACGTGTCATATTTACAATATAAAAATTAAACAAATAAAAAGTTATAAAATAAAGATTATATTATACATATTTTTATTTTTATTATATAAATTTTGTTTTTGCCTTCCGAAAAGAAAATA	ATCACATGACTAATAATTATTTTAATTTTAATTTATTTAATAAAATTAAAATAATATATATACTAAATTATTTTTAATAAATAATTAATCAATGGGTTTTGTGTTCCGAACTTAAAAAA	TTCACGTGAAAATTTTTATATTTTTAATTAAATTTTTATAATATTATAAATTATTATAATATTGATATTTAAAATTAAAAACAAATTGTTAATGGTTTTGTTTTCCGAAATGTTTTTT	ATCACGTGTTAAATAATTAATTTACTTTAAAATTTATTTTTTAATATAAAATATTTATTCTTTTTATTTACTTAAAAAAAACAAAAAAACATTGTTTATGATTTCCGAACCCAAATAT	GTCACATGATAAAAACATATTTAAAATTTTAAAAAAATTAATTTTCAAAATAAATTTATTATATTTTTTTAATTACATAATCATAAAAATAAATGTTCATGATTTCCGAACGTATAAAA	ATCACGTGTAATAAATATTATTAAAAAGTTTATTAAAATAAAATAATAATTTAAATTACTATTTTTAAATAAGTTTTATTTTTTAATAACACTATTGTATTTGTTATCCGAACAATAAAAA	ATCACATGACTATCTAACAAAATATTTATTTTGTTTTTTAATATTTGAAAATACTAAAATATTTTTGTTGTTTTTGAAAAAAGGATTTTTAATGTGTATGCGTTCCGAACTTTAAATA	GTCACGTGCAGCTTTTTAAAAATATTTTAAAACATTTTAAAAAATATACATTTTTTTATTATTTTTTTATATATTAATGTTAAAATTTATTTATGTATTTGTCTTCCGAAAAGTAAAAT	ATCACGTGAACTTATTTTGCATTTAAAAAAAAGTAAAAACTATTTGCTAAAATATATTTTTTTAATTTTTAAAAATAATGTTTTAATTATTTAATGTATATGACTTCCGAAAAATATATA	ATCACATGATATATTTTTTATTTTTAATTTTTTTTAATTATAAAAATAATATTTTTCTTTAAATTAAACAAAAATAAAAAATTGTTTTTTGTTGGTTAAGATTTCCGAAAATAGAAAT	NA	NA	NA	NA	NA	NA	NA	NA	NA	NA	NA	NA	NA	NA	NA	NA
	GCA_000978195.3	GTCACATGACATAATAATAAATAATTTTAAAAATATTTTATATTTTTAATAGTTTTTAAATGTTTTACAGTTTATTTTTTAAATTTATTTATATGTTTTTGTTTTCCGAAGCAGTCAAA	ATCATGTGACTTATTTAATTAATTATTATTAAATAAAAAAGATTTTCTATTTAAATTTATTAATTAATTTTTTTTCTTAACTAACTATTTTATGTTTTTGTTTTCCGAAAAAGAAAAA	GTCACATGATGATATTTGATTTTATTATATTTTTAAAAAAAATTAAAAATAAAAAGTAGTTTATTTTCAAAAAATACAATTTAAAATATTAGTGTATTTGTTTTCCGAAAGTTAAAAA	GTCACATGCTATTTAATCAACTTTTTTAAAAACTTAAAATACTTTTTTATTTTTTAATTTTTATTTTCAAACATAAATGAAATAATTTATTTATTGTTTATGATTACCGAAACATAAAAC	ATCACGTGCTTTTTAAAAAATATAAATTTAATTTCATTTTTTATTTCAATATTTATTAAATAAAAAATTTGAAAAATATATAAAATTTGTAGCAGTATTAGATTTCCGAAAAGAAAAAA	ATCACGTGCTATAAAAATAATTATAATTTTAATTTTTTAATATATATATATACACTAATAATAAAAAGTAAAAAAAGAAATTAAAGAAAAACGAGGTTTTGTTTTCCGAAGATATAAAA	ATCACGTGTCATATTTACAATATAAAAATTAAACAAATAAAAAGTTATAAAATAAAGATTATATTATACATATTTTTATTTTTATTATATAAATTTTGTTTTTGCCTTCCGAAAAGAAAATA	ATCACATGACTAATAATTATTTTAATTTTAATTTATTTAATAAAATTAAAATAATATATATACTAAATTATTTTTAATAAATAATTAATCAATGGGTTTTGTGTTCCGAACTTAAAAAA	TTCACGTGAAACTTTTTATATTTTTAATTAAATTTTTATAATATTATAAATTACTATAATATTGATATTCAAAATTAAAAACAAATTTTTAATGGTTTTGTTTTCCGAAATGTTTTTC	ATCACGTGTTAAATAATTAATTTACTTTAAAATTTATTTTTTAATATAAAATATTTATTCTTTTTATTTAAAAATAAAAAACACAAAAAAACATTGTTTATGATTTCCGAACCTAAATAT	GTCACATGATAAAAACATATTTAAAATTTCAAAAAAATTAATTTTCAAAATAAATTTATTATATTTTTTTAAATACATAATCATAAAACTAAATGTTCATGATTTCCGAACGTATAAAA	ATCACGTGTAATAAATATTATTAAAAAGTTTATTAAAATAAAATAATAATTTAAATTACCATTTTTAAATAATGTTTATTTTTTAATAAAACTATTGTATTTGTTATCCGAACATTAAAAA	ATCACATGACTACCTAACAAATATTTATTTTTTCTTTTTTAATATTTGAAAATACTAAAATATATTTGTTGGTTTTTGAAAAAAGGATTTTTAATGTGTATGCGTTCCGAACTTTAAATA	GTCACGTGCAGCTTTTTAAAAATATTTTAAAACATTTTAAAAAATATACATTTTTTTATTATTTTTTTATATATTAATGTTAAAATTTATTTATGTATTTGTCTTCCGAAAAGTAAAAT	ATCACGTGAACTTATTTTGCATTTAAAAAAAAGTAAAAACTATTTGCTAAAATATATTTTTTTAATTTTTAAAAATAATGTTTTAATTATTTAATGTATATGACTTCCGAAAAATATATA	ATCACATGATATATTTTTTATTTTTAATTTTTTTTAATTATAAAAATAATTTTTTTTAATTATAAAAATAATTTTTTTCTTTAAATTAAACAAAAATAAAAAATTGTTTTTTGTTGGTTAAGATTTCCGAAAATAGAAAT	NA	NA	NA	NA	NA	NA	NA	NA	NA	NA	NA	NA	NA	NA	NA	NA
	GCA_000978225.2	ATCACATGACGTAGTAATAAATAATTTTAAAAATATTTTATATTTTAAATAGTTTTCAAATATTTTACAGTTTATTGTTTAAATTTATTTATATGTTTTTGTTTTCCGAAGCAGTCAAA	ATCATGTGACTTATTTATTTAATTATTATTAAGTAAAAAAGATTTTCTATTTAAATTTATTAATTAATTTTTTTTCTTAAATAATTATTTTATGTTTTTGTTTTCCGAAAAAGAAAAA	GTCACATGATGATATTTGATTTTATTATATTTTTAAAAAAAGTAAAAAATAAAAAGTAGTTTATTTTTAAAAAATAAAATTTAAAATATTAGTGTATTTGTTTTCCGAAAGTTAAAAA	GTCACATGCTTATAATCAATTTTTTTAAAAATTTAAAATACTTTTTTATTTTTTAATTTTAATTTTTAAACATAAATGAAATAATTTATTTATTGTTTATGATTACCGAAACATAAAAC	ATCACGTGCTTTTTAAAAAATATAAATTTAATTTCATTTTTTATTTCAATATTTATTAAATAAAATATTTGAAAAATATATAAAATTTATAGCAGTATTAGATTTCCGAAAAGAAAAAA	ATCACGTGCTATAAAAATAATTATAATTTAAATTTTTTAATATAAATATATAAATTAAAAATAAAAAGTAAAAAAAGAAATTAAAGAAAAAATAGTTTTTGTTTTCCGAAGATGTAAAA	ATCACGTGTTATATTTACTCTATAAAAATTCAATAAATAAAAAAGTTAGAAGATAAAAATTATATTATACATATTTTTATTTTTATTATAATTTTTGTTTTTGCCTTCCGAAAAGAAAATA	ATCACATGACTAATAATTATTTTAATTTTAATTTATTTAATAAAATTAAAATAATATATATACTAAATTATTTTTAATAAATAATTAATCAATGGGTTTTGTGTTCCGAACTTAGAAAA	TTCACGTGAAACTTTTATATTTTTAATTAAATTTTTATAATATTATAAATTATTATAATATTGATATTCAAAATTAAAAATAAATTTTTAATGGTTTTGTTTTCCGAAATGTTTTTT	ATCACGTGTTAAATAATTAATTTACTTTAAAATTTATTTTTTAATATAAAATATTTATTCTTTTTATTTAAAAATAAAAAACACAAAAAAGCAATGTTTATGATTTCCGAACCTAAATAT	GTCACATGATAAAAATATATTTAAAATTTTAAAAAAATTAATTTTCAAAATAATTTTATTATATTTTTTTAAATATATAATCATAAAAATAAATGTTCATGATTTCCGAACGTATAAAA	ATCACGTGTAATAAATATTATTAAAAAGTTTATTAAAATAAAATAATAATTTAAATTACTATTTTTAAATAAGTTTTATTTTTTAATAACACTATTGTATTTGTTATCCGAACAATAAAAA	ATCACATGACTATCTAACAAAATATTTATTTTTTTTTAATATTTGAAAATACTAAAATATTTTTGTTGTTTTTTGAAAAAAGGATTTTTAATGTGTATGCGTTCCGAACTTTAAATA	GTCACGTGCAGCTTTTTGAAAATATTTTAAAACATTTTAAAAATTATACATTTTTTATTATTTTTTTACATATTAATGTTAAAATTTATTTATGTATTTGTCTTCCGAAAAGTAAAAT	ATCACGTGAACTTATTTTGCATTTAAAAAAAAGTAAAAACTATTTGCTAAAATATATTTTTTTAATTTTTAAAAATAATGTTTTAATTATTTAATGTATATGACTTCCGAAAAATATATA	ATCACATGATATATTTTTTTATTTTTAATTTTTTTAATTATAAAAGTAATTCTTTTTCTTTAAATTAAACAAAAATAAAAAAATTGTTTTTTGTTGGTTAAGATTTCCGAAAATAGAAAT	NA	NA	NA	NA	NA	NA	NA	NA	NA	NA	NA	NA	NA	NA	NA	NA
	GCA_000978255.2	GTCACATGACATAATAATAAATAATTTTAAAAATATTTTATATTTTTAATAGTTTTCAAATGTTTTACAGTTTATTTTTTAAATTTATTTATATGTTTTTGTTTTCCGAAGCAGTCAAA	ATCATGTGACTTATTTAATTAATTATTATTAAATAAAAAAGATTTTCTATTTAAATTTATTAATTAATTGTTTTTCTTAACTAATTATTTTATGTTTTTGTTTTCCGAAAAAGAAAAA	GTCACATGATGATATTTGATTTTATTATATTTTTAAAAAAAATTAAAAATAAAAAGTAGTTTATTTTCAAAAAATACAATTTAAAATATTAGTGTATTTGTTTTCCGAAAGTTAAAAA	GTCACATGCTATTTAATCAACTTTTTTAAAAACTTAAAATACTTTTTTATTTTTTAATTTTTATTTTCAAACATAAATGAAATAATTTATTTATTGTTTATGATTACCGAAACACAAAAC	ATCACGTGCTTTTTAAAAAATATAAATTTAATTTCATTTTTTATTTCAATATTTATTAAATAAAAAATTTGAAAAATATATAACATTTATAGCAGTATTAGATTTCCGAAAAGAAAAAA	ATCACGTGCTTCAAAAATAATTATAATTTTAATTTTTTAATATATATTTATACCCTAATAATAAAAAGTAAAAAAAGAAATTAAAGAAAAACGAGGTTTTGTTTTCCGAAGATATAAAA	ATCACGTGTCATATTTACTATATAAAAATTCAATAAATAAAAAGTTATAAAATAAAAATTATATTATACATATTTTTATTTTTATTATAATTTCTGTTTTTGCCTTCCGAAAAGAAAATA	ATCACATGATTAATAATTCTTTTAATTTTAATTTATTTAATAAAATTAAAATAATATATATACTAAATTGTTTATTAAAAATAATTAAACATTGGGTTTTGTGTTCCGAACTTAGAAAA	TTCACGTGAAACTTTTTATATTTTTAATTAAATTTTTATAATATTATAAATTACTATAATATTGATATTCAAAATTAAAAACAAATTTTTAATGGTTTTGTTTTCCGAAATGTTTTTC	ATCACGTGTTAAATAATTAATTTACTTTAAAATTTATTTTTTAATATAAAATATTTATTCTTTTTATTTAATTAAAAAAAACAAAAAAACATTGTTTATGATTTCCGAACCTAAATAT	GTCACATGATAAAAAAATATTTAAAATTTTAAAAAAATTAATTTTCAAAATAAATTTATTATATTTTTTTAAATACATAATCATAAAAATAAATGTTCATGATTTCCGAACGTATAAAA	ATCACGTGTAATAAATATTATTAAAAAGTTTATTAAAATAAAATAATAATTTAAATTACTATTTTTAAATAATGTTTATTTTTAATAAAACTATTGTATTTGTTATCCGAACATTAAAAA	ATCACATGACTACCTAACAAAATATTTATTTTTTCTTTTTTAATATTTGAAAATACTAAAATATATTTGTTGGTTTTTGAAAAAAGGATTCTTAATGTGTATGCGTTCCGAACTTTAAATA	GTCACGTGCAGCTTTTTGAAAATATTTTAAAACATTTTGAAAAATATACATTTTTTTATTATTTTTTTATATATTAATGTTAAAATTTATTTATGTATTTGTTTTCCGAAAATTAAAAT	ATCACGTGAACTTATTTTGCATTTAAAAAAAAATCAAAAACTATTTGCTATAATATATTTTTTAATTTTTGAAAATAATTTTTAAATTATTTAATGTATATGACTTCCGAAAAATATATT	ATCACATGATATATTTTTTATTTTTAATTTTTTTTAATTTTAAAAATAATTCTTTTTTTTAAATTAAACAAAAATAAAAAATTGTTTTTTGTTGGTTAAGATTTCCGAAAATAGAAAT	NA	NA	NA	NA	NA	NA	NA	NA	NA	NA	NA	NA	NA	NA	NA	NA
	GCA_000978285.2	ATCACATGACGTAGTAATTAATAATTTTAAAAATATTTTATATTTTAAATAGTTTTCAAATATTTTACAGTTTATTTTTTAAATTTATTTATATGTTTTTGTTTTCCGAAGCAGTCAAA	ATCATGTGACTTATTTAATTAATTATTATTAAATAAAAAAGATTTTCTATTTAAATTTATTAATTAATTTTTTTTCTTAACTAACTATTTTATGTTTTTGTTTTCCGAAAAAGAAAAA	GTCACATGATGATATTTGATTTTATTATATTTTTAAAAAAAGTAAAAAATAAAAAGTAGTTTATTTTTAAAAAATAAAATTTAAAATATTAGTGTATTTGATTTCCGAAAGTTAAAAA	GTCACATGCTATTTAATAAACTTTTTTAAAAACTTAAAATACTTTTTTATTTTTTAATATTTATTTTCAAACATAAATGAAATAATTTATTTATTGTTTATGATTACCGAAACATAAAAC	ATCACGTGCTTTTTAAAAAATATAAATTTAATTTTATTTTCTATTTCAATATTTATTAAATAAAAAATTTGAAAAATATATAAAAATTGTAGCAGTATTAGATTTCCGAAAAGAAAAAA	ATCACGTGCTATAAAAATAATTATAATTTTAATTTTTTAATATATATTTATACACTAATAATAAAAAGTAAAAAAGAAATTAAAGAAAAACGAGGTTTTGTTTTCCGAAGATATAAAA	ATCACGTGTCATATTTACAATATAAAAATTAAACAAATAAAAAGTTATAAAATAAAGATTATATTATACATATTTTTATTTTTATTATATAAATTTTGTTTTTGCCTTCCGAAAAGAAAATA	ATCACATGACTAATAATTATTTTAATTTTAATTTATTTAATAAAATTAAAATAATATATATACTAAATTATTTTTAATAAATAATTAATCAATGGGTTTTGTGTTCCGAACTTAGAAAA	TTCACGTGAAAATTTTTATATTTTTAATTAAATTTTTATAATATTATAAATTATTATAATACTGATATTTAAAATTAAAAACAAATTGTTAATGGTTTTGTTTTCCGAAATGTTTTTT	ATCACGTGTTAAATAATTAATTTACTTTAAAATTTATTTTTTAATATAAAATATTTATTCTTTTTATTTAATTAAAAAAAACAAAAAAACATTGTTTATGATTTCCGAACCCAAATAT	GTCACATGATAAAAACATATTTAAAATTTTAAAAAAATTAATTTTCAAAATAAATTTATTATATTTTTTTAAATATATAATCATAAAAATAAATGTTCATGATTTCCGAACGTATAAAA	ATCACGTGTAATAAATATTATTAAAAAGTTTATTAAAATAAAATAATAATTTAAATTACTATTTTTAAATAAGTTTTATTTTTTAATAACACTATTGTATTTGTTATCCGAACAATAAAAA	ATCACATGACTATCTAACAAAATATTTATTTTGTTTTTTAATATTTGAAAATACTAAAATATTTTTGTTGTTTTTGAAAAAAGGATTTTTAATGTGTATGCGTTCCGAACTTTAAATA	GTCACGTGCAGCTTTTTAAAAATATTTTAAAACATTTTAAAAAATATACATTTTTTTATTATTTTTTTATATATTAATGTTAAAATTTATTTATGTATTTGTCTTCCGAAAAGTAAAAT	ATCACGTGAACTTATTTTGCATTTAAAAAAAAGTAAAAACTATTTGCTAAAATATATTTTTTTAATTTTTAAAAATAATGTTTTAATTATTTAATGTATATGACTTCCGAAAAATATATA	ATCACATGATATATTTTTTATTTTTAATTTTTTTTAATTATAAAAATAATTTTTTTCTTTAAATTAAACAAAAATAAAAAATTGTTTTTTGTTGGTTAAGATTTCCGAAAATAGAAAT	NA	NA	NA	NA	NA	NA	NA	NA	NA	NA	NA	NA	NA	NA	NA	NA
	GCA_000978315.2	GTCACATGACATAATAATAAATAATTTTAAAAATATTTTATATTTTTAATAGTTTTTAAATTTTTTACAGTTTATTTTTTAAATTTATTTATATGTTTTTGTTTTCCGAAGCAGTCAAA	ATCATGTGACTTATTTATTTAATTATTATTAAGTAAAAAAGATTTTCTATTTAAATTTATTAATTAATTTTTTTTCTTAAATAATTATTTTATGTTTTTGTTTTCCGAAAAAGAAAAA	GTCACATGATAAAATTTGATTTTTTTATATTTTTAAAAAAAGTAAAAAATAAAAAGTAGTTTATTTTCAGAAAATAAAATGTAAAATATTAGTGTATTTGTTTTCCGAAAGTTAAAAA	GTCACATGCTATGTAATCAACTTTTTTAAAAATTTAAAATACTTTTTTATTTTTTAATTTTTATTTTCAAACATAAATGAAATAATTTATTCATTGTTTATGATTACCGAAACATAAAAC	ATCACGTGCTTTTTAAATAATATAATTTTAACTTCATTTTTTATTTCAATATTTATTAAATAAAAAATTTGAAAAATATATAAAATTTGTAGCAGTATTAGATTTCCGAAAAGAAAAAA	ATCACGTGCTATAAAAATAATTATAATTTAAATTTTTTAATATAAATATATAAATTAAAAATAAAAAGTAAAAAAAGAAATTAAAGAAAAAATAGTTTTTGTTTTCCGAAGATGTAAAA	ATCACGTGTTATATTTACTCTATAAAAATTCAATAAATAAAAAAGTTAGAAGATAAAAATTATATTATACATATTTTTATTTTTATTATAATTTTTGTTTTTGCCTTCCGAAAAGAAAATA	ATCACATGACTAATAATTCTTTTAATTTTAATTTATTTAATAAAATTAAAATAATATATATACTAAATTGTTTATTAAAAATGATTCAACATTGGGTTTTGTGTTCCGAACGTAGAAAA	TTCACGTGAAACTTTTTATATTTTTAATTAAATTTTTATAATATTATAAATTATTATAATATTGATATTTAAAATTAAAAACAAATTTTTAATGGTTTTGTTTTCCGAAATGTTTTTT	ATCACGTGTTAAATAATTAATTTACTTTAAAATTTATTTTTTAATATAAAATATTTATTCTTTTTATTTAAAAATAAAAAACACAAAAAAACAATGTTTATGATTTCCGAACCTAAATAT	GTCACATGATAAAAACATATTTAAAATTTTAAAAAAATTAATTTCTGAAATTTACTTATTTTATTTTTTCAAATATATAATTATAAAAATAAATGTTCATGATTTCCGAACGTATAAAA	ATCACGTGTAATAAATATTATTAAAAAGTTCATTAAAATAAAATAATAATTTAAATTACTATTTTTAAATAATGTTTATTTTTTAATAAAACTATTGTATTTGTTATCCGAACATTAAAAA	ATCACATGACTACCTAACAAATATTTATTTTTTCTTTTTTAATATTTGAAAATACTAAAATATATTTGTTGGTTTTTGAAAAAAGGATTTTTAATGTGTATGCGTTCCGAACTTTAAATA	GTCACGTGCAGCTTTTTGAAAATATTTTAAAACATTTTAAAAATTATACCTTTTTTTTATTATTTTTTTACATATTAATGTTAAAATTTATTTATGTATTTGTCTTCCGAAAAGTAAAAT	ATCACGTGAACTTATTTTGCATTTAAAAAAAAATCAAAAACTATTTGCTATAATATATTTTTTAATTTTTAAAAATAATTTTTAAATTGTTTAATGTATATGACTTCCGAAAAATATATT	ATCACATGATATATTTTTTTTATTTTTAATTTTTTTAATTATAAAAGTAATTCTTTTTCTTTAAATTAAACAAAAATTAAAATTTGTTTTTTGTTGGTTAAGATTTCCGAAAATAGAAAT	NA	NA	NA	NA	NA	NA	NA	NA	NA	NA	NA	NA	NA	NA	NA	NA
	GCA_000978345.2	GTCACATGACATAATAATAAATAATTTTAAAAATATAAAATATTTTTAATAGTTTTTAAATATTTTACAGTTTATTTTTTAAATTTATTTATATGTTTTTGTTTTCCGAAGCAGTCAAA	ATCATGTGACTTATTTATTTAATTATTATTAAGTAAAAAAGATTTTCTATTTAAATTTATTAATTAATTTTTTTTCTTAAATAATTATTTTATGTTTTTGTTTTCCGAAAAAGAAAAA	GTCACATGATAATATTTGATTTTATTATATTTTTAAAAAATATTAAAAATTAAAAAGTAGTTTATTTTCAAAAAATACAATTTAAAATATTAGTGTATTTGTTTTCCGAAAGTTAAAAA	GTCACATGCTATGTAATCAACTTTTTTAAAAATTTAAAATACTTTTTTATTTTTTAATTTTTATTTTCAAACATAAATAAAATAATTTATTCATTGTTTATGATTACCGAAACATAAAAC	ATCACGTGCTTTTTAAAAAATATAAATTTAATTTCATTTTTTATTTCAATATTTATTAAATAAAAAATTTGAAAAATATATAAAATTTGTAGCAGTATTAGATTTCCGAAAAGAAAAAA	ATCACGTGCTATAAAAATAATTATAATTTTAATTTTTTAATATATATTTATACACTAATAATAAAAAGTAAAAAAAGAAATTAAAGAAAAATGAGGTTTTGTTTTCCGAAGATATAAAA	ATCACGTGTCATATTTACAATATAAAAATTAAACAAATAAAAAGTTATAAAATAAAGATTATATTATACATATTTTTATTTTTATTATATAAATTTTGTTTTTGCCTTCCGAAAAGAAAATA	ATCACATGACTAATAATTCTTTTAATTTTAATTTATTTAATAAAATTAAAATAATATATATACTAAATTGTTTATTAAAAATGATTAAACATTGGGTTTTGTGTTCCGAACTTAGAAAA	TTCACGTGAAAATTTTTATATTTTTAATTAAATTTTTATAATATTATAAATTATTATAATATTGATATTTAAAATTAAAAACAAATTATTAATGGTTTTGTTTTCCGAAATGTTTTTT	ATCACGTGTTAAATAATTAATTTACTTTAAAATTTATTTTTTAATATAAAATATTTATTTTTTTTATTAAATTAAAAAAAAACAAAAAAACACTGTTTATGATTTCCGAACCTAAATAT	GTCACATGATAAAAACATATTTAAAATTTTAAAAAAATTAATTTTTGAAATTTACTTATTTTATTTTTTCAAATATATAATTATAAAAATAAATGTTCATGATTTCCGAACGTATAAAA	ATCACGTGTAATAAATATTATTAAAAGGTTTATTAAAATAAAATAATAATTTAAATTACTATTTTTAAATAATTTTTATTTTTTAATAAAACTATTGTATTTGTTATCCGAACAATAAAAA	ATCACATGACTATCTAACAAAATATTTATTTTGTTTTTTAATATTTGAAAATACTAAAATATTTTTGTTGTTTTTGAAAAAAGGATTTTTAATGTGTATGCGTTCCGAACTTTAAATA	GTCACGTGCAGCTTTTTAAAAATATTTTAAAACATTTTAAAAAATATACATTTTTTATATTTCTTTTTATATATTAATGTTAAAATTTATTTATGTATTTGTCTTCCGAAAAGTAAAAT	ATCACGTGAACTTATTTTGCATTTAAAAAAAAGTAAAAACTATTTGCTAAAATATATTTTTTTAATTTTTAAAAATAATGTTTTAATTATTTAATGTATATGACTTCCGAAAAATATATA	ATCACATGATATATTTTTTTTATTTTTAATTTTTTTAATTATAAAAGTAATTCTTTTTCTTTAAATTAAACAAAAATTAAAATTTGTTTTTTGTTGGTTAAGATTTCCGAAAATAGAAAT	NA	NA	NA	NA	NA	NA	NA	NA	NA	NA	NA	NA	NA	NA	NA	NA
	GCA_001006245.1	ATCACATGACGTAGTAATAAATAATTTTAAAAATATTTTATATTTTAAATAGTTTTCAAATATTTTACAGTTTATTTTTTAAATTTATTTAAATGTTTTTGTTTTCCGAAGCAGTCAAA	ATCATGTGACTTATTTAATTAATTATTATTAAATAAAAAAGATTTTCTATTTAAATTTATTAATTAATTTTTTTTCTTAACTGGCTATTTTATGTTTTTGTTTTCCGAAAAAGAAAAA	ATCACATGACAATTTAAAATATTTTTATATTTTGAGAAAATTATTTTAATAAATTCTTATATAGTTTTAAGAAAAGATCATTAAAAAACAAATGTATATGCTTTCCGAAAGATAAATA	GTCACATGCTATTTAATAAACTTTTTTAAAAACTTAAAATACTTTTTTATTTTTTAATATTTATTTTCAAACATAAATGAAATAATTTATTTATTGTTTATGATTACCGAAACATAAAAC	ATCACGTGCTTTTTAAAAAATATAAATTTAATTTCATTTTTTATTTCAATAATTATTAAATAAAAAATTTGAGAAATATATAAAATTTGTAGCAGTATTAGATTTCCGAAAAGAAAAAA	ATCACGTGCTATAAAAATAATTATAATTTAAATTTTTTAATATAAATATATAAATTGAAAATAAAAAGTAAAAAAAGAAATTAAAGAAAAAATAGTTTTTGTTTTCCGAAGATGTAAAA	ATCACGTGTTATATTTACTATATAAAAATTCAATAAATAAAAAGTTAGAAGATAAAAATTATATTATACATATTTTTATTTTTATTATAATTTTTGTTTTTGCCTTCCGAAAAGAAAATA	ATCACATGACTAATAATTCTTTTAATTTTAATTTATTTAATAAAATTAAAATAATATATATACTAAATTGTTTATTAAAAATGATTAAACATTGGGTTTTGTGTTCCGAACTTAGAAAA	TTCACGTGAAACTTTTTATATTTTTAATTAAATTTTTATAATATTATAAATTATTATAATATTGATATTTAAAATTAAAAACAAATTTTTAATGGTTTTGTTTTCCGAAATGTTTTTT	ATCACGTGTTAAATAATTAATTTACTTTAAAATTTATTTTTTAATATAAAATATTTATTCTTTTTATTTAAAAATAAAAAACACAAAAAAACAATGTTTATGATTTCCGAACCTAAATAT	GTCACATGATAAAAACATATTTAAAATTTTAAAAAAATTAATTTTTGAAATTTACTTATTTTATTTTTTCAAATATATAATTATAAAAATAAATGTTCATGATTTCCGAACGTATAAAA	ATCACGTGTAATAAATATTATTAAAAAGTTTATTATAATAAAATAATAATATAAATTACCATTTTTAAATAATGTTTATTTTTTGGTAAAACTATTGTATTTGTTATCCGAACATCAAAAA	ATCACATGACTACCTAACAAATATTTATTTTTTCTTTTTTAATATTTGAAAATAATAAAATATATTTGTTGGTTTTTGAAAAAAGGATTTTTAATGTGTATGCGTTCCGAACTTTAAATA	GTCACGTGCAGCTTTTTAAAAATATTTTAAAATAATAAAAAAATATACATTTTTTTATTATTTTTTTATATATTAATGTTAAAATTTATTTATGTATTTGTCTTCCGAAAAGTAAAAT	ATCACGTGAACTTATTTTGCATTTAAAAAAAAATCAAAAACTATTTGCTATAATATATTTTTTAATTTTTAAAAATAATTTTTAAATTGTTTAATGTATATGACTTCCGAAAAATATATT	ATCACATGATATATTTTTTTTATTTTTAATTTTTTTAATTATAAAAGTAATTCTTTTTCTTTAAATTAAACAAAAATTAAAATTTGTTTTTTGTTGGTTAAGATTTCCGAAAATAGAAAT	NA	NA	NA	NA	NA	NA	NA	NA	NA	NA	NA	NA	NA	NA	NA	NA
	GCA_001029075.1	NA	NA	GTCACATGATRAWATTTGATTTTWTTATATTTTTAAAAAAAGTAAAAAATAAAAAGTAGTTTATTTTCAGAAAATAAAATGTAAAATATTAGTGTATTTGTTTTCCGAAAGTTAAAAA	NA	NA	ATCACGTGCTATAAAAATAATTATAATTTAAATATTTTAATATAAATATATAAATTAAAAATAGAAAGTAAAAAAAGAAATTAAAGAAAAAATAGTTTTTGTTTTCCGAAGATGTAAAA	NA	NA	NA	NA	NA	NA	NA	NA	NA	NA	NA	NA	NA	NA	NA	NA	NA	NA	NA	NA	NA	NA	NA	NA	NA	NA
	GCA_001029995.1	GTCACATGACATAATAATAAATAATTTTAAAAATATTTTATATTTTTAATAGTTTTTAAATGTTTTACAGTTTATTTTTTAAATTTATTTATATGTTTTTGTTTTCCGAAGCAGTCAAA	ATCATGTGACTTATTTAATTAATTATTATTAAATAAAAAAGATTTTCTATTTAAATTTATTAATTAATTTTTTTTCTTAACTAACTATTTTATGTTTTTGTTTTCCGAAAAAGAAAAA	GTCACATGATGATATTTGATTTTATTATATTTTTAAAAAAAGTAAAAAATAAAAAGTAGTTTATTTTTAAAAAATAAAATTTAAAATATTAGTGTATTTGATTTCCGAAAGTTAAAAA	GTCACATGCTTATAATCAATTTTTTTAAAATTTAAAATACTTTTTATTTTTAATTTTAATTTTTAAACATAAATGAAATAATTTATTTATTGTTTATGATTACCGAAACATAAAAC	ATCACGTGCTTTTTAAAAAATATAAATTTAATTTCATTTTCTATTTCAATATTTATTAAATAAAAAATTTGAAAAATATATAAAAATTGTAGCAGTATTAGATTTCCGAAAAGAAAAAA	ATCACGTGCTATAAAAATAATTATAATTTTAATTTTTTAATATATATTTATACACTAATAATAAAAAGTAAAAAAGAAATTAAAGAAAAATGAGGTTTTGTTTTCCGAAGATATAAAA	ATCACGTGTCATATTTACAATATAAAAATTAAACAAATAAAACGTTATAAAATAAAGATTATATTATACATATTTTTATTTTTATTATATAAATTTTGTTTTTGCCTTCCGAAAAGAAAATA	ATCACATGACTAATAATTATTTTAATTTTAATTTATTTAATAAAATTAAAATAATATATATACTAAATTATTTTTAATAAATAATTAATCAATGGGTTTTGTGTTCCGAACTTAGAAAA	TTCACGTGAAAATTTTTATATTTTTAATTAAATTTTTATAATATTATAAATTATTATAATATTGATATTTAAAATTAAAAACAAATTGTTAATGGTTTTGTTTTCCGAAATGTTTTTT	ATCACGTGTTAAATAATTAATTTACTTTAAAATTTATTTTTTAATATAAAATATTTATTCTTTTTATTTAAAAATAAAAAACACAAAAAAACAATGTTTATGATTTCCGAACCTAAATAT	GTCACATGATAAAAACATATTTAAAATTTTAAAAAAATTAATTTTCAAAATAAATTTATTATATTTTTTTAAATACATAATCATAAAAATAAATGTTCATGATTTCCGAACGTATAAAA	ATCACGTGTAATAAATATTATTAAAAAGTTTATTAAAATAAAATAATAATTTAAATTACTATTTTTAAATAAGTTTTATTTTTAATAACACTATTGTATTTGTTATCCGAACAATAAAAA	ATCACATGACTATCTAACAAAATATTTATTTTGTTTTTTAATATTTGAAAATACTAAAATATTTTTGTTGTTTTTGAAAAAAGGATTTTTAATGTGTATGCGTTCCGAACTTTAAATA	GTCACGTGCAGCTTTTTAAAAATATTTTAAAACATTTTAAAAAATATACATTTTTTTATTATTTTTTTATATATTAATGTTAAAATTTATTTATGTATTTGTCTTCCGAAAAGTAAAAT	ATCACGTGAACTTATTTTGCATTTAAAAAAAGTAAAAACTATTTGCTAAAATATATTTTTTTAATTTTTAAAAATAATGTTTTAATTAGTTAATGTATATGACTTCCGAAAAATATATA	ATCACATGATATATTTTTTTATTTTAATTTTTTAATTATAAAAGTAATTCTTTTTTTAAATTAAACAAAAATAAAAATTTGTTTTTGTTGGTTAAGATTTCCGAAAATAGAAAT	NA	NA	NA	NA	NA	NA	NA	NA	NA	NA	NA	NA	NA	NA	NA	NA
	GCA_001051215.1	GTCACATGACATAATAATAAATAATTTTAAAAATATAAAATATTTTTAATAGTTTTTAAATATTTTACAGTTTATTTTTTAAATTTATTTATATGTTTTTGTTTTCCGAAGCAGTCAAA	ATCATGTGACTTATTTATTTAATTATTATTAAGTAAAAAAGATTTTCTATTTAAATTTATTAATTAATTTTTTTTCTTAAATAATTATTTTATGTTTTTGTTTTCCGAAAAAGAAAAA	GTCACATGATGATATTTGATTTTATTATATTTTTAAAAAAAGTAAAAAATAAAAAGTAGTTTATTTTTAAAAAATAAAATTTAAAATATTAGTGTATTTGATTTCCGAAAGTTAAAAA	GTCACATGCTTATAATCAACTTTTTTAAAAATTTAAAATACTTTTTTATTTTTTATTTTTAAACATAAATGAAATAATTTATTTATTGTTTATGATTACCGAAACATAAAAC	ATCACGTGCTTTTTAAAAAATATAAATTTAATTTCATTTTCTATTTCAATATTTATTAAATAAAAAATTTGAAAAATATATAAAAATTGTAGCAGTATTAGATTTCCGAAAAGAAAAAA	ATCACGTGCTATAAAAATAATTATAATTTAAATTTTTTAATATAAATATATAAATTAAAAATAGAAAGTAAAAAAAGAAATTAAAGAAAAAATAGTTTTTGTTTTCCGAAGATGTAAAA	ATCACGTGTTATATTTACTATATAAAAATTCAATAAATAAAAAGTTAGAAGATAAAAATTATATTATACATATTTTTATTTTTATTATAATTTTTGTTTTTGCCTTCCGAAAAGAAAATA	ATCACATGACTAATAATTCTTTTAATTTTAATTAATTTAATAAAATTAAAATAATATATATACTAAATTGTTTATTAAAAATGATTAAACATTGGGTTTTGTGTTCCGAACTTAGAAAA	TTCACGTGAAAATTTTTATATTTTTAATTAAATTTTTATAATATTATAAATTATTATAATATTGATATTTAAAATTAAAAACAAATTATTAATGGTTTTGTTTTCCGAAATGTTTTTT	ATCACGTGTTAAATAATTAATTTACTTTAAAATTTATTTTTTAATATAAAATATTTATTCTTTTTATTTAAAAATAAAAAACACAAAAAAACAATGTTTATGATTTCCGAACCTAAATAT	GTCACATGATAAAAACATATTTAAAATTTTAAAAAAATTAATTTTCAAAATAAATTTATTATATTTTTTTAATTACATAATCATAAAAATAAATGTTCATGATTTCCGAACGTATAAAA	ATCACGTGTAATAAATATTATTAAAAAGTTTATTAAAATAAAATAATAATTTAAATTACTATTTTTAAATAAGTTTTATTTTTTAATAACACTATTGTATTTGTTATCCGAACAATAAAAA	ATCACATGACTACCTAACAAAATATTTATTTTTCTTTTTTAATATTTGAAAATACTAAAATATTTTTGTTGTTTTTTGAAAAAAGGATTTTTAATGTGTATGCGTTCCGAACTTTAAATA	GTCACGTGCAGCTTTTTAAAAATATTTTAAAACATTTTAAAAAATATACATTTTTTTATTATTTTTTTATATATTAATGTTAAAATTTATTTATGTATTTGTCTTCCGAAAAGTAAAAT	ATCACGTGAACTTATTTTGCATTTAAAAAAAAGTAAAAACTATTTGCTAAAATATATTTTTTTAATTTTTAAAAATAATGTTTTAATTATTTAATGTATATGACTTCCGAAAAATATATA	ATCACATGATATATTTTTTATTTTTAATTTTTTTTAATTATAAAAATAATTTTTTTCTTTAAATTAAACAAAAATAAAAAATTGTTTTTTGTTGGTTAAGATTTCCGAAAATAGAAAT	NA	NA	NA	NA	NA	NA	NA	NA	NA	NA	NA	NA	NA	NA	NA	NA
	GCA_001078085.1	NA	GTCATGTGACTTATTTAAATAATTTTTATTAAATAAAAAAGATTTTCTATTTAAATTTATTAATTAATATTTTTTCTTAAATAAATATTTTATGTTTTTGTTTTCCGAAAAAGAAAAA	GTCACATGATAAAATTTGATTTTTTTATATTTTTAAAAAAAGTAAAAAATAAAAAGTAGTTTATTTTCAGAAAATAAAATGTAAAATATTAGTGTATTTGTTTTCCGAAAGTTAAAAA	GTCACATGCTATGTAATCAACTTTTTTAAAAATTTAAAATACTTTTTTATTTTTTAATTTTTATTTTCAAACATAAATGAAATAATTTATTCATTGTTTATGATTACCGAAACATAAAAC	ATCACGTGCTTTTTAAAAAATATAAATTTAATTTCATTTTTTATTTCAATATTTATTAAATAAAAAATTTGAAAAATATATAAAATTTGTAGCAGTATTAGATTTCCGAAAAGAAAAAA	ATCACGTGCTATAAAAATAATTATAATTTAAATTTTTTAATATAAATATATAAATTGAAAATAAAAAGTAAAAAAAGAAATTAAAGAAAAAATAGTTTTTGTTTTCCGAAGATGTAAAA	ATCACGTGTTATATTTACTATATAAAAATTCAATAAATAAAAAGTTAGAAGATAAAAATTATATTATACATATTTTTATTTTTATTATAATTTTTGTTTTTGCCTTCCGAAAAGAAAATA	ATCACATGACTAATAATTCTTTTAATTTTAATTTATTTAATAAAATTAAAATAATATATATACTAAATTGTTTATTAAAAATGATTAAACATTGGGTTTTGTGTTCCGAACTTAGAAAA	TTCACGTGAAACTTTTTATATTTTTAATTAAATTTTTATAATATTATAAATTATTATAATATTGATATTTAAAATTAAAAACAAATTTTTAATGGTTTTGTTTTCCGAAATGTTTTTT	ATCACGTGTTAAATAATTAATTTACTTTAAAATTTATTTTTTAATATAAAATATTTATTCTTTTTATTTAAAAATAAAAAACACAAAAAAACAATGTTTATGATTTCCGAACCTAAATAT	GTCACATGATAAAAACATATTTAAAATTTTAAAAAAATTAATTTCTGAAATTTACTTATTTTATTTTTTCAAATATATAATTATAAAAATAAATGTTCATGATTTCCGAACGTATAAAA	ATCACGTGTAATAAATATTATTAAAAAGTTCATTAAAATAAAATAATAATTTAAATTACTATTTTTAAATAATGTTTATTTTTTAATAAAACTATTGTATTTGTTATCCGAACATTAAAAA	ATCACATGACTACCTAACAAATATTTATTTTTTCTTTTTTAATATTTGAAAATACTAAAATATATTTGTTGGTTTTTGAAAAAAGGATTTTTAATGTGTATGCGTTCCGAACTTTAAATA	GTCACGTGCAGCTTTTTAAAAATATTTTAAAACATTTTAAAAAATATACATTTTTTATATTTCTTTTTATATATTAATGTTAAAATTTATTTATGTATTTGTCTTCCGAAAAGTAAAAT	ATCACGTGAACCTATTTTGCATTTAAAAAAAAATCAAAAACTATTTGCTATAATATATTTTTTAATTTTTAAAAATAATTTTTAAATTGTTTAATGTATATGACTTCCGAAAAATATATT	ATCACATGATATATTCTTTTTATTTTTAATTTTTTTAATTATAAAAGTAATTCTTTTTCTTTAAATTAAACAAAAATTAAAATTTGTTTTTTGTTGGTTAAGATTTCCGAAAATAGAAAT	NA	NA	NA	NA	NA	NA	NA	NA	NA	NA	NA	NA	NA	NA	NA	NA
	GCA_001078105.1	GTCACATGACATAATAATAAATAATTTTAAAAATATAAAATATTTTTAATAGTTTTTAAATATTTTACAGTTTATTTTTTAAATTTATTTATATGTTTTTGTTTTCCGAAGCAGTCAAA	ATCATGTGACTTATTTATTTAATTATTATTAAGTAAAAAAGATTTTCTATTTAAATTTATTAATTAATTTTTTTTCTTAAATAAATATTTTATGTTTTTGTTTTCCGAAAAAGAAAAA	GTCACATGATAAAATTTGATTTTTTTATATTTTTAAAAAAAGTAAAAAATAAAAAGTAGTTTATTTTCAGAAAATAAAATGTAAAATATTAGTGTATTTGTTTTCCGAAAGTTAAAAA	GTCACATGCTATGTAATCAACTTTTTTAAAAATTTAAAATACTTTTTTATTTTTTAATTTTTATTTTCAAACATAAATGAAATAATTTATTCATTGTTTATGATTACCGAAACATAAAAC	ATCACGTGCTTTTTAAAAAATATAAATTTAATTTCATTTTTTATTTCAATATTTATTAAATAAAAAATTTGAAAAATATATAAAATTTGTAGCAGTATTAGATTTCCGAAAAGAAAAAA	ATCACGTGCTATAAAAATAATTATAATTTAAATTTTTTAATATAAATATATAAATTGAAAATAAAAAGTAAAAAAAGAAATTAAAGAAAAAATAGTTTTTGTTTTCCGAAGATGTAAAA	ATCACGTGTTATATTTACTATATAAAAATTCAATAAATAAAAAAGTTAGAAGATAAAAATTATATTATACATATTTTTATTTTTATTATAATTTTTGTTTTTGCCTTCCGAAAAGAAAATA	ATCACATGACTAATAATTCTTTTAATTTTAATTTATTTAATAAAATTAAAATAATATATATACTAAATTGTTTATTAAAAATGATTAAACATTGGGTTTTGTGTTCCGAACTTAGAAAA	TTCACGTGAAACTTTTTATATTTTTAATTAAATTTTTATAATATTATAAATTATTATAATATTGATATTTAAAATTAAAAACAAATTTTTAATGGTTTTGTTTTCCGAAATGTTTTTT	ATCACGTGTTAAATAATTAATTTACTTTAAAATTTATTTTTTAATATAAAATATTTATTCTTTTTATTTAAAAATAAAAAACACAAAAAAACAATGTTTATGATTTCCGAACCTAAATAT	GTCACATGATAAAAACATATTTAAAATTTTAAAAAAATTAATTTCTGAAATTTACTTATTTTATTTTTTCAAATATATAATTATAAAAATAAATGTTCATGATTTCCGAACGTATAAAA	ATCACGTGTAATAAATATTATTAAAAAGTTCATTAAAATAAAATAATAATTTAAATTACTATTTTTAAATAATGTTTATTTTTTAATAAAACTATTGTATTTGTTATCCGAACATTAAAAA	ATCACATGACTACCTAACAAATATTTATTTTTTCTTTTTTAATATTTGAAAATACTAAAATATATTTGTTGGTTTTTGAAAAAAGGATTTTTAATGTGTATGCGTTCCGAACTTTAAATA	GTCACGTGCAGCTTTTTAAAAATATTTTAAAACATTTTAAAAAATATACATTTTTTATATTTCTTTTTATATATTAATGTTAAAATTTATTTATGTATTTGTCTTCCGAAAAGTAAAAT	ATCACGTGAACCTATTTTGCATTTAAAAAAAAATCAAAAACTATTTGCTATAATATATTTTTTAATTTTTAAAAATAATTTTTAAATTGTTTAATGTATATGACTTCCGAAAAATATATT	ATCACATGATATATTCTTTTTATTTTTAATTTTTTTAATTATAAAAGTAATTCTTTTTCTTTAAATTAAACAAAAATTAAAATTTGTTTTTTGTTGGTTAAGATTTCCGAAAATAGAAAT	NA	NA	NA	NA	NA	NA	NA	NA	NA	NA	NA	NA	NA	NA	NA	NA
	GCA_001282415.1	ATCACATGACGTAGCAATTAATAATTTTAAAAATATTTTATATTTTAAATAGTTTTCAAATATTTTACAGTTTATTTTTTAAATTTATTTATATGTTTTTGTTTTCCGAAGCAGTCAAA	ATCATGTGACTTATTTAATTAATTATTATTAAATAAAAAAGATTTTCTATTTAAATTTATTAATTAATTTTTTTTCTTAACTAACTATTTTATGTTTTTGTTTTCCGAAAAAGAAAAA	GTCACATGATGATATTTGATTTTATTATATTTTTAAAAAAAGTAAAAAATAAAAAGTATTTTATTTTTAAAAAATAAAATTTAAAATATTAGTGTATTTGATTTCCGAAAGTTAAAAA	NA	ATCACGTGCTTTTTAAAAAATATAAATTTAATTTCATTTTTTATTTCAATATTTATTAAATAAAAAATTTGAAAAATATATAAAATTTGTAGCAGTATTAGATTTCCGAAAAGAAAAAA	ATCACGTGCTATAAAAATAATTATAATTTAAATTTTTTAATATAAATATATAAATTGAAAATAAAAAGTAAAAAAGAAATTAAAGAAAAAATAGTTTTTGTTTTCCGAAGATGTAAAA	ATCACGTGTCATATTTACAATATAAAAATTAAACAAATAAAAAGTTATAAAATAAAGATTATATTATACATATTTTTATTTTTATTATATAAATTTTGTTTTTGCCTTCCGAAAAGAAAATA	ATCACATGACTAATAATTATTTTAATTTTAATTTATTTAATAAAATTAAAATAATATATATACTAAATTATTTTTAATAAATAATTAATCAATGGGTTTTGTGTTCCGAACTTAGAAAA	TTCACGTGAAAATTTTTATATTTTTAATTAAATTTTTATAATATTATAAATTATTATAATATTGATATTTAAAATTAAAAACAAATTATTAATGGTTTTGTTTTCCGAAATGTTTTTT	ATCACGTGTTAAATAATTAATTTACTTTAAAATTTATTTTTTAATATAAAATATTTATTCTTTTTATTTAATTAAAAAAAACAAAAAAACATTGTTTATGATTTCCGAACCCAAATAT	NA	ATCACGTGTAATAAATATTATTAAAAAGTTTATTAAAATAAAATAATAATTTAAATTACTATTTTTAAATAAGTTTTATTTTTTAATAACACTATTGTATTTGTTATCCGAACAATAAAAA	ATCACATGACTATCTAACAAAATATTTATTTTGTTTTTTAATATTTGAAAATACTAAAATATTTTTGTTGTTTTTGAAAAAAGGATTTTTAATGTGTATGCGTTCCGAACTTTAAATA	GTCACGTGCAGCTTTTTAAAAATATTTTAAAACATTTTAAAAATAAACATTTTTTTATTATTTTTTTATATATTAATGTTATAATTTATTTATGTATTTGTCTTCCGAAAAGTAAAAT	ATCACGTGAACTTATTTTGCATTTAAAAAAAAGTAAAAACTATTTGCTAAAATATATTTTTTTAATTTTTAAAAATAATGTTTTAATTATTTAATGTATATGACTTCCGAAAAATATATA	ATCACATGATATATTTTTTATTTTTAATTTTTTTTAATTATAAAAATAATTTTTTTCTTTAAATTAAACAAAAATAAAAAATTGTTTTTTGTTGGTTAAGATTTCCGAAAATAGAAAT	NA	NA	NA	NA	NA	NA	NA	NA	NA	NA	NA	NA	NA	NA	NA	NA
	GCA_001305865.1	GTCACATGACATAATAATAAATAATTTTAAAAATATAAAATATTTTTAATAGTTTTTAAATATTTTACAGTTTATTTTTTAAATTTATTTATATGTTTTTGTTTTCCGAAGCAGTCAAA	ATCATGTGACTTATTTATTTAATTATTATTAAGTAAAAAAGATTTTCTATTTAAATTTATTAATTAATTTTTTTTCTTAAATAATTATTTTATGTTTTTGTTTTCCGAAAAAGAAAAA	GTCACATGATGATATTTGATTTTATTATATTTTTAAAAAAAGTAAAAAATAAAAAGTAGTTTATTTTTAAAAAATAAAATTTAAAATATTAGTGTATTTGATTTCCGAAAGTTAAAAA	GTCACATGCTTATAATCAACTTTTTTAAAAATTTAAAATACTTTTTTATTTTTTATTTTTAAACATAAATGAAATAATTTATTTATTGTTTATGATTACCGAAACATAAAAC	ATCACGTGCTTTTTAAAAAATATAAATTTAATTTCATTTTCTATTTCAATATTTATTAAATAAAAAATTTGAAAAATATATAAAAATTGTAGCAGTATTAGATTTCCGAAAAGAAAAAA	ATCACGTGCTATAAAAATAATTATAATTTAAATTTTTTAATATAAATATATAAATTAAAAATAGAAAGTAAAAAAAGAAATTAAAGAAAAAATAGTTTTTGTTTTCCGAAGATGTAAAA	ATCACGTGTTATATTTACTATATAAAAATTCAATAAATAAAAAGTTAGAAGATAAAAATTATATTATACATATTTTTATTTTTATTATAATTTTTGTTTTTGCCTTCCGAAAAGAAAATA	ATCACATGACTAATAATTCTTTTAATTTTAATTAATTTAATAAAATTAAAATAATATATATACTAAATTGTTTATTAAAAATGATTAAACATTGGGTTTTGTGTTCCGAACTTAGAAAA	TTCACGTGAAAATTTTTATATTTTTAATTAAATTTTTATAATATTATAAATTATTATAATATTGATATTTAAAATTAAAAACAAATTATTAATGGTTTTGTTTTCCGAAATGTTTTTT	ATCACGTGTTAAATAATTAATTTACTTTAAAATTTATTTTTTAATATAAAATATTTATTCTTTTTATTTAAAAATAAAAAACACAAAAAAACAATGTTTATGATTTCCGAACCTAAATAT	GTCACATGATAAAAACATATTTAAAATTTTAAAAAAATTAATTTTCAAAATAAATTTATTATATTTTTTTAAATACATAATCATAAAAATAAATGTTCATGATTTCCGAACGTATAAAA	ATCACGTGTAATAAATATTATTAAAAAGTTTATTAAAATAAAATAATAATTTAAATTACTATTTTTAAATAAGTTTTATTTTTTAATAATACTATTGTATTTGTTATCCGAACAATAAAAA	ATCACATGACTACCTAACAAAATATTTATTTTTCTTTTTTAATATTTGAAAATACTAAAATATTTTTGTTGTTTTTTGAAAAAAGGATTTTTAATGTGTATGCGTTCCGAACTTTAAATA	GTCACGTGCAGCTTTTTAAAAATATTTTAAAACATTTTAAAAAATATACATTTTTTTATTATTTTTTTATATATTAATGTTAAAATTTATTTATGTATTTGTCTTCCGAAAAGTAAAAT	ATCACGTGAACTTATTTTGCATTTAAAAAAAAGTAAAAACTATTTGCTAAAATATATTTTTTTAATTTTTAAAAATAATGTTTTAATTATTTAATGTATATGACTTCCGAAAAATATATA	ATCACATGATATATTTTTTATTTTTAATTTTTTTTAATTATAAAAATAATTTTTTTCTTTAAATTAAACAAAAATAAAAAATTGTTTTTTGTTGGTTAAGATTTCCGAAAATAGAAAT	NA	NA	NA	NA	NA	NA	NA	NA	NA	NA	NA	NA	NA	NA	NA	NA
	GCA_001578265.1	GTCACATGACATAATAATAAATAATTTTAAAAATATAAAATATTTTTAATAGTTTTTAAATGTTTTACAGTTTATTTTTTAAATTTATTTATATGTTTTTGTTTTCCGAAGCAGTCAAA	ATCATGTGACTTATTTATTTAATTATTATTAAGTAAAAAAGATTTTCTATTTAAATTTATTAATTAATTTTTTTTCTTAAATAATTATTTTATGTTTTTGTTTTCCGAAAAAGAAAAA	GTCACATGATGATATTTGATTTTATTATATTTTTAAAAAAAGTAAAAAATAAAAAGTAGTTTATTTTTAAAAAATAAAATTTAAAATATTAGTGTATTTGATTTCCGAAAGTTAAAAA	GTCACATGCTTATAATCAACTTTTTTAAAAATTTAAAATACTTTTTTATTTTTTATTTTTAAACATAAATGAAATAATTTATTTATTGTTTATGATTACCGAAACATAAAAC	ATCACGTGCTTTTTAAAAAATATAAATTTAATTTCATTTTCTATTTCAATATTTATTAAATAAAAAATTTGAAAAATATATAAAAATTGTAGCAGTATTAGATTTCCGAAAAGAAAAAA	ATCACGTGCTATAAAAATAATTATAATTTAAATTTTTTAATATAAATATATAAATTAAAAATAGAAAGTAAAAAAAGAAATTAAAGAAAAAATAGTTTTTGTTTTCCGAAGATGTAAAA	ATCACGTGTTATATTTACTATATAAAAATTCAATAAATAAAAAAGTTAGAAGATAAAAATTATATTATACATATTTTTATTTTTATTATAATTTTTGTTTTTGCCTTCCGAAAAGAAAATA	ATCACATGACTAATAATTCTTTTAATTTTAATTTATTTAATAAAATTAAAATAATATCTATACTAAATTGTTTATTAAAAATGATTAAACATTGGGTTTTGTGTTCCGAACTTAGAAAA	TTCACGTGAAAATTTTTATATTTTTAATTAAATTTTTATAATATTATAAATTATTATAATATTGATATTTAAAATTAAAAACAAATTATTAATGGTTTTGTTTTCCGAAATGTTTTTT	ATCACGTGTTAAATAATTAATTTACTTTAAAATTTATTTTTTAATATAAAATATTTATTCTTTTTATTTAATTAAAAAAACAAAAAAACATTGTTTATGATTTCCGAACCCAAATAT	GTCACATGATAAAAACATATTTAAAATTTTAAAAAAATTAATTTTCAAAATGTTTTTATTATATTTTTTTAATTACATAATCATAAAAATAAATGTTCATGATTTCCGAACGTATAAAA	ATCACGTGTAATAAATATTATTAAAAAGTTTATTAAAATAAAATAATAATTTAAATTACTATTTTTAAATAAGTTTTATTTTTTAATAACACTATTGTATTTGTTATCCGAACAATAAAAA	ATCACATGACTACCTAACAAAATATTTATTTTTCTTTTTTAATATTTGAAAATACTAAAATATTTTTGTTGTTTTTTGAAAAAAGGATTTTTAATGTGTATGCGTTCCGAACTTTAAATA	GTCACGTGCAGCTTTTTGAAAATATTTTAAAACATTTTAAAAATTATACATTTTTTTATTATTTTTTTACATATTAAAGTTAAAATTTATTTATGTATTTGTCTTCCGAAAAGTAAAAT	ATCACGTGAACTTATTTTGCATTTAAAAAAAAATCAAAAACTATTTGCTATAATATATTTTTTAATTTTTAAAAATAATTTTTAAATTGTTTAATGTATATGACTTCCGAAAAATATATT	ATCACATGATATATTTTTTATTTTTAATTTTTTTTAATTATAAAAATAATTTTTTTCTTTAAATTAAACAAAAATAAAAAATTGTTTTTTGTTGGTTAAGATTTCCGAAAATAGAAAT	NA	NA	NA	NA	NA	NA	NA	NA	NA	NA	NA	NA	NA	NA	NA	NA
	GCA_001578275.1	NA	NA	NA	NA	ATCACGTGCTTTTTAAAAAATATAAATTTAATTTCATTTTCTATTTCAATATTTATTAAATAAAAAATTTGAAAAATATATAAATATTGTAGCAGTATTAGATTTCCGAAAAGAAAAAA	ATCACGTGCTATAAAAATAATTATAATTTTAATTTTTTAATATATATTTATACACTAATAATAAAAAGTAAAAAAGAAATTAAAAAAAAACAAGGTTTTGTTTTCCGAAGATATAAAA	NA	ATCACATGACTAATAATTCTTTTAATTTTAATTTATTTAATAAAATTAAAATAATATCTATACTAAATTGTTTATTAAAAATGATTAAACATTGGGTTTTGTGTTCCGAACTTAGAAAA	NA	ATCACGTGTTAAATAATTAATTTACTTTAAAATTTATTTTTAATATAAAATATTTATTCTTTTTATTTAATTAAAAAAACAAAAAAACATTGTTTATGATTTCCGAACCCAAATAT	NA	NA	ATCACATGACTATCTAACAAAATATTTATTTTGTTTTTAATATTTGAAAATACTAAAATATTTTTGTTGTTTTTGAAAAAGGATTTTTAATGTGTATGCGTTCCGAACTTTAAATA	GTCACGTGCAGCTTTTTGAAAATATTTTAAAAACATTTTAAAAATTTATACCTTTTTTTTATTATTTTTTACATATTAATGTTAAAATTTATTTATGTATTTGTCTTCCGAAAAGTAAAAT	ATCACGTGAACTTATTTTGCATTTAAAAAAAAATCAAAAACTATTTGCTATAGTATATTTTTTAATTTTTAAAAATAATTTTTAAATTGTTTAATGTATATGACTTCCGAAAAATATATT	NA	NA	NA	NA	NA	NA	NA	NA	NA	NA	NA	NA	NA	NA	NA	NA	NA
	GCA_001578285.1	GTCACATGACATAATAATAAATAATTTTAAAAATATAAAATATTTTTAATAGTTTTTAAATGTTTTACAGTTTATTTTTTAAATTTATTTATATGTTTTTGTTTTCCGAAGCAGTCAAA	ATCATGTGACTTATTTATTTAATTATTATTAAGTAAAAAAGATTTTCTATTTAAATTTATTAATTAATTTTTTTTCTTAAATAATTATTTTATGTTTTTGTTTTCCGAAAAAGAAAAA	GTCACATGATGATATTTGATTTTATTATATTTTTAAAAAAAGTAAAAAATAAAAAGTAGTTTATTTTTAAAAAATAAAATTTAAAATATTAGTGTATTTGATTTCCGAAAGTTAAAAA	GTCACATGCTTATAATCAACTTTTTTAAAAATTTAAAATACTTTTTTATTTTTATTTTTAAACATAAATGAAATAATTTATTTATTGTTTATGATTACCGAAACATAAAAC	ATCACGTGCTTTTTAAAAAATATAAATTTAATTTCATTTTCTATTTCAATATTTATTAAATAAAAAATTTGAAAAATATATAAAAATTGTAGCAGTATTAGATTTCCGAAAAGAAAAAA	ATCACGTGCTATAAAAATAATTATAATTTAAATTTTTTAATATAAATATATAAATTAAAAATAGAAAGTAAAAAAAGAAATTAAAGAAAAAATAGTTTTTGTTTTCCGAAGATGTAAAA	ATCACGTGTTATATTTACTATATAAAAATTCAATAAATAAAAAGTTAGAAGATAAAAATTATATTATACATATTTTTATTTTTATTATAATTTTTGTTTTTGCCTTCCGAAAAGAAAATA	ATCACATGACTAATAATTCTTTTAATTTTAATTAATTTAATAAAATTAAAATAATATATATACTAAATTGTTTATTAAAAATGATTAAACATTGGGTTTTGTGTTCCGAACTTAGAAAA	TTCACGTGAAAATTTTTATATTTTTAATTAAATTTTTATAATATTATAAATTATTATAATATTGATATTTAAAATTAAAACAAATTATTAATGGTTTTGTTTTCCGAAATGTTTTTT	ATCACGTGTTAAATAATTAATTTACTTTAAAATTTATTTTTTAATATAAAATATTTATTCTTTTTATTTAATTAAAAAAACAAAAAAACATTGTTTATGATTTCCGAACCCAAATAT	GTCACATGATAAAAACATATTTAAAATTTTAAAAAAATTAATTTTCAAAATGTTTTATTATATTTTTTTAATTACATAATCATAAAAATAAATGTTCATGATTTCCGAACGTATAAAA	ATCACGTGTAATAAATATTATTAAAAAGTTTATTAAAATAAAATAATAATTTAAATTACTATTTTTAAATAAGTTTTATTTTTTAATAACACTATTGTATTTGTTATCCGAACAATAAAAA	ATCACATGACTACCTAACAAAATATTTATTTTTCTTTTTTAATATTTGAAAATACTAAAATATTTTTGTTGTTTTTTGAAAAAAGGATTTTTAATGTGTATGCGTTCCGAACTTTAAATA	GTCACGTGCAGCTTTTTGAAAATATTTTAAAACATTTTAAAAATTATACCTTTTTTTTATTATTTTTTTACATATTAATGTTAAAATTTATTTATGTATTTGTCTTCCGAAAAGTAAAAT	ATCACGTGAACTTATTTTGCATTTAAAAAAAAATCAAAAACTATTTGCTATAGTATATTTTTTAATTTTAAAAATAATTTTTAAATTGTTTAATGTATATGACTTCCGAAAAATATATT	ATCACATGATATATTTTTTTATTTTTTAATTTTTTTTTAATTTATAAAAAATAATTTTTTTTCTTTTAAAATTTAAAACAAAAAATAAAAAAATTGTTTTTTTGTTGGTTAAGATTTCCGAAAATAGAAAT	NA	NA	NA	NA	NA	NA	NA	NA	NA	NA	NA	NA	NA	NA	NA	NA
	GCA_001578295.1	NA	ATCATGTGACTTATTTAATTAATTATTATTAAATAAAAAAGATTTTCTATTTAAATTTATTAATTAATTTTTTTTCTTAACTAACTATTTTATGTTTTTGTTTTCCGAAAAAGAAAAA	NA	GTCACATGCTATTTAATAAACTTTTTTAAAACTTAAAATACTTTTTTATTTTTTAATATTTATTTTCAAACATAAATGAAATAATTTATTTATTGTTTATGATTACCGAAACATAAAAC	NA	NA	NA	ATCACATGACTAATAATTCTTTTAATTTTAATTTATTTAATAAAATTAAAATAATATATATACTAAATTGTTTATTAAAAATGATTAAACATTGGGTTTTGTGTTCCGAACTTAGAAAA	NA	NA	NA	NA	NA	GTCACGTGCAGCTTTTTGAAAATATTTTAAAACATTTTAAAAATTATACCTTTTTTTTATTATTTTTTTACATATTAATGTTAAAATTTATTTATGTATTTGTCTTCCGAAAAGTAAAAT	ATCACGTGAACTTATTTTGCATTTAAAAAAAATCAAAAACTATTTGCTATAGTATATTTTTTAATTTTTAAAAATAATTTTTAAATTGTTTAATGTATATGACTTCCGAAAAATATATT	NA	NA	NA	NA	NA	NA	NA	NA	NA	NA	NA	NA	NA	NA	NA	NA	NA
	GCA_001578385.1	NA	NA	NA	NA	NA	ATCACGTGCTATAAAAATAATTATAATTTAAATTTTTTAATATAAATATATAAATTAAAAAATAGAAAGTAAAAAAAGAAATTAAAGAAAAAATAGTTTTTGTTTTCCGAAGATGTAAAA	NA	NA	NA	NA	NA	NA	NA	NA	NA	ATCACATGATATATTTTTTATTTTTAATTTTTTTTAATTATAAAAATAATTTTTTCTTTTAAATTAAACAAAATAAAAAATTGTTTTTTGTTGGTTAAGATTTCCGAAAATAGAAAT	NA	NA	NA	NA	NA	NA	NA	NA	NA	NA	NA	NA	NA	NA	NA	NA
	GCA_001580425.1	GTCACATGACATAATAATAAATAATTTTAAAAATATAAAATATTTTTAATAGTTTTTAAATATTTTACAGTTTATTTTTTAAATTTATTTATATGTTTTTGTTTTCCGAAGCAGTCAAA	ATCATGTGACTTATTTATTTAATTATTATTAAGTAAAAAAGATTTTCTATTTAAATTTATTAATTAATTTTTTTTCTTAAATAATTATTTTATGTTTTTGTTTTCCGAAAAAGAAAAA	GTCACATGATGATATTTGATTTTATTATATTTTTAAAAAAAGTAAAAAATAAAAAGTAGTTTATTTTTAAAAAATAAAATTTAAAATATTAGTGTATTTGATTTCCGAAAGTTAAAAA	GTCACATGCTTATAATCAACTTTTTTAAAAATTTAAAATACTTTTTTATTTTTTATTTTTAAACATAAATGAAATAATTTATTTATTGTTTATGATTACCGAAACATAAAAC	ATCACGTGCTTTTTAAAAAATATAAATTTAATTTCATTTTCTATTTCAATATTTATTAAATAAAAAATTTGAAAAATATATAAAAATTGTAGCAGTATTAGATTTCCGAAAAGAAAAAA	ATCACGTGCTATAAAAATAATTATAATTTAAATTTTTTAATATAAATATATAAATTAAAAATAGAAAGTAAAAAAAGAAATTAAAGAAAAAATAGTTTTTGTTTTCCGAAGATGTAAAA	ATCACGTGTTATATTTACTATATAAAAATTCAATAAATAAAAAGTTAGAAGATAAAAATTATATTATACATATTTTTATTTTTATTATAATTTTTGTTTTTGCCTTCCGAAAAGAAAATA	ATCACATGACTAATAATTCTTTTAATTTTAATTAATTTAATAAAATTAAAATAATATATATACTAAATTGTTTATTAAAAATGATTAAACATTGGGTTTTGTGTTCCGAACTTAGAAAA	TTCACGTGAAAATTTTTATATTTTTAATTAAATTTTTATAATATTATAAATTATTATAATATTGATATTTAAAATTAAAAACAAATTATTAATGGTTTTGTTTTCCGAAATGTTTTTT	ATCACGTGTTAAATAATTAATTTACTTTAAAATTTATTTTTTAATATAAAATATTTATTCTTTTTATTTAAAAATAAAAAACACAAAAAAACAATGTTTATGATTTCCGAACCTAAATAT	GTCACATGATAAAAACATATTTAAAATTTTAAAAAAATTAATTTTCAAAATAAATTTATTATATTTTTTTAATTACATAATCATAAAAATAAATGTTCATGATTTCCGAACGTATAAAA	ATCACGTGTAATAAATATTATTAAAAAGTTTATTAAAATAAAATAATAATTTAAATTACTATTTTTAAATAAGTTTTATTTTTTAATAACACTATTGTATTTGTTATCCGAACAATAAAAA	ATCACATGACTACCTAACAAAATATTTATTTTTCTTTTTTAATATTTGAAAATACTAAAATATTTTTGTTGTTTTTTGAAAAAAGGATTTTTAATGTGTATGCGTTCCGAACTTTAAATA	GTCACGTGCAGCTTTTTAAAAATATTTTAAAACATTTTAAAAAATATACATTTTTTTATTATTTTTTTATATATTAATGTTAAAATTTATTTATGTATTTGTCTTCCGAAAAGTAAAAT	ATCACGTGAACTTATTTTGCATTTAAAAAAAAGTAAAAACTATTTGCTAAAATATATTTTTTTAATTTTTAAAAATAATGTTTTAATTATTTAATGTATATGACTTCCGAAAAATATATA	ATCACATGATATATTTTTTATTTTTAATTTTTTTTAATTATAAAAATAATTTTTTTCTTTAAATTAAACAAAAATAAAAAATTGTTTTTTGTTGGTTAAGATTTCCGAAAATAGAAAT	NA	NA	NA	NA	NA	NA	NA	NA	NA	NA	NA	NA	NA	NA	NA	NA
	GCA_001584535.1	GTCACATGACATAATAATAAATAATTTTAAAAATATAAAATATTTTTAATAATTTTTAAATATTTTACAGTTTATTTTTTAAATTTATTTATATGTTTTTGTTTTCCGAAGCAGTCAAA	ATCATGTGACTTATTTATTTAATTATTATTAAGTAAAAAAGATTTTCTATTTAAATTTATTAATTAATTTTTTTTCTTAAATAATTATTTTATGTTTTTGTTTTCCGAAAAAGAAAAA	GTCACATGATAAAATTTGATTTTATTATATTTTTAAAAAAAGTAAAAAATAAAAAGTAGTTTATTTTCAGAAAATAAAATGTAAAATATTAGTGTATTTGTTTTCCGAAAGTTAAAAA	GTCACATGCTATGTAATCAACTTTTTTAAAAATTTAAAATAATTTTTTATTTTTTAATTTTTATTTTCAAACATAAATGAAATAATTTATTTATTGTTTATGATTACCGAAACATAAAAC	ATCACGTGCTTTTTAAATAATATAATTTTAATTTCATTTTTTATTTCAATATTTATTAAATAAAAAATTTGAAAAATATATAAAATTTGTAGCAGTATTAGATTTCCGAAAAGAAAAAA	ATCACGTGCTATAAAAATAATTATAATTTAAATTTTTTAATATAAATATATAAATTGAAAATAAAAAGTAAAAAAAGAAATTAAAGAAAAAATAGTTTTTGTTTTCCGAAGATGTAAAA	ATCACATGTTATATTTACTATATAAAAATTCAATAAATAAAAAGTTAGAAGATAAAAATTATATTATACATATTTTTATTTTTATTATAATTTTTGTTTTTGCCTTCCGAAAAGAAAATA	ATCACATGACTAATAATTCTTTTAATTTTAATTTATTTAATAAAATTAAAATAATATATATACTAAATTGTTTATTAAAAATGATTAAACATTGGGTTTTGTGTTCCGAACTTAGAAAA	TTCACGTGAAACTTTTTATATTTTTAATTAAATTTTTATAATATTATAAATTATTATAATATTGATATTTAAAATTAAAAAACAAATTTTTAATGGTTTTGTTTTCCGAAATGTTTTTT	ATCACGTGTTAAATAATTAATTTACTTTAAAATTTATTTTTTAATATAAAATATTTATTCTTTTTATTTAAAAATAAAAAACACAAAAAAACAATGTTTATGATTTCCGAACCTAAATAT	GTCACATGATAAAAACATATTTAAAATTTTAAAAAAATTAATTTTTGAAATTTACTTATTTTATTTTTTCAAATATATAATTATAAAAATAAATGTTCATGATTTCCGAACGTATAAAA	ATCACGTGTAATAAATATTATTAAAAAGTTCATTAAAATAAAATAATAATTTAAATTACTATTTTTAAATAATGTTTATTTTTTAATAAAACTATTGTATTTGTTATCCGAACATTAAAAA	ATCACATGACTACCTAACAAATATTTATTTTTTCTTTTTTAATATTTGAAAATACTAAAATATATTTGTTGGTTTTTGAAAAAAGGATTTTTAATGTGTATGCGTTCCGAACTTTAAATA	GTCACGTGCAGCTTTTTAAAAATTTTAAAACATTTTAAAAAATATACCTTTTTTTTTATTATTCTTTTTAATATTAATGTTAAAATTTATTTATGTATTTGTCTTCCGAAAAGTAAAAT	ATCACGTGAACTTATTTTGCATTTAAAAAAAAATCAAAAACTATTTGCTATAATATATTTTTTAATTTTTAAAAATAATTTTTAAATTGTTTAATGTATATGACTTCCGAAAAATATATT	ATCACATGATATATTTTTTTATTTTTAATTTTTTTAATTATAAAAGTAATTCTTTTTCTTTAAATTAAACAAAAATAAAAAAATTGTTTTTTGTTGGTTAAGATTTCCGAAAATAGAAAT	NA	NA	NA	NA	NA	NA	NA	NA	NA	NA	NA	NA	NA	NA	NA	NA
	GCA_001592655.1	NA	ATCATGTGACTTATTTAATTAATTATTATTAAATAAAAAAGATTTTCTATTTGAATTTATTAATTAATATTTTTTTTTAACTAATTATTTTATGTTTTTGTTTTCCGAAAAAGAAAAA	GTCACATGATGATATTTGATTTTATTATATTTTTAAAAAAAGTAAAAAATAAAAAGTAGTTTATTTTTAAAAAATAAAATTTAAAATATTAGTGTATTTGATTTCCGAAAGTTAAAAA	GTCACATGCTTATAATCAACTTTTTTAAAAATTTAAAATACTTTTTTATTTTTTATTTTTAAACATAAATGAAATAATTTATTTATTGTTTATGATTACCGAAACATAAAAC	ATCACGTGCTTTTTAAAAAATATAAATTTAATTTCATTTTCTATTTCAATATTTATTAAATAAAAAATTTGAAAAATATATAAAAATTGTAGCAGTATTAGATTTCCGAAAAGAAAAAA	NA	NA	ATCACATGACTAATAATTCTTTTAATTTTAATTTATTTAATAAAATTAAAATAATATCTATACTAAATTGTTTATTAAAAATGATTAAACATTGGGTTTTGTGTTCCGAACTTAGAAAA	NA	ATCACGTGTTAAATAATTAATTTACTTTAAAATTTATTTTTTAATATAAAATATTTATTCTTTTTATTTAAAAATAAAAAACACAAAAAAACAATGTTTATGATTTCCGAACCTAAATAT	GTCACATGATAAAAACATATTTAAAATTTTAAAAAAATTAATTTTCAAAATAAATTTATTATATTTTTTTAATTACATAATCATAAAAATAAATGTTCATGATTTCCGAACGTATAAAA	NA	ATCACATGACTACCTAACAAAATATTTATTTTTCTTTTTTAATATTTGAAAATACTAAAATATTTTTGTTGTTTTTTGAAAAAAGGATTTTTAATGTGTATGCGTTCCGAACTTTAAATA	GTCACGTGCAGCTTTTTAAAAATATTTTAAAACATTTTAAAAAATATACATTTTTTTATTATTTTTTTATATATTAATGTTAAAATTTATTTATGTATTTGTCTTCCGAAAAGTAAAAT	NA	NA	NA	NA	NA	NA	NA	NA	NA	NA	NA	NA	NA	NA	NA	NA	NA	NA
	GCA_001611835.1	ATCACATGACGTAGTAATAAATAATTTTAAAAATATTTTATATTTTAAATAGTTTTCAAATATTTTACAGTTTATTTTTTAAATTTATTTATATGTTTTTGTTTTCCGAAGCAGTCAAA	ATCATGTGACTTATTTAATTAATTATTATTAAATAAAAAAGATTTTCTATTTAAATTTATTAATTAATGTTTTTTCTTAACTAACTATTTTATGTTTTTTGTTTTCCGAAAAAGAAAAA	NA	GTCACATGCTATTTAATAAACTTTTTTAAAAACTTAAAATACTTTTTTATTTTTTAATATTTATTTTCAAACATAAATGAAATAAGTTATTTATTGTTTATGATTACCGAAACATAAAAC	ATCACGTGCTTTTTAAAAAATATAAATTTAATTTCATTTTCTATTTCAATATTTATTAAATAAAAAATTTGAAAAATATATAAAAATTGTAGCAGTATTAGATTTCCGAAAAGAAAAAA	NA	NA	ATCACATGACTAATAATTATTTTAATTTAAATTTATTTAATAAAATTAAAATAATATATATACTAAATTATTTTTAATAAATAATTAATCAATGGGTTTTGTGTTCCGAACTTAGAAAA	NA	NA	NA	ATCACGTGTAATAAATATTATTAAAAAGTTTATTAAAATAAAATAATAATTTAAATTACTATTTTTAAATAAGTTTTATTTTTTAATAACACTATTGTATTTGTTATCCGAACAATAAAAA	ATCACATGACTATCTAACAAAATATTTATTTTGTTTTTTAATATTTGAAAATACTAAAATATTTTTGTTGTTTTGAAAAAAGGATTTTTAATGTGTATGCGTTCCGAACTTTAAATA	GTCACGTGCAGCTTTTTAAAAATATTTTAAAACATTTTAAAAATATACATTTTTTTATTATTTTTTTATATATTAATGTTATAATTTATTTATGTATTTGTCTTCCGAAAAGTAGAAT	NA	NA	NA	NA	NA	NA	NA	NA	NA	NA	NA	NA	NA	NA	NA	NA	NA	NA
	GCA_001634645.1	GTCACATGACATAATAATAAATAATTTTAAAAATATAAAATATTTTTAATAGTTTTTAAATATTTTACAGTTTATTTTTTAAATTTATTTATATGTTTTTGTTTTCCGAAGCAGTCAAA	ATCATGTGACTTATTTATTTAATTATTATTAAGTAAAAAAGATTTTCTATTTAAATTTATTAATTAATTTTTTTTCTTAAATAATTATTTTATGTTTTTGTTTTCCGAAAAAGAAAAA	GTCACATGATAAAATTTGATTTTATTATATTTTTAAAAAAAGTAAAAAAATAAAAAGTAGTTTATTTTCAGAAAATAAAATGTAAAATATTAGTGTATTTGTTTTCCGAAAGTTAAAAA	GTCACATGCTATTTAATAAACTTTTTTAAAAACTTAAAATACTTTTTTATTTTTTAATATTTATTTTCAAACATAAATGAAATAATTTATTTATTGTTTATGATTACCGAAACATAAAAC	ATCACGTGCTTTTTAAAAAATATAAATTTAATTTCATTTTTTATTTCAATATTTATTAAATAAAAAATTTAAAAATATATAAAAATTGAAGCAGTATTAGATTTCCGAAAAGAAAAAA	ATCACGTGCTATAAAAATAATTATAATTTTAATTTTTTAATATATATTTATACACTAATAATAAAAAGTAAAAAAGGAAATTAAAGAAAAACAAGGTTTTGTTTTCCGAAGATATAAAA	ATCACGTGTCATATTTACAATATAAAAATCAAACAAATAAAAAGTTATAAAATAAAGATTATATTATACATATTTTTATTTTTATTATATAAATTTTGTTTTTGCCTTCCGAAAAGAAAATA	ATCACATGACTAATAATTATTTTAATTTTAATTTATTTAATAAAATTAAAATAATATATATACTAAATTATTTTTAATAAATAATTAATCAATGGGTTTTGTGTTCCGAACTTAGAAAA	TTCACGTGAAAATTTTTATATTTTTAATTAAATTTTTATAATATTATAAATTATTATAATATTGATATTTAAAATTAAAAACAAATTATTAATGGTTTTGTTTTCCGAAATGTTTTTT	ATCACGTGTTAAATAATTAATTTACTTTAAAATTTATTTTTTAATATAAAATATTTATTCTTTTTATTTAATTAAAAAAAACAAAAAAACACTGTTTATGATTTCCGAACCTAAATAT	GTCACATGATAAAAACATATTTAAAATTTTAAAAAAATTAATTTTTGAAATTTACTTATTTTATTTTTTCAAATATATAATTATAAAAATAAATGTTCATGATTTCCGAACGTATAAAA	ATCACGTGTAATGAATATTATTAAAAAGTTTATTAAAATAAAATAATAATTTAAATTACTATTTTTAAATAATTTTTATTTTTTAATAAAACTATTGTATTTGTTATCCGAACAATAAAAA	ATCACATGACTACCTCACAAAATATTTATTTTTCTTTTTTAATATTTGAAAATACTAAAATATTTTTGTTGTTTTTTGAAAAAAGGATTTTTAATGTGTATGCGTTCCGAACTTTAAATA	NA	ATCACGTGAACTTATTTTGCATTTAAAAAAAAATCAAAAACTATTTGCTATAATATATTTTTTAATTTTTAAAAATAATTTTTAAATTGTTTAATGTATATGACTTCCGAAAAATATATT	ATCACATGATATATTTTTTATTTTTCATTTTTTTTAATTATAAAAATAATTTTTTTCTTTAAATTAAACAAAAATAAAAAATTGTTTTTTGTTGGTTAAGATTTCCGAAAATAGAAAT	NA	NA	NA	NA	NA	NA	NA	NA	TTCACGTGAAAATTTTTATATTTTTAATTAAATTTTTATAATATTATAAATTATTATAATATTGATATTTAAAATTAAAAACAAATTATTAATGGTTTTGTTTTCCGAAATGTTTTTT	NA	NA	NA	NA	NA	NA	NA
	GCA_001669875.1	ATCACATGACGTAGTAATAAATAATTTTAAAAATATTTTATATTTTAAATAGTTTTCAAATATTTTACAGTTTATTTTTTAAATTTATTTATATGTTTTTGTTTTCCGAAGCAGTCAAA	ATCATGTGACTTATTTAATTAATTATTATTAAATAAAAAAGATTTTCTATTTAAATTTATTAATTAATTTTTTTTCTTAACTAACTATTTTATGTTTTTGTTTTCCGAAAAAGAAAAA	GTCACATGATGATATTTGATTTTATTATATTTTTAAAAAAAGTAAAAAATAAAAAGTAGTTTATTTTTAAAAAATAAAATTTAAAATATTAGTGTATTTGATTTCCGAAAGTTAAAAA	GTCACATGCTTTTAATCAACTTTTTTAAAAACTTAAAATACTTTTTTATTTTTTATTTTTAAATATAAATGAAATAATTTATTTATTGTTTATGATTACCGAAACATAAAAC	ATCACGTGCTTCTTAAAAAATATAAATTTAATTTCATTTTCTATTTCAATATTTATTAAATAAAAAATTTGAAAAATATATAAAAATTGTAGCAGTATTAGATTTCCGAAAAGAAAAAA	ATCACGTGCTATAAAAATAATTATAATTTTAATTTTTTAATATATATTTATACACTAATAATAAAAAGTAAAAAAAGAAATTAAAGAAAAATGAGGTTTTGTTTTCCGAAGATATAAAA	ATCACGTGTCATATTTACAATATAAAAATTAAACAAATAAAAAGTTATAAAATAAAGATTATATTATACATATTTTTATTTTTATTATAAATTTTGTTTTTGCCTTCCGAAAAGAAAATA	ATCACATGACTAATAATTATTTTAATTTTAATTTATTTAATAAAATTAAAATAATATATATACTAAATTATTTNTTAAAAATAATTAATCAATGGGTTTTGTGTTCCGAACTTAGAAAA	TTCACGTGAAAATTTTTATATTTTTAATTAAATTTTTATAATATTATAAATTATTATAATATTGATATTTAAAATTAAAAACAAATTGTTAATGGTTTTGTTTTCCGAAATGTTTTTT	ATCACGTGTTAAATAATTAATTTACTTTAAAATTTATTTTTTAATATAAAATATTTATTCTTTTTATTTACTNNTAAAAAAAACAAAAAAACATTGTTTATGATTTCCGAACCCAAATAT	GTCACATGATAAAAACATATTTAAAATTTTAAAAAAATTAATTTTCAAAATAAATTTATTATATTTTTTTAATTACATAATCATAAAAATAAATGTTCATGATTTCCGAACGTATAAAA	ATCACGTGTAATAAATATTATTAAAAAGTTTATTAAAATAAAATAATAATTTAAATTACTATTTTTAAATAAGTTTTATTTTTTAATAACACTATTGTATTTGTTATCCGAACAATAAAAA	ATCACATGACTATCTAACAAAATATTTATTTTTGTTTTTTAATATTTGAAAATACTAAAATATTTTTGTTGTTTTTTGAAAAAAGGATTTTTAATGTGTATGCGTTCCGAACTTTAAATA	GTCACGTGCAGCTTTTTAAAAATATTTTAAAACATTTTAAAAAATATACATTTTTTTATTATTTTTTTATATATTAATGTTAAACTTTATTTATGTATTTGTCTTCCGAAAAGTAAAAT	ATCACGTGAACTTATTTTGCATTTAAAAAAAAGTAAAAACTATTTGCTAAAATATATTTTTTTAATTTTTAAAAATAATGTTTTAATTATTTAATGTATATGACTTCCGAAAAATATATA	ATCACATGATATATTTTTTATTTTTAATTTTTTTTAATTATAAAAATAATTTTTTTCTTTAAATTAAACAAAAATAAAAAATTGTTTTTTGTTGGTTAAGATTTCCGAAAATAGAAAT	NA	NA	NA	NA	NA	NA	NA	NA	NA	NA	NA	NA	NA	NA	NA	NA
	GCA_001669905.1	ATCACATGACGTAGTAATTAATAATTTTAAAAATATTTTATATTTTAAATAGTTTTCAAATATTTTACAGTTTATTTTTTAAATTTATTTATATGTTTTTGTTTTCCGAAGCAGTCAAA	ATCATGTGACTTATTTAATTAATTATTATTAAATAAAAAAGATTTTCTATTTAAATTTATTAATTAATTTTTTTTCTTAACTAACTATTTTATGTTTTTGTTTTCCGAAAAAGAAAAA	GTCACATGATGATATTTGATTTTATTATATTTTTAAAAAAAGTAAAAAATAAAAAGTAGTTTATTTTTAAAAAATAAAATTTAAAATATTAGTGTATTTGATTTCCGAAAGTTAAAAA	GTCACATGCTTTTAATAAACTTTTTTAAAAACTTAAAATACTTTTTTATTTTTTATTTTCAAACATAAATGAAATAAGTTATTTATTGTTTATGATTACCGAAACATAAAAC	ATCACGTGCTTTTTAAAAAATATAAATTTAATTTCATTTTCTATTTCAATATTTATTAAATAAAAAATTTGAAAAATATATAAAAATTGTAGCAGTATTAGATTTCCGAAAAGAAAAAA	ATCACGTGCTATAAAAATAATTATAATTTTAATTTTTTAATATATATTTATACACTAATAATAAAAAGTAAAAAAAGAAATTAAAGAAAAATGAGGTTTTGTTTTCCGAAGATATAAAA	ATCACGTGTCATATTTACAATATAAAAATTAAACAAATAAAAAGTTATAAAATAAAGATTATATTATACATATTTTTATTTTTATTATAAATTTTGTTTTTGCCTTCCGAAAAGAAAATA	ATCACATGACTAATAATTATTTTAATTTTAATTTATTTAATAAAATTAAAATAATATATATACTAAATTATTTTTTAAAAATAATTAATCAATGGGTTTTGTGTTCCGAACTTAGAAAA	TTCACGTGAAAATTTTTATATTTTTAATTAAATTTTTATAATATTATAAATTATTATAATATTGATATTTAAAATTAAAAACAAATTGTTAATGGTTTTGTTTTCCGAAATGTTTTTT	ATCACGTGTTAAATAATTAATTTACTTTAAAATTTATTTTTTAATATAAAATATTTATTCTTTTTATTTAATNNTAAAAAAAACAAAAAAACATTGTTTATGATTTCCGAACCCAAATAT	GTCACATGATAAAAACATATTTAAAATTTTAAAAAAATTAATTTTCAAAATAAATTTATTATATTTTTTAAATTACATAATCATAAAAATAAATGTTCATGATTTCCGAACGTATAAAA	ATCACGTGTAATATATATTATTAAAAAGTTTATTAAAATAAAATAATAATTTAAATTACTATTTTTAAATAAGTTTTATTTTTTAATAACACTATTGTATTTGTTATCCGAACAATAAAAA	ATCACATGACTACGTAACAAAATATTTATTTTTCTTTTTTAATATTTGAAAATACTAAAATATATTTGTTGGTTTTTGAAAAAAGGATTTTTAATGTGTATGCGTTCCGAACTTTAAATA	GTCACGTGCAGCTTTTTAAAAATATTTTAAAACATTTTAAAAAATATACATTTTTTTATTATTTTTTTATATATTAATGTTAAAATTTATTTATGTATTTGTCTTCCGAAAAGTAAAAT	ATCACGTGAACTTATTTTGCATTTAAAAAAAAGTAAAAACTATTTGCTAAAATATATTTTTTTAATTTTTAAAAATAATGTTTTAATTATTTAATGTATATGACTTCCGAAAAATATATA	ATCACATGATATATTTTTTATTTTTAATTTTTTTTAATTATAAAAATAATTTTTTTCTTTAAATTAAACAAAAATAAAAAATTGTTTTTTGTTGGTTAAGATTTCCGAAAATAGAAAT	NA	NA	NA	NA	NA	NA	NA	NA	NA	NA	NA	NA	NA	NA	NA	NA
	GCA_001669935.1	ATCACATGACGTAGTAATAAATAATTTTAAAAATATTTTATATTTTAAATAGTTTTCAAATATTTTACAGTTTATTTTTTAAATTTATTTATATGTTTTTGTTTTCCGAAGCAGTCAAA	ATCATGTGACTTATTTAATTAATTATTATTAAATAAAAAAGATTTTCTATTTAAATTTATTAATTAATTTTTTTTCTTAACTAACTATTTTATGTTTTTGTTTTCCGAAAAAGAAAAA	GTCACATGATAAAATCAGATTTTATTATATTTTTAAAAAAAGTAAAAAATAAAAAGTAGTTTATTTTCAGAAAATAAAATGTAAAATATTAGTGTATTTGTTTTCCGAAAGTTAAAAA	GTCACATGCTTNTAATNAACTTTTTTAAAAANTTAAAATACTTTTTTATTTTTTATTTTTAAACATAAATGAAATAATTTATTTATTGTTTATGATTACCGAAACATAAAAC	ATCACGTGCTTTTTAAAAAATATAAATTTAATTTCATTTTNTATTTCAATATTTATTAAATAAAAAATTTGAAAAATATATAAAAATTGTAGCAGTATTAGATTTCCGAAAAGAAAAAA	ATCACGTGCTATAAAAATAATTATAATTTTAATTCTTTAATATATATTTATACACTAATAATAAAAAGTAAAAAAAGAAATTAAAGAAAAACGAGGTTTTGTTTTCCGAAGATATAAAA	ATCACGTGTCATATTTACAATATAAAAATTAAACAAATAAAAAGTTATAAAATAAAGATTATATTATACATATTTTTATTTTTATTATAAATTTTGTTTTTGCCTTCCGAAAAGAAAATA	ATCACATGACTAATAATTCTTTTAATTTTAATTTATTTAATAAAATTAAAATAATATCTATACTAAATTGTTTATTAAAAATGATTAAACATTGGGTTTTGTGTTCCGAACTTAGAAAA	TTCACGTGAAAATTTTTATATTTTTAATTAAATTTTTATAATATTATAAATTATTATAATATTGATATTTAAAATTAAAAACAAATTATTAATGGTTTTGTTTTCCGAAATGTTTTTT	ATCACGTGTTAAATAATTAATTTACTTTAAAATTTATTTTTTAATATAAAATATTTATTCTTTTTATTTAATNNTAAAAAAAACAAAAAAACATTGTTTATGATTTCCGAACCCAAATAT	GTCACATGATAAAAACATATTTAAAATTTNAAAAAAATTAATTTTCAAAATAAATTTATTATATTTTTTTAANTACATAATCATAAAANTAAATGTTCATGATTTCCGAACGTATAAAA	ATCACGTGTAATAAATATTATTAAAAAGTTTATTAAAATAAAATAATAATTTAAATTACTATTTTTAAATAAGTTTTATTTTTTAATAACACTATTGTATTTGTTATCCGAACAATAAAAA	ATCACATGACTATCTAACAAAATATTTATTTTTGTTTTTTAATATTTGAAAATNCTAAAATATTTTTGTTGTTTTTTGAAAAAAGGATTTTTAATGTGTATGCGTTCCGAACTTTAAATA	GTCACGTGCAGCTTTTTAAAAATATTTTAAAACATTTTAAAAAATATACATTTTTTTATTATTTTTTTATATATTAATGTTAAAATTTATTTATGTATTTGTCTTCCGAAAAGTAAAAT	ATCACGTGAACTTATTTTGCATTTAAAAAAAAGTAAAAACTATTTGCTAAAATATATTTTTTTAATTTTTAAAAATAATGTTTNAATTATTTAATGTATATGACTTCCGAAAAATATATA	ATCACATGATATATTTTTTATTTTTAATTTTTTTTAATTATAAAAATAATTTTTTTCTTTAAATTAAACAAAAATAAAAAATTGTTTTTTGTTGGTTAAGATTTCCGAAAATAGAAAT	NA	NA	NA	NA	NA	NA	NA	NA	NA	NA	NA	NA	NA	NA	NA	NA
	GCA_001669965.1	ATCACATGACGTAGTAATTAATAATTTTAAAAATATTTTATATTTTAAATAGTTTTCAAATATTTTACAGTTTATTTTTTAAATTTATTTATATGTTTTTGTTTTCCGAAGCAGTCAAA	ATCATGTGACTTATTTAATTAATTATTATTAAATAAAAAAGATTTTCTATTTAAATTTATTAATTAATTTTTTTTCTTAACTAACTATTTTATGTTTTTGTTTTCCGAAAAAGAAAAA	GTCACATGATGATATTTGATTTTATTATATTTTTAAAAAAAGTAAAAAATAAAAAGTAGTTTATTTTTAAAAAATAAAATTTAAAATATTAGTGTATTTGATTTCCGAAAGTTAAAAA	GTCACATGCTTTTAATAAACTTTTTTAAAAACTTAAAATACTTTTTTATTTTTTATTTTCAAACATAAATGAAATAAGTTATTTATTGTTTATGATTACCGAAACATAAAAC	ATCACGTGCTTTTTAAAAAATATAAATTTAATTTCATTTTCTATTTCAATATTTATTAAATAAAAAATTTGAAAAATATATAAAAATTGTAGCAGTATTAGATTTCCGAAAAGAAAAAA	ATCACGTGCTATAAAAATAATTATAATTTTAATTTTTTAATATATATTTATACACTAATAATAAAAAGTAAAAAAAGAAATTAAAGAAAAATGAGGTTTTGTTTTCCGAAGATATAAAA	ATCACGTGTCATATTTACAATATAAAAATTAAACAAATAAAAAGTTATAAAATAAAGATTATATTATACATATTTTTATTTTTATTATAAATTTTGTTTTTGCCTTCCGAAAAGAAAATA	ATCACATGACTAATAATTATTTTAATTTTAATTTATTTAATAAAATTAAAATAATATATATACTAAATTATTTTTTAAAAATAATTAATCAATGGGTTTTGTGTTCCGAACTTAGAAAA	TTCACGTGAAAATTTTTATATTTTTAATTAAATTTTTATAATATTATAAATTATTATAATATTGATATTTAAAATTAAAAACAAATTGTTAATGGTTTTGTTTTCCGAAATGTTTTTT	ATCACGTGTTAAATAATTAATTTACTTTAAAATTTATTTTTTAATATAAAATATTTATTCTTTTTATTTAATTATAAAAAAAACAAAAAAACATTGTTTATGATTTCCGAACCCAAATAT	GTCACATGATAAAAACATATTTAAAATTTTAAAAAAATTAATTTTCAAAATAAATTTATTATATTTTTTNAATTACATAATCATAAAAATAAATGTTCATGATTTCCGAACGTATAAAA	ATCACGTGTAATANATATTATTAAAAAGTTTATTAAAATAAAATAATAATTTAAATTACTATTTTTAAATAAGTTTTATTTTTTAATAACACTATTGTATTTGTTATCCGAACAATAAAAA	ATCACATGACTACGTAACAAAATATTTATTTTTCTTTTTTAATATTTGAAAATACTAAAATATATTTGTTGGTTTTTGAAAAAAGGATTTTTAATGTGTATGCGTTCCGAACTTTAAATA	GTCACGTGCAGCTTTTTAAAAATATTTTAAAACATTTTAAAAAATATACATTTTTTTATTATTTTTTTATATATTAATGTTAAAATTTATTTATGTATTTGTCTTCCGAAAAGTAAAAT	ATCACGTGAACTTATTTTGCATTTAAAAAAAAGTAAAAACTATTTGCTAAAATATATTTTTTTAATTTTTAAAAATAATGTTTTAATTATTTAATGTATATGACTTCCGAAAAATATATA	ATCACATGATATATTTTTTATTTTTAATTTTTTTTAATTATAAAAATAATTTTTTTCTTTAAATTAAACAAAAATAAAAAATTGTTTTTTGTTGGTTAAGATTTCCGAAAATAGAAAT	NA	NA	NA	NA	NA	NA	NA	NA	NA	NA	NA	NA	NA	NA	NA	NA
	GCA_001669995.1	ATCACATGACGTAGTAATTAATAATTTTAAAAATATTTTATATTTTAAATAGTTTTCAAATATTTTACAGTTTATTTTTTAAATTTATTTATATGTTTTTGTTTTCCGAAGCAGTCAAA	ATCATGTGACTTATTTAATTAATTATTATTAAATAAAAAAGATTTTCTATTTAAATTTATTAATTAATTGTTTTTCTTAACTAATTATTTTATGTTTTTGTTTTCCGAAAAAGAAAAA	GTCACATGATGATATTTGATTTTATTATATTTTTAAAAAAAGTAAAAAATAAAAAGTAGTTTATTTTTAAAAAATAAAATTTAAAATATTAGTGTATTTGATTTCCGAAAGTTAAAAA	GTCACATGCTTTTAATAAACTTTTTTAAAAACTTAAAATACTTTTTTATTTTTTATTTTCAAACATAAATGAAATAATTTATTTATTGTTTATGATTACCGAAACATAAAAC	ATCACGTGCTTTTTAAAAAATATAAATTTAATTTCATTTTCTATTTCAATATTTATTAAATAAAAAATTTGAAAAATATATAAAAATTGTAGCAGTATTAGATTTCCGAAAAGAAAAAA	ATCACGTGCTATAAAAATAATTATAATTTTAATTTTTTAATATATATTTATACACTAATAATAAAAAGTAAAAAAAGAAATTAAAGAAAAATGAGGTTTTGTTTTCCGAAGATATAAAA	ATCACGTGTCATATTTACAATATAAAAATTAAACAAATAAAAAGTTATAAAATAAAGATTATATTATACATATTTTTATTTTTATTATAAATTTTGTTTTTGCCTTCCGAAAAGAAAATA	ATCACATGACTAATAATTCTTTTAATTTTAATTTATTTAATAAAATTAAAATAATATCTATACTAAATTGTTTATTAAAAATGATTAAACATTGGGTTTTGTGTTCCGAACTTAGAAAA	TTCACGTGAAAATTTTTATATTTTTAATTAAATTTTTATAATATTATAAATTATTATAATATTGATATTTAAAATTAAAAACAAATTATTAATGGTTTTGTTTTCCGAAATGTTTTTT	ATCACGTGTTAAATAATTAATTTACTTTAAAATTTATTTTTTAATATAAAATATTTATTCTTTTTATTTAATNNTAAAAAAAACAAAAAAACATTGTTTATGATTTCCGAACCCAAATAT	GTCACATGATAAAAACATATTTAAAATTTCAAAAAAATTAATTTTCAAAATAAATTTATTATATTTTTTTAAATACATAATCATAAAACTAAATGTTCATGATTTCCGAACGTATAAAA	ATCACGTGTAATAAATATTATTAAAAAGTTTATTAAAATAAAATAATAATTTAAATTACTATTTTTAAATAAGTTTTATTTTTTAATAACACTATTGTATTTGTTATCCGAACAATAAAAA	ATCACATGACTATCTAACAAAATATTTATTTTTGTTTTTTAATATTTGAAAATACTAAAATATTTTTGTTGTTTTTTGAAAAAAGGATTTTTAATGTGTATGCGTTCCGAACTTTAAATA	GTCACGTGTAGCTTTTTAAAAATATTTTAAAACATTTTAAAAAATATACATTTTTTTATTATTTTTTTATATATTAATGTTAAAATTTATTTATGTATTTGTCTTCCGAAAAGTAAAAT	ATCACGTGAACTTATTTTGCATTTAAAAAAAAATAAAAACTATTTGCTAAAATATATTTTTTTAATTTTTAAAAATAATTTTTAAATTATTTAATGTATATGACTTCCGAAAAATATATT	ATCACATGATATATTTTTTATTTTTAATTTTTTTTAATTATAAAAATAATTTTTTTCTTTAAATTAAACAAAAATAAAAAATTGTTTTTTGTTGGTTAAGATTTCCGAAAATAGAAAT	NA	NA	NA	NA	NA	NA	NA	NA	NA	NA	NA	NA	NA	NA	NA	NA
	GCA_001670025.1	ATCACATGACGTAGTAATAAATAATTTTAAAAATATTTTATATTTTAAATAGTTTTCAAATATTTTACAGTTTATTTTTTAAATTTATTTATATGTTTTTGTTTTCCGAAGCAGTCAAA	ATCATGTGACTTATTTAATTAATTATTATTAAATAAAAAAGATTTTCTATTTAAATTTATTAATTAATTTTTTTTCTTAACTAACTATTTTATGTTTTTGTTTTCCGAAAAAGAAAAA	GTCACATGATGATATTTGATTTTATTATATTTTTAAAAAAAGTAAAAAATAAAAAGTAGTTTATTTTTAAAAAATAAAATTTAAAATATTAGTGTATTTGATTTCCGAAAGTTAAAAA	GTCACATGCTTTTAATAAACTTTTTTAAAAACTTAAAATACTTTTTTATTTTTTATTTTCAAATATAAATGAAATAATTTATTTATTGTTTATGATTACCGAAACATAAAAC	NA	ATCACGTGCTATAAAAATAATTATAATTTTAATTTTTTAATATATATTTATACACTAATAATAAAAAGTAAAAAAAGAAATTAAAGAAAAACGAGGTTTTGTTTTCCGAAGATATAAAA	ATCACGTGTCATATTTACAATATAAAAATTAAACAAATAAAAAGTTATAAAATAAAGATTATATTATACATATTTTTATTTTTATTATAAATTTTGTTTTTGCCTTCCGAAAAGAAAATA	ATCACATGACTAATAATTCTTTTAATTTTAATTTATTTAATAAAATTAAAATAATATCTATACTAAATTGTTTATTAAAAATGATTAAACATTGGGTTTTGTGTTCCGAACTTAGAAAA	TTCACGTGAAAATTTTTATATTTTTAATTAAATTTTTATAATATTATAAATTATTATAATATTGATATTTAAAATTAAAAACAAATTGTTAATGGTTTTGTTTTCCGAAATGTTTTTT	ATCACGTGTTAAATAATTAATTTACTTTAAAATTTATTTTTTAATATAAAATATTTATTCTTTTTATTTACTNATAAAAAAAACAAAAAAACATTGTTTATGATTTCCGAACCCAAATAT	GTCACATGATAAAAACATATTTAAAATTTTAAAAAAATTAATTTTCAAAATAAATTTATTATATTTTTTTAATTACATAATCATAAAAATAAATGTTCATGATTTCCGAACGTATAAAA	ATCACGTGTAATAAATATTATTAAAAAGTTTATTAAAATAAAATAATAATTTAAATTACTATTTTTAAATAAGTTTTATTTTTTAATAACACTATTGTATTTGTTATCCGAACAATAAAAA	ATCACATGACTATCTAACAAAATATTTATTTTTGTTTTTTAATATTTGAAAATACTAAAATATTTTTGTTGTTTTTTGAAAAAAGGATTTTTAATGTGTATGCGTTCCGAACTTTAAATA	GTCACGTGCAGCTTTTTAAAAATATTTTAAAACATTTTAAAAAATATACATTTTTTTATTATTTTTTTATATATTAATGTTAAAATTTATTTATGTATTTGTCTTCCGAAAAGTAAAAT	ATCACGTGAATTTATTTTGCATTTAAAAAAAAGTAAAAACTATTTGCTAAAATATATTTTTTTAATTTTTAAAAATAATGTTTTAATTATTTAATGTATATGACTTCCGAAAAATATATA	ATCACATGATATATTTTTTATTTTTAATTTTTTTTAATTATAAAAATAATTTTTTTCTTTAAATTAAACAAAAATAAAAAATTGTTTTTTGTTGGTTAAGATTTCCGAAAATAGAAAT	NA	NA	NA	NA	NA	NA	NA	NA	NA	NA	NA	NA	NA	NA	NA	NA
	GCA_001670055.1	ATCACATGACGTAGTAATTAATAATTTTAAAAATATTTTATATTTTAAATAGTTTTCAAATATTTTACAGTTTATTTTTTAAATTTATTTATATGTTTTTGTTTTCCGAAGCAGTCAAA	ATCATGTGACTTATTTAATTAATTATTATTAAATAAAAAAGATTTTCTATTTAAATTTATTAATTAATTTTTTTTCTTAACTAACTATTTTATGTTTTTGTTTTCCGAAAAAGAAAAA	GTCACATGATGATATTTGATTTTATTATATTTTTAAAAAAAGTAAAAAATAAAAAGTAGTTTATTTTTAAAAAATAAAATTTAAAATATTAGTGTATTTGATTTCCGAAAGTTAAAAA	GTCACATGCTTTTAATCAACTTTTTTAAAAACTTAAAATACTTTTTTATTTTTTATTTTTAAATATAAATGAAATAATTTATTTATTGTTTATGATTACCGAAACATAAAAC	ATCACGTGCTTNTTAAAAAATATAAATTTAATTTCATTTTCTATTTCAATATTTATTAAATAAAAAATTTGAAAAATATATAAAAATTGTAGCAGTATTAGATTTCCGAAAAGAAAAAA	ATCACGTGCTATAAAAATAATTATAATTTTAATTTTTTAATATATATTTATACACTAATAATAAAAAGTAAAAAAAGAAATTAAAGAAAAATGAGGTTTTGTTTTCCGAAGATATAAAA	ATCACGTGTCATATTTACAATATAAAAATTAAACAAATAAAAAGTTATAAAATAAAGATTATATTATACATATTTTTATTTTTATTATAAATTTTGTTTTTGCCTTCCGAAAAGAAAATA	ATCACATGACTAATAATTATTTTAATTTTAATTTATTTAATAAAATTAAAATAATATATATACTAAATTATTTNTTAAAAATAATTAATCAATGGGTTTTGTGTTCCGAACTTAGAAAA	TTCACGTGAAAATTTTTATATTTTTAATTAAATTTTTATAATATTATAAATTATTATAATATTGATATTTAAAATTAAAAACAAATTGTTAATGGTTTTGTTTTCCGAAATGTTTTTT	ATCACGTGTTAAATAATTAATTTACTTTAAAATTTATTTTTTAATATAAAATATTTATTCTTTTTATTTAATATTAAAAAAAACAAAAAAACATTGTTTATGATTTCCGAACCCAAATAT	GTCACATGATAAAAACATATTTAAAATTTTAAAAAAATTAATTTTCAAAATAAATTTATTATATTTTTTAAANTACATAATCATAAAAATAAATGTTCATGATTTCCGAACGTATAAAA	ATCACGTGTAATAAATATTATTAAAAAGTTTATTAAAATAAAATAATAATTTAAATTACTATTTTTAAATAAGTTTTATTTTTTAATAACACTATTGTATTTGTTATCCGAACAATAAAAA	ATCACATGACTATCTAACAAAATATTTATTTTTNTTTTTTAATATTTGAAAATACTAAAATATNTTTGTTGGTTTTTGAAAAAAGGATTTTTAATGTGTATGCGTTCCGAACTTTAAATA	GTCACGTGCAGCTTTTTAAAAATATTTTAAAACATTTTAAAAAATATACATTTTTTTATTATTTTTTTATATATTAATGTTAAAATTTATTTATGTATTTGTCTTCCGAAAAGTAAAAT	ATCACGTGAANTTATTTTGCATTTAAAAAAAAGTAAAAACTATTTGCTAAAATATATTTTTTTAATTTTTAAAAATAATGTTTTAATTATTTAATGTATATGACTTCCGAAAAATATATA	ATCACATGATATATTTTTTATTTTTAATTTTTTTTAATTATAAAAATAATTTTTTTCTTTAAATTAAACAAAAATAAAAAATTGTTTTTTGTTGGTTAAGATTTCCGAAAATAGAAAT	NA	NA	NA	NA	NA	NA	NA	NA	NA	NA	NA	NA	NA	NA	NA	NA
	GCA_001670085.1	ATCACATGACGTAGTAATTAATAATTTTAAAAATATTTTATATTTTAAATAGTTTTCAAATATTTTACAGTTTATTTTTTAAATTTATTTATATGTTTTTGTTTTCCGAAGCAGTCAAA	ATCATGTGACTTATTTAATTAATTATTATTAAATAAAAAAGATTTTCTATTTAAATTTATTAATTAATTTTTTTTCTTAACTAACTATTTTATGTTTTTGTTTTCCGAAAAAGAAAAA	GTCACATGATAAAATCAGATTTTATTATATTTTTAAAAAAAGTAAAAAATAAAAAGTAGTTTATTTTCAGAAAATAAAATGTAAAATATTAGTGTATTTGTTTTCCGAAAGTTAAAAA	GTCACATGCTTTTAATAAACTTTTTTAAAAACTTAAAATACTTTTTTATTTTTTATTTTCAAACATAAATGAAATAAGTTATTTATTGTTTATGATTACCGAAACATAAAAC	ATCACGTGCTTTTTAAAAAATATAAATTTAATTTCATTTTTTATTTCAATTATTATTAAATAAAAAATTTGAAAAATATATAAAATTTGTAGCAGTATTAGATTTCCGAAAAGAAAAAA	ATCACGTGCTATAAAAATAATTATAATTTTAATTTTTTAATATATATTTATACACTAATAATAAAAAGTAAAAAAAGAAATTAAAGAAAAATGAGGTTTTGTTTTCCGAAGATATAAAA	ATCACGTGTCATATTTACAATATAAAAATTAAACAAATAAAAAGTTATAAAATAAAGATTATATTATACATATTTTTATTTTTATTATAAATTTTGTTTTTGCCTTCCGAAAAGAAAATA	ATCACATGACTAATAATTCTTTTAATTTTAATTTATTTAATAAAATTAAAATAATATCTATACTAAATTGTTTATTAAAAATGATTAAACATTGGGTTTTGTGTTCCGAACTTAGAAAA	TTCACGTGAAAATTTTTATATTTTTAATTAAATTTTTATAATATTATAAATTATTATAATATTGATATTTAAAATTAAAAACAAATTATTAATGGTTTTGTTTTCCGAAATGTTTTTT	ATCACGTGTTAAATAATTAATTTACTTTAAAATTTATTTTTTAATATAAAATATTTATTCTTTTTATTTACTAATAAAAAAAACAAAAAAACATTGTTTATGATTTCCGAACCCAAATAT	GTCACATGATAAAAACATATTTAAAATTTTAAAAAAATTAATTTTCAAAATAAATTTATTATATTTTTTTAAATACATAATCATAAAAATAAATGTTCATGATTTCCGAACGTATAAAA	ATCACGTGTAATATATATTATTAAAAAGTTTATTAAAATAAAATAATAATTTAAATTACTATTTTTAAATAAGTTTTATTTTTTAATAACACTATTGTATTTGTTATCCGAACAATAAAAA	ATCACATGACTACCTAACAAAATATTTATTTTTCTTTTTTAATATTTGAAAATACTAAAATATATTTGTTGGGTTTTGAAAAAAGGATTTTTAATGTGTATGCGTTCCGAACTTTAAATA	GTCACGTGCAGCTTTTTAAAAATATTTTAAAACATTTTAAAAAATATACATTTTTTTATTATTTTTTTATATATTAATGTTAAAATTTATTTATGTATTTGTCTTCCGAAAAGTAAAAT	ATCACGTGAATTTATTTTGCATTTAAAAAAAAGTAAAAACTATTTGCTAAAATATATTTTTATAATTTTTAAAAATAATGTTTTAATTATTTAATGTATATGACTTCCGAAAAATATATA	ATCACATGATATATTTTCTATTTTTAATTTTTTTTAATTATAAAAATAATTTTTTTCTTTAAATTAAACAAAAATAAAAAATTGTTTTTTGTTGGTTAAGATTTCCGAAAATAGAAAT	NA	NA	NA	NA	NA	NA	NA	NA	NA	NA	NA	NA	NA	NA	NA	NA
	GCA_001670115.1	ATCACATGACGTAGTAATTAATAATTTTAAAAATATTTTATATTTTAAATAGTTTTCAAATATTTTACAGTTTATTTTTTAAATTTATTTATATGTTTTTGTTTTCCGAAGCAGTCAAA	ATCATGTGACTTATTTAATTAATTATTATTAAATAAAAAAGATTTTCTATTTAAATTTATTAATTAATTTTTTTTCTTAACTAACTATTTTATGTTTTTGTTTTCCGAAAAAGAAAAA	ATCACATGATGATATTTGATTTTATTATATTTTTAAAAAAAGTAAAAAATAAAAAGTAGTTTATTTTTAAAAAATAAAATTTAAAATATTAGTGTATTTGATTTCCGAAAGTTAAAAA	GTCACATGCTTTTAATAAACTTTTTTAAAAACTTAAAATACTTTTTTATTTTTTATTTTCAAACATAAATGAAATAAGTTATTTATTGTTTATGATTACCGAAACATAAAAC	ATCACGTGCTTTTTAAAAAATATAAATTTAATTTCATTTTCTATTTCAATATTTATTAAATAAAAAATTTGAAAAATATATAAAAATTGTAGCAGTATTAGATTTCCGAAAAGAAAAAA	ATCACGTGCTATAAAAATAATTATAATTTTAATTTTTTAATATATATTTATACACTAATAATAAAAAGTAAAAAAAGAAATTAAAGAAAAATGAGGTTTTGTTTTCCGAAGATATAAAA	ATCACGTGTCATATTTACAATATAAAAATTAAACAAATAAAAAGTTATAAAATAAAGATTATATTATACATATTTTTATTTTTATTATAAATTTTGTTTTTGCCTTCCGAAAAGAAAATA	ATCACATGACTAATAATTATTTTAATTTTAATTTATTTAATAAAATTAAAATAATATATATACTAAATTATTTTTTAAAAATAATTAATCAATGGGTTTTGTGTTCCGAACTTAGAAAA	TTCACGTGAAAATTTTTATATTTTTAATTAAATTTTTATAATATTATAAATTATTATAATATTGATATTTAAAATTAAAAACAAATTGTTAATGGTTTTGTTTTCCGAAATGTTTTTT	ATCACGTGTTAAATAATTAATTTACTTTAAAATTTATTTTTTAATATAAAATATTTATTCTTTTTATTTAATAATAAAAAAAACAAAAAAACATTGTTTATGATTTCCGAACCCAAATAT	GTCACATGATAAAAACATATTTAAAATTTTAAAAAAATTAATTTTCAAAATAAATTTATTATATTTTTTTAATTACATAATCATAAAAATAAATGTTCATGATTTCCGAACGTATAAAA	ATCACGTGTAATAAATATTATTAAAAAGTTTATTAAAATAAAATAATAATTTAAATTACTATTTTTAAATAAGTTTTATTTTTTAATAACACTATTGTATTTGTTATCCGAACAATAAAAA	ATCACATGACTATCTAACAAAATATTTATTTTTGTTTTTTAATATTTGAAAATACTAAAATATTTTTGTTGTTTTTTGAAAAAAGGATTTTTAATGTGTATGCGTTCCGAACTTTAAATA	GTCACGTGCAGCTTTTTAAAAATATTTTAAAACATTTTAAAAAATATACATTTTTTTATTATTTTTTTATATATTAATGTTAAAATTTATTTATGTATTTGTCTTCCGAAAAGTAAAAT	ATCACGTGAATTTATTTTGCATTTAAAAAAAAGTAAAAACTATTTGCTAAAATATATTTTTTTAATTTTTAAAAATAATGTTTTAATTATTTAATGTATATGACTTCCGAAAAATATATA	ATCACATGATATATTTTTTATTTTTAATTTTTTTTAATTATAAAAATAATTTTTTTCTTTAAATTAAACAAAAATAAAAAATTGTTTTTTGTTGGTTAAGATTTCCGAAAATAGAAAT	NA	NA	NA	NA	NA	NA	NA	NA	NA	NA	NA	NA	NA	NA	NA	NA
	GCA_001670145.1	ATCACATGACGTAGTAATTAATAATTTTAAAAATATTTTATATTTTAAATAGTTTTCAAATATTTTACAGTTTATTTTTTAAATTTATTTATATGTTTTTGTTTTCCGAAGCAGTCAAA	ATCATGTGACTTATTTAATTAATTATTATTAAATAAAAAAGATTTTCTATTTAAATTTATTAATTAATTTTTTTTCTTAACTAACTATTTTATGTTTTTGTTTTCCGAAAAAGAAAAA	GTCACATGATAATATTTGATTTTATTATATTTTTAAAAAAAGTAAAAAATAAAAAGTAGTTTATTTTTAAAAAATAAAATTTAAAATATTAGTGTATTTGATTTCCGAAAGTTAAAAA	GTCACATGCTTTTAATAAACTTTTTTAAAAACTTAAAATACTTTTTTATTTTTTATTTTCAAACATAAATGAAATAATTTATTTATTGTTTATGATTACCGAAACATAAAAC	ATCACGTGCTTTTTAAAAAATATAAATTTAATTTCATTTTCTATTTCAATATTTATTAAATAAAAAATTTGAAAAATATATAAAAATTATAGCAGTATTAGATTTCCGAAAAGAAAAAA	ATCACGTGCTATAAAAATAATTATAATTTTAATTTTTTAATATATATTTATACACTAATAATAAAAAGTAAAAAAAGAAATTAAAGAAAAACGAGGTTTTGTTTTCCGAAGATATAAAA	ATCACGTGTCATATTTACAATATAAAAATTAAACAAATAAAAAGTTATAAAATAAAGATTATATTATACATATTTTTATTTTTATTATAAATTTTGTTTTTGCCTTCCGAAAAGAAAATA	ATCACATGACTAATAATTATTTTAATTTAAATTTATTTAATAAAATTAAAATAATATATATACTAAATTATTTTTTAAAAATAATTAATCAATGGGTTTTGTGTTCCGAACTTAGAAAA	TTCACGTGAAAATTTTTATATTTTTAATTAAATTTTTATAATATTATAAATTATTATAATATTGATATTTAAAATTAAAAACAAATTATTAATGGTTTTGTTTTCCGAAATGTTTTTT	ATCACGTGTTAAATAATTAATTTACTTTAAAATTTATTTTTTAATATAAAATATTTATTCTTTTTATTTAATATTAAAAAAAACAAAAAAACATTGTTTATGATTTCCGAACCCAAATAT	GTCACATGATAAAAACATATTTAAAATTTTAAAAAAATTAATTTTCAAAATAAATTTATTATATTTTTTAAATTACATAATCATAAAAATAAATGTTCATGATTTCCGAACGTATAAAA	ATCACGTGTAATAAATATTATTAAAAAGTTTATTAAAATAAAATAATAATTTAAATTACTATTTTTAAATAAGTTTTATTTTTTAATAACACTATTGTATTTGTTATCCGAACAATAAAAA	ATCACATGACTACGTAACAAAATATTTATTTTTCTTTTTTAATATTTGAAAATACTAAAATATATTTGTTGGTTTTTGAAAAAAGGATTTTTAATGTGTATGCGTTCCGAACTTTAAATA	GTCACGTGCAGCTTTTTAAAAATATTTTAAAACATTTTAAAAAATATACATTTTTTTATTATTTTTTTATATATTAATGTTAAAATTTATTTATGTATTTGTCTTCCGAAAAGTAAAAT	ATCACGTGAATTTATTTTGCATTTAAAAAAAAGTAAAAACTATTTGCTAAAATATATTTTTTTAATTTTTAAAAATAATGTTTTAATTATTTAATGTATATGACTTCCGAAAAATATATA	ATCACATGATATATTTTTTATTTTTAATTTTTTTTAATTATAAAAATAATTTTTTTCTTTAAATTAAACAAAAATAAAAAATTGTTTTTTGTTGGTTAAGATTTCCGAAAATAGAAAT	NA	NA	NA	NA	NA	NA	NA	NA	NA	NA	NA	NA	NA	NA	NA	NA
	GCA_001670175.1	ATCACATGACGTAGTAATTAATAATTTTAAAAATATTTTATATTTTAAATAGTTTTCAAATATTTTACAGTTTATTTTTTAAATTTATTTATATGTTTTTGTTTTCCGAAGCAGTCAAA	ATCATGTGACTTATTTAATTAATTATTATTAAATAAAAAAGATTTTCTATTTAAATTTATTAATTAATTTTTTTTCTTAACTAACTATTTTATGTTTTTGTTTTCCGAAAAAGAAAAA	GTCACATGATAATATTTGATTTTATTATATTTTTAAAAAAAGTAAAAAATAAAAAGTAGTTTATTTTTAAAAAATAAAATTTAAAATATTAGTGTATTTGATTTCCGAAAGTTAAAAA	GTCACATGCTTTTAATAAACTTTTTTAAAAACTTAAAATACTTTTTTATTTTTTATTTTCAAACATAAATGAAATAAGTTATTTATTGTTTATGATTACCGAAACATAAAAC	ATCACGTGCTTTTTAAAAAATATAAATTTAATTTCATTTTCTATTTCAATATTTATTAAATAAAAAATTTGAAAAATATATAAAAATTGTAGCAGTATTAGATTTCCGAAAAGAAAAAA	ATCACGTGCTATAAAAATAATTATAATTTTAATTTTTTAATATATATTTATACACTAATAATAAAAAGTAAAAAAAGAAATTAAAGAAAAATGAGGTTTTGTTTTCCGAAGATATAAAA	ATCACGTGTCATATTTACAATATAAAAATTAAACAAATAAAAAGTTATAAAATAAAGATTATATTATACATATTTTTATTTTTATTATAATCTGTGTTTTTGCCTTCCGAAAAGAAAATA	ATCACATGACTAATAATTATTTTAATTTTAATTTATTTAATAAAATTAAAATAATATATATACTAAATTATTTNTTAAAAATAATTAATCAATGGGTTTTGTGTTCCGAACTTAAAAAA	TTCACGTGAAAATTTTTATATTTTTAATTAAATTTTTATAATATTATAAATTATTATAATATTGATATTTAAAATTAAAAACAAATTGTTAATGGTTTTGTTTTCCGAAATGTTTTTT	ATCACGTGTTAAATAATTAATTTACTTTAAAATTTATTTTTTAATATAAAATATTTATTCTTTTTATTTAATAATAAAAAAAACAAAAAAACATTGTTTATGATTTCCGAACCCAAATAT	GTCACATGATAAAAACATATTTAAAATTTTAAAAAAATTAATTTTCAAAATAAATTTATTATATTTTTTTAATTACATAATCATAAAAATAAATGTTCATGATTTCCGAACGTATAAAA	ATCACGTGTAATAAATATTATTAAAAAGTTTATTAAAATAAAATAATAATTTAAATTACTATTTTTAAAAAAGTTTTATTTTTTAATAACACTATTGTATTTGTTATCCGAACAATAAAAA	ATCACATGACTATCTAACAAAATATTTATTTTTGTTTTTTAATATTTGAAAATACTAAAATATTTTTGTTGTTTTTTGAAAAAAGGATTTTTAATGTGTATGCGTTCCGAACTTTAAATA	GTCACGTGCAGCTTTTTAAAAATATTTTAAAACATTTTAAAAAATATACATTTTTTTATTATTTTTTTATATATTAATGTTAAAATTTATTTATGTATTTGTCTTCCGAAAAGTAAAAT	ATCACGTGAACTTATTTTGCATTTAAAAAAAAGTAAAAACTATTTGCTAAAATATATTTTTTTAATTTTTAAAAATAATGTTTTAATTATTTAATGTATATGACTTCCGAAAAATATATA	ATCACATGATATATTTTTTATTTTTAATTTTTTTTAATTATAAAAATAATTTTTTTCTTTAAATTAAACAAAAATAAAAAATTGTTTTTTGTTGGTTAAGATTTCCGAAAATAGAAAT	NA	NA	NA	NA	NA	NA	NA	NA	NA	NA	NA	NA	NA	NA	NA	NA
	GCA_001670205.1	ATCACATGACGTAGTAATAAATAATTTTAAAAATATTTTATATTTTAAATAGTTTTCAAATATTTTACAGTTTATTTTTTAAATTTATTTATATGTTTTTGTTTTCCGAAGCAGTCAAA	ATCATGTGACTTATTTAATTAATTATTATTAAATAAAAAAGATTTTCTATTTAAATTTATTAATTAATTTTTTTTCTTAACTAACTATTTTATGTTTTTGTTTTCCGAAAAAGAAAAA	GTCACATGATGATATTTGATTTTATTATATTTTTAAAAAAAGTAAAAAATAAAAAGTAGTTTATTTTTAAAAAATAAAATTTAAAATATTAGTGTATTTGATTTCCGAAAGTTAAAAA	GTCACATGCTTTTAATAAACTTTTTTAAAAACTTAAAATACTTTTTTATTTTTTATTTTCAAACATAAATGAAATAATTTATTTATTGTTTATGATTACCGAAACATAAAAC	ATCACGTGCTTTTTAAAAAATATAAATTTAATTTCATTTTCTATTTCAATATTTTTTAAATAAAAAATTTGAAAAATATATAAAAATTGTAGCAGTATTAGATTTCCGAAAAGAAAAAA	ATCACGTGCTATAAAAATAATTATAATTTTAATTTTTTAATATATATTTATACACTAATAATAAAAAGTNAAAAAAGAAATTAAAGAAAAACGAGGTTTTGTTTTCCGAAGATATAAAA	ATCACGTGTCATATTTACAATATAAAAATTAAACAAATAAAAAGTTATAAAATAAAGATTATATTATACATATTTTTATTTTTATTATAAATTTTGTTTTTGCCTTCCGAAAAGAAAATA	ATCACATGACTAATAATTATTTTAATTTTAATTTATTTAATAAAATTAAAATAATATATATACTAAATTATTTTTTAAAAATAATTAATCAATGGGTTTTGTGTTCCGAACTTAGAAAA	TTCACGTGAAAATTTTTATATTTTTAATTAAATTTTTATAATATTATAAATTATTATAATATTGATATTTAAAATTAAAAACAAATTATTAATGGTTTTGTTTTCCGAAATGTTTTTT	ATCACGTGTTAAATAATTAATTTACTTTAAAATTTATTTTTTAATATAAAATATTTATTCTTTTTATTTACTNATAAAAAAAACAAAAAAACATTGTTTATGATTTCCGAACCCAAATAT	GTCACATGATAAAAACATATTTAAAATTTTAAAAAAATTAATTTTCAAAATAAATTTATTATATTTTTTTAATTACATAATCATAAAAATAAATGTTCATGATTTCCGAACGTATAAAA	ATCACGTGTAATAAATATTATTAAAAAGTTTATTAAAATAAAATAATAATTTAAATTACTATTTTTAAATAAGTTTTATTTTTTAATAACACTATTGTATTTGTTATCCGAACAATAAAAA	ATCACATGACTATCTAACAAAATATTTATTTTTGTTTTTTAATATTTGAAAATACTAAAATATTTTTGTTGTTTTTTGAAAAAAGGATTTTTAATGTGTATGCGTTCCGAACTTTAAATA	GTCACGTGCAGCTTTTTAAAAATATTTTAAAACATTTTAAAAAATATACATTTTTTTATTATTTTTTTATATATTAATGTTAAAATTTATTTATGTATTTGTCTTCCGAAAAGTAAAAT	ATCACGTGAACTTATTTTGCATTTAAAAAAAAGTAAAAACTATTTGCTAAAATATATTTTTTTAATTTTTAAAAATAATGTTTTAATTATTTAATGTATATGACTTCCGAAAAATATATA	ATCACATGATATATTTTTTATTTTTAATTTTTTTTAATTATAAAAATAATTTTTTTCTTTAAATTAAACAAAAATAAAAAATTGTTTTTTGTTGGTTAAGATTTCCGAAAATAGAAAT	NA	NA	NA	NA	NA	NA	NA	NA	NA	NA	NA	NA	NA	NA	NA	NA
	GCA_001670235.1	ATCACATGACGTAGTAATTAATAATTTTAAAAATATTTTATATTTTAAATAGTTTTCAAATATTTTACAGTTTATTTTTTAAATTTATTTATATGTTTTTGTTTTCCGAAGCAGTCAAA	ATCATGTGACTTATTTAATTAATTATTATTAAATAAAAAAGATTTTCTATTTAAATTTATTAATTAATTGTTTTTCTTAACTAATTATTTTATGTTTTTGTTTTCCGAAAAAGAAAAA	GTCACATGATGATATTTGATTTTATTATATTTTTAAAAAAAGTAAAAAATAAAAAGTAGTTTATTTTTAAAAAATAAAATTTAAAATATTAGTGTATTTGATTTCCGAAAGTTAAAAA	GTCACATGCTTTTAATAAACTTTTTTAAAAACTTAAAATACTTTTTTATTTTTTATTTTCAAACATAAATGAAATAATTTATTTATTGTTTATGATTACCGAAACATAAAAC	ATCACGTGNTTNTTAAAAAATATAAATTTAATTTCATTTTCTATTTCAATATTTATTAAATAAAAAATTTGAAAAATATATAAAAATTGTAGCAGTATTAGATTTCCGAAAAGAAAAAA	ATCACGTGCTATAAAAATAATTATAATTTTAATTTTTTAATATATATTTATACACTAATAATAAAAAGTAAAAAAAGAAATTAAAGAAAAATGAGGTTTTGTTTTCCGAAGATATAAAA	ATCACGTGTCATATTTACAATATAAAAATTAAACAAATAAAAAGTTATAAAATAAAGATTATATTATACATATTTTTATTTTTATTATAAATTTTGTTTTTGCCTTCCGAAAAGAAAATA	ATCACATGACTAATAATTCTTTTAATTTTAATTTATTTAATAAAATTAAAATAATATCTATACTAAATTGTTTATTAAAAATGATTAAACATTGGGTTTTGTGTTCCGAACTTAGAAAA	TTCACGTGAAAATTTTTATATTTTTAATTAAATTTTTATAATATTATAAATTATTATAATATTGATATTTAAAATTAAAAACAAATTGTTAATGGTTTTGTTTTCCGAAATGTTTTTT	ATCACGTGTTAAATAATTAATTTACTTTAAAATTTATTTTTTAATATAAAATATTTATTCTTTTTATTTAATAATAAAAAAAACAAAAAAACATTGTTTATGATTTCCGAACCCAAATAT	GTCACATGATAAAAACATATTTAAAATTTTAAAAAAATTAATTTTCAAAATAAATTTATTATATTTTTTAAANTACATAATCATAAAAATAAATGTTCATGATTTCCGAACGTATAAAA	ATCACGTGTAATAAATATTATTAAAAAGTTTATTAAAATAAAATAATAATTTAAATTACTATTTTTAAATAATATTTATTTTTTAATAAAACTATTGTATTTGTTATCCGAACATCAAAAA	ATCACATGACTATCTAACAAAATATTTATTTTTGTTTTTTAATATTTGAAAATACTAAAATATTTTTGTTGTTTTTTGAAAAAAGGATTTTTAATGTGTATGCGTTCCGAACTTTAAATA	GTCACGTGCAGCTTTTTAAAAATATTTTAAAACATTTTAAAAAATATACATTTTTTTATTATTTTTTTATATATTAATGTTAAAATTTATTTATGTATTTGTCTTCCGAAAAGTAAAAT	ATCACGTGAACTTATTTTGCATTTAAAAAAAAATAAAAACTATTTGCTAAAATATATTTTTTAAATTTTTAAAAATAATTTTTAAATTATTTAATGTATATGACTTCCGAAAAATATATT	ATCACATGATATATTTTTTGTTTTTAATTTTTTTTAATTATAAAAATAATTTTTTTCTTTAAATTAAACAAAAATAAAAAATTGTTTTTTGTTGGTTAAGATTTCCGAAAATAGAAAT	NA	NA	NA	NA	NA	NA	NA	NA	NA	NA	NA	NA	NA	NA	NA	NA
	GCA_001670265.1	ATCACATGACGTAGTAATAAATAATTTTAAAAATATTTTATATTTTAAATAGTTTTCAAATATTTTACAGTTTATTTTTTAAATTTATTTATATGTTTTTGTTTTCCGAAGCAGTCAAA	ATCATGTGACTTATTTAATTAATTATTATTAAATAAAAAAGATTTTCTATTTAAATTTATTAATTAATTTTTTTTCTTAACTAACTATTTTATGTTTTTGTTTTCCGAAAAAGAAAAA	GTCACATGATGATATTTGATTTTATTATATTTTTAAAAAAAGTAAAAAATAAAAAGTAGTTTATTTTTAAAAAATAAAATTTAAAATATTAGTGTATTTGATTTCCGAAAGTTAAAAA	GTCACATGCTTTTAATAAACTTTTTTAAAAACTTAAAATACTTTTTTATTTTTTATTTTCAAACATAAATGAAATAAGTTATTTATTGTTTATGATTACCGAAACATAAAAC	ATCACGTGCTTTTTAAAAAATATAAATTTAATTTCATTTTCTATTTCAATATTTATTAAATAAAAAATTTGAAAAATATATAAAAATTGTAGCAGTATTAGATTTCCGAAAAGAAAAAA	ATCACGTGCTATAAAAATAATTATAATTTTAATTTTTTAATATATATTTATACACTAATAATAAAAAGTAAAAAAAGAAATTAAAGAAAAACGAGGTTTTGTTTTCCGAAGATATAAAA	ATCACGTGTCATATTTACAATATAAAAATTAAACAAATAAAAAGTTATAAAATAAAGATTATATTATACATATTTTTATTTTTATTATAATCTGTGTTTTTGCCTTCCGAAAAGAAAATA	ATCACATGACTAATAATTATTTTAATTTTAATTTATTTAATAAAATTAAAATAATATATATACTAAATTATTTTTTAAAAATAATTAATCAATGGGTTTTGTGTTCCGAACTTAGAAAA	TTCACGTGAAAATTTTTATATTTTTAATTAAATTTTTATAATATTATAAATTATTATAATATTGATATTTAAAATTAAAAACAAATTATTAATGGTTTTGTTTTCCGAAATGTTTTTT	ATCACGTGTTAAATAATTAATTTACTTTAAAATTTATTTTTTAATATAAAATATTTATTCTTTTTATTTAATATTAAAAAAAACAAAAAAACATTGTTTATGATTTCCGAACCCAAATAT	GTCACATGATAAAAACATATTTAAAATTTTAAAAAAATTAATTTTCAAAATAAATTTATTATATTTTTTTAATTACATAATCATAAAAATAAATGTTCATGATTTCCGAACGTATAAAA	ATCACGTGTAATAAATATTATTAAAAAGTTTATTAAAATAAAATAATAATTTAAATTACTATTTTTAAATAAGTTTTATTTTTTAATAACACTATTGTATTTGTTATCCGAACAATAAAAA	ATCACATGACTATCTAACAAAATATTTATTTTTGTTTTTTAATATTTGAAAATACTAAAATATTTTTGTTGNTTTTTGAAAAAAGGATTTTTAATGTGTATGCGTTCCGAACTTTAAATA	GTCACGTGCAGCTTTTTAAAAATATTTTAAAACATTTTAAAAAATATACATTTTTTTATTATTTTTTTATATATTAATGTTAAACTTTATTTATGTATTTGTCTTCCGAAAAGTAAAAT	ATCACGTGAACTTATTTTGCATTTAAAAAAAAGTAAAAACTATTTGCTAAAATATATTTTTTTAATTTTTAAAAATAATGTTTTAATTATTTAATGTATATGACTTCCGAAAAATATATA	ATCACATGATATATTTTTTATTTTTAATTTTTTTTAATTATAAAAATAATTTTTTTCTTTAAATTAAACAAAAATAAAAAATTGTTTTTTGTTGGTTAAGATTTCCGAAAATAGAAAT	NA	NA	NA	NA	NA	NA	NA	NA	NA	NA	NA	NA	NA	NA	NA	NA
	GCA_001670295.1	ATCACATGACGTAGTAATAAATAATTTTAAAAATATTTTATATTTTAAATAGTTTTCAAATATTTTACAGTTTATTTTTTAAATTTATTTATATGTTTTTGTTTTCCGAAGCAGTCAAA	ATCATGTGACTTATTTAATTAATTATTATTAAATAAAAAAGATTTTCTATTTAAATTTATTAATTAATTTTTTTTCTTAACTAACTATTTTATGTTTTTGTTTTCCGAAAAAGAAAAA	GTCACATGATGATATTTGATTTTATTATATTTTTAAAAAAAGTAAAAAATAAAAAGTAGTTTATTTTTTAAAAATAAAATTTAAAATATTAGTGTATTTGATTTCCGAAAGTTAAAAA	GTCACATGCTTTTAATAAACTTTTTTAAAAACTTAAAATACTTTTTTATTTTTTATTTTCAAACATAAATGAAATAAGTTATTTATTGTTTATGATTACCGAAACATAAAAC	ATCACGTGCTTTTTAAAAAATATAAATTTAATTTCATTTTTTATTTCAATATTTATTAAATAAAAAATTTGAAAAATATATAAAATTTGTAGCAGTATTAGATTTCCGAAAAGAAAAAA	ATCACGTGCTATAAAAATAATTATAATTTTAATTTTTTAATATATATTTATACACTAATAATAAAAAGTAAAAAAAGAAATTAAAGAAAAACGAGGTTTTGTTTTCCGAAGATATAAAA	ATCACGTGTCATATTTACAATATAAAAATTAAACAAATAAAAAGTTATAAAATAAAGATTATATTATACATATTTTTATTTTTATTATAAATTTTGTTTTTGCCTTCCGAAAAGAAAATA	ATCACATGACTAATAATTATTTTAATTTAAATTTATTTAATAAAATTAAAATAATATATATACTAAATTATTTTTTAAAAATAATTAATCAATGGGTTTTGTGTTCCGAACTTAGAAAA	TTCACGTGAAAATTTTTATATTTTTAATTAAATTTTTATAATATTATAAATTATTATAATATTGATATTTAAAATTAAAAACAAATTGTTAATGGTTTTGTTTTCCGAAATGTTTTTT	ATCACGTGTTAAATAATTAATTTACTTTAAAATTTATTTTTTAATATAAAATATTTATTTTTTTTATTTTTAAATAAAAAACACAAAAAAACATTGTTTATGATTTCCGAACCTAAATAT	GTCACATGATAAAAACATATTTAAAATTTTAAAAAAATTAATTTTCAAAATAAATTTATTATATTTTTTTAAATACATAATCATAAAAATAAATGTTCATGATTTCCGAACGTATAAAA	ATCACGTGTAATAAATATTATTAAAAAGTTTATTAAAATAAAATAATAATTTAAATTACTATTTTTAAATAAGTTTTATTTTTTAATAACACTATTGTATTTGTTATCCGAACAATAAAAA	ATCACATGACTATCTAACAAAATATTTATTTTTTTTTTTTAATATTTGAAAATACTAAAATATTTTTGTTGTTTTTTGAAAAAAGGATTTTTAATGTGTATGCGTTCCGAACTTTAAATA	GTCACGTGCAGCTTTTTAAAAATATTTTAAAACATTTTAAAAAATATACATTTTTTTATTATTTTTTTATATATTAATGTTAAAATTTATTTATGTATTTGTCTTCCGAAAAGTAAAAT	ATCACGTGAACTTATTTTGCATTTAAAAAAAAGTAAAAACTATTTGCTAAAATATATTTTTTTAATTTTTAAAAATAATGTTTAAATTATTTAATGTATATGACTTCCGAAAAATATATA	ATCACATGATATATTTTTTATTTTTAATTTTTTTTAATTATAAAAATAATTTTTTTCTTTAAATTAAACAAAAATAAAAAATTGTTTTTTGTTGGTTAAGATTTCCGAAAATAGAAAT	NA	NA	NA	NA	NA	NA	NA	NA	NA	NA	NA	NA	NA	NA	NA	NA
	GCA_001670325.1	ATCACATGACGTAGTAATAAATAATTTTAAAAATATTTTATATTTTAAATAGTTTTCAAATATTTTACAGTTTATTTTTTAAATTTATTTATATGTTTTTGTTTTCCGAAGCAGTCAAA	ATCATGTGACTTATTTAATTAATTATTATTAAATAAAAAAGATTTTCTATTTAAATTTATTAATTAATTTTTTTTCTTAACTAACTATTTTATGTTTTTGTTTTCCGAAAAAGAAAAA	GTCACATGATNATATTTGATTTTATTATATTTTTAAAAAAAGTAAAAAATAAAAAGTAGTTTATTTTTAAAAAATAAAATTTAAAATATTAGTGTATTTGATTTCCGAAAGTTAAAAA	GTCACATGCTTTTAATAAACTTTTTTAAAAACTTAAAATACTTTTTTATTTTTTATTTTCAAACATAAATGAAATAAGTTATTTATTGTTTATGATTACCGAAACATAAAAC	ATCACGTGCTTTTTAAAAAATATAAATTTAATTTCATTTTCTATTTCAATATTNATTAAATAAAAAATTTGAAAAATATATAAAAATTGTAGCAGTATTAGATTTCCGAAAAGAAAAAA	ATCACGTGCTATAAAAATAATTATAATTTTAATTTTTTAATATATATTTATACACTAATAATAAAAAGTAAAAAAAGAAATTAAAGAAAAATGAGGTTTTGTTTTCCGAAGATATAAAA	ATCACGTGTCATATTTACAATATAAAAATTAAACAAATAAAAAGTTATAAAATAAAGATTATATTATACATATTTTTATTTTTATTATAAATTTTGTTTTTGCCTTCCGAAAAGAAAATA	ATCACATGACTAATAATTATTTTAATTTTAATTTATTTAATAAAATTAAAATAATATATATACTAAATTATTTTTTAAAAATAATTAATCAATGGGTTTTGTGTTCCGAACTTAGAAAA	TTCACGTGAAAATTTTTATATTTTTAATTAAATTTTTATAATATTATAAATTATTATAATATTGATATTTAAAATTAAAAACAAATTGTTAATGGTTTTGTTTTCCGAAATGTTTTTT	ATCACGTGTTAAATAATTAATTTACTTTAAAATTTATTTTTTAATATAAAATATTTATTCTTTTTATTTACTTATAAAAAAAACAAAAAAACATTGTTTATGATTTCCGAACCCAAATAT	GTCACATGATAAAAACATATTTAAAATTTTAAAAAAATTAATTTTCAAAATAAATTTATTATATTTTTTTAANTACATAATCATAAAAATAAATGTTCATGATTTCCGAACGTATAAAA	ATCACGTGTAATAAATATTATTAAAAAGTTTATTAAAATAAAATAATAATTTAAATTACTATTTTTAAATAAGTTTTATTTTTTAATAACACTATTGTATTTGTTATCCGAACAATAAAAA	ATCACATGACTATCTAACAAAATATTTATTTTTGTTTTTTAATATTTGAAAATACTAAAATATTTTTGTTGTTTTTTGAAAAAAGGATTTTTAATGTGTATGCGTTCCGAACTTTAAATA	GTCACGTGCAGCTTTTTAAAAATATTTTAAAACATTTTAAAAAATATACATTTTTTTATTATTTTTTTATATATTAATGTTANAATTTATTTATGTATTTGTCTTCCGAAAAGTAAAAT	ATCACGTGAACTTATTTTGCATTTAAAAAAAAGTAAAAACTATTTGCTAAAATATATTTTTTTAATTTTTAAAAATAATGTTTNAATTATTTAATGTATATGACTTCCGAAAAATATATA	ATCACATGATATATTTTTTATTTTTAATTTTTTTTAATTATAAAAATAATTTTTTTCTTTAAATTAAACAAAAATAAAAAATTGTTTTTTGTTGGTTAAGATTTCCGAAAATAGAAAT	NA	NA	NA	NA	NA	NA	NA	NA	NA	NA	NA	NA	NA	NA	NA	NA
	GCA_001670355.1	ATCACATGACGTAGTAATTAATAATTTTAAAAATATTTTATATTTTAAATAGTTTTCAAATATTTTACAGTTTATTTTTTAAATTTATTTATATGTTTTTGTTTTCCGAAGCAGTCAAA	ATCATGTGACTTATTTAATTAATTATTATTAAATAAAAAAGATTTTCTATTTAAATTTATTAATTAATTGTTTTTCTTAACTAATTATTTTATGTTTTTGTTTTCCGAAAAAGAAAAA	GTCACATGATGATATTTGATTTTATTATATTTTTAAAAAAAGTAAAAAATAAAAAGTAGTTTATTTTTAAAAAATAAAATTTAAAATATTAGTGTATTTGATTTCCGAAAGTTAAAAA	GTCACATGCTTTTAATAAACTTTTTTAAAAACTTAAAATACTTTTTTATTTTTTATTTTCAAACATAAATGAAATAATTTATTTATTGTTTATGATTACCGAAACATAAAAC	ATCACGTGCTTTTTAAAAAATATAAATTTAATTTCATTTTCTATTTCAATATTTATTAAATAAAAAATTTGAAAAATATATAAAAATTGTAGCAGTATTAGATTTCCGAAAAGAAAAAA	ATCACGTGCTATAAAAATAATTATAATTTTAATTTTTTAATATATATTTATACACTAATAATAAAAAGTAAAAAAAGAAATTAAAGAAAAATGAGGTTTTGTTTTCCGAAGATATAAAA	ATCACGTGTCATATTTACAATATAAAAATTAAACAAATAAAAAGTTATAAAATAAAGATTATATTATACATATTTTTATTTTTATTATAAATTTTGTTTTTGCCTTCCGAAAAGAAAATA	ATCACATGACTAATAATTCTTTTAATTTTAATTTATTTAATAAAATTAAAATAATATCTATACTAAATTGTTTATTAAAAATGATTAAACATTGGGTTTTGTGTTCCGAACTTAGAAAA	TTCACGTGAAAATTTTTATATTTTTAATTAAATTTTTATAATATTATAAATTATTATAATATTGATATTTAAAATTAAAAACAAATTATTAATGGTTTTGTTTTCCGAAATGTTTTTT	ATCACGTGTTAAATAATTAATTTACTTTAAAATTTATTTTTTAATATAAAATATTTATTCTTTTTATTTAATATTAAAAAAAACAAAAAAACATTGTTTATGATTTCCGAACCCAAATAT	GTCACATGATAAAAACATATTTAAAATTTCAAAAAAATTAATTTTCAAAATAAATTTATTATATTTTTTTAAATACATAATCATAAAACTAAATGTTCATGATTTCCGAACGTATAAAA	ATCACGTGTAATAAATATTATTAAAAAGTTTATTAAAATAAAATAATAATTTAAATTACTATTTTTAAATAAGTTTTATTTTTTAATAACACTATTGTATTTGTTATCCGAACAATAAAAA	ATCACATGACTATCTAACAAAATATTTATTTTTGTTTTTTAATATTTGAAAATACTAAAATATTTTTGTTGTTTTTTGAAAAAAGGATTTTTAATGTGTATGCGTTCCGAACTTTAAATA	GTCACGTGTAGCTTTTTAAAAATATTTTAAAACATTTTAAAAAATATACATTTTTTTATTATTTTTTTATATATTAATGTTAAAATTTATTTATGTATTTGTCTTCCGAAAAGTAAAAT	ATCACGTGAACTTATTTTGCATTTAAAAAAAAATAAAAACTATTTGCTAAAATATATTTTTTNAATTTTTAAAAATAATTTTTAAATTATTTAATGTATATGACTTCCGAAAAATATATT	ATCACATGATATATTTTTTATTTTTAATTTTTTTTAATTATAAAAATAATTTTTTTCTTTAAATTAAACAAAAATAAAAAATTGTTTTTTGTTGGTTAAGATTTCCGAAAATAGAAAT	NA	NA	NA	NA	NA	NA	NA	NA	NA	NA	NA	NA	NA	NA	NA	NA
	GCA_001670385.1	ATCACATGACGTAGTAATTAATAATTTTAAAAATATTTTATATTTTAAATAGTTTTCAAATATTTTACAGTTTATTTTTTAAATTTATTTATATGTTTTTGTTTTCCGAAGCAGTCAAA	ATCATGTGACTTATTTAATTAATTATTATTAAATAAAAAAGATTTTCTATTTAAATTTATTAATTAATTTTTTTTCTTAACTAACTATTTTATGTTTTTGTTTTCCGAAAAAGAAAAA	ATCACATGATGATATTTGATTTTATTATATTTTTAAAAAAAGTAAAAAATAAAAAGTAGTTTATTTTTAAAAAATAAAATTTAAAATATTAGTGTATTTGATTTCCGAAAGTTAAAAA	GTCACATGCTTTTAATAAACTTTTTTAAAAACTTAAAATACTTTTTTATTTTTTATTTTCAAACATAAATGAAATAAGTTATTTATTGTTTATGATTACCGAAACATAAAAC	ATCACGTGCTTTTTAAAAAATATAAATTTAATTTCATTTTCTATTTCAATATTTATTAAATAAAAAATTTGAAAAATATATAAAAATTATAGCAGTATTAGATTTCCGAAAAGAAAAAA	ATCACGTGCTATAAAAATAATTATAATTTTAATTTTTTAATATATATTTATACACTAATAATAAAAAGTAAAAAAAGAAATTAAAGAAAAATGAGGTTTTGTTTTCCGAAGATATAAAA	ATCACGTGTCATATTTACAATATAAAAATTAAACAAATAAAAAGTTATAAAATAAAGATTATATTATACATATTTTTATTTTTATTATAAATTTTGTTTTTGCCTTCCGAAAAGAAAATA	ATCACATGACTAATAATTATTTTAATTTTAATTTATTTAATAAAATTAAAATAATATATATACTAAATTATTTTTTAAAAATAATTAATCAATGGGTTTTGTGTTCCGAACTTAGAAAA	TTCACGTGAAAATTTTTATATTTTTAATTAAATTTTTATAATATTATAAATTATTATAATATTGATATTTAAAATTAAAAACAAATTGTTAATGGTTTTGTTTTCCGAAATGTTTTTT	ATCACGTGTTAAATAATTAATTTACTTTAAAATTTATTTTTTAATATAAAATATTTATTCTTTTTATTTACTAATAAAAAAAACAAAAAAACATTGTTTATGATTTCCGAACCCAAATAT	GTCACATGATAAAAACATATTTAAAATTTTAAAAAAATTAATTTTCAAAATAAATTTATTATATTTTTTTAATTACATAATCATAAAAATAAATGTTCATGATTTCCGAACGTATAAAA	ATCACGTGTAATAAATATTATTAAAAAGTTTATTAAAATAAAATAATAATTTAAATTACTATTTTTAAATAAGTTTTATTTTTTAATAACACTATTGTATTTGTTATCCGAACAATAAAAA	ATCACATGACTATCTAACAAAATATTTATTTTTGTTTTTTAATATTTGAAAATACTAAAATATTTTTGTTGTTTTTTGAAAAAAGGATTTTTAATGTGTATGCGTTCCGAACTTTAAATA	GTCACGTGCAGCTTTTTAAAAATATTTTAAAACATTTTAAAAAATATACATTTTTTTATTATTTTTTTATATATTAATGTTAAAATTTATTTATGTATTTGTCTTCCGAAAAGTAAAAT	ATCACGTGAATTTATTTTGCATTTAAAAAAAAGTAAAAACTATTTGCTAAAATATATTTTTTTAATTTTTAAAAATAATGTTTTAATTATTTAATGTATATGACTTCCGAAAAATATATA	ATCACATGATATATTTTTTATTTTTAATTTTTTTTAATTATAAAAATAATTTTTTTCTTTAAATTAAACAAAAATAAAAAATTGTTTTTTGTTGGTTAAGATTTCCGAAAATAGAAAT	NA	NA	NA	NA	NA	NA	NA	NA	NA	NA	NA	NA	NA	NA	NA	NA
	GCA_001670415.1	ATCACATGACGTAGTAATTAATAATTTTAAAAATATTTTATATTTTAAATAGTTTTCAAATATTTTACAGTTTATTTTTTAAATTTATTTATATGTTTTTGTTTTCCGAAGCAGTCAAA	ATCATGTGACTTATTTAATTAATTATTATTAAATAAAAAAGATTTTCTATTTAAATTTATTAATTAATTTTTTTTCTTAACTAACTATTTTATGTTTTTGTTTTCCGAAAAAGAAAAA	GTCACATGATAATATTTGATTTTATTATATTTTTAAAAAAAGTAAAAAATAAAAAGTAGTTTATTTTTAAAAAATAAAATTTAAAATATTAGTGTATTTGATTTCCGAAAGTTAAAAA	GTCACATGCTTTTAATAAACTTTTTTAAAAACTTAAAATACTTTTTTATTTTTTATTTTCAAACATAAATGAAATAAGTTATTTATTGTTTATGATTACCGAAACATAAAAC	ATCACGTGCTTTTTAAAAAATATAAATTTAATTTCATTTTCTATTTCAATATTTATTAAATAAAAAATTTGAAAAATATATAAAAATTGTAGCAGTATTAGATTTCCGAAAAGAAAAAA	ATCACGTGCTATAAAAATAATTATAATTTTAATTTTTTAATATATATTTATACACTAATAATAAAAAGTAAAAAAAGAAATTAAAGAAAAATGAGGTTTTGTTTTCCGAAGATATAAAA	ATCACGTGTCATATTTACAATATAAAAATTAAACAAATAAAAAGTTATAAAATAAAGATTATATTATACATATTTTTATTTTTATTATAATCTGTGTTTTTGCCTTCCGAAAAGAAAATA	ATCACATGACTAATAATTATTTTAATTTTAATTTATTTAATAAAATTAAAATAATATATATACTAAATTATTTNTTAAAAATAATTAATCAATGGGTTTTGTGTTCCGAACTTAAAAAA	TTCACGTGAAAATTTTTATATTTTTAATTAAATTTTTATAATATTATAAATTATTATAATATTGATATTTAAAATTAAAAACAAATTGTTAATGGTTTTGTTTTCCGAAATGTTTTTT	ATCACGTGTTAAATAATTAATTTACTTTAAAATTTATTTTTTAATATAAAATATTTATTCTTTTTATTTAATATTAAAAAAAACAAAAAAACATTGTTTATGATTTCCGAACCCAAATAT	GTCACATGATAAAAACATATTTAAAATTTTAAAAAAATTAATTTTCAAAATAAATTTATTATATTTTTTTAATTACATAATCATAAAAATAAATGTTCATGATTTCCGAACGTATAAAA	ATCACGTGTAATAAATATTATTAAAAAGTTTATTAAAATAAAATAATAATTTAAATTACTATTTTTAAAAAAGTTTTATTTTTTAATAACACTATTGTATTTGTTATCCGAACAATAAAAA	ATCACATGACTATCTAACAAAATATTTATTTTTGTTTTTTAATATTTGAAAATACTAAAATATTTTTGTTGTTTTTTGAAAAAAGGATTTTTAATGTGTATGCGTTCCGAACTTTAAATA	GTCACGTGCAGCTTTTTAAAAATATTTTAAAACATTTTAAAAAATATACATTTTTTTATTATTTTTTTATATATTAATGTTAAAATTTATTTATGTATTTGTCTTCCGAAAAGTAAAAT	ATCACGTGAACTTATTTTGCATTTAAAAAAAAGTAAAAACTATTTGCTAAAATATATTTTTTTAATTTTTAAAAATAATGTTTTAATTATTTAATGTATATGACTTCCGAAAAATATATA	ATCACATGATATATTTTTTATTTTTAATTTTTTTTAATTATAAAAATAATTTTTTTCTTTAAATTAAACAAAAATAAAAAATTGTTTTTTGTTGGTTAAGATTTCCGAAAATAGAAAT	NA	NA	NA	NA	NA	NA	NA	NA	NA	NA	NA	NA	NA	NA	NA	NA
	GCA_001670845.1	ATCACATGACGTAGTAATTAATAATTTTAAAAATATTTTATATTTTAAATAGTTTTCAAATATTTTACAGTTTATTTTTTAAATTTATTTATATGTTTTTGTTTTCCGAAGCAGTCAAA	ATCATGTGACTTATTTAATTAATTATTATTAAATAAAAAAGATTTTCTATTTAAATTTATTAATTAATTTTTTTTCTTAACTAACTATTTTATGTTTTTGTTTTCCGAAAAAGAAAAA	GTCACATGATGATATTTGATTTTATTATATTTTTAAAAAAAGTAAAAAATAAAAAGTAGTTTATTTTTAAAAAATAAAATTTAAAATATTAGTGTATTTGATTTCCGAAAGTTAAAAA	GTCACATGCTTTTAATNAACTTTTTTAAAAACTTAAAATACTTTTTTATTTTTTATTTTCAAATATAAATGAAATAATTTATTTATTGTTTATGATTACCGAAACATAAAAC	ATCACGTGCTTTTTAAAAAATATAAATTTAATTTCATTTTCTATTTCAATATTTATTAAATAAAAAATTTGAAAAATATATAAAAATTGTAGCAGTATTAGATTTCCGAAAAGAAAAAA	ATCACGTGCTATAAAAATAATTATAATTTTAATTTTTTAATATATATTTATACACTAATAATAAAAAGTAAAAAAAGAAATTAAAGAAAAATGAGGTTTTGTTTTCCGAAGATATAAAA	ATCACGTGTCATATTTACAATATAAAAATTAAACAAATAAAAAGTTATAAAATAAAGATTATATTATACATATTTTTATTTTTATTATAAATTTTGTTTTTGCCTTCCGAAAAGAAAATA	ATCACATGACTAATAATTATTTTAATTTTAATTTATTTAATAAAATTAAAATAATATATATACTAAATTATTTTTTAAAAATAATTAATCAATGGGTTTTGTGTTCCGAACTTAGAAAA	TTCACGTGAAAATTTTTATATTTTTAATTAAATTTTTATAATATTATAAATTATTATAATATTGATATTTAAAATTAAAAACAAATTATTAATGGTTTTGTTTTCCGAAATGTTTTTT	ATCACGTGTTAAATAATTAATTTACTTTAAAATTTATTTTTTAATATAAAATATTTATTCTTTTTATTTAATAATAAAAAAAACAAAAAAACATTGTTTATGATTTCCGAACCCAAATAT	GTCACATGATAAAAACATATTTAAAATTTTAAAAAAATTAATTTTCAAAATAAATTTATTATATTTTTTNAANTACATAATCATAAAAATAAATGTTCATGATTTCCGAACGTATAAAA	ATCACGTGTAATAAATATTATTAAAAAGTTTATTAAAATAAAATAATAATTTAAATTACTATTTTTAAATAAGTTTTATTTTTTAATAACACTATTGTATTTGTTATCCGAACAATAAAAA	ATCACATGACTATCTAACAAAATATTTATTTTTGTTTTTTAATATTTGAAAATACTAAAATATTTTTGTTGTTTTTTGAAAAAAGGATTTTTAATGTGTATGCGTTCCGAACTTTAAATA	GTCACGTGCAGCTTTTTAAAAATATTTTAAAACATTTTAAAAAATATACATTTTTTTATTATTTTTTTATATATTAATGTTAAAATTTATTTATGTATTTGTCTTCCGAAAAGTAAAAT	ATCACGTGAACTTATTTTGCATTTAAAAAAAAGTAAAAACTATTTGCTAAAATATATTTTTTTAATTTTTAAAAATAATGTTTTAATTATTTAATGTATATGACTTCCGAAAAATATATA	ATCACATGATATATTTTTTATTTTTAATTTTTTTTAATTATAAAAATAATTTTTTTCTTTAAATTAAACAAAAATAAAAAATTGTTTTTTGTTGGTTAAGATTTCCGAAAATAGAAAT	NA	NA	NA	NA	NA	NA	NA	NA	NA	NA	NA	NA	NA	NA	NA	NA
	GCA_001670935.1	ATCACATGACGTAGTAATTAATAATTTTAAAAATATTTTATATTTTAAATAGTTTTCAAATATTTTACAGTTTATTTTTTAAATTTATTTATATGTTTTTGTTTTCCGAAGCAGTCAAA	ATCATGTGACTTATTTAATTAATTATTATTAAATAAAAAAGATTTTCTATTTAAATTTATTAATTAATTTTTTTTCTTAACTAACTATTTTATGTTTTTGTTTTCCGAAAAAGAAAAA	GTCACATGATGATATTTGATTTTATTATATTTTTAAAAAAAGTAAAAAATAAAAAGTAGTTTATTTTTAAAAAATAAAATTTAAAATATTAGTGTATTTGATTTCCGAAAGTTAAAAA	GTCACATGCTTTTAATAAACTTTTTTAAAAACTTAAAATACTTTTTTATTTTTTATTTTCAAACATAAATGAAATAATTTATTTATTGTTTATGATTACCGAAACATAAAAC	ATCACGTGCTTTTTAAAAAATATAAATTTAATTTCATTTTCTATTTCAATATTTATTAAATAAAAAATTTGAAAAATATATAAAAATTGTAGCAGTATTAGATTTCCGAAAAGAAAAAA	ATCACGTGCTATAAAAATAATTATAATTTTAATTTTTTAATATATATTTATACACTAATAATAAAAAGTAAAAAAAGAAATTAAAGAAAAATGAGGTTTTGTTTTCCGAAGATATAAAA	ATCACGTGTCATATTTACAATATAAAAATTAAACAAATAAAAAGTTATAAAATAAAGATTATATTATACATATTTTTATTTTTATTATAAATTTTGTTTTTGCCTTCCGAAAAGAAAATA	ATCACATGACTAATAATTATTTTAATTTTAATTTATTTAATAAAATTAAAATAATATATATACTAAATTATTTTTTAAAAATAATTAATCAATGGGTTTTGTGTTCCGAACTTAGAAAA	TTCACGTGAAAATTTTTATATTTTTAATTAAATTTTTATAATATTATAAATTATTATAATATTGATATTTAAAATTAAAAACAAATTGTTAATGGTTTTGTTTTCCGAAATGTTTTTT	ATCACGTGTTAAATAATTAATTTACTTTAAAATTTATTTTTTAATATAAAATATTTATTCTTTTTATTTAATATTAAAAAAAACAAAAAAACATTGTTTATGATTTCCGAACCCAAATAT	GTCACATGATAAAAACATATTTAAAATTTTAAAAAAATTAATTTTCAAAATAAATTTATTATATTTTTTTAAATACATAATCATAAAAATAAATGTTCATGATTTCCGAACGTATAAAA	ATCACGTGTAATAAATATTATTAAAAAGTTTATTAAAATAAAATAATAATTTAAATTACTATTTTTAAATAAGTTTTATTTTTTAATAACACTATTGTATTTGTTATCCGAACAATAAAAA	ATCACATGACTATCTAACAAAATATTTATTTTTGTTTTTTAATATTTGAAAATACTAAAATATTTTTGTTGTTTTTTGAAAAAAGGATTTTTAATGTGTATGCGTTCCGAACTTTAAATA	GTCACGTGCAGCTTTTTAAAAATATTTTAAAACATTTTAAAAAATATACATTTTTTTATTATTTTTTTATATATTAATGTTAAAATTTATTTATGTATTTGTCTTCCGAAAAGTAAAAT	ATCACGTGAATTTATTTTGCATTTAAAAAAAAGTAAAAACTATTTGCTAAAATATATTTTTTTAATTTTTAAAAATAATGTTTTAATTATTTAATGTATATGACTTCCGAAAAATATATA	ATCACATGATATATTTTTTATTTTTAATTTTTTTTAATTATAAAAATAATTTTTTTCTTTAAATTAAACAAAAATAAAAAATTGTTTTTTGTTGGTTAAGATTTCCGAAAATAGAAAT	NA	NA	NA	NA	NA	NA	NA	NA	NA	NA	NA	NA	NA	NA	NA	NA
	GCA_001670965.1	ATCACATGACGTAGTAATTAATAATTTTAAAAATATTTTATATTTTAAATAGTTTTCAAATATTTTACAGTTTATTTTTTAAATTTATTTATATGTTTTTGTTTTCCGAAGCAGTCAAA	ATCATGTGACTTATTTAATTAATTATTATTAAATAAAAAAGATTTTCTATTTAAATTTATTAATTAATTTTTTTTCTTAACTAACTATTTTATGTTTTTGTTTTCCGAAAAAGAAAAA	GTCACATGATGATATTTGATTTTATTATATTTTTAAAAAAAGTAAAAAATAAAAAGTAGTTTATTTTTAAAAAATAAAATTTAAAATATTAGTGTATTTGATTTCCGAAAGTTAAAAA	GTCACATGCTTTTAATCAACTTTTTTAAAAACTTAAAATACTTTTTTATTTTTTATTTTCAAACATAAATGAAATAATTTATTTATTGTTTATGATTACCGAAACATAAAAC	ATCACGTGCTTCTTAAAAAATATAAATTTAATTTCATTTTCTATTTCAATATTTATTAAATAAAAAATTTGAAAAATATATAAAAATTGTAGCAGTATTAGATTTCCGAAAAGAAAAAA	ATCACGTGCTATAAAAATAATTATAATTTTAATTTTTTAATATATATTTATACACTAATAATAAAAAGTAAAAAAAGAAATTAAAGAAAAATGAGGTTTTGTTTTCCGAAGATATAAAA	ATCACGTGTCATATTTACAATATAAAAATTAAACAAATAAAAAGTTATAAAATAAAGATTATATTATACATATTTTTATTTTTATTATAAATTTTGTTTTTGCCTTCCGAAAAGAAAATA	ATCACATGACTAATAATTATTTTAATTTTAATTTATTTAATAAAATTAAAATAATATATATACTAAATTATTTTTTAAAAATAATTAATCAATGGGTTTTGTGTTCCGAACTTAGAAAA	TTCACGTGAAAATTTTTATATTTTTAATTAAATTTTTATAATATTATAAATTATTATAATATTGATATTTAAAATTAAAAACAAATTNTTAATGGTTTTGTTTTCCGAAATGTTTTTT	ATCACGTGTTAAATAATTAATTTACTTTAAAATTTATTTTTTAATATAAAATATTTATTCTTTTTATTTAATATTAAAAAAAACAAAAAAACATTGTTTATGATTTCCGAACCCAAATAT	GTCACATGATAAAAACATATTTAAAATTTTAAAAAAATTAATTTTCAAAATAAATTTATTATATTTTTTAAATTACATAATCATAAAAATAAATGTTCATGATTTCCGAACGTATAAAA	ATCACGTGTAATAAATATTATTAAAAAGTTTATTAAAATAAAATAATAATTTAAATTACTATTTTTAAATAAGTTTTATTTTTTAATAACACTATTGTATTTGTTATCCGAACAATAAAAA	ATCACATGACTANNTAACAAAATATTTATTTTTNTTTTTTAATATTTGAAAATACTAAAATATNTTTGTTGGTTTTTGAAAAAAGGATTTTTAATGTGTATGCGTTCCGAACTTTAAATA	GTCACGTGCAGCTTTTTAAAAATATTTTAAAACATTTTAAAAAATATACATTTTTTTATTATTTTTTTATATATTAATGTTATAATTTATTTATGTATTTGTCTTCCGAAAAGTAAAAT	ATCACGTGAANTTATTTTGCATTTAAAAAAAAGTAAAAACTATTTGCTAAAATATATTTTTTTAATTTTTAAAAATAATGTTTTAATTATTTAATGTATATGACTTCCGAAAAATATATA	ATCACATGATATATTTTTTATTTTTAATTTTTTTTAATTATAAAAATAATTTTTTTCTTTAAATTAAACAAAAATAAAAAATTGTTTTTTGTTGGTTAAGATTTCCGAAAATAGAAAT	NA	NA	NA	NA	NA	NA	NA	NA	NA	NA	NA	NA	NA	NA	NA	NA
	GCA_001670995.1	ATCACATGACGTAGTAATAAATAATTTTAAAAATATTTTATATTTTAAATAGTTTTCAAATATTTTACAGTTTATTTTTTAAATTTATTTATATGTTTTTGTTTTCCGAAGCAGTCAAA	ATCATGTGACTTATTTAATTAATTATTATTAAATAAAAAAGATTTTCTATTTAAATTTATTAATTAATNTTTTTTCTTAACTAACTATTTTATGTTTTTGTTTTCCGAAAAAGAAAAA	GTCACATGATGATATTTGATTTTATTATATTTTTAAAAAAAGTAAAAAATAAAAAGTAGTTTATTTTTAAAAAATAAAATTTAAAATATTAGTGTATTTGATTTCCGAAAGTTAAAAA	GTCACATGCTTNTAATNAANTTTTTTAAAAANTTAAAATACTTTTTTATTTTTTATTTTTAAACATAAATGAAATAATTTATTTATTGTTTATGATTACCGAAACATAAAAC	ATCACGTGCTTTTTAAAAAATATAAATTTAATTTCATTTTNTATTTCAATATTTATTAAATAAAAAATTTGAAAAATATATAAAAATTGTAGCAGTATTAGATTTCCGAAAAGAAAAAA	ATCACGTGCTATAAAAATAATTAGAATTTAAATTTTTTAATATAAATATATAAATTAAAAATAAAAAGTAAAAAAAGAAATTAAAGAAAAAATAGTTTTTGTTTTCCGAAGATATAAAA	ATCACGTGTCATATTTACAATATAAAAATTAAACAAATAAAAAGTTATAAAATAAAGATTATATTATACATATTTTTATTTTTATTATAAATTTTGTTTTTGCCTTCCGAAAAGAAAATA	ATCACATGACTAATAATTATTTTAATTTTAATTTATTTAATAAAATTAAAATAATATATATACTAAATTATTTTTTAAAAATAATTAATCAATGGGTTTTGTGTTCCGAACTTAGAAAA	TTCACGTGAAAATTTTTATATTTTTAATTAAATTTTTATAATATTATAAATTATTATAATATTGATATTTAAAATTAAAAACAAATTGTTAATGGTTTTGTTTTCCGAAATGTTTTTT	ATCACGTGTTAAATAATTAATTTACTTTAAAATTTATTTTTTAATATAAAATATTTATTCTTTTTATTTNTAAATAAAAAACACAAAAAAACATTGTTTATGATTTCCGAACCTAAATAT	GTCACATGATAAAAACATATTTAAAATTTTAAAAAAATTAATTTTCAAAATAAATTTATTATATTTTTTTAANTACATAATCATAAAAATAAATGTTCATGATTTCCGAACGTATAAAA	ATCACGTGTAATAAATATTATTAAAAAGTTTATTAAAATAAAATAATAATTTAAATTACTATTTTTAAATAAGTTTTATTTTTTAATAACACTATTGTATTTGTTATCCGAACAATAAAAA	ATCACATGACTATCTAACAAAATATTTATTTTTGTTTTTTAATATTTGAAAATACTAAAATATTTTTGTTGTTTTTTGAAAAAAGGATTTTTAATGTGTATGCGTTCCGAACTTTAAATA	NA	ATCACGTGAACTTATTTTGCATTTAAAAAAAAGTAAAAACTATTTGCTAAAATATATTTTTTTAATTTTTAAAAATAATGTTTNAATTATTTAATGTATATGACTTCCGAAAAATATATA	ATCACATGATATATTTTTTATTTTTAATTTTTTTTAATTATAAAAATAATTTTTTTCTTTAAATTAAACAAAAATAAAAAATTGTTTTTTGTTGGTTAAGATTTCCGAAAATAGAAAT	NA	NA	NA	NA	NA	NA	NA	NA	NA	NA	NA	NA	NA	NA	NA	NA
	GCA_001671025.1	ATCACATGACGTAGTAATAAATAATTTTAAAAATATTTTATATTTTAAATAGTTTTCAAATATTTTACAGTTTATTTTTTAAATTTATTTATATGTTTTTGTTTTCCGAAGCAGTCAAA	ATCATGTGACTTATTTAATTAATTATTATTAAATAAAAAAGATTTTCTATTTAAATTTATTAATTAATTTTTTTTCTTAACTAACTATTTTATGTTTTTGTTTTCCGAAAAAGAAAAA	GTCACATGATGATATTTGATTTTATTATATTTTTAAAAAAAGTAAAAAATAAAAAGTAGTTTATTTTTAAAAAATAAAATTTAAAATATTAGTGTATTTGATTTCCGAAAGTTAAAAA	GTCACATGCTTTTAATAAACTTTTTTAAAAACTTAAAATACTTTTTTATTTTTTATTTTCAAACATAAATGAAATAATTTATTTATTGTTTATGATTACCGAAACATAAAAC	ATCACGTGCTTTTTAAAAAATATAAATTTAATTTCATTTTCTATTTCAATATTTATTAAATAAAAAATTTGAAAAATATATAAAAATTGTAGCAGTATTAGATTTCCGAAAAGAAAAAA	ATCACGTGCTATAAAAATAATTATAATTTTAATTTTTTAATATATATTTATACACTAATAATAAAAAGTAAAAAAAGAAATTAAAGAAAAACGAGGTTTTGTTTTCCGAAGATATAAAA	ATCACGTGTCATATTTACAATATAAAAATTAAACAAATAAAAAGTTATAAAATAAAGATTATATTATACATATTTTTATTTTTATTATAAATTTTGTTTTTGCCTTCCGAAAAGAAAATA	ATCACATGACTAATAATTATTTTAATTTTAATTTATTTAATAAAATTAAAATAATATATATACTAAATTATTTTTTAAAAATAATTAATCAATGGGTTTTGTGTTCCGAACTTAGAAAA	TTCACGTGAAAATTTTTATATTTTTAATTAAATTTTTATAATATTATAAATTATTATAATATTGATATTTAAAATTAAAAACAAATTGTTAATGGTTTTGTTTTCCGAAATGTTTTTT	ATCACGTGTTAAATAATTAATTTACTTTAAAATTTATTTTTTAATATAAAATATTTATTCTTTTTATTTACTNNTAAAAAAAACAAAAAAACATTGTTTATGATTTCCGAACCCAAATAT	GTCACATGATAAAAACATATTTAAAATTTTAAAAAAATTAATTTTCAAAATAAATTTATTATATTTTTTTAATTACATAATCATAAAAATAAATGTTCATGATTTCCGAACGTATAAAA	ATCACGTGTAATAAATATTATTAAAAAGTTTATTAAAATAAAATAATAATTTAAATTACTATTTTTAAATAAGTTTTATTTTTTAATAACACTATTGTATTTGTTATCCGAACAATAAAAA	ATCACATGACTATCTAACAAAATATTTATTTTTGTTTTTTAAAATTTGAAAATACTAAAATATTTTTGTTGGTTTTTGAAAAAAGGAGTTTTAATGTGTATGCGTTCCGAACTTTAAATA	GTCACGTGCAGCTTTTTAAAAATATTTTAAAACATTTTAAAAAATATACATTTTTTTATTATTTTTTTATATATTAATGTTAAAATTTATTTATGTATTTGTCTTCCGAAAAGTAAAAT	ATCACGTGAACTTATTTTGCATTTAAAAAAAAGTAAAAACTATTTGCTAAAATATATTTTTTTAATTTTTAAAAATAATGTTTTAATTATTTAATGTATATGACTTCCGAAAAATATATA	ATCACATGATATATTTTTTATTTTTAATTTTTTTTAATTATAAAAATAATTTTTTTCTTTAAATTAAACAAAAATAAAAAATTGTTTTTTGTTGGTTAAGATTTCCGAAAATAGAAAT	NA	NA	NA	NA	NA	NA	NA	NA	NA	NA	NA	NA	NA	NA	NA	NA
	GCA_001671055.1	ATCACATGACGTAGTAATTAATAATTTTAAAAATATTTTATATTTTAAATAGTTTTCAAATATTTTACAGTTTATTTTTTAAATTTATTTATATGTTTTTGTTTTCCGAAGCAGTCAAA	ATCATGTGACTTATTTAATTAATTATTATTAAATAAAAAAGATTTTCTATTTAAATTTATTAATTAATTTTTTTTCTTAACTAACTATTTTATGTTTTTGTTTTCCGAAAAAGAAAAA	GTCACATGATGATATTTGATTTTATTATATTTTTAAAAAAAGTAAAAAATAAAAAGTAGTTTATTTTTAAAAAATAAAATTTAAAATATTAGTGTATTTGATTTCCGAAAGTTAAAAA	GTCACATGCTTNTAATCAANTTTTTTAAAAANTTAAAATACTTTTTTATTTTTTATTTTTAAACATAAATGAAATAATTTATTTATTGTTTATGATTACCGAAACATAAAAC	ATCACGTGCTTTTTAAAAAATATAAATTTAATTTCATTTTCTATTTCAATATTTATTAAATAAAAAATTTGAAAAATATATAAAAATTGTAGCAGTATTAGATTTCCGAAAAGAAAAAA	ATCACGTGCTATAAAAATAATTATAATTTTAATTTTTTAATATATATTTATACACTAATAATAAAAAGTAAAAAAAGAAATTAAAGAAAAATGAGGTTTTGTTTTCCGAAGATATAAAA	ATCACGTGTCATATTTACAATATAAAAATTAAACAAATAAAAAGTTATAAAATAAAGATTATATTATACATATTTTTATTTTTATTATAAATTTTGTTTTTGCCTTCCGAAAAGAAAATA	ATCACATGACTAATAATTATTTTAATTTTAATTTATTTAATAAAATTAAAATAATATATATACTAAATTATTTTTTAAAAATAATTAATCAATGGGTTTTGTGTTCCGAACTTAGAAAA	TTCACGTGAAAATTTTTATATTTTTAATTAAATTTTTATAATATTATAAATTATTATAATATTGATATTTAAAATTAAAAACAAATTGTTAATGGTTTTGTTTTCCGAAATGTTTTTT	ATCACGTGTTAAATAATTAATTTACTTTAAAATTTATTTTTTAATATAAAATATTTATTCTTTTTATTTAATATTAAAAAAAACAAAAAAACATTGTTTATGATTTCCGAACCCAAATAT	GTCACATGATAAAAACATATTTAAAATTTTAAAAAAATTAATTTTCAAAATAAATTTATTATATTTTTTTAATTACATAATCATAAAAATAAATGTTCATGATTTCCGAACGTATAAAA	ATCACGTGTAATAAATATTATTAAAAAGTTTATTAAAATAAAATAATAATTTAAATTACTATTTTTAAATAAGTTTTATTTTTTAATAACACTATTGTATTTGTTATCCGAACAATAAAAA	ATCACATGACTATCTAACAAAATATTTATTTTTGTTTTTTAATATTTGAAAATACTAAAATATTTTTGTTGTTTTTTGAAAAAAGGATTTTTAATGTGTATGCGTTCCGAACTTTAAATA	GTCACGTGCAGCTTTTTAAAAATATTTTAAAANATTTTAAAAAATATACATTTTTTTATTATTTTTTTATATATTAATGTTAAAATTTATTTATGTATTTGTCTTCCGAAAAGTAAAAT	ATCACGTGAACTTATTTTGCATTTAAAAAAAAGTAAAAACTATTTGCTAAAATATATTTTTTTAATTTTTAAAAATAATGTTTNAATTATTTAATGTATATGACTTCCGAAAAATATATA	ATCACATGATATATTTTTTATTTTTAATTTTTTTTAATTATAAAAATAATTTTTTTCTTTAAATTAAACAAAAATAAAAAATTGTTTTTTGTTGGTTAAGATTTCCGAAAATAGAAAT	NA	NA	NA	NA	NA	NA	NA	NA	NA	NA	NA	NA	NA	NA	NA	NA
	GCA_001671085.1	ATCACATGACGTAGTAATTAATAATTTTAAAAATATTTTATATTTTAAATAGTTTTCAAATATTTTACAGTTTATTTTTTAAATTTATTTATATGTTTTTGTTTTCCGAAGCAGTCAAA	ATCATGTGACTTATTTAATTAATTATTATTAAATAAAAAAGATTTTCTATTTAAATTTATTAATTAATTTTTTTTCTTAACTAACTATTTTATGTTTTTGTTTTCCGAAAAAGAAAAA	GTCACATGATGATATTTGATTTTATTATATTTTTAAAAAAAGTAAAAAATAAAAAGTAGTTTATTTTTAAAAAATAAAATTTAAAATATTAGTGTATTTGATTTCCGAAAGTTAAAAA	GTCACATGCTTTTAATAAACTTTTTTAAAAACTTAAAATACTTTTTTATTTTTTATTTTCAAACATAAATGAAATAAGTTATTTATTGTTTATGATTACCGAAACATAAAAC	ATCACGTGCTTCTTAAAAAATATAAATTTAATTTCATTTTCTATTTCAATATTTATTAAATAAAAAATTTGAAAAATATATAAAAATTGTAGCAGTATTAGATTTCCGAAAAGAAAAAA	ATCACGTGCTATAAAAATAATTATAATTTTAATTTTTTAATATATATTTATACACTAATAATAAAAAGTAAAAAAAGAAATTAAAGAAAAACGAGGTTTTGTTTTCCGAAGATATAAAA	ATCACGTGTCATATTTACAATATAAAAATTAAACAAATAAAAAGTTATAAAATAAAGATTATATTATACATATTTTTATTTTTATTATAAATTTTGTTTTTGCCTTCCGAAAAGAAAATA	ATCACATGACTAATAATTATTTTAATTTTAATTTATTTAATAAAATTAAAATAATATATATACTAAATTATTTTTTAAAAATAATTAATCAATGGGTTTTGTGTTCCGAACTTAGAAAA	TTCACGTGAAAATTTTTATATTTTTAATTAAATTTTTATAATATTATAAATTATTATAATATTGATATTTAAAATTAAAAACAAATTATTAATGGTTTTGTTTTCCGAAATGTTTTTT	ATCACGTGTTAAATAATTAATTTACTTTAAAATTTATTTTTTAATATAAAATATTTATTCTTTTTATTTAATATTAAAAAAAACAAAAAAACATTGTTTATGATTTCCGAACCCAAATAT	GTCACATGATAAAAACATATTTAAAATTTTAAAAAAATTAATTTTCAAAATAAATTTATTATATTTTTTTAATTACATAATCATAAAAATAAATGTTCATGATTTCCGAACGTATAAAA	ATCACGTGTAATAAATATTATTAAAAAGTTTATTAAAATAAAATAATAATTTAAATTACTATTTTTAAATAAGTTTTATTTTTTAATAACACTATTGTATTTGTTATCCGAACAATAAAAA	ATCACATGACTATCTAACAAAATATTTATTTTTGTTTTTTAATATTTGAAAATACTAAAATATTTTTGTTGTTTTTTGAAAAAAGGATTTTTAATGTGTATGCGTTCCGAACTTTAAATA	GTCACGTGCAGCTTTTTAAAAATATTTTAAAACATTTTAAAAAATATACATTTTTTTATTATTTTTTTATATATTAATGTTAAAATTTATTTATGTATTTGTCTTCCGAAAAGTAAAAT	ATCACGTGAATTTATTTTGCATTTAAAAAAAAGTAAAAACTATTTGCTAAAATATATTTTTTTAATTTTTAAAAATAATGTTTTAATTATTTAATGTATATGACTTCCGAAAAATATATA	ATCACATGATATATTTTTTATTTTTAATTTTTTTTAATTATAAAAATAATTTTTTTCTTTAAATTAAACAAAAATAAAAAATTGTTTTTTGTTGGTTAAGATTTCCGAAAATAGAAAT	NA	NA	NA	NA	NA	NA	NA	NA	NA	NA	NA	NA	NA	NA	NA	NA
	GCA_001671115.1	ATCACATGACGTAGTAATTAATAATTTTAAAAATATTTTATATTTTAAATAGTTTTCAAATATTTTACAGTTTATTTTTTAAATTTATTTATATGTTTTTGTTTTCCGAAGCAGTCAAA	ATCATGTGACTTATTTAATTAATTATTATTAAATAAAAAAGATTTTCTATTTAAATTTATTAATTAATTTTTTTTCTTAACTAACTATTTTATGTTTTTGTTTTCCGAAAAAGAAAAA	NA	GTCACATGCTTTTAATAAACTTTTTTAAAAACTTAAAATACTTTTTTATTTTTTATTTTCAAACATAAATGAAATAAGTTATTTATTGTTTATGATTACCGAAACATAAAAC	ATCACGTGCTTTTTAAAAAATATAAATTTAATTTCATTTTCTATTTCAATATTTATTAAATAAAAAATTTGAAAAATATATAAAAATTNTAGCAGTATTAGATTTCCGAAAAGAAAAAA	ATCACGTGCTATAAAAATAATTATAATTTTAATTTTTTAATATATATTTATACACTAATAATAAAAAGTAAAAAAAGAAATTAAAGAAAAATGAGGTTTTGTTTTCCGAAGATATAAAA	ATCACGTGTCATATTTACAATATAAAAATTAAACAAATAAAAAGTTATAAAATAAAGATTATATTATACATATTTTTATTTTTATTATAAATTTTGTTTTTGCCTTCCGAAAAGAAAATA	ATCACATGACTAATAATTNTTTTAATTTTAATTTATTTAATAAAATTAAAATAATATCTATACTAAATTGTTTATTAAAAATGATTAAACATTGGGTTTTGTGTTCCGAACTTAGAAAA	TTCACGTGAAAATTTTTATATTTTTAATTAAATTTTTATAATATTATAAATTATTATAATATTGATATTTAAAATTAAAAACAAATTNTTAATGGTTTTGTTTTCCGAAATGTTTTTT	ATCACGTGTTAAATAATTAATTTACTTTAAAATTTATTTTTTAATATAAAATATTTATTCTTTTTATTTAATTATAAAAAAAACAAAAAAACATTGTTTATGATTTCCGAACCCAAATAT	GTCACATGATAAAAACATATTTAAAATTTTAAAAAAATTAATTTTCAAAATAAATTTATTATATTTTTTTAANTACATAATCATAAAAATAAATGTTCATGATTTCCGAACGTATAAAA	ATCACGTGTAATAAATATTATTAAAAAGTTTATTAAAATAAAATAATAATTTAAATTACTATTTTTAAATAAGTTTTATTTTTTAATAACACTATTGTATTTGTTATCCGAACAATAAAAA	ATCACATGACTATCTAACAAAATATTTATTTTTNTTTTTTAATATTTGAAAATACTAAAATATNTTTGTTGGTTTTTGAAAAAAGGATTTTTAATGTGTATGCGTTCCGAACTTTAAATA	GTCACGTGCAGCTTTTTAAAAATATTTTAAAACATTTTAAAAAATATACATTTTTTTATTATTTTTTTATATATTAATGTTAAAATTTATTTATGTATTTGTCTTCCGAAAAGTAAAAT	ATCACGTGAANTTATTTTGCATTTAAAAAAAAGTAAAAACTATTTGCTAAAATATATTTTTTTAATTTTTAAAAATAATGTTTTAATTATTTAATGTATATGACTTCCGAAAAATATATA	ATCACATGATATATTTTTTATTTTTAATTTTTTTTAATTATAAAAATAATTTTTTTCTTTAAATTAAACAAAAATAAAAAATTGTTTTTTGTTGGTTAAGATTTCCGAAAATAGAAAT	NA	NA	NA	NA	NA	NA	NA	NA	NA	NA	NA	NA	NA	NA	NA	NA
	GCA_001671165.1	ATCACATGACGTAGTAATTAATAATTTTAAAAATATTTTATATTTTAAATAGTTTTCAAATATTTTACAGTTTATTTTTTAAATTTATTTATATGTTTTTGTTTTCCGAAGCAGTCAAA	ATCATGTGACTTATTTAATTAATTATTATTAAATAAAAAAGATTTTCTATTTAAATTTATTAATTAATTTTTTTTCTTAACTAACTATTTTATGTTTTTGTTTTCCGAAAAAGAAAAA	GTCACATGATGATATTTGATTTTATTATATTTTTAAAAAAAGTAAAAAATAAAAAGTAGTTTATTTTTAAAAAATAAAATTTAAAATATTAGTGTATTTGATTTCCGAAAGTTAAAAA	GTCACATGCTTTTAATAAACTTTTTTAAAAACTTAAAATACTTTTTTATTTTTTATTTTCAAACATAAATGAAATAATTTATTTATTGTTTATGATTACCGAAACATAAAAC	ATCACGTGATTTTTAAAAAATATAAATTTAATTTCATTTTCTATTTCAATATTTATTAAATAAAAAATTTGAAAAATATATAAAAATTGTAGCAGTATTAGATTTCCGAAAAGAAAAAA	ATCACGTGCTATAAAAATAATTATAATTTTAATTTTTTAATATATATTTATACACTAATAATAAAAAGTAAAAAAAGAAATTAAAGAAAAATGAGGTTTTGTTTTCCGAAGATATAAAA	ATCACGTGTCATATTTACAATATAAAAATTAAACAAATAAAAAGTTATAAAATAAAGATTATATTATACATATTTTTATTTTTATTATAAATTTTGTTTTTGCCTTCCGAAAAGAAAATA	ATCACATGACTAATAATTATTTTAATTTTAATTTATTTAATAAAATTAAAATAATATATATACTAAATTATTTTTTAAAAATAATTAATCAATGGGTTTTGTGTTCCGAACTTAGAAAA	TTCACGTGAAAATTTTTATATTTTTAATTAAATTTTTATAATATTATAAATTATTATAATATTGATATTTAAAATTAAAAACAAATTATTAATGGTTTTGTTTTCCGAAATGTTTTTT	ATCACGTGTTAAATAATTAATTTACTTTAAAATTTATTTTTTAATATAAAATATTTATTCTTTTTATTTAATATTAAAAAAAACAAAAAAACATTGTTTATGATTTCCGAACCCAAATAT	GTCACATGATAAAAACATATTTAAAATTTTAAAAAAATTAATTTTCAAAATAAATTTATTATATTTTTTTAAATACATAATCATAAAAATAAATGTTCATGATTTCCGAACGTATAAAA	ATCACGTGTAATAAATATTATTAAAAAGTTTATTAAAATAAAATAATAATTTAAATTACTATTTTTAAATAAGTTTTATTTTTTAATAACACTATTGTATTTGTTATCCGAACAATAAAAA	ATCACATGACTATCTAACAAAATATTTATTTTTGTTTTTTAATATTTGAAAATACTAAAATATTTTTGTTGTTTTTTGAAAAAAGGATTTTTAATGTGTATGCGTTCCGAACTTTAAATA	GTCACGTGCAGCTTTTTAAAAATATTTTAAAACATTTTAAAAAATATACATTTTTTTATTATTTTTTTATATATTAATGTTAAAATTTATTTATGTATTTGTCTTCCGAAAAGTAAAAT	ATCACGTGAACTTATTTTGCATTTAAAAAAAAGTAAAAACTATTTGCTAAAATATATTTTTTTAATTTTTAAAAATAATGTTTTAATTATTTAATGTATATGACTTCCGAAAAATATATA	ATCACATGATATATTTTTTATTTTTAATTTTTTTTAATTATAAAAATAATTTTTTTCTTTAAATTAAACAAAAATAAAAAATTGTTTTTTGTTGGTTAAGATTTCCGAAAATAGAAAT	NA	NA	NA	NA	NA	NA	NA	NA	NA	NA	NA	NA	NA	NA	NA	NA
[truncated: 2,521 more rows]
