# Supplementary material for: Progressive coevolution of the yeast centromere and kinetochore
Source: Nature. 2025 Nov 26;651(8107):1012–9. doi: 10.1038/s41586-025-09779-1 (PMC12925627; doi:10.1038/s41586-025-09779-1)
Supplement: Supplementary file 6 — Species and genome identifiers. Species names and GenBank assembly identifiers for species used in this study. Species names correspond to NCBI taxonomic classification (January 2025). [file 41586_2025_9779_MOESM6_ESM.xlsx]

## Sheet: DataS5
	Species_Name	Genbank_Assembly
	Wickerhamomyces anomalus	GCA_019321675.1
	Candida albicans	GCA_000182965.3
	Pichia kudriavzevii	GCA_003054445.1
	Yarrowia lipolytica	GCA_000002525.1
	Kluyveromyces nonfermentans	GCA_003670155.1
	Kluyveromyces siamensis	GCA_030579315.1
	Kluyveromyces aestuarii	GCA_003707555.2
	Kluyveromyces wickerhamii	GCA_030564205.1
	Kluyveromyces starmeri	GCA_008973615.1
	Kluyveromyces sp. yHMH660	GCA_030462825.1
	Kluyveromyces marxianus	GCA_001417885.1
	Kluyveromyces sp. PCH397	GCA_017427045.1
	Kluyveromyces dobzhanskii	GCA_003705805.3
	Kluyveromyces lactis	GCA_000002515.1
	Eremothecium coryli	GCA_000710315.1
	Eremothecium sinecaudum	GCA_001548555.1
	Eremothecium cymbalariae	GCA_000235365.1
	Ashbya aceri	GCA_000412225.2
	Eremothecium gossypii	GCA_000091025.4
	Lachancea kluyveri	GCA_000149225.2
	Lachancea cidri	GCA_030569995.1
	Lachancea fermentati	GCA_900074765.1
	Lachancea mirantina	GCA_900074745.1
	Lachancea waltii	GCA_000167115.1
	Lachancea quebecensis	GCA_002900925.1
	Lachancea thermotolerans	GCA_000142805.1
	Lachancea nothofagi	GCA_900074755.1
	Lachancea dasiensis	GCA_900074725.1
	Lachancea sp. yHQL494	GCA_030562185.1
	Lachancea meyersii	GCA_900074715.1
	Lachancea fantastica	GCA_900074735.1
	Lachancea lanzarotensis	GCA_000938715.1
	Hagleromyces aurorensis	GCA_030705145.1
	Zygosaccharomyces gambellarensis	GCA_030571545.1
	Zygosaccharomyces rouxii	GCA_000026365.1
	Zygosaccharomyces sapae	GCA_900465325.1
	Zygosaccharomyces pseudorouxii	GCA_030572675.1
	Zygosaccharomyces mellis	GCA_005406105.1
	Zygosaccharomyces siamensis	GCA_013423405.1
	Zygosaccharomyces kombuchaensis	GCA_003705955.2
	Zygosaccharomyces lentus	GCA_030568175.1
	Zygosaccharomyces bisporus	GCA_003707595.2
	Zygosaccharomyces parabailii	GCA_001984395.2
	Zygosaccharomyces pseudobailii	GCA_949129085.1
	Zygosaccharomyces bailii	GCA_900162805.1
	Zygotorulaspora chibaensis	GCA_030565665.1
	Zygotorulaspora florentina	GCA_003671575.3
	Zygotorulaspora sp. yHDO592	GCA_030571275.1
	Zygotorulaspora danielsina	GCA_030572985.1
	Zygotorulaspora mrakii	GCA_013402915.1
	Torulaspora microellipsoides	GCA_900186055.1
	Torulaspora quercuum	GCA_946403475.1
	Torulaspora globosa	GCA_014133895.1
	Torulaspora maleeae	GCA_003708055.3
	Torulaspora sp. yHMJ407	GCA_030580195.1
	Torulaspora delbrueckii	GCA_000243375.1
	Torulaspora sp. 2017 38-3	GCA_040114465.1
	Torulaspora franciscae	GCA_003705175.3
	Torulaspora pretoriensis	GCA_012851205.1
	Torulaspora sp. 2017 36-1	GCA_040114505.1
	Torulaspora indica	GCA_931305995.1
	Henningerozyma blattae	GCA_000315915.1
	Yueomyces sinensis	GCA_030581855.1
	Yueomyces sp. yHKB289	GCA_030580315.1
	Yueomyces silvicola	GCA_030179955.1
	Vanderwaltozyma polyspora	GCA_000150035.1
	Vanderwaltozyma tropicalis	GCA_030555675.1
	Vanderwaltozyma yanomamii	GCA_041380205.1
	Vanderwaltozyma verrucispora	GCA_030565105.1
	Vanderwaltozyma yarrowii	GCA_030568135.1
	Tetrapisispora iriomotensis	GCA_003705975.2
	Tetrapisispora phaffii	GCA_000236905.1
	Tetrapisispora fleetii	GCA_003707605.2
	Tetrapisispora namnaoensis	GCA_003705985.2
	Tetrapisispora nanseiensis	GCA_030568035.1
	Tetrapisispora arboricola	GCA_030557565.1
	Tetrapisispora pingtungensis	GCA_030573885.1
	Tetrapisispora taiwanensis	GCA_030573835.1
	Naumovozyma dairenensis	GCA_000227115.2
	Naumovozyma baii	GCA_030568095.1
	Naumovozyma castellii	GCA_000237345.1
	Kazachstania africana	GCA_000304475.1
	Kazachstania viticola	GCA_030571575.1
	Jamesozyma lodderae	GCA_030571655.1
	Jamesozyma jinghongensis	GCA_030572895.1
	Jamesozyma spencerorum	GCA_003708825.3
	Jamesozyma piceae	GCA_030674245.1
	Jamesozyma rosinii	GCA_003708425.3
	Jamesozyma gamospora	GCA_030462905.1
	Jamesozyma hellenica	GCA_030571615.1
	Kazachstania psychrophila	GCA_030579255.1
	Kazachstania kunashirensis	GCA_003708465.2
	Maudiozyma humilis	GCA_020313495.2
	Maudiozyma pseudohumilis	GCA_030579215.1
	Maudiozyma bulderi	GCA_933962305.1
	Maudiozyma exigua	GCA_016584175.1
	Maudiozyma turicensis	GCA_030583465.1
	Maudiozyma barnettii	GCA_903064755.1
	Maudiozyma saulgeensis	GCA_900180425.1
	Maudiozyma serrabonitensis	GCA_030571355.1
	Kazachstania martiniae	GCA_003708925.3
	Sungouiozyma ichnusensis	GCA_030580495.1
	Sungouiozyma intestinalis	GCA_003708845.3
	Kazachstania bromeliacearum	GCA_003708535.3
	Huiozyma naganishii	GCA_000348985.1
	Huiozyma sinensis	GCA_030705205.1
	Kazachstania taianensis	GCA_003708865.2
	Grigorovia jiainica	GCA_030571715.1
	Grigorovia yakushimaensis	GCA_003709265.2
	Grigorovia transvaalensis	GCA_003708445.3
	Grigorovia humatica	GCA_030462875.1
	Arxiozyma slooffiae	GCA_017347545.2
	Arxiozyma bovina	GCA_030580575.1
	Arxiozyma telluris	GCA_030571675.1
	Arxiozyma heterogenica	GCA_030674295.1
	Arxiozyma pintolopesii	GCA_950065675.1
	Arxiozyma sp. Y4206	GCA_023629195.1
	Arxiozyma sp. VP_05	GCA_041430495.1
	Monosporozyma aquatica	GCA_030571515.1
	Monosporozyma siamensis	GCA_003708905.3
	Monosporozyma unispora	GCA_003708525.3
	Monosporozyma yasuniensis	GCA_030558655.1
	Monosporozyma servazzii	GCA_028408395.1
	Monosporozyma aerobia	GCA_028408415.1
	Monosporozyma solicola	GCA_030571535.1
	Cylindricascospora bacillispora	GCA_030573655.1
	Oligophagozyma castellii	GCA_030556345.1
	Nakaseomyces glabratus	GCA_000002545.2
	Nakaseomyces uthaithaninus	GCA_030564085.1
	Nakaseomyces bracarensis	GCA_030569875.1
	Nakaseomyces delphensis	GCA_001039675.1
	Nakaseomyces sp. yHDO568	GCA_030571395.1
	Nakaseomyces kungkrabaensis	GCA_030556385.1
	Nakaseomyces nivariensis	GCA_017309295.1
	Saccharomyces eubayanus	GCA_001298625.1
	Saccharomyces uvarum	GCA_947243795.1
	Saccharomyces arboricola	GCA_000292725.1
	Saccharomyces kudriavzevii	GCA_947243775.1
	Saccharomyces mikatae	GCA_947241705.1
	Saccharomyces jurei	GCA_900290405.1
	Saccharomyces paradoxus	GCA_002079055.1
	Saccharomyces cerevisiae	GCA_000146045.2
	Mucor lusitanicus	GCA_010203745.1
	Mucor velutinosus	GCA_035048745.1
	Mucor racemosus	GCA_027405735.1
	Mucor plumbeus	GCA_016758945.1
	Parasitella parasitica	GCA_025201805.1
	Ellisomyces anomalus	JGI - https://mycocosm.jgi.doe.gov/Ellano2/Ellano2.home.html
	Chaetocladium brefeldii	JGI - https://mycocosm.jgi.doe.gov/Chabre1/Chabre1.home.html
	Mucor circinelloides - 1006PhL	GCA_000401635.1
	Mucor circinelloides - B8987	GCA_000696935.1
	Mucor circinelloides - PF3102	GCA_023629755.1
	Mucor circinelloides - P1204	GCA_023629815.1
	Mucor circinelloides - S1115	GCA_023629835.1
	Mucor circinelloides - PT2201	GCA_023630435.1
	Mucor circinelloides - PL2203S	GCA_023630465.1
	Mucor circinelloides - PB2204	GCA_023630475.1
	Mucor circinelloides - PX3102	GCA_023630555.1
	Mucor circinelloides - F1241	GCA_025504485.1
	Mucor circinelloides - P1003	GCA_025504515.1
	Mucor circinelloides - FMV-FR1	GCA_037974945.1
	Mucor circinelloides - F3	GCA_048772875.1
	Hanseniaspora vineae	GCA 000585475.3
	Hanseniaspora osmophila	GCA 001747045.1
	Hanseniaspora occidentalis var. citrica	GCA 030573535.1
	Hanseniaspora gamundiae	GCA 003020785.1
