# Supplementary material for: Progressive coevolution of the yeast centromere and kinetochore
Source: Nature. 2025 Nov 26;651(8107):1012–9. doi: 10.1038/s41586-025-09779-1 (PMC12925627; doi:10.1038/s41586-025-09779-1)
Supplement: Supplementary file 7 — S. cerevisiae strains and genome identifiers. Dataset source and identifiers for the 2,737 S. cerevisiae assemblies used in this study. NCBI assemblies were downloaded from the NCBI, Peter et al. genomes can be found in ref. 48, farmhouse genomes in ref. 51, Almeida genomes in ref. 49 and stingless bees in ref. 50. [file 41586_2025_9779_MOESM7_ESM.xlsx]

## Sheet: DataS6
	Dataset	DownloadDate	NumberAssemblies	Reference
	NCBI assemblies	2024-07-17	1641	NCBI Genome
	Peter et al. genomes	2024-04-01	1010	https://www.nature.com/articles/s41586-018-0030-5
	Farmhouse genomes	2024-04-01	15	https://www.biorxiv.org/content/10.1101/2024.04.04.588101v1.full
	Almeida genomes	2024-04-01	69	https://onlinelibrary.wiley.com/doi/full/10.1111/mec.13341
	Stingless bees	2024-07-18	2	https://www.sciencedirect.com/science/article/pii/S0378111924006036?dgcid=rss_sd_all#da005
	Dataset	Assembly
	NCBI assemblies	GCA_000091065.2
	NCBI assemblies	GCA_000146045.2
	NCBI assemblies	GCA_000149365.1
	NCBI assemblies	GCA_000151485.1
	NCBI assemblies	GCA_000181435.1
	NCBI assemblies	GCA_000182075.2
	NCBI assemblies	GCA_000182095.2
	NCBI assemblies	GCA_000182175.1
	NCBI assemblies	GCA_000182315.2
	NCBI assemblies	GCA_000190195.1
	NCBI assemblies	GCA_000190215.1
	NCBI assemblies	GCA_000190235.1
	NCBI assemblies	GCA_000190255.1
	NCBI assemblies	GCA_000192375.1
	NCBI assemblies	GCA_000192455.1
	NCBI assemblies	GCA_000192495.1
	NCBI assemblies	GCA_000192515.1
	NCBI assemblies	GCA_000192535.1
	NCBI assemblies	GCA_000192555.1
	NCBI assemblies	GCA_000209265.1
	NCBI assemblies	GCA_000209285.1
	NCBI assemblies	GCA_000209305.1
	NCBI assemblies	GCA_000209345.1
	NCBI assemblies	GCA_000209365.1
	NCBI assemblies	GCA_000218975.1
	NCBI assemblies	GCA_000234495.1
	NCBI assemblies	GCA_000260735.2
	NCBI assemblies	GCA_000269885.1
	NCBI assemblies	GCA_000275665.1
	NCBI assemblies	GCA_000292815.1
	NCBI assemblies	GCA_000308935.1
	NCBI assemblies	GCA_000325965.1
	NCBI assemblies	GCA_000326005.1
	NCBI assemblies	GCA_000365045.1
	NCBI assemblies	GCA_000365065.1
	NCBI assemblies	GCA_000365085.1
	NCBI assemblies	GCA_000365105.1
	NCBI assemblies	GCA_000365125.1
	NCBI assemblies	GCA_000416405.1
	NCBI assemblies	GCA_000508805.2
	NCBI assemblies	GCA_000508825.2
	NCBI assemblies	GCA_000568005.1
	NCBI assemblies	GCA_000568055.1
	NCBI assemblies	GCA_000568295.1
	NCBI assemblies	GCA_000568365.1
	NCBI assemblies	GCA_000662435.2
	NCBI assemblies	GCA_000723645.1
	NCBI assemblies	GCA_000733235.3
	NCBI assemblies	GCA_000756235.1
	NCBI assemblies	GCA_000756245.1
	NCBI assemblies	GCA_000766165.2
	NCBI assemblies	GCA_000766175.2
	NCBI assemblies	GCA_000766185.2
	NCBI assemblies	GCA_000766195.2
	NCBI assemblies	GCA_000766245.2
	NCBI assemblies	GCA_000766265.2
	NCBI assemblies	GCA_000766275.2
	NCBI assemblies	GCA_000766305.2
	NCBI assemblies	GCA_000766315.2
	NCBI assemblies	GCA_000766375.2
	NCBI assemblies	GCA_000766395.2
	NCBI assemblies	GCA_000766415.2
	NCBI assemblies	GCA_000766435.2
	NCBI assemblies	GCA_000766455.2
	NCBI assemblies	GCA_000766475.2
	NCBI assemblies	GCA_000766495.2
	NCBI assemblies	GCA_000766515.2
	NCBI assemblies	GCA_000766535.2
	NCBI assemblies	GCA_000766555.2
	NCBI assemblies	GCA_000766575.2
	NCBI assemblies	GCA_000766595.2
	NCBI assemblies	GCA_000766615.2
	NCBI assemblies	GCA_000766635.2
	NCBI assemblies	GCA_000767965.1
	NCBI assemblies	GCA_000768095.1
	NCBI assemblies	GCA_000773925.1
	NCBI assemblies	GCA_000775555.1
	NCBI assemblies	GCA_000971825.1
	NCBI assemblies	GCA_000975585.2
	NCBI assemblies	GCA_000975615.2
	NCBI assemblies	GCA_000975645.3
	NCBI assemblies	GCA_000975675.2
	NCBI assemblies	GCA_000975705.2
	NCBI assemblies	GCA_000975735.4
	NCBI assemblies	GCA_000975765.2
	NCBI assemblies	GCA_000975795.2
	NCBI assemblies	GCA_000975825.2
	NCBI assemblies	GCA_000975855.3
	NCBI assemblies	GCA_000975885.2
	NCBI assemblies	GCA_000975915.3
	NCBI assemblies	GCA_000975945.2
	NCBI assemblies	GCA_000975975.3
	NCBI assemblies	GCA_000976005.2
	NCBI assemblies	GCA_000976035.2
	NCBI assemblies	GCA_000976065.2
	NCBI assemblies	GCA_000976095.2
	NCBI assemblies	GCA_000976125.2
	NCBI assemblies	GCA_000976155.4
	NCBI assemblies	GCA_000976185.3
	NCBI assemblies	GCA_000976215.2
	NCBI assemblies	GCA_000976245.2
	NCBI assemblies	GCA_000976275.4
	NCBI assemblies	GCA_000976305.2
	NCBI assemblies	GCA_000976335.2
	NCBI assemblies	GCA_000976365.2
	NCBI assemblies	GCA_000976395.2
	NCBI assemblies	GCA_000976425.2
	NCBI assemblies	GCA_000976455.3
	NCBI assemblies	GCA_000976485.2
	NCBI assemblies	GCA_000976515.2
	NCBI assemblies	GCA_000976545.2
	NCBI assemblies	GCA_000976575.4
	NCBI assemblies	GCA_000976605.3
	NCBI assemblies	GCA_000976665.2
	NCBI assemblies	GCA_000976695.3
	NCBI assemblies	GCA_000976725.3
	NCBI assemblies	GCA_000976755.2
	NCBI assemblies	GCA_000976785.2
	NCBI assemblies	GCA_000976815.3
	NCBI assemblies	GCA_000976845.3
	NCBI assemblies	GCA_000976875.3
	NCBI assemblies	GCA_000976905.2
	NCBI assemblies	GCA_000976935.2
	NCBI assemblies	GCA_000976965.3
	NCBI assemblies	GCA_000976995.2
	NCBI assemblies	GCA_000977025.2
	NCBI assemblies	GCA_000977055.4
	NCBI assemblies	GCA_000977085.2
	NCBI assemblies	GCA_000977115.3
	NCBI assemblies	GCA_000977145.2
	NCBI assemblies	GCA_000977175.3
	NCBI assemblies	GCA_000977205.2
	NCBI assemblies	GCA_000977235.2
	NCBI assemblies	GCA_000977265.3
	NCBI assemblies	GCA_000977295.3
	NCBI assemblies	GCA_000977325.2
	NCBI assemblies	GCA_000977355.3
	NCBI assemblies	GCA_000977385.2
	NCBI assemblies	GCA_000977415.2
	NCBI assemblies	GCA_000977445.2
	NCBI assemblies	GCA_000977475.3
	NCBI assemblies	GCA_000977505.2
	NCBI assemblies	GCA_000977535.2
	NCBI assemblies	GCA_000977565.2
	NCBI assemblies	GCA_000977595.3
	NCBI assemblies	GCA_000977625.3
	NCBI assemblies	GCA_000977655.2
	NCBI assemblies	GCA_000977685.2
	NCBI assemblies	GCA_000977715.4
	NCBI assemblies	GCA_000977745.2
	NCBI assemblies	GCA_000977775.3
	NCBI assemblies	GCA_000977805.2
	NCBI assemblies	GCA_000977835.2
	NCBI assemblies	GCA_000977865.2
	NCBI assemblies	GCA_000977895.3
	NCBI assemblies	GCA_000977925.3
	NCBI assemblies	GCA_000977955.2
	NCBI assemblies	GCA_000977985.2
	NCBI assemblies	GCA_000978015.2
	NCBI assemblies	GCA_000978045.2
	NCBI assemblies	GCA_000978075.3
	NCBI assemblies	GCA_000978105.2
	NCBI assemblies	GCA_000978135.2
	NCBI assemblies	GCA_000978165.2
	NCBI assemblies	GCA_000978195.3
	NCBI assemblies	GCA_000978225.2
	NCBI assemblies	GCA_000978255.2
	NCBI assemblies	GCA_000978285.2
	NCBI assemblies	GCA_000978315.2
	NCBI assemblies	GCA_000978345.2
	NCBI assemblies	GCA_001006245.1
	NCBI assemblies	GCA_001029075.1
	NCBI assemblies	GCA_001029995.1
	NCBI assemblies	GCA_001051215.1
	NCBI assemblies	GCA_001078085.1
	NCBI assemblies	GCA_001078105.1
	NCBI assemblies	GCA_001282415.1
	NCBI assemblies	GCA_001305865.1
	NCBI assemblies	GCA_001578265.1
	NCBI assemblies	GCA_001578275.1
	NCBI assemblies	GCA_001578285.1
	NCBI assemblies	GCA_001578295.1
	NCBI assemblies	GCA_001578385.1
	NCBI assemblies	GCA_001580425.1
	NCBI assemblies	GCA_001584535.1
	NCBI assemblies	GCA_001592655.1
	NCBI assemblies	GCA_001611835.1
	NCBI assemblies	GCA_001634645.1
	NCBI assemblies	GCA_001669875.1
	NCBI assemblies	GCA_001669905.1
	NCBI assemblies	GCA_001669935.1
	NCBI assemblies	GCA_001669965.1
	NCBI assemblies	GCA_001669995.1
	NCBI assemblies	GCA_001670025.1
	NCBI assemblies	GCA_001670055.1
	NCBI assemblies	GCA_001670085.1
	NCBI assemblies	GCA_001670115.1
	NCBI assemblies	GCA_001670145.1
	NCBI assemblies	GCA_001670175.1
	NCBI assemblies	GCA_001670205.1
	NCBI assemblies	GCA_001670235.1
	NCBI assemblies	GCA_001670265.1
	NCBI assemblies	GCA_001670295.1
	NCBI assemblies	GCA_001670325.1
	NCBI assemblies	GCA_001670355.1
	NCBI assemblies	GCA_001670385.1
	NCBI assemblies	GCA_001670415.1
	NCBI assemblies	GCA_001670845.1
	NCBI assemblies	GCA_001670935.1
	NCBI assemblies	GCA_001670965.1
	NCBI assemblies	GCA_001670995.1
	NCBI assemblies	GCA_001671025.1
	NCBI assemblies	GCA_001671055.1
	NCBI assemblies	GCA_001671085.1
	NCBI assemblies	GCA_001671115.1
	NCBI assemblies	GCA_001671165.1
	NCBI assemblies	GCA_001671195.1
	NCBI assemblies	GCA_001671225.1
	NCBI assemblies	GCA_001671255.1
	NCBI assemblies	GCA_001671285.1
	NCBI assemblies	GCA_001671315.1
	NCBI assemblies	GCA_001671345.1
	NCBI assemblies	GCA_001671375.1
	NCBI assemblies	GCA_001671405.1
	NCBI assemblies	GCA_001671435.1
	NCBI assemblies	GCA_001671565.1
	NCBI assemblies	GCA_001671595.1
	NCBI assemblies	GCA_001671625.1
	NCBI assemblies	GCA_001671655.1
	NCBI assemblies	GCA_001671685.1
	NCBI assemblies	GCA_001671715.1
	NCBI assemblies	GCA_001671745.1
	NCBI assemblies	GCA_001671775.1
	NCBI assemblies	GCA_001671805.1
	NCBI assemblies	GCA_001671835.1
	NCBI assemblies	GCA_001671865.1
	NCBI assemblies	GCA_001671895.1
	NCBI assemblies	GCA_001671925.1
	NCBI assemblies	GCA_001671955.1
	NCBI assemblies	GCA_001671985.1
	NCBI assemblies	GCA_001735825.1
	NCBI assemblies	GCA_001737145.2
	NCBI assemblies	GCA_001737155.1
	NCBI assemblies	GCA_001737165.1
	NCBI assemblies	GCA_001737175.1
	NCBI assemblies	GCA_001737265.1
	NCBI assemblies	GCA_001737275.1
	NCBI assemblies	GCA_001737285.1
	NCBI assemblies	GCA_001737295.2
	NCBI assemblies	GCA_001737385.2
	NCBI assemblies	GCA_001737395.2
	NCBI assemblies	GCA_001737415.2
	NCBI assemblies	GCA_001737445.2
	NCBI assemblies	GCA_001737505.2
	NCBI assemblies	GCA_001737515.2
	NCBI assemblies	GCA_001737535.2
	NCBI assemblies	GCA_001737545.2
	NCBI assemblies	GCA_001737625.2
	NCBI assemblies	GCA_001737635.2
	NCBI assemblies	GCA_001737645.2
	NCBI assemblies	GCA_001737655.2
	NCBI assemblies	GCA_001737745.2
	NCBI assemblies	GCA_001737755.2
	NCBI assemblies	GCA_001737765.2
	NCBI assemblies	GCA_001737785.2
	NCBI assemblies	GCA_001737865.2
	NCBI assemblies	GCA_001737875.1
	NCBI assemblies	GCA_001737885.1
	NCBI assemblies	GCA_001737895.1
	NCBI assemblies	GCA_001737985.1
	NCBI assemblies	GCA_001737995.1
	NCBI assemblies	GCA_001738005.1
	NCBI assemblies	GCA_001738015.1
	NCBI assemblies	GCA_001738105.1
	NCBI assemblies	GCA_001738115.1
	NCBI assemblies	GCA_001738125.1
	NCBI assemblies	GCA_001738135.2
	NCBI assemblies	GCA_001738225.1
	NCBI assemblies	GCA_001738235.1
	NCBI assemblies	GCA_001738255.1
	NCBI assemblies	GCA_001738265.1
	NCBI assemblies	GCA_001738345.1
	NCBI assemblies	GCA_001738355.1
	NCBI assemblies	GCA_001738375.1
	NCBI assemblies	GCA_001738395.1
	NCBI assemblies	GCA_001738465.1
	NCBI assemblies	GCA_001738485.1
	NCBI assemblies	GCA_001738495.1
	NCBI assemblies	GCA_001738515.1
	NCBI assemblies	GCA_001738585.1
	NCBI assemblies	GCA_001738595.1
	NCBI assemblies	GCA_001738605.1
	NCBI assemblies	GCA_001738615.1
	NCBI assemblies	GCA_001738705.1
	NCBI assemblies	GCA_001738715.1
	NCBI assemblies	GCA_001738725.1
	NCBI assemblies	GCA_001738755.1
	NCBI assemblies	GCA_001738825.1
	NCBI assemblies	GCA_001738835.1
	NCBI assemblies	GCA_001738845.1
	NCBI assemblies	GCA_001738855.1
	NCBI assemblies	GCA_001738945.1
	NCBI assemblies	GCA_001738955.1
	NCBI assemblies	GCA_001738965.1
	NCBI assemblies	GCA_001738985.1
	NCBI assemblies	GCA_001739065.1
	NCBI assemblies	GCA_001739075.1
	NCBI assemblies	GCA_001739095.1
	NCBI assemblies	GCA_001739105.1
	NCBI assemblies	GCA_001739185.1
	NCBI assemblies	GCA_001739215.1
	NCBI assemblies	GCA_001739225.1
	NCBI assemblies	GCA_001739235.1
	NCBI assemblies	GCA_001739305.1
	NCBI assemblies	GCA_001739335.1
	NCBI assemblies	GCA_001739345.1
	NCBI assemblies	GCA_001739355.1
	NCBI assemblies	GCA_001739425.1
	NCBI assemblies	GCA_001739455.1
	NCBI assemblies	GCA_001739475.1
	NCBI assemblies	GCA_001739495.1
	NCBI assemblies	GCA_001739545.1
	NCBI assemblies	GCA_001739575.1
	NCBI assemblies	GCA_001739595.1
	NCBI assemblies	GCA_001739625.1
	NCBI assemblies	GCA_001739665.1
	NCBI assemblies	GCA_001739695.1
	NCBI assemblies	GCA_001739705.1
	NCBI assemblies	GCA_001739735.1
	NCBI assemblies	GCA_001739775.1
	NCBI assemblies	GCA_001739815.1
	NCBI assemblies	GCA_001739825.1
	NCBI assemblies	GCA_001739845.1
	NCBI assemblies	GCA_001739865.1
	NCBI assemblies	GCA_001739935.1
	NCBI assemblies	GCA_001739945.1
	NCBI assemblies	GCA_001739965.1
	NCBI assemblies	GCA_001739995.1
	NCBI assemblies	GCA_001740055.1
	NCBI assemblies	GCA_001740075.1
	NCBI assemblies	GCA_001740095.1
	NCBI assemblies	GCA_001740115.1
	NCBI assemblies	GCA_001740175.1
	NCBI assemblies	GCA_001740185.1
	NCBI assemblies	GCA_001740205.1
	NCBI assemblies	GCA_001740225.1
	NCBI assemblies	GCA_001740295.1
	NCBI assemblies	GCA_001740305.1
	NCBI assemblies	GCA_001740325.1
	NCBI assemblies	GCA_001740345.1
	NCBI assemblies	GCA_001740415.1
	NCBI assemblies	GCA_001740425.1
	NCBI assemblies	GCA_001740445.1
	NCBI assemblies	GCA_001740455.1
	NCBI assemblies	GCA_001740535.1
	NCBI assemblies	GCA_001740545.1
	NCBI assemblies	GCA_001740565.1
	NCBI assemblies	GCA_001740575.1
	NCBI assemblies	GCA_001740655.1
	NCBI assemblies	GCA_001740665.1
	NCBI assemblies	GCA_001740675.1
	NCBI assemblies	GCA_001740705.1
	NCBI assemblies	GCA_001740775.1
	NCBI assemblies	GCA_001740785.1
	NCBI assemblies	GCA_001740795.1
	NCBI assemblies	GCA_001740805.1
	NCBI assemblies	GCA_001740895.1
	NCBI assemblies	GCA_001740905.1
	NCBI assemblies	GCA_001740915.1
	NCBI assemblies	GCA_001740925.1
	NCBI assemblies	GCA_001741015.1
	NCBI assemblies	GCA_001741025.1
	NCBI assemblies	GCA_001741035.1
	NCBI assemblies	GCA_001741045.1
	NCBI assemblies	GCA_001741135.1
	NCBI assemblies	GCA_001741145.1
	NCBI assemblies	GCA_001741165.1
	NCBI assemblies	GCA_001741195.1
	NCBI assemblies	GCA_001741255.1
	NCBI assemblies	GCA_001741285.1
	NCBI assemblies	GCA_001741295.1
	NCBI assemblies	GCA_001741305.1
	NCBI assemblies	GCA_001741375.1
	NCBI assemblies	GCA_001741405.1
	NCBI assemblies	GCA_001741415.1
	NCBI assemblies	GCA_001741425.1
	NCBI assemblies	GCA_001741495.1
	NCBI assemblies	GCA_001741525.1
	NCBI assemblies	GCA_001741535.1
	NCBI assemblies	GCA_001741555.1
	NCBI assemblies	GCA_001741605.1
	NCBI assemblies	GCA_001741685.1
	NCBI assemblies	GCA_001741695.1
	NCBI assemblies	GCA_001741705.1
	NCBI assemblies	GCA_001741725.1
	NCBI assemblies	GCA_001741805.1
	NCBI assemblies	GCA_001741815.1
	NCBI assemblies	GCA_001750485.1
	NCBI assemblies	GCA_001932575.1
	NCBI assemblies	GCA_001937245.1
	NCBI assemblies	GCA_001983315.1
	NCBI assemblies	GCA_002057635.1
	NCBI assemblies	GCA_002057805.1
	NCBI assemblies	GCA_002057885.1
	NCBI assemblies	GCA_002057995.1
	NCBI assemblies	GCA_002058095.1
	NCBI assemblies	GCA_002058645.1
	NCBI assemblies	GCA_002079025.1
	NCBI assemblies	GCA_002163515.1
	NCBI assemblies	GCA_002214855.1
	NCBI assemblies	GCA_002250225.1
	NCBI assemblies	GCA_002271905.1
	NCBI assemblies	GCA_002271945.1
	NCBI assemblies	GCA_002335645.1
	NCBI assemblies	GCA_002571405.2
	NCBI assemblies	GCA_002804325.1
	NCBI assemblies	GCA_002807125.1
	NCBI assemblies	GCA_002885995.1
	NCBI assemblies	GCA_002933895.1
	NCBI assemblies	GCA_003020065.1
	NCBI assemblies	GCA_003046695.1
	NCBI assemblies	GCA_003046715.1
	NCBI assemblies	GCA_003046745.1
	NCBI assemblies	GCA_003086655.1
	NCBI assemblies	GCA_003270095.1
	NCBI assemblies	GCA_003270135.1
	NCBI assemblies	GCA_003270145.1
	NCBI assemblies	GCA_003270175.1
	NCBI assemblies	GCA_003270185.1
	NCBI assemblies	GCA_003270205.1
	NCBI assemblies	GCA_003270245.1
	NCBI assemblies	GCA_003270305.1
	NCBI assemblies	GCA_003270315.1
	NCBI assemblies	GCA_003270325.1
	NCBI assemblies	GCA_003270335.1
	NCBI assemblies	GCA_003270425.1
	NCBI assemblies	GCA_003270435.1
	NCBI assemblies	GCA_003270455.1
	NCBI assemblies	GCA_003270465.1
	NCBI assemblies	GCA_003270535.1
	NCBI assemblies	GCA_003270565.1
	NCBI assemblies	GCA_003270575.1
	NCBI assemblies	GCA_003270595.1
	NCBI assemblies	GCA_003270665.1
	NCBI assemblies	GCA_003270695.1
	NCBI assemblies	GCA_003270705.1
	NCBI assemblies	GCA_003270715.1
	NCBI assemblies	GCA_003270765.1
	NCBI assemblies	GCA_003270815.1
	NCBI assemblies	GCA_003270825.1
	NCBI assemblies	GCA_003270835.1
	NCBI assemblies	GCA_003270855.1
	NCBI assemblies	GCA_003270935.1
	NCBI assemblies	GCA_003270945.1
	NCBI assemblies	GCA_003270955.1
	NCBI assemblies	GCA_003270985.1
	NCBI assemblies	GCA_003271045.1
	NCBI assemblies	GCA_003271085.1
	NCBI assemblies	GCA_003271115.1
	NCBI assemblies	GCA_003271125.1
	NCBI assemblies	GCA_003271135.1
	NCBI assemblies	GCA_003271185.1
	NCBI assemblies	GCA_003271225.1
	NCBI assemblies	GCA_003271245.1
	NCBI assemblies	GCA_003271255.1
	NCBI assemblies	GCA_003271315.1
	NCBI assemblies	GCA_003271355.1
	NCBI assemblies	GCA_003271365.1
	NCBI assemblies	GCA_003271395.1
	NCBI assemblies	GCA_003271425.1
	NCBI assemblies	GCA_003271475.1
	NCBI assemblies	GCA_003271505.1
	NCBI assemblies	GCA_003271535.1
	NCBI assemblies	GCA_003271545.1
	NCBI assemblies	GCA_003271555.1
	NCBI assemblies	GCA_003271565.1
	NCBI assemblies	GCA_003271645.1
	NCBI assemblies	GCA_003271675.1
	NCBI assemblies	GCA_003271695.1
	NCBI assemblies	GCA_003271705.1
	NCBI assemblies	GCA_003271775.1
	NCBI assemblies	GCA_003271805.1
	NCBI assemblies	GCA_003271815.1
	NCBI assemblies	GCA_003271825.1
	NCBI assemblies	GCA_003271835.1
	NCBI assemblies	GCA_003271925.1
	NCBI assemblies	GCA_003271935.1
	NCBI assemblies	GCA_003271945.1
	NCBI assemblies	GCA_003271955.1
	NCBI assemblies	GCA_003272045.1
	NCBI assemblies	GCA_003272055.1
	NCBI assemblies	GCA_003272065.1
	NCBI assemblies	GCA_003272075.1
	NCBI assemblies	GCA_003272165.1
	NCBI assemblies	GCA_003272175.1
	NCBI assemblies	GCA_003272185.1
	NCBI assemblies	GCA_003272195.1
	NCBI assemblies	GCA_003272285.1
	NCBI assemblies	GCA_003272295.1
	NCBI assemblies	GCA_003272305.1
	NCBI assemblies	GCA_003272315.1
	NCBI assemblies	GCA_003272405.1
	NCBI assemblies	GCA_003272415.1
	NCBI assemblies	GCA_003272425.1
	NCBI assemblies	GCA_003272445.1
	NCBI assemblies	GCA_003272525.1
	NCBI assemblies	GCA_003272535.1
	NCBI assemblies	GCA_003272575.1
	NCBI assemblies	GCA_003272595.1
	NCBI assemblies	GCA_003272625.1
	NCBI assemblies	GCA_003272665.1
	NCBI assemblies	GCA_003272705.1
	NCBI assemblies	GCA_003272715.1
	NCBI assemblies	GCA_003272725.1
	NCBI assemblies	GCA_003272755.1
	NCBI assemblies	GCA_003272815.1
	NCBI assemblies	GCA_003272835.1
	NCBI assemblies	GCA_003272855.1
	NCBI assemblies	GCA_003272905.1
	NCBI assemblies	GCA_003272925.1
	NCBI assemblies	GCA_003272945.1
	NCBI assemblies	GCA_003272975.1
	NCBI assemblies	GCA_003273025.1
	NCBI assemblies	GCA_003273035.1
	NCBI assemblies	GCA_003273045.1
	NCBI assemblies	GCA_003273075.1
	NCBI assemblies	GCA_003273145.1
	NCBI assemblies	GCA_003273155.1
	NCBI assemblies	GCA_003273165.1
	NCBI assemblies	GCA_003273175.1
	NCBI assemblies	GCA_003273265.1
	NCBI assemblies	GCA_003273275.1
	NCBI assemblies	GCA_003273285.1
	NCBI assemblies	GCA_003273295.1
	NCBI assemblies	GCA_003273385.1
	NCBI assemblies	GCA_003273395.1
	NCBI assemblies	GCA_003273405.1
	NCBI assemblies	GCA_003273415.1
	NCBI assemblies	GCA_003273495.1
	NCBI assemblies	GCA_003273535.1
	NCBI assemblies	GCA_003273555.1
	NCBI assemblies	GCA_003273575.1
	NCBI assemblies	GCA_003273585.1
	NCBI assemblies	GCA_003273625.1
	NCBI assemblies	GCA_003273685.1
	NCBI assemblies	GCA_003273695.1
	NCBI assemblies	GCA_003273705.1
	NCBI assemblies	GCA_003273725.1
	NCBI assemblies	GCA_003273805.1
	NCBI assemblies	GCA_003273815.1
	NCBI assemblies	GCA_003273825.1
	NCBI assemblies	GCA_003273835.1
	NCBI assemblies	GCA_003273925.1
	NCBI assemblies	GCA_003273935.1
	NCBI assemblies	GCA_003273955.1
	NCBI assemblies	GCA_003273985.1
	NCBI assemblies	GCA_003274025.1
	NCBI assemblies	GCA_003274055.1
	NCBI assemblies	GCA_003274085.1
	NCBI assemblies	GCA_003274095.1
	NCBI assemblies	GCA_003274125.1
	NCBI assemblies	GCA_003274195.1
	NCBI assemblies	GCA_003274205.1
	NCBI assemblies	GCA_003274215.1
	NCBI assemblies	GCA_003274225.1
	NCBI assemblies	GCA_003274315.1
	NCBI assemblies	GCA_003274325.1
	NCBI assemblies	GCA_003274345.1
	NCBI assemblies	GCA_003274365.1
	NCBI assemblies	GCA_003274425.1
	NCBI assemblies	GCA_003274465.1
	NCBI assemblies	GCA_003274475.1
	NCBI assemblies	GCA_003274485.1
	NCBI assemblies	GCA_003274495.1
	NCBI assemblies	GCA_003274585.1
	NCBI assemblies	GCA_003274595.1
	NCBI assemblies	GCA_003274605.1
	NCBI assemblies	GCA_003274615.1
	NCBI assemblies	GCA_003274705.1
	NCBI assemblies	GCA_003274715.1
	NCBI assemblies	GCA_003274725.1
	NCBI assemblies	GCA_003274735.1
	NCBI assemblies	GCA_003274825.1
	NCBI assemblies	GCA_003274845.1
	NCBI assemblies	GCA_003274855.1
	NCBI assemblies	GCA_003274865.1
	NCBI assemblies	GCA_003274905.1
	NCBI assemblies	GCA_003274975.1
	NCBI assemblies	GCA_003274985.1
	NCBI assemblies	GCA_003274995.1
	NCBI assemblies	GCA_003275005.1
	NCBI assemblies	GCA_003275095.1
	NCBI assemblies	GCA_003275105.1
	NCBI assemblies	GCA_003275115.1
	NCBI assemblies	GCA_003275125.1
	NCBI assemblies	GCA_003275215.1
	NCBI assemblies	GCA_003275225.1
	NCBI assemblies	GCA_003275235.1
	NCBI assemblies	GCA_003275245.1
	NCBI assemblies	GCA_003275335.1
	NCBI assemblies	GCA_003275345.1
	NCBI assemblies	GCA_003275365.1
	NCBI assemblies	GCA_003275385.1
	NCBI assemblies	GCA_003275455.1
	NCBI assemblies	GCA_003275465.1
	NCBI assemblies	GCA_003275475.1
	NCBI assemblies	GCA_003275505.1
	NCBI assemblies	GCA_003275575.1
	NCBI assemblies	GCA_003275585.1
	NCBI assemblies	GCA_003275605.1
	NCBI assemblies	GCA_003275615.1
	NCBI assemblies	GCA_003275685.1
	NCBI assemblies	GCA_003275715.1
	NCBI assemblies	GCA_003275745.1
	NCBI assemblies	GCA_003275755.1
	NCBI assemblies	GCA_003275785.1
	NCBI assemblies	GCA_003275825.1
	NCBI assemblies	GCA_003275835.1
	NCBI assemblies	GCA_003275875.1
	NCBI assemblies	GCA_003275885.1
	NCBI assemblies	GCA_003275955.1
	NCBI assemblies	GCA_003275965.1
	NCBI assemblies	GCA_003276005.1
	NCBI assemblies	GCA_003276015.1
	NCBI assemblies	GCA_003276075.1
	NCBI assemblies	GCA_003276085.1
	NCBI assemblies	GCA_003276135.1
	NCBI assemblies	GCA_003276145.1
	NCBI assemblies	GCA_003276185.1
	NCBI assemblies	GCA_003276205.1
	NCBI assemblies	GCA_003276235.1
	NCBI assemblies	GCA_003276245.1
	NCBI assemblies	GCA_003276295.1
	NCBI assemblies	GCA_003276325.1
	NCBI assemblies	GCA_003276365.1
	NCBI assemblies	GCA_003276375.1
	NCBI assemblies	GCA_003276395.1
	NCBI assemblies	GCA_003276405.1
	NCBI assemblies	GCA_003276485.1
	NCBI assemblies	GCA_003276495.1
	NCBI assemblies	GCA_003276505.1
	NCBI assemblies	GCA_003276515.1
	NCBI assemblies	GCA_003276605.1
	NCBI assemblies	GCA_003276615.1
	NCBI assemblies	GCA_003276625.1
	NCBI assemblies	GCA_003276635.1
	NCBI assemblies	GCA_003276725.1
	NCBI assemblies	GCA_003276735.1
	NCBI assemblies	GCA_003276745.1
	NCBI assemblies	GCA_003276755.1
	NCBI assemblies	GCA_003276845.1
	NCBI assemblies	GCA_003276855.1
	NCBI assemblies	GCA_003276865.1
	NCBI assemblies	GCA_003276875.1
	NCBI assemblies	GCA_003276965.1
	NCBI assemblies	GCA_003276975.1
	NCBI assemblies	GCA_003276985.1
	NCBI assemblies	GCA_003276995.1
	NCBI assemblies	GCA_003277085.1
	NCBI assemblies	GCA_003277095.1
	NCBI assemblies	GCA_003277105.1
	NCBI assemblies	GCA_003277115.1
	NCBI assemblies	GCA_003277205.1
	NCBI assemblies	GCA_003277235.1
	NCBI assemblies	GCA_003277245.1
	NCBI assemblies	GCA_003277255.1
	NCBI assemblies	GCA_003277295.1
	NCBI assemblies	GCA_003277355.1
	NCBI assemblies	GCA_003277365.1
	NCBI assemblies	GCA_003277375.1
	NCBI assemblies	GCA_003277385.1
	NCBI assemblies	GCA_003277475.1
	NCBI assemblies	GCA_003277485.1
	NCBI assemblies	GCA_003277495.1
	NCBI assemblies	GCA_003277505.1
	NCBI assemblies	GCA_003277595.1
	NCBI assemblies	GCA_003277615.1
	NCBI assemblies	GCA_003277635.1
	NCBI assemblies	GCA_003277645.1
	NCBI assemblies	GCA_003277715.1
	NCBI assemblies	GCA_003277725.1
	NCBI assemblies	GCA_003277735.1
	NCBI assemblies	GCA_003277755.1
	NCBI assemblies	GCA_003277815.1
	NCBI assemblies	GCA_003277865.1
	NCBI assemblies	GCA_003277875.1
	NCBI assemblies	GCA_003326515.1
	NCBI assemblies	GCA_003326525.1
	NCBI assemblies	GCA_003326555.1
	NCBI assemblies	GCA_003326565.1
	NCBI assemblies	GCA_003569725.1
	NCBI assemblies	GCA_003591695.1
	NCBI assemblies	GCA_003709285.1
	NCBI assemblies	GCA_003719635.1
	NCBI assemblies	GCA_003719665.1
	NCBI assemblies	GCA_004014915.1
	NCBI assemblies	GCA_004114265.1
	NCBI assemblies	GCA_004138035.1
	NCBI assemblies	GCA_004328465.1
	NCBI assemblies	GCA_004359125.1
	NCBI assemblies	GCA_007556415.1
	NCBI assemblies	GCA_009014655.1
	NCBI assemblies	GCA_009663155.1
	NCBI assemblies	GCA_009663225.1
	NCBI assemblies	GCA_009663235.1
	NCBI assemblies	GCA_009663245.1
	NCBI assemblies	GCA_009663275.1
	NCBI assemblies	GCA_009663385.1
	NCBI assemblies	GCA_009664425.1
	NCBI assemblies	GCA_009667455.1
	NCBI assemblies	GCA_009738405.1
	NCBI assemblies	GCA_009805625.1
	NCBI assemblies	GCA_009805665.1
	NCBI assemblies	GCA_010356925.1
	NCBI assemblies	GCA_010356935.1
	NCBI assemblies	GCA_011316215.1
	NCBI assemblies	GCA_011393095.1
	NCBI assemblies	GCA_011393105.1
	NCBI assemblies	GCA_011393115.1
	NCBI assemblies	GCA_011393125.1
	NCBI assemblies	GCA_011393135.1
	NCBI assemblies	GCA_011393155.1
	NCBI assemblies	GCA_011393185.1
	NCBI assemblies	GCA_011393195.1
	NCBI assemblies	GCA_011393215.1
	NCBI assemblies	GCA_011393235.1
	NCBI assemblies	GCA_011393275.1
	NCBI assemblies	GCA_011799815.1
	NCBI assemblies	GCA_012275245.1
	NCBI assemblies	GCA_013047185.1
	NCBI assemblies	GCA_013180045.1
	NCBI assemblies	GCA_013181185.1
	NCBI assemblies	GCA_013181225.1
	NCBI assemblies	GCA_013181245.1
	NCBI assemblies	GCA_013181305.1
	NCBI assemblies	GCA_013183845.1
	NCBI assemblies	GCA_013183865.1
	NCBI assemblies	GCA_013183875.1
	NCBI assemblies	GCA_013183905.1
	NCBI assemblies	GCA_013368665.1
	NCBI assemblies	GCA_013368685.1
	NCBI assemblies	GCA_014132375.1
	NCBI assemblies	GCA_014132395.1
	NCBI assemblies	GCA_014133995.2
	NCBI assemblies	GCA_014898825.1
	NCBI assemblies	GCA_014898935.1
	NCBI assemblies	GCA_014905575.1
	NCBI assemblies	GCA_015251375.1
	NCBI assemblies	GCA_015251845.1
	NCBI assemblies	GCA_015251875.1
	NCBI assemblies	GCA_015251885.1
	NCBI assemblies	GCA_015251915.1
	NCBI assemblies	GCA_015251945.1
	NCBI assemblies	GCA_015363515.1
	NCBI assemblies	GCA_016858165.1
	NCBI assemblies	GCA_016858175.1
	NCBI assemblies	GCA_017165595.1
	NCBI assemblies	GCA_017165605.1
	NCBI assemblies	GCA_017165635.1
	NCBI assemblies	GCA_017864775.1
	NCBI assemblies	GCA_017864785.1
	NCBI assemblies	GCA_017864795.1
	NCBI assemblies	GCA_017864805.1
	NCBI assemblies	GCA_017864825.1
	NCBI assemblies	GCA_017864915.1
	NCBI assemblies	GCA_017864925.1
	NCBI assemblies	GCA_017864945.1
	NCBI assemblies	GCA_017864975.1
	NCBI assemblies	GCA_017865125.1
	NCBI assemblies	GCA_017865225.1
	NCBI assemblies	GCA_017865245.1
	NCBI assemblies	GCA_017865275.1
	NCBI assemblies	GCA_017865285.1
	NCBI assemblies	GCA_017865375.1
	NCBI assemblies	GCA_017865415.1
	NCBI assemblies	GCA_017865475.1
	NCBI assemblies	GCA_017865645.1
	NCBI assemblies	GCA_017865655.1
	NCBI assemblies	GCA_017865695.1
	NCBI assemblies	GCA_017865715.1
	NCBI assemblies	GCA_017865745.1
	NCBI assemblies	GCA_017865875.1
	NCBI assemblies	GCA_017865995.1
	NCBI assemblies	GCA_017866045.1
	NCBI assemblies	GCA_017866055.1
	NCBI assemblies	GCA_017866065.1
	NCBI assemblies	GCA_017866075.1
	NCBI assemblies	GCA_017866085.1
	NCBI assemblies	GCA_017866135.1
	NCBI assemblies	GCA_017866155.1
	NCBI assemblies	GCA_017866175.1
	NCBI assemblies	GCA_017866185.1
	NCBI assemblies	GCA_017866255.1
	NCBI assemblies	GCA_017866275.1
	NCBI assemblies	GCA_017866305.1
	NCBI assemblies	GCA_017866315.1
	NCBI assemblies	GCA_017866385.1
	NCBI assemblies	GCA_017866405.1
	NCBI assemblies	GCA_017866455.1
	NCBI assemblies	GCA_017866465.1
	NCBI assemblies	GCA_017866475.1
	NCBI assemblies	GCA_017866485.1
	NCBI assemblies	GCA_017866495.1
	NCBI assemblies	GCA_017866565.1
	NCBI assemblies	GCA_017866575.1
	NCBI assemblies	GCA_017866745.1
	NCBI assemblies	GCA_017866755.1
	NCBI assemblies	GCA_017866845.1
	NCBI assemblies	GCA_017866945.1
	NCBI assemblies	GCA_017866955.1
	NCBI assemblies	GCA_017866995.1
	NCBI assemblies	GCA_017867005.1
	NCBI assemblies	GCA_017867015.1
	NCBI assemblies	GCA_017867205.1
	NCBI assemblies	GCA_017867255.1
	NCBI assemblies	GCA_017867285.1
	NCBI assemblies	GCA_017867295.1
	NCBI assemblies	GCA_017867305.1
	NCBI assemblies	GCA_017867515.1
	NCBI assemblies	GCA_017867525.1
	NCBI assemblies	GCA_017867555.1
	NCBI assemblies	GCA_017867585.1
	NCBI assemblies	GCA_017867595.1
	NCBI assemblies	GCA_017867735.1
	NCBI assemblies	GCA_017867755.1
	NCBI assemblies	GCA_017867835.1
	NCBI assemblies	GCA_017867885.1
	NCBI assemblies	GCA_017867915.1
	NCBI assemblies	GCA_017867955.1
	NCBI assemblies	GCA_017867995.1
	NCBI assemblies	GCA_017868025.1
	NCBI assemblies	GCA_017868065.1
	NCBI assemblies	GCA_017868075.1
	NCBI assemblies	GCA_017868145.1
	NCBI assemblies	GCA_017868155.1
	NCBI assemblies	GCA_017868165.1
	NCBI assemblies	GCA_017868175.1
	NCBI assemblies	GCA_017868185.1
	NCBI assemblies	GCA_017868345.1
	NCBI assemblies	GCA_017868355.1
	NCBI assemblies	GCA_017868485.1
	NCBI assemblies	GCA_017868655.1
	NCBI assemblies	GCA_017868835.1
	NCBI assemblies	GCA_017868915.1
	NCBI assemblies	GCA_017868925.1
	NCBI assemblies	GCA_017868975.1
	NCBI assemblies	GCA_017869095.1
	NCBI assemblies	GCA_017869105.1
	NCBI assemblies	GCA_017869165.1
	NCBI assemblies	GCA_017869305.1
	NCBI assemblies	GCA_017869315.1
	NCBI assemblies	GCA_017869325.1
	NCBI assemblies	GCA_017869335.1
	NCBI assemblies	GCA_017869405.1
	NCBI assemblies	GCA_017869445.1
	NCBI assemblies	GCA_017869495.1
	NCBI assemblies	GCA_017869545.1
	NCBI assemblies	GCA_017869555.1
	NCBI assemblies	GCA_017869615.1
	NCBI assemblies	GCA_017869625.1
	NCBI assemblies	GCA_017869635.1
	NCBI assemblies	GCA_017869715.1
	NCBI assemblies	GCA_017869735.1
	NCBI assemblies	GCA_017869745.1
	NCBI assemblies	GCA_017869765.1
	NCBI assemblies	GCA_017869795.1
	NCBI assemblies	GCA_017869965.1
	NCBI assemblies	GCA_017869985.1
	NCBI assemblies	GCA_017870085.1
	NCBI assemblies	GCA_017870115.1
	NCBI assemblies	GCA_017870125.1
	NCBI assemblies	GCA_017870425.1
	NCBI assemblies	GCA_017870435.1
	NCBI assemblies	GCA_017870445.1
	NCBI assemblies	GCA_017870455.1
	NCBI assemblies	GCA_017870595.1
	NCBI assemblies	GCA_017870715.1
	NCBI assemblies	GCA_017870815.1
	NCBI assemblies	GCA_017870925.1
	NCBI assemblies	GCA_017870945.1
	NCBI assemblies	GCA_017870955.1
	NCBI assemblies	GCA_017871015.1
	NCBI assemblies	GCA_017871025.1
	NCBI assemblies	GCA_017871065.1
	NCBI assemblies	GCA_017871085.1
	NCBI assemblies	GCA_018219195.1
	NCBI assemblies	GCA_018831675.1
	NCBI assemblies	GCA_019155645.1
	NCBI assemblies	GCA_019155725.1
	NCBI assemblies	GCA_019393555.1
	NCBI assemblies	GCA_019393615.1
	NCBI assemblies	GCA_019393625.1
	NCBI assemblies	GCA_019393785.1
	NCBI assemblies	GCA_019393865.1
	NCBI assemblies	GCA_019393935.1
	NCBI assemblies	GCA_019393945.1
	NCBI assemblies	GCA_019393955.1
	NCBI assemblies	GCA_019393975.1
	NCBI assemblies	GCA_019394065.1
	NCBI assemblies	GCA_019394075.1
	NCBI assemblies	GCA_019394085.1
	NCBI assemblies	GCA_019394095.1
	NCBI assemblies	GCA_019394105.1
	NCBI assemblies	GCA_019394265.1
	NCBI assemblies	GCA_019394275.1
	NCBI assemblies	GCA_019394305.1
	NCBI assemblies	GCA_019394315.1
	NCBI assemblies	GCA_019394325.1
	NCBI assemblies	GCA_019394485.1
	NCBI assemblies	GCA_019394495.1
	NCBI assemblies	GCA_019394525.1
	NCBI assemblies	GCA_019394535.1
	NCBI assemblies	GCA_019394585.1
	NCBI assemblies	GCA_019394645.1
	NCBI assemblies	GCA_019394655.1
	NCBI assemblies	GCA_019394665.1
	NCBI assemblies	GCA_019394675.1
	NCBI assemblies	GCA_019394725.1
	NCBI assemblies	GCA_019394775.1
	NCBI assemblies	GCA_019394785.1
	NCBI assemblies	GCA_019394805.1
	NCBI assemblies	GCA_019394815.1
	NCBI assemblies	GCA_019394885.1
	NCBI assemblies	GCA_019394895.1
	NCBI assemblies	GCA_019394915.1
	NCBI assemblies	GCA_021172205.1
	NCBI assemblies	GCA_021172235.1
	NCBI assemblies	GCA_022626425.1
	NCBI assemblies	GCA_022695675.1
	NCBI assemblies	GCA_022695695.1
	NCBI assemblies	GCA_022695715.1
	NCBI assemblies	GCA_022695735.1
	NCBI assemblies	GCA_022837015.1
	NCBI assemblies	GCA_023065715.1
	NCBI assemblies	GCA_023373815.1
	NCBI assemblies	GCA_023375095.1
	NCBI assemblies	GCA_023508825.1
	NCBI assemblies	GCA_023629095.1
	NCBI assemblies	GCA_024267735.1
	NCBI assemblies	GCA_024267745.1
	NCBI assemblies	GCA_024267755.1
	NCBI assemblies	GCA_024267765.1
	NCBI assemblies	GCA_024267775.1
	NCBI assemblies	GCA_024267825.1
	NCBI assemblies	GCA_024267845.1
	NCBI assemblies	GCA_024267865.1
	NCBI assemblies	GCA_024732265.1
	NCBI assemblies	GCA_024972935.1
	NCBI assemblies	GCA_024972955.1
	NCBI assemblies	GCA_025383845.1
	NCBI assemblies	GCA_025434875.1
	NCBI assemblies	GCA_025434895.1
	NCBI assemblies	GCA_025434915.1
	NCBI assemblies	GCA_025503195.1
	NCBI assemblies	GCA_025503375.1
	NCBI assemblies	GCA_025503465.1
	NCBI assemblies	GCA_025561685.1
	NCBI assemblies	GCA_025727145.1
	NCBI assemblies	GCA_025727165.1
	NCBI assemblies	GCA_025727185.1
	NCBI assemblies	GCA_025727205.1
	NCBI assemblies	GCA_025727225.1
	NCBI assemblies	GCA_025727245.1
	NCBI assemblies	GCA_025727265.1
	NCBI assemblies	GCA_025727285.1
	NCBI assemblies	GCA_025727305.1
	NCBI assemblies	GCA_025727325.1
	NCBI assemblies	GCA_025782755.1
	NCBI assemblies	GCA_026000965.1
	NCBI assemblies	GCA_026001015.1
	NCBI assemblies	GCA_026122535.1
	NCBI assemblies	GCA_026585705.1
	NCBI assemblies	GCA_026585715.1
	NCBI assemblies	GCA_026954535.1
	NCBI assemblies	GCA_026954905.1
	NCBI assemblies	GCA_028975445.1
	NCBI assemblies	GCA_029255875.1
	NCBI assemblies	GCA_029255905.1
	NCBI assemblies	GCA_029290615.1
	NCBI assemblies	GCA_029300775.1
	NCBI assemblies	GCA_029301735.1
	NCBI assemblies	GCA_029403705.1
	NCBI assemblies	GCA_029581805.1
	NCBI assemblies	GCA_029581825.1
	NCBI assemblies	GCA_029702605.1
	NCBI assemblies	GCA_029702615.1
	NCBI assemblies	GCA_029702625.1
	NCBI assemblies	GCA_029702635.1
	NCBI assemblies	GCA_029702645.1
	NCBI assemblies	GCA_029702875.1
	NCBI assemblies	GCA_029702885.1
	NCBI assemblies	GCA_029702895.1
	NCBI assemblies	GCA_029702905.1
	NCBI assemblies	GCA_029702955.1
	NCBI assemblies	GCA_029703095.1
	NCBI assemblies	GCA_029703145.1
	NCBI assemblies	GCA_029703195.1
	NCBI assemblies	GCA_029703205.1
	NCBI assemblies	GCA_029703225.1
	NCBI assemblies	GCA_029703415.1
	NCBI assemblies	GCA_029747685.1
	NCBI assemblies	GCA_029989085.1
	NCBI assemblies	GCA_029989255.1
	NCBI assemblies	GCA_029989385.1
	NCBI assemblies	GCA_029989845.1
	NCBI assemblies	GCA_029990125.1
	NCBI assemblies	GCA_029990315.1
	NCBI assemblies	GCA_029990335.1
	NCBI assemblies	GCA_029990395.1
	NCBI assemblies	GCA_029990435.1
	NCBI assemblies	GCA_029990475.1
	NCBI assemblies	GCA_029990515.1
	NCBI assemblies	GCA_029990535.1
	NCBI assemblies	GCA_029990645.1
	NCBI assemblies	GCA_029990665.1
	NCBI assemblies	GCA_029990685.1
	NCBI assemblies	GCA_029990705.1
	NCBI assemblies	GCA_029990725.1
	NCBI assemblies	GCA_029990745.1
	NCBI assemblies	GCA_029990765.1
	NCBI assemblies	GCA_029990785.1
	NCBI assemblies	GCA_029990805.1
	NCBI assemblies	GCA_029990825.1
	NCBI assemblies	GCA_029990845.1
	NCBI assemblies	GCA_029990865.1
	NCBI assemblies	GCA_029990885.1
	NCBI assemblies	GCA_029990905.1
	NCBI assemblies	GCA_029990925.1
	NCBI assemblies	GCA_029990945.1
	NCBI assemblies	GCA_029990965.1
	NCBI assemblies	GCA_029991075.1
	NCBI assemblies	GCA_029991145.1
	NCBI assemblies	GCA_029991225.1
	NCBI assemblies	GCA_029991315.1
	NCBI assemblies	GCA_029991355.1
	NCBI assemblies	GCA_029991395.1
	NCBI assemblies	GCA_029991455.1
	NCBI assemblies	GCA_029991515.1
	NCBI assemblies	GCA_029991605.1
	NCBI assemblies	GCA_029991625.1
	NCBI assemblies	GCA_029991655.1
	NCBI assemblies	GCA_029991755.1
	NCBI assemblies	GCA_029991815.1
	NCBI assemblies	GCA_029991855.1
	NCBI assemblies	GCA_029991875.1
	NCBI assemblies	GCA_030034815.1
	NCBI assemblies	GCA_030034845.1
	NCBI assemblies	GCA_030035835.1
	NCBI assemblies	GCA_030035855.1
	NCBI assemblies	GCA_030035875.1
	NCBI assemblies	GCA_030035895.1
	NCBI assemblies	GCA_030035915.1
	NCBI assemblies	GCA_030035935.1
	NCBI assemblies	GCA_030035955.1
	NCBI assemblies	GCA_030035975.1
	NCBI assemblies	GCA_030035995.1
	NCBI assemblies	GCA_030036015.1
	NCBI assemblies	GCA_030036035.1
	NCBI assemblies	GCA_030036055.1
	NCBI assemblies	GCA_030036075.1
	NCBI assemblies	GCA_030036095.2
	NCBI assemblies	GCA_030036115.2
	NCBI assemblies	GCA_030036135.2
	NCBI assemblies	GCA_030036155.2
	NCBI assemblies	GCA_030036175.2
	NCBI assemblies	GCA_030036195.1
	NCBI assemblies	GCA_030036215.2
	NCBI assemblies	GCA_030036235.2
	NCBI assemblies	GCA_030036255.1
	NCBI assemblies	GCA_030036275.1
	NCBI assemblies	GCA_030036295.2
	NCBI assemblies	GCA_030036315.2
	NCBI assemblies	GCA_030036335.2
	NCBI assemblies	GCA_030036355.2
	NCBI assemblies	GCA_030036375.1
	NCBI assemblies	GCA_030036395.1
	NCBI assemblies	GCA_030036415.1
	NCBI assemblies	GCA_030036435.1
	NCBI assemblies	GCA_030036455.2
	NCBI assemblies	GCA_030036475.2
	NCBI assemblies	GCA_030036495.1
	NCBI assemblies	GCA_030142945.1
	NCBI assemblies	GCA_030267465.1
	NCBI assemblies	GCA_030267525.1
	NCBI assemblies	GCA_030267545.1
	NCBI assemblies	GCA_030267605.1
	NCBI assemblies	GCA_030267645.1
	NCBI assemblies	GCA_030292175.1
	NCBI assemblies	GCA_030295885.1
	NCBI assemblies	GCA_030607045.1
	NCBI assemblies	GCA_030866685.1
	NCBI assemblies	GCA_030867715.1
	NCBI assemblies	GCA_033870455.1
	NCBI assemblies	GCA_033870475.1
	NCBI assemblies	GCA_036986815.1
	NCBI assemblies	GCA_037126535.1
	NCBI assemblies	GCA_037126715.1
	NCBI assemblies	GCA_038420445.1
	NCBI assemblies	GCA_039790455.1
	NCBI assemblies	GCA_039844365.1
	NCBI assemblies	GCA_039847695.1
	NCBI assemblies	GCA_039848515.1
	NCBI assemblies	GCA_039851725.1
	NCBI assemblies	GCA_039851885.1
	NCBI assemblies	GCA_039880145.1
	NCBI assemblies	GCA_039880175.1
	NCBI assemblies	GCA_039880205.1
	NCBI assemblies	GCA_039880235.1
	NCBI assemblies	GCA_039905835.1
	NCBI assemblies	GCA_040105025.1
	NCBI assemblies	GCA_040105055.1
	NCBI assemblies	GCA_040167615.1
	NCBI assemblies	GCA_040167625.1
	NCBI assemblies	GCA_040167635.1
	NCBI assemblies	GCA_040207565.1
	NCBI assemblies	GCA_040500495.1
	NCBI assemblies	GCA_900099155.1
	NCBI assemblies	GCA_900099165.1
	NCBI assemblies	GCA_900099195.1
	NCBI assemblies	GCA_900099225.1
	NCBI assemblies	GCA_900099235.1
	NCBI assemblies	GCA_900099255.1
	NCBI assemblies	GCA_900099265.1
	NCBI assemblies	GCA_900099275.1
	NCBI assemblies	GCA_900099285.1
	NCBI assemblies	GCA_900099305.1
	NCBI assemblies	GCA_900099345.1
	NCBI assemblies	GCA_900099355.1
	NCBI assemblies	GCA_900099375.1
	NCBI assemblies	GCA_900099395.1
	NCBI assemblies	GCA_900099425.1
	NCBI assemblies	GCA_900099445.1
	NCBI assemblies	GCA_900177835.1
	NCBI assemblies	GCA_900177845.1
	NCBI assemblies	GCA_900177855.1
	NCBI assemblies	GCA_900177865.1
	NCBI assemblies	GCA_900177875.1
	NCBI assemblies	GCA_900177885.1
	NCBI assemblies	GCA_900177905.1
	NCBI assemblies	GCA_900177915.1
	NCBI assemblies	GCA_900177925.1
	NCBI assemblies	GCA_900177935.1
	NCBI assemblies	GCA_900177945.1
	NCBI assemblies	GCA_900177955.1
	NCBI assemblies	GCA_900177965.1
	NCBI assemblies	GCA_900177975.1
	NCBI assemblies	GCA_900177985.1
	NCBI assemblies	GCA_900177995.1
	NCBI assemblies	GCA_900178015.1
	NCBI assemblies	GCA_900178025.1
	NCBI assemblies	GCA_900178035.1
	NCBI assemblies	GCA_900178045.1
	NCBI assemblies	GCA_900178055.1
	NCBI assemblies	GCA_900178065.1
	NCBI assemblies	GCA_900178075.1
	NCBI assemblies	GCA_900178105.1
	NCBI assemblies	GCA_900178115.1
	NCBI assemblies	GCA_900178125.1
	NCBI assemblies	GCA_900178135.1
	NCBI assemblies	GCA_900178145.1
	NCBI assemblies	GCA_900178155.1
	NCBI assemblies	GCA_900178165.1
	NCBI assemblies	GCA_900178175.1
	NCBI assemblies	GCA_900178185.1
	NCBI assemblies	GCA_900178195.1
	NCBI assemblies	GCA_900178205.1
	NCBI assemblies	GCA_900178215.1
	NCBI assemblies	GCA_900178225.1
	NCBI assemblies	GCA_900178235.1
	NCBI assemblies	GCA_900178245.1
	NCBI assemblies	GCA_900178255.1
	NCBI assemblies	GCA_900178265.1
	NCBI assemblies	GCA_900178275.1
	NCBI assemblies	GCA_900178285.1
	NCBI assemblies	GCA_900178295.1
	NCBI assemblies	GCA_900178305.1
	NCBI assemblies	GCA_900178315.1
	NCBI assemblies	GCA_900178325.1
	NCBI assemblies	GCA_900178335.1
	NCBI assemblies	GCA_900178345.1
	NCBI assemblies	GCA_900178355.1
	NCBI assemblies	GCA_900178365.1
	NCBI assemblies	GCA_900178375.1
	NCBI assemblies	GCA_900178385.1
	NCBI assemblies	GCA_900178395.1
	NCBI assemblies	GCA_900178405.1
	NCBI assemblies	GCA_900178415.1
	NCBI assemblies	GCA_900178425.1
	NCBI assemblies	GCA_900178435.1
	NCBI assemblies	GCA_900178445.1
	NCBI assemblies	GCA_900178455.1
	NCBI assemblies	GCA_900178465.1
	NCBI assemblies	GCA_900178475.1
	NCBI assemblies	GCA_900178485.1
	NCBI assemblies	GCA_900178495.1
	NCBI assemblies	GCA_900178505.1
	NCBI assemblies	GCA_902192245.1
	NCBI assemblies	GCA_902192255.1
	NCBI assemblies	GCA_902192265.1
	NCBI assemblies	GCA_902192275.1
	NCBI assemblies	GCA_902192285.1
	NCBI assemblies	GCA_902192295.1
	NCBI assemblies	GCA_902192305.1
	NCBI assemblies	GCA_902192315.1
	NCBI assemblies	GCA_902192325.1
	NCBI assemblies	GCA_902192335.1
	NCBI assemblies	GCA_903819125.2
	NCBI assemblies	GCA_903819135.2
	NCBI assemblies	GCA_903819145.2
	NCBI assemblies	GCA_903819155.2
	NCBI assemblies	GCA_903819175.2
	NCBI assemblies	GCA_903819185.2
	NCBI assemblies	GCA_903819195.2
	NCBI assemblies	GCA_903819205.2
	NCBI assemblies	GCA_905220315.1
	NCBI assemblies	GCA_905220325.1
	NCBI assemblies	GCA_918239655.1
	NCBI assemblies	GCA_932563355.1
	NCBI assemblies	GCA_946462225.1
	NCBI assemblies	GCA_946466885.1
	NCBI assemblies	GCA_947343045.1
	NCBI assemblies	GCA_947343055.1
	NCBI assemblies	GCA_947343065.1
	NCBI assemblies	GCA_947343075.1
	NCBI assemblies	GCA_947343085.1
	NCBI assemblies	GCA_947343095.1
	NCBI assemblies	GCA_947343105.1
	NCBI assemblies	GCA_947343115.1
	NCBI assemblies	GCA_947343125.1
	NCBI assemblies	GCA_947343135.1
	NCBI assemblies	GCA_947343145.1
	NCBI assemblies	GCA_947343155.1
	NCBI assemblies	GCA_947343165.1
	NCBI assemblies	GCA_947343175.1
	NCBI assemblies	GCA_947343185.1
	NCBI assemblies	GCA_947343195.1
	NCBI assemblies	GCA_947343205.1
	NCBI assemblies	GCA_947343215.1
	NCBI assemblies	GCA_947343225.1
	NCBI assemblies	GCA_947343235.1
	NCBI assemblies	GCA_947343245.1
	NCBI assemblies	GCA_947343255.1
	NCBI assemblies	GCA_947343265.1
	NCBI assemblies	GCA_947343275.1
	NCBI assemblies	GCA_947343285.1
	NCBI assemblies	GCA_947343295.1
	NCBI assemblies	GCA_947343305.1
	NCBI assemblies	GCA_947343315.1
	NCBI assemblies	GCA_947343325.1
	NCBI assemblies	GCA_947343335.1
	NCBI assemblies	GCA_947343345.1
	NCBI assemblies	GCA_947343355.1
	NCBI assemblies	GCA_947343365.1
	NCBI assemblies	GCA_947343375.1
	NCBI assemblies	GCA_947343385.1
	NCBI assemblies	GCA_947343395.1
	NCBI assemblies	GCA_947343405.1
	NCBI assemblies	GCA_947343415.1
	NCBI assemblies	GCA_947343425.1
	NCBI assemblies	GCA_947343435.1
	NCBI assemblies	GCA_947343445.1
	NCBI assemblies	GCA_947343455.1
	NCBI assemblies	GCA_947343465.1
	NCBI assemblies	GCA_947343475.1
	NCBI assemblies	GCA_947343485.1
	NCBI assemblies	GCA_947343495.1
	NCBI assemblies	GCA_947343505.1
	NCBI assemblies	GCA_947343515.1
	NCBI assemblies	GCA_947343525.1
	NCBI assemblies	GCA_947343535.1
	NCBI assemblies	GCA_947343545.1
	NCBI assemblies	GCA_947343555.1
	NCBI assemblies	GCA_947343565.1
	NCBI assemblies	GCA_947343575.1
	NCBI assemblies	GCA_947343585.1
	NCBI assemblies	GCA_947343595.1
	NCBI assemblies	GCA_947343605.1
	NCBI assemblies	GCA_947343615.1
	NCBI assemblies	GCA_947343625.1
	NCBI assemblies	GCA_947343635.1
	NCBI assemblies	GCA_947343645.1
	NCBI assemblies	GCA_947343655.1
	NCBI assemblies	GCA_947343665.1
	NCBI assemblies	GCA_947343675.1
	NCBI assemblies	GCA_947343685.1
	NCBI assemblies	GCA_947343695.1
	NCBI assemblies	GCA_947343705.1
	NCBI assemblies	GCA_947343715.1
	NCBI assemblies	GCA_947343725.1
	NCBI assemblies	GCA_947343735.1
	NCBI assemblies	GCA_947343745.1
	NCBI assemblies	GCA_947343755.1
	NCBI assemblies	GCA_947343765.1
	NCBI assemblies	GCA_947343775.1
	NCBI assemblies	GCA_947343785.1
	NCBI assemblies	GCA_947343795.1
	NCBI assemblies	GCA_947343805.1
	NCBI assemblies	GCA_947343815.1
	NCBI assemblies	GCA_947343825.1
	NCBI assemblies	GCA_947343835.1
	NCBI assemblies	GCA_947343845.1
	NCBI assemblies	GCA_947343855.1
	NCBI assemblies	GCA_947343865.1
	NCBI assemblies	GCA_947343875.1
	NCBI assemblies	GCA_947343885.1
	NCBI assemblies	GCA_947343895.1
	NCBI assemblies	GCA_947343905.1
	NCBI assemblies	GCA_947343915.1
	NCBI assemblies	GCA_947343925.1
	NCBI assemblies	GCA_947343935.1
	NCBI assemblies	GCA_947343945.1
	NCBI assemblies	GCA_947343955.1
	NCBI assemblies	GCA_947343965.1
	NCBI assemblies	GCA_947343975.1
	NCBI assemblies	GCA_947343985.1
	NCBI assemblies	GCA_947343995.1
	NCBI assemblies	GCA_947344005.1
	NCBI assemblies	GCA_947344015.1
	NCBI assemblies	GCA_947344025.1
	NCBI assemblies	GCA_947344035.1
	NCBI assemblies	GCA_947344045.1
	NCBI assemblies	GCA_947344055.1
	NCBI assemblies	GCA_947344065.1
	NCBI assemblies	GCA_947344075.1
	NCBI assemblies	GCA_947344085.1
	NCBI assemblies	GCA_947344095.1
	NCBI assemblies	GCA_947344105.1
	NCBI assemblies	GCA_947344115.1
	NCBI assemblies	GCA_947344125.1
	NCBI assemblies	GCA_947344135.1
	NCBI assemblies	GCA_947344145.1
	NCBI assemblies	GCA_947344155.1
	NCBI assemblies	GCA_947344165.1
	NCBI assemblies	GCA_947344175.1
	NCBI assemblies	GCA_947344185.1
	NCBI assemblies	GCA_947344195.1
	NCBI assemblies	GCA_947344205.1
	NCBI assemblies	GCA_947344215.1
	NCBI assemblies	GCA_947344225.1
	NCBI assemblies	GCA_947344235.1
	NCBI assemblies	GCA_947344245.1
	NCBI assemblies	GCA_947344255.1
	NCBI assemblies	GCA_947344265.1
	NCBI assemblies	GCA_947344275.1
	NCBI assemblies	GCA_947344285.1
	NCBI assemblies	GCA_947344295.1
	NCBI assemblies	GCA_947344305.1
	NCBI assemblies	GCA_947344315.1
	NCBI assemblies	GCA_947344325.1
	NCBI assemblies	GCA_947344335.1
	NCBI assemblies	GCA_947344345.1
	NCBI assemblies	GCA_947344355.1
	NCBI assemblies	GCA_947344365.1
	NCBI assemblies	GCA_947344375.1
	NCBI assemblies	GCA_947344385.1
	NCBI assemblies	GCA_947344395.1
	NCBI assemblies	GCA_947344405.1
	NCBI assemblies	GCA_947344415.1
	NCBI assemblies	GCA_947344425.1
	NCBI assemblies	GCA_947344435.1
	NCBI assemblies	GCA_947344445.1
	NCBI assemblies	GCA_947344455.1
	NCBI assemblies	GCA_947344465.1
	NCBI assemblies	GCA_947344475.1
	NCBI assemblies	GCA_947344485.1
	NCBI assemblies	GCA_947344495.1
	NCBI assemblies	GCA_947344505.1
	NCBI assemblies	GCA_947344515.1
	NCBI assemblies	GCA_947344525.1
	NCBI assemblies	GCA_947344535.1
	NCBI assemblies	GCA_947344545.1
	NCBI assemblies	GCA_947344555.1
	NCBI assemblies	GCA_947344565.1
	NCBI assemblies	GCA_947344575.1
	NCBI assemblies	GCA_947344585.1
	NCBI assemblies	GCA_947344595.1
	NCBI assemblies	GCA_947344605.1
	NCBI assemblies	GCA_947344615.1
	NCBI assemblies	GCA_947344625.1
	NCBI assemblies	GCA_947344635.1
	NCBI assemblies	GCA_947344645.1
	NCBI assemblies	GCA_947344655.1
	NCBI assemblies	GCA_947344665.1
	NCBI assemblies	GCA_947344675.1
	NCBI assemblies	GCA_947344685.1
	NCBI assemblies	GCA_947344695.1
	NCBI assemblies	GCA_947344705.1
	NCBI assemblies	GCA_947344715.1
	NCBI assemblies	GCA_947344725.1
	NCBI assemblies	GCA_947344735.1
	NCBI assemblies	GCA_947344745.1
	NCBI assemblies	GCA_947344755.1
	NCBI assemblies	GCA_947344765.1
	NCBI assemblies	GCA_947344775.1
	NCBI assemblies	GCA_947344785.1
	NCBI assemblies	GCA_947344795.1
	NCBI assemblies	GCA_947344805.1
	NCBI assemblies	GCA_947344815.1
	NCBI assemblies	GCA_947344825.1
	NCBI assemblies	GCA_947344835.1
	NCBI assemblies	GCA_947344845.1
	NCBI assemblies	GCA_947344855.1
	NCBI assemblies	GCA_947344865.1
	NCBI assemblies	GCA_947344875.1
	NCBI assemblies	GCA_947344885.1
	NCBI assemblies	GCA_947344895.1
	NCBI assemblies	GCA_947344905.1
	NCBI assemblies	GCA_947344915.1
	NCBI assemblies	GCA_947344925.1
	NCBI assemblies	GCA_947344935.1
	NCBI assemblies	GCA_947344945.1
	NCBI assemblies	GCA_947344955.1
	NCBI assemblies	GCA_947344965.1
	NCBI assemblies	GCA_947344975.1
	NCBI assemblies	GCA_947344985.1
	NCBI assemblies	GCA_947344995.1
	NCBI assemblies	GCA_947345005.1
	NCBI assemblies	GCA_947345015.1
	NCBI assemblies	GCA_947345025.1
	NCBI assemblies	GCA_947345035.1
	NCBI assemblies	GCA_947345045.1
	NCBI assemblies	GCA_947345055.1
	NCBI assemblies	GCA_947345065.1
	NCBI assemblies	GCA_947345075.1
	NCBI assemblies	GCA_947345085.1
	NCBI assemblies	GCA_947345095.1
	NCBI assemblies	GCA_947345105.1
	NCBI assemblies	GCA_947345115.1
	NCBI assemblies	GCA_947345125.1
	NCBI assemblies	GCA_947345135.1
	NCBI assemblies	GCA_947345145.1
	NCBI assemblies	GCA_947345155.1
	NCBI assemblies	GCA_947345165.1
	NCBI assemblies	GCA_947345175.1
	NCBI assemblies	GCA_947345185.1
	NCBI assemblies	GCA_947345195.1
	NCBI assemblies	GCA_947345205.1
	NCBI assemblies	GCA_947345215.1
	NCBI assemblies	GCA_947345225.1
	NCBI assemblies	GCA_947345235.1
	NCBI assemblies	GCA_947345245.1
	NCBI assemblies	GCA_947345255.1
	NCBI assemblies	GCA_947345265.1
	NCBI assemblies	GCA_947345275.1
	NCBI assemblies	GCA_947345285.1
	NCBI assemblies	GCA_947345295.1
	NCBI assemblies	GCA_947345305.1
	NCBI assemblies	GCA_947345315.1
	NCBI assemblies	GCA_947345325.1
	NCBI assemblies	GCA_947345335.1
	NCBI assemblies	GCA_947369765.1
	NCBI assemblies	GCA_947369785.1
	NCBI assemblies	GCA_947369795.1
	NCBI assemblies	GCA_947369855.1
	NCBI assemblies	GCA_947369865.1
	NCBI assemblies	GCA_947369885.1
	NCBI assemblies	GCA_947369935.1
	NCBI assemblies	GCA_947369955.1
	NCBI assemblies	GCA_947369975.1
	NCBI assemblies	GCA_947370025.1
	NCBI assemblies	GCA_947370145.1
	NCBI assemblies	GCA_947370175.1
	NCBI assemblies	GCA_947370185.1
	NCBI assemblies	GCA_947370195.1
	NCBI assemblies	GCA_947370215.1
	NCBI assemblies	GCA_947370245.1
	NCBI assemblies	GCA_947370255.1
	NCBI assemblies	GCA_947370275.1
	NCBI assemblies	GCA_947370305.1
	NCBI assemblies	GCA_947370325.1
	NCBI assemblies	GCA_947370345.1
	NCBI assemblies	GCA_947370365.1
	NCBI assemblies	GCA_947370435.1
	NCBI assemblies	GCA_947370445.1
	NCBI assemblies	GCA_947370465.1
	NCBI assemblies	GCA_947370495.1
	NCBI assemblies	GCA_947370505.1
	NCBI assemblies	GCA_947370535.1
	NCBI assemblies	GCA_947370585.1
	NCBI assemblies	GCA_947370645.1
	NCBI assemblies	GCA_947370665.1
	NCBI assemblies	GCA_947370695.2
	NCBI assemblies	GCA_947370705.1
	NCBI assemblies	GCA_947370715.1
	NCBI assemblies	GCA_947370785.1
	NCBI assemblies	GCA_947370805.1
	NCBI assemblies	GCA_947370825.1
	NCBI assemblies	GCA_947370875.1
	NCBI assemblies	GCA_947370885.1
	NCBI assemblies	GCA_949121605.1
	NCBI assemblies	GCA_949121635.1
	NCBI assemblies	GCA_949121655.1
	NCBI assemblies	GCA_949121745.1
	NCBI assemblies	GCA_949121775.1
	NCBI assemblies	GCA_949121915.1
	NCBI assemblies	GCA_949122005.1
	NCBI assemblies	GCA_949122065.1
	NCBI assemblies	GCA_949122135.1
	NCBI assemblies	GCA_949122205.1
	NCBI assemblies	GCA_949122215.1
	NCBI assemblies	GCA_949122235.1
	NCBI assemblies	GCA_949122415.1
	NCBI assemblies	GCA_949122425.1
	NCBI assemblies	GCA_949122505.1
	NCBI assemblies	GCA_949122555.1
	NCBI assemblies	GCA_949123125.1
	NCBI assemblies	GCA_949123155.1
	NCBI assemblies	GCA_949123195.1
	NCBI assemblies	GCA_949123255.1
	NCBI assemblies	GCA_949123285.1
	NCBI assemblies	GCA_949123295.1
	NCBI assemblies	GCA_949123435.1
	NCBI assemblies	GCA_949123475.1
	NCBI assemblies	GCA_949123545.1
	NCBI assemblies	GCA_949123715.1
	NCBI assemblies	GCA_949123795.1
	NCBI assemblies	GCA_949123835.1
	NCBI assemblies	GCA_949123915.1
	NCBI assemblies	GCA_949123935.1
	NCBI assemblies	GCA_949123945.1
	NCBI assemblies	GCA_949123955.1
	NCBI assemblies	GCA_949123965.1
	NCBI assemblies	GCA_949123975.1
	NCBI assemblies	GCA_949124045.1
	NCBI assemblies	GCA_949124055.1
	NCBI assemblies	GCA_949124075.1
	NCBI assemblies	GCA_949124095.1
	NCBI assemblies	GCA_949124105.1
	NCBI assemblies	GCA_949124115.1
	NCBI assemblies	GCA_949124125.1
	NCBI assemblies	GCA_949124135.1
	NCBI assemblies	GCA_949124145.1
	NCBI assemblies	GCA_949124155.1
	NCBI assemblies	GCA_949124165.1
	NCBI assemblies	GCA_949124175.1
	NCBI assemblies	GCA_949124185.1
	NCBI assemblies	GCA_949124195.1
	NCBI assemblies	GCA_949124205.1
	NCBI assemblies	GCA_949124215.1
	NCBI assemblies	GCA_949124225.1
	NCBI assemblies	GCA_949124235.1
	NCBI assemblies	GCA_949124245.1
	NCBI assemblies	GCA_949124255.1
	NCBI assemblies	GCA_949124265.1
	NCBI assemblies	GCA_949124275.1
	NCBI assemblies	GCA_949124285.1
	NCBI assemblies	GCA_949124295.1
	NCBI assemblies	GCA_949124305.1
	NCBI assemblies	GCA_949124315.1
	NCBI assemblies	GCA_949124325.1
	NCBI assemblies	GCA_949124335.1
	NCBI assemblies	GCA_949124345.1
	NCBI assemblies	GCA_949124355.1
	NCBI assemblies	GCA_949124365.1
	NCBI assemblies	GCA_949124375.1
	NCBI assemblies	GCA_949124385.1
	NCBI assemblies	GCA_949124395.1
	NCBI assemblies	GCA_949124405.1
	NCBI assemblies	GCA_949124415.1
	NCBI assemblies	GCA_949124425.1
	NCBI assemblies	GCA_949124435.1
	NCBI assemblies	GCA_949124465.1
	NCBI assemblies	GCA_949124475.1
	NCBI assemblies	GCA_949124485.1
	NCBI assemblies	GCA_949124495.1
	NCBI assemblies	GCA_949124505.1
	NCBI assemblies	GCA_949124515.1
	NCBI assemblies	GCA_949124525.1
	NCBI assemblies	GCA_949124535.1
	NCBI assemblies	GCA_949124545.1
	NCBI assemblies	GCA_949124555.1
	NCBI assemblies	GCA_949124565.1
	NCBI assemblies	GCA_949124575.1
	NCBI assemblies	GCA_949124585.1
	NCBI assemblies	GCA_949124595.1
	NCBI assemblies	GCA_949124605.1
	NCBI assemblies	GCA_949124615.1
	NCBI assemblies	GCA_949124625.1
	NCBI assemblies	GCA_949124635.1
	NCBI assemblies	GCA_949124645.1
	NCBI assemblies	GCA_949124655.1
	NCBI assemblies	GCA_949124665.1
	NCBI assemblies	GCA_949124675.1
	NCBI assemblies	GCA_949124685.1
	NCBI assemblies	GCA_949124695.1
	NCBI assemblies	GCA_949124705.1
	NCBI assemblies	GCA_949124715.1
	NCBI assemblies	GCA_949124725.1
	NCBI assemblies	GCA_949124735.1
	NCBI assemblies	GCA_949124745.1
	NCBI assemblies	GCA_949124755.1
	NCBI assemblies	GCA_949124765.1
	NCBI assemblies	GCA_949124775.1
	NCBI assemblies	GCA_949124785.1
	NCBI assemblies	GCA_949124795.1
	NCBI assemblies	GCA_949124805.1
	NCBI assemblies	GCA_949124815.1
	NCBI assemblies	GCA_949124825.1
	NCBI assemblies	GCA_949124835.1
	NCBI assemblies	GCA_949124845.1
	NCBI assemblies	GCA_949124855.1
	NCBI assemblies	GCA_949124865.1
	NCBI assemblies	GCA_949124875.1
	NCBI assemblies	GCA_949124885.1
	NCBI assemblies	GCA_949124895.1
	NCBI assemblies	GCA_949124905.1
	NCBI assemblies	GCA_949124915.1
	NCBI assemblies	GCA_949124925.1
	NCBI assemblies	GCA_949124935.1
	NCBI assemblies	GCA_949124945.1
	NCBI assemblies	GCA_949124955.1
	NCBI assemblies	GCA_949124965.1
	NCBI assemblies	GCA_949125025.1
	NCBI assemblies	GCA_949125035.1
	NCBI assemblies	GCA_949125125.1
	NCBI assemblies	GCA_949125245.1
	NCBI assemblies	GCA_949125275.1
	NCBI assemblies	GCA_949125285.1
	NCBI assemblies	GCA_949125295.1
	NCBI assemblies	GCA_949125335.1
	NCBI assemblies	GCA_949125345.1
	NCBI assemblies	GCA_949125365.1
	NCBI assemblies	GCA_949125375.1
	NCBI assemblies	GCA_949125415.1
	NCBI assemblies	GCA_949125475.1
	NCBI assemblies	GCA_949125495.1
	NCBI assemblies	GCA_949125505.1
	NCBI assemblies	GCA_949125565.1
	NCBI assemblies	GCA_949125665.1
	NCBI assemblies	GCA_949125675.1
	NCBI assemblies	GCA_949125725.1
	NCBI assemblies	GCA_949125735.1
	NCBI assemblies	GCA_949125755.1
	NCBI assemblies	GCA_949125765.1
	NCBI assemblies	GCA_949125775.1
	NCBI assemblies	GCA_949125785.1
	NCBI assemblies	GCA_949125895.1
	NCBI assemblies	GCA_949125905.1
	NCBI assemblies	GCA_949126015.1
	NCBI assemblies	GCA_949126065.1
	NCBI assemblies	GCA_949126085.1
	Peter et al. genomes	ARV
	Peter et al. genomes	YCE
	Peter et al. genomes	ABQ
	Peter et al. genomes	BFM
	Peter et al. genomes	ALB
	Peter et al. genomes	YDJ
	Peter et al. genomes	CHR
	Peter et al. genomes	AFG
	Peter et al. genomes	BNV
	Peter et al. genomes	ADN
	Peter et al. genomes	APV
	Peter et al. genomes	ASC
	Peter et al. genomes	CHM
	Peter et al. genomes	BBP
	Peter et al. genomes	YCN
	Peter et al. genomes	BKQ
	Peter et al. genomes	BSG
	Peter et al. genomes	CAS
	Peter et al. genomes	YDL
	Peter et al. genomes	BGT
	Peter et al. genomes	BDN
	Peter et al. genomes	AFD
	Peter et al. genomes	ASN
	Peter et al. genomes	ADQ
	Peter et al. genomes	BLH
	Peter et al. genomes	BMC
	Peter et al. genomes	BNL
	Peter et al. genomes	CKB
	Peter et al. genomes	AVK
	Peter et al. genomes	YCM
	Peter et al. genomes	ANM
	Peter et al. genomes	AHB
	Peter et al. genomes	AER
	Peter et al. genomes	AVM
	Peter et al. genomes	CFF
	Peter et al. genomes	APK
	Peter et al. genomes	BHN
	Peter et al. genomes	AAT
	Peter et al. genomes	CBA
	Peter et al. genomes	ALP
	Peter et al. genomes	BIF
	Peter et al. genomes	AQG
	Peter et al. genomes	CHI
	Peter et al. genomes	BHB
	Peter et al. genomes	CBK
	Peter et al. genomes	AVL
	Peter et al. genomes	ASG
	Peter et al. genomes	BPP
	Peter et al. genomes	CRA
	Peter et al. genomes	CLR
	Peter et al. genomes	AQT
	Peter et al. genomes	AIE
	Peter et al. genomes	ATP
	Peter et al. genomes	CEA
	Peter et al. genomes	AIB
	Peter et al. genomes	CQF
	Peter et al. genomes	AEC
	Peter et al. genomes	ANK
	Peter et al. genomes	CLC
	Peter et al. genomes	CCG
	Peter et al. genomes	YCU
	Peter et al. genomes	AID
	Peter et al. genomes	CRC
	Peter et al. genomes	CIB
	Peter et al. genomes	BGQ
	Peter et al. genomes	APE
	Peter et al. genomes	ARN
	Peter et al. genomes	AHI
	Peter et al. genomes	CDE
	Peter et al. genomes	BRV
	Peter et al. genomes	ASE
	Peter et al. genomes	BGS
	Peter et al. genomes	ABD
	Peter et al. genomes	BDE
	Peter et al. genomes	BML
	Peter et al. genomes	AAA
	Peter et al. genomes	BBD
	Peter et al. genomes	CBM
	Peter et al. genomes	AKE
	Peter et al. genomes	AQI
	Peter et al. genomes	BVV
	Peter et al. genomes	ARB
	Peter et al. genomes	BTV
	Peter et al. genomes	YAQ
	Peter et al. genomes	ANQ
	Peter et al. genomes	CDS
	Peter et al. genomes	CIQ
	Peter et al. genomes	AKM
	Peter et al. genomes	BGE
	Peter et al. genomes	BFC
	Peter et al. genomes	CDV
	Peter et al. genomes	BAD
	Peter et al. genomes	CGR
	Peter et al. genomes	CFB
	Peter et al. genomes	AAI
	Peter et al. genomes	CKV
	Peter et al. genomes	YAA
	Peter et al. genomes	CNI
	Peter et al. genomes	BQA
	Peter et al. genomes	BLN
	Peter et al. genomes	CHE
	Peter et al. genomes	AAM
	Peter et al. genomes	AAD
	Peter et al. genomes	BPM
	Peter et al. genomes	BAC
	Peter et al. genomes	YAD
	Peter et al. genomes	ADA
	Peter et al. genomes	CKD
	Peter et al. genomes	BKM
	Peter et al. genomes	CPI
	Peter et al. genomes	CLM
	Peter et al. genomes	BSP
	Peter et al. genomes	AMG
	Peter et al. genomes	BGD
	Peter et al. genomes	BEV
	Peter et al. genomes	CGQ
	Peter et al. genomes	MAA
	Peter et al. genomes	BTC
	Peter et al. genomes	CDB
	Peter et al. genomes	BER
	Peter et al. genomes	AEE
	Peter et al. genomes	CIV
	Peter et al. genomes	BGP
	Peter et al. genomes	AHE
	Peter et al. genomes	ASS
	Peter et al. genomes	YCS
	Peter et al. genomes	AHL
	Peter et al. genomes	BIT
	Peter et al. genomes	CRG
	Peter et al. genomes	AGR
	Peter et al. genomes	AEF
	Peter et al. genomes	BBL
	Peter et al. genomes	CEH
	Peter et al. genomes	CMK
	Peter et al. genomes	ACM
	Peter et al. genomes	BHG
	Peter et al. genomes	BSN
	Peter et al. genomes	CAP
	Peter et al. genomes	CKE
	Peter et al. genomes	CNQ
	Peter et al. genomes	BNF
	Peter et al. genomes	CLG
	Peter et al. genomes	BHH
	Peter et al. genomes	ADG
	Peter et al. genomes	YAX
	Peter et al. genomes	CNE
	Peter et al. genomes	CKA
	Peter et al. genomes	BRD
	Peter et al. genomes	CEB
	Peter et al. genomes	YCA
	Peter et al. genomes	ABL
	Peter et al. genomes	CFG
	Peter et al. genomes	BHE
	Peter et al. genomes	ADP
	Peter et al. genomes	CIS
	Peter et al. genomes	CGC
	Peter et al. genomes	ALE
	Peter et al. genomes	CFM
	Peter et al. genomes	ACK
	Peter et al. genomes	CMQ
	Peter et al. genomes	CIR
	Peter et al. genomes	CNG
	Peter et al. genomes	CHL
	Peter et al. genomes	BGV
	Peter et al. genomes	BLG
	Peter et al. genomes	CIP
	Peter et al. genomes	BTA
	Peter et al. genomes	CDP
	Peter et al. genomes	YBA
	Peter et al. genomes	CME
	Peter et al. genomes	BPA
	Peter et al. genomes	BTN
	Peter et al. genomes	AET
	Peter et al. genomes	CHD
	Peter et al. genomes	AAB
	Peter et al. genomes	CLL
	Peter et al. genomes	CDG
	Peter et al. genomes	CBB
	Peter et al. genomes	BHC
	Peter et al. genomes	AKT
	Peter et al. genomes	BSR
	Peter et al. genomes	CMG
	Peter et al. genomes	BTB
	Peter et al. genomes	ATH
	Peter et al. genomes	AGP
	Peter et al. genomes	CCQ
	Peter et al. genomes	BAQ
	Peter et al. genomes	CMN
	Peter et al. genomes	BMH
	Peter et al. genomes	AFH
	Peter et al. genomes	ATB
	Peter et al. genomes	BDF
	Peter et al. genomes	CKL
	Peter et al. genomes	AFM
	Peter et al. genomes	CGN
	Peter et al. genomes	CCE
	Peter et al. genomes	YAE
	Peter et al. genomes	ASH
	Peter et al. genomes	BNT
	Peter et al. genomes	CRB
	Peter et al. genomes	AIP
	Peter et al. genomes	BEK
	Peter et al. genomes	ATD
	Peter et al. genomes	BCN
	Peter et al. genomes	BNG
	Peter et al. genomes	BPR
	Peter et al. genomes	ACC
	Peter et al. genomes	BND
	Peter et al. genomes	CIN
	Peter et al. genomes	BMF
	Peter et al. genomes	AMP
	Peter et al. genomes	BAV
	Peter et al. genomes	CKF
	Peter et al. genomes	ANN
	Peter et al. genomes	CKM
	Peter et al. genomes	BFP
	Peter et al. genomes	YBH
	Peter et al. genomes	BNM
	Peter et al. genomes	YBG
	Peter et al. genomes	APH
	Peter et al. genomes	CKS
	Peter et al. genomes	BPH
	Peter et al. genomes	AKQ
	Peter et al. genomes	BGC
	Peter et al. genomes	ASL
	Peter et al. genomes	CQD
	Peter et al. genomes	CCV
	Peter et al. genomes	BGM
	Peter et al. genomes	AKG
	Peter et al. genomes	CCD
	Peter et al. genomes	APA
	Peter et al. genomes	BEB
	Peter et al. genomes	BFL
	Peter et al. genomes	YAR
	Peter et al. genomes	AGL
	Peter et al. genomes	ALL
	Peter et al. genomes	CNV
	Peter et al. genomes	CAR
	Peter et al. genomes	BCQ
	Peter et al. genomes	CAT
	Peter et al. genomes	BRL
	Peter et al. genomes	CPS
	Peter et al. genomes	CQN
	Peter et al. genomes	CKK
	Peter et al. genomes	CHB
	Peter et al. genomes	CNK
	Peter et al. genomes	BCP
	Peter et al. genomes	CEP
	Peter et al. genomes	BLT
	Peter et al. genomes	CBG
	Peter et al. genomes	CNT
	Peter et al. genomes	CHS
	Peter et al. genomes	AFE
	Peter et al. genomes	YAN
	Peter et al. genomes	ADH
	Peter et al. genomes	BHD
	Peter et al. genomes	AGH
	Peter et al. genomes	CNN
	Peter et al. genomes	AKN
	Peter et al. genomes	BBV
	Peter et al. genomes	CCS
	Peter et al. genomes	CKG
	Peter et al. genomes	BQT
	Peter et al. genomes	BMB
	Peter et al. genomes	CGI
	Peter et al. genomes	BGN
	Peter et al. genomes	BMK
	Peter et al. genomes	AQB
	Peter et al. genomes	BVB
	Peter et al. genomes	BDP
	Peter et al. genomes	CLV
	Peter et al. genomes	BMR
	Peter et al. genomes	BMA
	Peter et al. genomes	AAV
	Peter et al. genomes	AEH
	Peter et al. genomes	AGC
	Peter et al. genomes	AFC
	Peter et al. genomes	CIL
	Peter et al. genomes	BME
	Peter et al. genomes	BPV
	Peter et al. genomes	AGS
	Peter et al. genomes	AES
	Peter et al. genomes	APP
	Peter et al. genomes	AAQ
	Peter et al. genomes	AQR
	Peter et al. genomes	YCY
	Peter et al. genomes	CDT
	Peter et al. genomes	ARK
	Peter et al. genomes	ADI
	Peter et al. genomes	ALT
	Peter et al. genomes	CHT
	Peter et al. genomes	AIN
	Peter et al. genomes	AGF
	Peter et al. genomes	BLM
	Peter et al. genomes	AQA
	Peter et al. genomes	BIP
	Peter et al. genomes	YBV
	Peter et al. genomes	ANV
	Peter et al. genomes	BBE
	Peter et al. genomes	CPF
	Peter et al. genomes	CQG
	Peter et al. genomes	YCI
	Peter et al. genomes	YBW
	Peter et al. genomes	CKN
	Peter et al. genomes	YBQ
	Peter et al. genomes	ANR
	Peter et al. genomes	ACS
	Peter et al. genomes	ALM
	Peter et al. genomes	CQE
	Peter et al. genomes	CIG
	Peter et al. genomes	AIA
	Peter et al. genomes	CLH
	Peter et al. genomes	CMD
	Peter et al. genomes	BQQ
	Peter et al. genomes	CFV
	Peter et al. genomes	CDR
	Peter et al. genomes	YBJ
	Peter et al. genomes	AVQ
	Peter et al. genomes	CKR
	Peter et al. genomes	ATR
	Peter et al. genomes	YCZ
	Peter et al. genomes	CIK
	Peter et al. genomes	BTI
	Peter et al. genomes	CCH
	Peter et al. genomes	CQC
	Peter et al. genomes	GAS
	Peter et al. genomes	BPI
	Peter et al. genomes	YAV
	Peter et al. genomes	BHP
	Peter et al. genomes	BEP
	Peter et al. genomes	ALC
	Peter et al. genomes	ACI
	Peter et al. genomes	BIC
	Peter et al. genomes	BCS
	Peter et al. genomes	BBR
	Peter et al. genomes	CEQ
	Peter et al. genomes	BHK
	Peter et al. genomes	APF
	Peter et al. genomes	ARQ
	Peter et al. genomes	ASP
	Peter et al. genomes	CAF
	Peter et al. genomes	CDM
	Peter et al. genomes	ALD
	Peter et al. genomes	CHA
	Peter et al. genomes	CDL
	Peter et al. genomes	CQP
	Peter et al. genomes	CNR
	Peter et al. genomes	BLC
	Peter et al. genomes	CFD
	Peter et al. genomes	BDS
	Peter et al. genomes	BRA
	Peter et al. genomes	BMG
[truncated: 744 more rows]
