# Supplementary material for: Progressive coevolution of the yeast centromere and kinetochore
Source: Nature. 2025 Nov 26;651(8107):1012–9. doi: 10.1038/s41586-025-09779-1 (PMC12925627; doi:10.1038/s41586-025-09779-1)
Supplement: Supplementary file 8 — Oligonucleotide list. List with all oligonucleotides used in this study. [file 41586_2025_9779_MOESM8_ESM.xlsx]

## Sheet: DataS7
	OligoName	Sequence	Usage
	mNG-tADH-pTEF-Kan-tTEF_fwd_2	ctcatatacaATGGTTTCTAAGGGTGAAG	Plasmid construction
	mNG-tADH-pTEF-Kan-tTEF_rev	acctacatgtTTTCTTAGACGTCAGGTG	Plasmid construction
	pADH1_fwd	gtctaagaaaACATGTAGGTGGCGGAGG	Plasmid construction
	pADH1_rev_2	tacaaaccatTGTATATGAGATAGTTGATTGTATGCTTGG	Plasmid construction
	mNG-KAN_fwd	atcagcactatcgctcactgactcgctgc	Plasmid construction
	mNG-KAN_rev	tcaggaacatcgtatgggtaggaagcggaagagcgccc	Plasmid construction
	HA-tCYC1_fwd	tacccatacgatgttcctgactatgcgtaatcatgtaattagttatgtcacgc	Plasmid construction
	HA-tCYC1_rev	tcttcgctattacgccag	Plasmid construction
	ARS_fwd	agctggcgtaatagcgaagacaacatctttggataatatcag	Plasmid construction
	ARS_rev	cagtgagcgatagtgctgattatgatttgac	Plasmid construction
	HA-T-ARS-mNG-KAN_unifwd	ccagttgtcttcgtaaacaggagagTACCCATACGATGTTCCTG	Plasmid construction
	HA-T-ARS-mNG-KAN_unirev	cctatctaaaggctctgtgagacgtGCGTTGGCCGATTCATTAATG	Plasmid construction
	pTDH3_unifwd	gtcccgagattactttcaacgggtgAAAAGCTGGAGCTCAGTTTATC	Plasmid construction
	pTDH3_unirev	TCGAAACTAAGTTCTGGTG	Plasmid construction
	CEN_Kspe_fwd	acgtctcacagagcctttagataggTTCACGTGATTAATTAAAAATTCG	Plasmid construction
	CEN_Kspe_rev	cacccgttgaaagtaatctcgggacTTATTTTGTTTCGGTACGC	Plasmid construction
	CBF1_Kspe_fwd	ttaaaacaccagaacttagtttcgaATGAATCCTAGTGAAGAAAAG	Plasmid construction
	CBF1_Kspe_rev	ctctcctgtttacgaagacaactggATTCTTTTCATTATTATCATTTTGAGAAAG	Plasmid construction
	CEN_Scer_fwd	acgtctcacagagcctttagataggATCACGTGTTATATTTACTATATAAAAATTC	Plasmid construction
	CEN_Scer_rev	cacccgttgaaagtaatctcgggacTATTTTCTTTTCGGAAGGC	Plasmid construction
	CBF1_Scer_fwd	ttaaaacaccagaacttagtttcgaATGAACTCTCTGGCAAATAATAATAAG	Plasmid construction
	CBF1_Scer_rev	ctctcctgtttacgaagacaactggAGCCTCATGTGGATTATC	Plasmid construction
	CENPlasmid_DelCBF1_Fw	ggtaacgccaGATAAACTGAGCTCCAGC	Plasmid construction
	CENPlasmid_DelCBF1_Rv	tcagtttatcTGGCGTTACCCAACTTAATC	Plasmid construction
	CENpl_removeCEN_fwd	atctcgggacCCTATCTAAAGGCTCTGTG	Plasmid construction
	CENpl_removeCEN_rev	tttagataggGTCCCGAGATTACTTTCAAC	Plasmid construction
	JspeCEN-11_FW	caaacggtttgttatgtaaaaaca	Plasmid construction
	JspeCEN-11_RV	tgtgtacgcgtaccgaaa	Plasmid construction
	CENpl_-5_Fw	tagtaaatataacacgtgatc	Plasmid construction
	CENpl_-10_Fw	aatataacacgtgatcctat	Plasmid construction
	CENpl_-15_Fw	aacacgtgatcctatcta	Plasmid construction
	CENpl_min_Rev	aaattcaataaataaaaagttagaag	Plasmid construction
	CENpl_plus_Fw	taactttttatttattgaatttttatatag	Plasmid construction
	CENpl_+5_Rev_2	gaagataaaaattatattatacatattttctttc	Plasmid construction
	CENpl_+10_Rev_2	gaagataaaaattatattatacatattttcttttatttc	Plasmid construction
	CENpl_+20_Rev_2	gaagataaaaattatattatacatattttcttttattttattttatttc	Plasmid construction
	pFa6_HYG_Cbf1Int_fwd	TCGTTAGAACGCGGCTAC	Plasmid construction
	pFa6_HYG_Cbf1Int_rev	CAATATGTCCATATGGTGCAC	Plasmid construction
	JspeCBF1_HYGint_fwd	tgcaccatatggacatattgTTACTTATTTATACACTCTAACCAAAC	Plasmid construction
	JspeCBF1_HYGint_rev	ttgtagccgcgttctaacgaATGATTATACATTCACAATGTACTG	Plasmid construction
	JlodCBF1_HYGint_fwd	tgcaccatatggacatattgCATTAATATGTACAATATATACAATAATATTATTTATAATTC	Plasmid construction
	JlodCBF1_HYGint_rev	ttgtagccgcgttctaacgaCTTTTAGTTGATATACTTGAACG	Plasmid construction
	Scer_Cbf1_Integration_fwd	TTCTCATTCCTCTCGGATCCTTCGGGACCACCATGTCTCAGATTGTACTGAGAGTGCACC	Strain construction
	Scer_Cbf1_Integration_rev	GTCCTCTTTTACTTGCTGAGTTTGAGGCTGAGTGATTCTCATCGATGAATTCGAGCTCG	Strain construction
	Scer_Cbf1_Check_fwd	CCCGTACATCGATGTACGTG	Strain construction
	Kjin_CEN1_F	TTCGTCAGTACCTAGATAAA	Centromere sanger sequencing
	Kjin_CEN1_R	TTGTAGATAAACAACTATAAAAAC	Centromere sanger sequencing
	Kjin_CEN2_F	GTCCTTAACCTCAAAATCTT	Centromere sanger sequencing
	Kjin_CEN2_R	GTTCTTCATAAGTATCAGTTG	Centromere sanger sequencing
	Kjin_CEN3_F	TGAAATAAATACCAAAAGTCTG	Centromere sanger sequencing
	Kjin_CEN3_R	CAAGGAACAATTGTACAATG	Centromere sanger sequencing
	Kjin_CEN4_F	TGACAGCATAGAATTCTATTT	Centromere sanger sequencing
	Kjin_CEN4_R	ACGCAGTTTTTTTTACAAA	Centromere sanger sequencing
	Kjin_CEN5_F	GACAATTTTTTGCGCTTTA	Centromere sanger sequencing
	Kjin_CEN5_R	ATTCTAAAAAGAATTAGCCG	Centromere sanger sequencing
	Kjin_CEN6_F	AACTATACCTATCAAACGTTT	Centromere sanger sequencing
	Kjin_CEN6_R	CACCCATAAAATCACAATTG	Centromere sanger sequencing
	Kjin_CEN7_F	TGTACGGCATATTCTTTTAT	Centromere sanger sequencing
	Kjin_CEN7_R	TTAATTCGTGGCGATATAAG	Centromere sanger sequencing
	Kjin_CEN8_F	CGTTGAAAATGATTATATGTTT	Centromere sanger sequencing
	Kjin_CEN8_R	CCATTATGCATTAACCCTT	Centromere sanger sequencing
	Kjin_CEN9_F	CTGTTGGTTTTTCCATACA	Centromere sanger sequencing
	Kjin_CEN9_R	CCAACCCTAATTATCCTATATG	Centromere sanger sequencing
	Kjin_CEN10_F	TTTGGTATCTCTTAATCACG	Centromere sanger sequencing
	Kjin_CEN10_R	CATTACACAACAAACCGA	Centromere sanger sequencing
	Kjin_CEN11_F	AAAGCATTTTTAACCACGT	Centromere sanger sequencing
	Kjin_CEN11_R	TAGTCTCTAATAAATCCCAGG	Centromere sanger sequencing
	Kjin_CEN12_F	CCTTCTTTGCATTACAAATT	Centromere sanger sequencing
	Kjin_CEN12_R	ACAAATGATTAAGGAATCTATATA	Centromere sanger sequencing
	Kjin_CEN13_F	CAGCAGTAAAGTAAATATTGT	Centromere sanger sequencing
	Kjin_CEN13_R	TATCTACATCTGTAAATCGC	Centromere sanger sequencing
	Kjin_CEN14_F	GTTTATTCTTTAAGCGTCCT	Centromere sanger sequencing
	Kjin_CEN14_R	TTAGACGGTGTCATATCAT	Centromere sanger sequencing
	Kjin_CEN15_F	CATGTATAGAAATAGAAATGTATTG	Centromere sanger sequencing
	Kjin_CEN15_R	CATTTTTTGCATAAGACTACA	Centromere sanger sequencing
	Kjin_CEN16_F	TTTCCGATTCCCTTTTATTA	Centromere sanger sequencing
	Kjin_CEN16_R	CAATTCCTTAATACACATGTA	Centromere sanger sequencing
