# Supplementary material for: Progressive coevolution of the yeast centromere and kinetochore
Source: Nature. 2025 Nov 26;651(8107):1012–9. doi: 10.1038/s41586-025-09779-1 (PMC12925627; doi:10.1038/s41586-025-09779-1)
Supplement: Supplementary file 9 — Cloning strategy for plasmid construction. Strategy, fragments, oligonucleotides and template DNA used for plasmid construction. [file 41586_2025_9779_MOESM9_ESM.xlsx]

## Sheet: DataS8
	Plasmid	Strategy	Fragment	Oligo1	Oligo2	Template_DNA	Used in plasmid retention assays?
	Backbone 1	NEBuilder	pADH1	gtctaagaaaACATGTAGGTGGCGGAGG	tacaaaccatTGTATATGAGATAGTTGATTGTATGCTTGG	S. cerevisiae gDNA (BY4741)	No
	Backbone 1	NEBuilder	mNG-tADH1-pTEF1-KanMX6-tTEF1	ctcatatacaATGGTTTCTAAGGGTGAAG	acctacatgtTTTCTTAGACGTCAGGTG	pFA6a-mNeonGreen-KANMX6	No
	Backbone 2	NEBuilder	ARS	agctggcgtaatagcgaagacaacatctttggataatatcag	cagtgagcgatagtgctgattatgatttgac	K. lactis gDNA (NRRL Y-1140)	No
	Backbone 2	NEBuilder	HA-tCYC1	tacccatacgatgttcctgactatgcgtaatcatgtaattagttatgtcacgc	tcttcgctattacgccag	p416 GPD	No
	Backbone 2	NEBuilder	pADH1-mNG-tADH1-pTEF1-KanMX6-tTEF1	atcagcactatcgctcactgactcgctgc	tcaggaacatcgtatgggtaggaagcggaagagcgccc	Backbone 1	No
	Backbone 3 - Jamesozyma	NEBuilder	HA-T-ARS-mNG-KAN	ccagttgtcttcgtaaacaggagagTACCCATACGATGTTCCTG	cctatctaaaggctctgtgagacgtGCGTTGGCCGATTCATTAATG	Backbone 2	No
	Backbone 3 - Jamesozyma	NEBuilder	pTDH3	gtcccgagattactttcaacgggtgAAAAGCTGGAGCTCAGTTTATC	TCGAAACTAAGTTCTGGTG	p416 GPD	No
	Backbone 3 - Jamesozyma	NEBuilder	CEN	acgtctcacagagcctttagataggTTCACGTGATTAATTAAAAATTCG	cacccgttgaaagtaatctcgggacTTATTTTGTTTCGGTACGC	J. spencerorum gDNA (DBVPG6746)	No
	Backbone 3 - Jamesozyma	NEBuilder	CBF1	ttaaaacaccagaacttagtttcgaATGAATCCTAGTGAAGAAAAG	ctctcctgtttacgaagacaactggATTCTTTTCATTATTATCATTTTGAGAAAG	J. spencerorum gDNA (DBVPG6746)	No
	Backbone 3 - Saccharomyces	NEBuilder	HA-T-ARS-mNG-KAN	ccagttgtcttcgtaaacaggagagTACCCATACGATGTTCCTG	cctatctaaaggctctgtgagacgtGCGTTGGCCGATTCATTAATG	Backbone 2	No
	Backbone 3 - Saccharomyces	NEBuilder	pTDH3	gtcccgagattactttcaacgggtgAAAAGCTGGAGCTCAGTTTATC	TCGAAACTAAGTTCTGGTG	p416 GPD	No
	Backbone 3 - Saccharomyces	NEBuilder	CEN	acgtctcacagagcctttagataggATCACGTGTTATATTTACTATATAAAAATTC	cacccgttgaaagtaatctcgggacTATTTTCTTTTCGGAAGGC	S. cerevisiae gDNA (BY4741)	No
	Backbone 3 - Saccharomyces	NEBuilder	CBF1	ttaaaacaccagaacttagtttcgaATGAACTCTCTGGCAAATAATAATAAG	ctctcctgtttacgaagacaactggAGCCTCATGTGGATTATC	S. cerevisiae gDNA (BY4741)	No
	Jamesozyma - 61 bp	NEBuilder	CEN plasmid - no CBF1	ggtaacgccaGATAAACTGAGCTCCAGC	tcagtttatcTGGCGTTACCCAACTTAATC	Backbone 3 - Jamesozyma	Yes
	Saccharomyces - 86 bp	NEBuilder	CEN plasmid - no CBF1	ggtaacgccaGATAAACTGAGCTCCAGC	tcagtttatcTGGCGTTACCCAACTTAATC	Backbone 3 - Saccharomyces	Yes
	Jamesozyma - 50 bp	Site-directed mutagenesis	Jamesozyma CEN plasmid	caaacggtttgttatgtaaaaaca	tgtgtacgcgtaccgaaa	Jamesozyma - 61 bp	Yes
	no CEN	NEBuilder	Saccharomyces CEN plasmid	atctcgggacCCTATCTAAAGGCTCTGTG	tttagataggGTCCCGAGATTACTTTCAAC	Saccharomyces - 86 bp	Yes
	Saccharomyces - 71 bp	Site-directed mutagenesis	Saccharomyces CEN plasmid	aacacgtgatcctatcta	aaattcaataaataaaaagttagaag	Saccharomyces - 86 bp	Yes
	Saccharomyces - 76 bp	Site-directed mutagenesis	Saccharomyces CEN plasmid	aatataacacgtgatcctat	aaattcaataaataaaaagttagaag	Saccharomyces - 86 bp	Yes
	Saccharomyces - 81 bp	Site-directed mutagenesis	Saccharomyces CEN plasmid	tagtaaatataacacgtgatc	aaattcaataaataaaaagttagaag	Saccharomyces - 86 bp	Yes
	Saccharomyces - 84 bp	Site-directed mutagenesis	Saccharomyces CEN plasmid	-	-	Saccharomyces - 86 bp	Yes	Accidental creation during mutagenesis - verified with sequencing
	Saccharomyces - 85 bp	Site-directed mutagenesis	Saccharomyces CEN plasmid	-	-	Saccharomyces - 86 bp	Yes	Accidental creation during mutagenesis - verified with sequencing
	Saccharomyces - 90 bp	Site-directed mutagenesis	Saccharomyces CEN plasmid	-	-	Saccharomyces - 86 bp	Yes	Accidental creation during mutagenesis - verified with sequencing
	Saccharomyces - 95 bp	Site-directed mutagenesis	Saccharomyces CEN plasmid	-	-	Saccharomyces - 86 bp	Yes	Accidental creation during mutagenesis - verified with sequencing
	Saccharomyces - 96 bp	Site-directed mutagenesis	Saccharomyces CEN plasmid	taactttttatttattgaatttttatatag	cttttatttcgaagataaaaattatattatacatatttt	Saccharomyces - 86 bp	Yes
	Saccharomyces - 99 bp	Site-directed mutagenesis	Saccharomyces CEN plasmid	-	-	Saccharomyces - 86 bp	Yes	Accidental creation during mutagenesis - verified with sequencing
	Saccharomyces - 106 bp	Site-directed mutagenesis	Saccharomyces CEN plasmid	taactttttatttattgaatttttatatag	cttttattttattttatttcgaagataaaaattatattatacatatttt	Saccharomyces - 86 bp	Yes
	J. spencerorum CBF1 swap cassette	NEBuilder	pFa6_HYG	TCGTTAGAACGCGGCTAC	CAATATGTCCATATGGTGCAC	pFA6a-hphMX6	No
	J. spencerorum CBF1 swap cassette	NEBuilder	Jspe CBF1	tgcaccatatggacatattgTTACTTATTTATACACTCTAACCAAAC	ttgtagccgcgttctaacgaATGATTATACATTCACAATGTACTG	J. spencerorum gDNA (DBVPG6746)	No
	J. lodderae CBF1 swap cassette	NEBuilder	pFa6_HYG	TCGTTAGAACGCGGCTAC	CAATATGTCCATATGGTGCAC	pFA6a-hphMX6	No
	J. lodderae CBF1 swap cassette	NEBuilder	Jlod CBF1	tgcaccatatggacatattgCATTAATATGTACAATATATACAATAATATTATTTATAATTC	ttgtagccgcgttctaacgaCTTTTAGTTGATATACTTGAACG	J. lodderae gDNA (CBS 2757)	No
