# Supplementary material for: Progressive coevolution of the yeast centromere and kinetochore
Source: Nature. 2025 Nov 26;651(8107):1012–9. doi: 10.1038/s41586-025-09779-1 (PMC12925627; doi:10.1038/s41586-025-09779-1)
Supplement: Supplementary file 10 — Strain list. List with all strains used in this study. [file 41586_2025_9779_MOESM10_ESM.xlsx]

## Sheet: DataS9
	StrainID	Species	Genotype	Parent
	BY4741	S. cerevisiae	MATa his3Δ1 leu2Δ0 met15Δ0 ura3Δ0	-
	JH610	S. cerevisiae	MATa his3Δ1 leu2Δ0 met15Δ0 ura3Δ0 pCEN noCEN	BY4741
	JH611	S. cerevisiae	MATa his3Δ1 leu2Δ0 met15Δ0 ura3Δ0 pCEN Jamesozyma - 50 bp	BY4741
	JH612	S. cerevisiae	MATa his3Δ1 leu2Δ0 met15Δ0 ura3Δ0 pCEN Jamesozyma - 61 bp	BY4741
	JH578	S. cerevisiae	MATa his3Δ1 leu2Δ0 met15Δ0 ura3Δ0 pCEN S.cerevisiae - 86 bp	BY4741
	JH596	S. cerevisiae	MATa his3Δ1 leu2Δ0 met15Δ0 ura3Δ0 pCEN S.cerevisiae - 71 bp	BY4741
	JH597	S. cerevisiae	MATa his3Δ1 leu2Δ0 met15Δ0 ura3Δ0 pCEN S.cerevisiae - 76 bp	BY4741
	JH598	S. cerevisiae	MATa his3Δ1 leu2Δ0 met15Δ0 ura3Δ0 pCEN S.cerevisiae - 81 bp	BY4741
	JH599	S. cerevisiae	MATa his3Δ1 leu2Δ0 met15Δ0 ura3Δ0 pCEN S.cerevisiae - 84 bp	BY4741
	JH600	S. cerevisiae	MATa his3Δ1 leu2Δ0 met15Δ0 ura3Δ0 pCEN S.cerevisiae - 85 bp	BY4741
	JH602	S. cerevisiae	MATa his3Δ1 leu2Δ0 met15Δ0 ura3Δ0 pCEN S.cerevisiae - 90 bp	BY4741
	JH603	S. cerevisiae	MATa his3Δ1 leu2Δ0 met15Δ0 ura3Δ0 pCEN S.cerevisiae - 99 bp	BY4741
	JH604	S. cerevisiae	MATa his3Δ1 leu2Δ0 met15Δ0 ura3Δ0 pCEN S.cerevisiae - 106 bp	BY4741
	JH606	S. cerevisiae	MATa his3Δ1 leu2Δ0 met15Δ0 ura3Δ0 pCEN S.cerevisiae - 95 bp	BY4741
	JH607	S. cerevisiae	MATa his3Δ1 leu2Δ0 met15Δ0 ura3Δ0 pCEN S.cerevisiae - 96 bp	BY4741
	JH613	S. cerevisiae	MATa his3Δ1 leu2Δ0 met15Δ0 ura3Δ0 ScerCBF1∆:JspeCBF1::hphMX6	BY4741
	JH628	S. cerevisiae	MATa his3Δ1 leu2Δ0 met15Δ0 ura3Δ0 ScerCBF1∆:JlodCBF1::hphMX6	BY4741
	JH625	S. cerevisiae	MATa his3Δ1 leu2Δ0 met15Δ0 ura3Δ0 ScerCBF1∆:JspeCBF1::hphMX6 pCEN S.cerevisiae - 86 bp	JH613
	JH626	S. cerevisiae	MATa his3Δ1 leu2Δ0 met15Δ0 ura3Δ0 ScerCBF1∆:JspeCBF1::hphMX6 pCEN Jamesozyma - 50 bp	JH613
	JH627	S. cerevisiae	MATa his3Δ1 leu2Δ0 met15Δ0 ura3Δ0 ScerCBF1∆:JspeCBF1::hphMX6 pCEN Jamesozyma - 61 bp	JH613
	JH630	S. cerevisiae	MATa his3Δ1 leu2Δ0 met15Δ0 ura3Δ0 ScerCBF1∆:JlodCBF1::hphMX6 pCEN S.cerevisiae - 86 bp	JH628
	JH631	S. cerevisiae	MATa his3Δ1 leu2Δ0 met15Δ0 ura3Δ0 ScerCBF1∆:JlodCBF1::hphMX6 pCEN Jamesozyma - 50 bp	JH628
	JH632	S. cerevisiae	MATa his3Δ1 leu2Δ0 met15Δ0 ura3Δ0 ScerCBF1∆:JlodCBF1::hphMX6 pCEN Jamesozyma - 61 bp	JH628
	CBS 2757	Jamesozyma lodderae	-	-
	JH555	Jamesozyma lodderae	pCEN Jamesozyma - 61 bp	CBS 2757
	JH577	Jamesozyma lodderae	pCEN Jamesozyma - 50 bp	CBS 2757
	JH614	Jamesozyma lodderae	pCEN noCEN	CBS 2757
	JH621	Jamesozyma lodderae	pCEN S. cerevisiae - 86 bp	CBS 2757
	CBS 15232	Jamesozyma jinghongensis	-	-
	JH553	Jamesozyma jinghongensis	pCEN Jamesozyma - 61 bp	CBS 15232
	JH576	Jamesozyma jinghongensis	pCEN Jamesozyma - 50 bp	CBS 15232
	DBVPG6746	Jamesozyma spencerorum	-	-
	JH551	Jamesozyma spencerorum	pCEN Jamesozyma - 61 bp	DBVPG6746
	JH575	Jamesozyma spencerorum	pCEN Jamesozyma - 50 bp	DBVPG6746
	JH616	Jamesozyma spencerorum	pCEN noCEN	DBVPG6746
	JH623	Jamesozyma spencerorum	pCEN S. cerevisiae - 86 bp	DBVPG6746
