# Supplementary material for: Progressive coevolution of the yeast centromere and kinetochore
Source: Nature. 2025 Nov 26;651(8107):1012–9. doi: 10.1038/s41586-025-09779-1 (PMC12925627; doi:10.1038/s41586-025-09779-1)
Supplement: Supplementary file 12 — Source Data Fig. 2 [file 41586_2025_9779_MOESM12_ESM.xlsx]

## Sheet: 2i
	Species	Plasmid	Replicate	Relative retention
	J. lodderae	Jamesozyma	1	3.15244
	J. lodderae	Jamesozyma	2	2.63741
	J. lodderae	Jamesozyma	3	3.12609
	J. lodderae	Jamesozyma	4	2.92726
	J. lodderae	Jamesozyma	5	2.63741
	J. lodderae	Jamesozyma	6	2.68053
	J. lodderae	Jamesozyma	7	2.58711
	J. lodderae	Jamesozyma	8	2.6422
	J. lodderae	Jamesozyma	9	2.92966
	J. lodderae	Jamesozyma	10	2.8003
	J. lodderae	Jamesozyma	11	2.4841
	J. lodderae	Saccharomyces	1	1.75828
	J. lodderae	Saccharomyces	2	1.86847
	J. lodderae	Saccharomyces	3	1.77504
	J. lodderae	Saccharomyces	4	1.54268
	J. lodderae	Saccharomyces	5	1.74869
	J. lodderae	Saccharomyces	6	1.75588
	J. lodderae	Saccharomyces	7	1.57143
	J. lodderae	Saccharomyces	8	1.57143
	J. lodderae	Saccharomyces	9	1.73672
	J. lodderae	Saccharomyces	10	1.72713
	J. lodderae	Saccharomyces	11	1.65527
	J. lodderae	noCEN	1	1.2169
	J. lodderae	noCEN	2	0.96777
	J. lodderae	noCEN	3	0.927047
	J. lodderae	noCEN	4	1.03963
	J. lodderae	noCEN	5	0.958188
	J. lodderae	noCEN	6	1.01568
	J. lodderae	noCEN	7	1.09233
	J. lodderae	noCEN	8	0.910279
	J. lodderae	noCEN	9	0.931838
	J. lodderae	noCEN	10	1.01328
	J. lodderae	noCEN	11	0.927047
	J. spencerorum	Jamesozyma	1	4.53452
	J. spencerorum	Jamesozyma	2	4.86538
	J. spencerorum	Jamesozyma	3	4.82742
	J. spencerorum	Jamesozyma	4	4.99014
	J. spencerorum	Jamesozyma	5	4.23077
	J. spencerorum	Jamesozyma	6	4.50197
	J. spencerorum	Jamesozyma	7	4.10059
	J. spencerorum	Jamesozyma	8	4.24162
	J. spencerorum	Jamesozyma	9	3.75888
	J. spencerorum	Jamesozyma	10	4.80572
	J. spencerorum	Jamesozyma	11	4.61588
	J. spencerorum	Saccharomyces	1	1.71943
	J. spencerorum	Saccharomyces	2	1.63807
	J. spencerorum	Saccharomyces	3	1.30178
	J. spencerorum	Saccharomyces	4	1.83876
	J. spencerorum	Saccharomyces	5	1.76824
	J. spencerorum	Saccharomyces	6	1.79536
	J. spencerorum	Saccharomyces	7	1.60552
	J. spencerorum	Saccharomyces	8	1.70316
	J. spencerorum	Saccharomyces	9	1.86045
	J. spencerorum	Saccharomyces	10	1.81164
	J. spencerorum	Saccharomyces	11	1.84961
	J. spencerorum	noCEN	1	1.0143
	J. spencerorum	noCEN	2	1.10108
	J. spencerorum	noCEN	3	1.07396
	J. spencerorum	noCEN	4	1.04142
	J. spencerorum	noCEN	5	1.11736
	J. spencerorum	noCEN	6	0.976331
	J. spencerorum	noCEN	7	1.10108
	J. spencerorum	noCEN	8	1.06854
	J. spencerorum	noCEN	9	0.770217
	J. spencerorum	noCEN	10	0.829882
	J. spencerorum	noCEN	11	0.905819
	S. cerevisiae	Saccharomyces	1	3.40682
	S. cerevisiae	Saccharomyces	2	3.26247
	S. cerevisiae	Saccharomyces	3	3.40682
	S. cerevisiae	Saccharomyces	4	3.45494
	S. cerevisiae	Saccharomyces	5	2.97375
	S. cerevisiae	Saccharomyces	6	2.78128
	S. cerevisiae	Saccharomyces	7	2.73316
	S. cerevisiae	Saccharomyces	8	2.73316
	S. cerevisiae	Saccharomyces	9	2.70429
	S. cerevisiae	Saccharomyces	10	2.74278
	S. cerevisiae	Saccharomyces	11	2.77165
	S. cerevisiae	Jamesozyma	1	1.11636
	S. cerevisiae	Jamesozyma	2	1.24147
	S. cerevisiae	Jamesozyma	3	1.23185
	S. cerevisiae	Jamesozyma	4	1.26072
	S. cerevisiae	Jamesozyma	5	1.29921
	S. cerevisiae	Jamesozyma	6	1.24147
	S. cerevisiae	Jamesozyma	7	1.24147
	S. cerevisiae	Jamesozyma	8	1.2126
	S. cerevisiae	Jamesozyma	9	1.28959
	S. cerevisiae	Jamesozyma	10	1.27997
	S. cerevisiae	Jamesozyma	11	1.29921
	S. cerevisiae	noCEN	1	0.981627
	S. cerevisiae	noCEN	2	1.02975
	S. cerevisiae	noCEN	3	1.04899
	S. cerevisiae	noCEN	4	1.05862
	S. cerevisiae	noCEN	5	1.05862
	S. cerevisiae	noCEN	6	1.11636
	S. cerevisiae	noCEN	7	0.904637
	S. cerevisiae	noCEN	8	1.00087
	S. cerevisiae	noCEN	9	1.02975
	S. cerevisiae	noCEN	10	0.856518
	S. cerevisiae	noCEN	11	0.914261

## Sheet: 2j
	Species	Plasmid	Replicate	Relative retention
	J. lodderae	50bp	1	0.954774
	J. lodderae	50bp	2	1.05528
	J. lodderae	50bp	3	0.954774
	J. lodderae	50bp	4	1.09548
	J. lodderae	50bp	5	0.984925
	J. lodderae	50bp	6	1.02513
	J. lodderae	50bp	7	1.08543
	J. lodderae	50bp	8	1.01508
	J. lodderae	50bp	9	1.02513
	J. lodderae	50bp	10	0.904523
	J. lodderae	50bp	11	0.994975
	J. lodderae	50bp	12	0.834171
	J. lodderae	50bp	13	0.914573
	J. lodderae	50bp	14	1.01508
	J. lodderae	50bp	15	0.974874
	J. lodderae	50bp	16	1.04523
	J. lodderae	50bp	17	0.874372
	J. lodderae	50bp	18	0.964824
	J. lodderae	50bp	19	0.944724
	J. lodderae	50bp	20	1.01508
	J. lodderae	50bp	21	1.00503
	J. lodderae	50bp	22	1.04523
	J. lodderae	50bp	23	0.964824
	J. lodderae	50bp	24	1.04523
	J. lodderae	61bp	1	1.1198
	J. lodderae	61bp	2	1.13928
	J. lodderae	61bp	3	1.10033
	J. lodderae	61bp	4	1.15875
	J. lodderae	61bp	5	1.16849
	J. lodderae	61bp	6	1.10033
	J. lodderae	61bp	7	1.11006
	J. lodderae	61bp	8	1.16849
	J. lodderae	61bp	9	1.17823
	J. lodderae	61bp	10	1.10033
	J. lodderae	61bp	11	1.14901
	J. lodderae	61bp	12	1.13928
	J. lodderae	61bp	13	1.05164
	J. lodderae	61bp	14	1.05164
	J. lodderae	61bp	15	1.12954
	J. lodderae	61bp	16	1.10033
	J. lodderae	61bp	17	1.05164
	J. lodderae	61bp	18	1.12954
	J. lodderae	61bp	19	1.06138
	J. lodderae	61bp	20	1.05164
	J. lodderae	61bp	21	1.12954
	J. lodderae	61bp	22	1.11006
	J. lodderae	61bp	23	1.07111
	J. lodderae	61bp	24	1.16849
	J. jinghongensis	50bp	1	1.025
	J. jinghongensis	50bp	2	1.125
	J. jinghongensis	50bp	3	1
	J. jinghongensis	50bp	4	0.975
	J. jinghongensis	50bp	5	1
	J. jinghongensis	50bp	6	1
	J. jinghongensis	50bp	7	0.925
	J. jinghongensis	50bp	8	0.95
	J. jinghongensis	50bp	9	0.925
	J. jinghongensis	50bp	10	0.85
	J. jinghongensis	50bp	11	0.725
	J. jinghongensis	50bp	12	0.925
	J. jinghongensis	50bp	13	0.875
	J. jinghongensis	50bp	14	0.925
	J. jinghongensis	50bp	15	1.025
	J. jinghongensis	50bp	16	1.075
	J. jinghongensis	50bp	17	1.1
	J. jinghongensis	50bp	18	1.125
	J. jinghongensis	50bp	19	1.075
	J. jinghongensis	50bp	20	0.975
	J. jinghongensis	50bp	21	0.925
	J. jinghongensis	50bp	22	1.05
	J. jinghongensis	50bp	23	1.1
	J. jinghongensis	50bp	24	1.025
	J. jinghongensis	61bp	1	0.875
	J. jinghongensis	61bp	2	1.05
	J. jinghongensis	61bp	3	1.05
	J. jinghongensis	61bp	4	1.025
	J. jinghongensis	61bp	5	0.95
	J. jinghongensis	61bp	6	0.95
	J. jinghongensis	61bp	7	0.975
	J. jinghongensis	61bp	8	0.975
	J. jinghongensis	61bp	9	1
	J. jinghongensis	61bp	10	0.975
	J. jinghongensis	61bp	11	0.95
	J. jinghongensis	61bp	12	0.85
	J. jinghongensis	61bp	13	0.725
	J. jinghongensis	61bp	14	0.85
	J. jinghongensis	61bp	15	0.85
	J. jinghongensis	61bp	16	0.875
	J. jinghongensis	61bp	17	0.9
	J. jinghongensis	61bp	18	0.9
	J. jinghongensis	61bp	19	0.9
	J. jinghongensis	61bp	20	0.925
	J. jinghongensis	61bp	21	0.95
	J. jinghongensis	61bp	22	0.875
	J. jinghongensis	61bp	23	0.9
	J. jinghongensis	61bp	24	0.95
	J. spencerorum	50bp	1	0.92
	J. spencerorum	50bp	2	0.98
	J. spencerorum	50bp	3	0.98
	J. spencerorum	50bp	4	1
	J. spencerorum	50bp	5	0.98
	J. spencerorum	50bp	6	1.08
	J. spencerorum	50bp	7	1.04
	J. spencerorum	50bp	8	0.98
	J. spencerorum	50bp	9	1.02
	J. spencerorum	50bp	10	0.98
	J. spencerorum	50bp	11	0.9
	J. spencerorum	50bp	12	0.94
	J. spencerorum	50bp	13	1.04
	J. spencerorum	50bp	14	1.12
	J. spencerorum	50bp	15	1
	J. spencerorum	50bp	16	1.02
	J. spencerorum	50bp	17	1.06
	J. spencerorum	50bp	18	1.04
	J. spencerorum	50bp	19	1
	J. spencerorum	50bp	20	1
	J. spencerorum	50bp	21	0.96
	J. spencerorum	50bp	22	1.02
	J. spencerorum	50bp	23	1.04
	J. spencerorum	50bp	24	0.96
	J. spencerorum	61bp	1	1.83135
	J. spencerorum	61bp	2	1.83135
	J. spencerorum	61bp	3	2.00577
	J. spencerorum	61bp	4	1.78775
	J. spencerorum	61bp	5	2.02757
	J. spencerorum	61bp	6	1.87495
	J. spencerorum	61bp	7	1.70054
	J. spencerorum	61bp	8	1.87495
	J. spencerorum	61bp	9	1.65694
	J. spencerorum	61bp	10	1.85315
	J. spencerorum	61bp	11	1.76595
	J. spencerorum	61bp	12	1.74414
	J. spencerorum	61bp	13	1.87495
	J. spencerorum	61bp	14	1.78775
	J. spencerorum	61bp	15	1.72234
	J. spencerorum	61bp	16	1.91856
	J. spencerorum	61bp	17	1.72234
	J. spencerorum	61bp	18	1.85315
	J. spencerorum	61bp	19	1.83135
	J. spencerorum	61bp	20	1.80955
	J. spencerorum	61bp	21	1.89676
	J. spencerorum	61bp	22	1.83135
	J. spencerorum	61bp	23	1.74414
	J. spencerorum	61bp	24	1.63514
	J. jinghongensis	50bp	25	0.8
	J. jinghongensis	50bp	26	0.966667
	J. jinghongensis	50bp	27	1
	J. jinghongensis	50bp	28	1
	J. jinghongensis	50bp	29	1.06667
	J. jinghongensis	50bp	30	0.966667
	J. jinghongensis	50bp	31	1
	J. jinghongensis	50bp	32	0.966667
	J. jinghongensis	50bp	33	1
	J. jinghongensis	50bp	34	1.03333
	J. jinghongensis	50bp	35	1.13333
	J. jinghongensis	50bp	36	0.866667
	J. jinghongensis	61bp	25	0.906016
	J. jinghongensis	61bp	26	0.970732
	J. jinghongensis	61bp	27	1.0678
	J. jinghongensis	61bp	28	1.03545
	J. jinghongensis	61bp	29	1.0678
	J. jinghongensis	61bp	30	1.03545
	J. jinghongensis	61bp	31	1.00309
	J. jinghongensis	61bp	32	0.970732
	J. jinghongensis	61bp	33	1.00309
	J. jinghongensis	61bp	34	1.13252
	J. jinghongensis	61bp	35	1.10016
	J. jinghongensis	61bp	36	0.841301
