# Supplementary material for: Progressive coevolution of the yeast centromere and kinetochore
Source: Nature. 2025 Nov 26;651(8107):1012–9. doi: 10.1038/s41586-025-09779-1 (PMC12925627; doi:10.1038/s41586-025-09779-1)
Supplement: Supplementary file 13 — Source Data Fig. 4 [file 41586_2025_9779_MOESM13_ESM.xlsx]

## Sheet: 4c
	Plasmid	Replicate	Relative retention
	71bp	1	0.764899
	71bp	2	0.722107
	71bp	3	0.738154
	71bp	4	0.75955
	71bp	5	0.743503
	71bp	6	0.754201
	71bp	7	0.786295
	71bp	8	0.775597
	71bp	9	0.818388
	71bp	10	0.786295
	71bp	11	0.796993
	71bp	12	0.764899
	76bp	1	0.888412
	76bp	2	0.903556
	76bp	3	0.853078
	76bp	4	0.878317
	76bp	5	0.84803
	76bp	6	0.883364
	76bp	7	0.878317
	76bp	8	0.913651
	76bp	9	0.863173
	76bp	10	0.883364
	76bp	11	0.878317
	76bp	12	0.898508
	81bp	1	0.86484
	81bp	2	0.878353
	81bp	3	0.855831
	81bp	4	0.873849
	81bp	5	0.878353
	81bp	6	0.878353
	81bp	7	0.873849
	81bp	8	0.86484
	81bp	9	0.89637
	81bp	10	0.878353
	81bp	11	0.860335
	81bp	12	0.851327
	84bp	1	0.984383
	84bp	2	1.02345
	84bp	3	1.03516
	84bp	4	1.01563
	84bp	5	1.00782
	84bp	6	1.02735
	84bp	7	0.980477
	84bp	8	0.992196
	84bp	9	0.984383
	84bp	10	1.00391
	84bp	11	1.00001
	84bp	12	0.960946
	85bp	1	1.03434
	85bp	2	0.977778
	85bp	3	0.981818
	85bp	4	1.02626
	85bp	5	0.99798
	85bp	6	1.02222
	85bp	7	0.99798
	85bp	8	1.00202
	85bp	9	1.00606
	85bp	10	0.989899
	85bp	11	0.989899
	85bp	12	1.01414
	86bp	1	1.03411
	86bp	2	1.05471
	86bp	3	1.04235
	86bp	4	1.06295
	86bp	5	1.05471
	86bp	6	1.05883
	86bp	7	1.06295
	86bp	8	1.09179
	86bp	9	1.02175
	86bp	10	1.06295
	86bp	11	1.05883
	86bp	12	1.05883
	90bp	1	0.892537
	90bp	2	0.930789
	90bp	3	0.913788
	90bp	4	0.905288
	90bp	5	0.854286
	90bp	6	0.930789
	90bp	7	0.913788
	90bp	8	0.909538
	90bp	9	0.892537
	90bp	10	0.913788
	90bp	11	0.909538
	90bp	12	0.892537
	95bp	1	0.974865
	95bp	2	1.04177
	95bp	3	1.03221
	95bp	4	1.02743
	95bp	5	1.05133
	95bp	6	0.979644
	95bp	7	1.05133
	95bp	8	1.02743
	95bp	9	1.02743
	95bp	10	1.01787
	95bp	11	0.946193
	95bp	12	1.0131
	96bp	1	1.01343
	96bp	2	1.04945
	96bp	3	0.987713
	96bp	4	1.02887
	96bp	5	1.04945
	96bp	6	1.00315
	96bp	7	1.04945
	96bp	8	1.01343
	96bp	9	1.05459
	96bp	10	1.01858
	96bp	11	1.00829
	96bp	12	1.02372
	96bp	13	0.990703
	96bp	14	1.04492
	96bp	15	1.04492
	96bp	16	1.03013
	96bp	17	1.03013
	96bp	18	1.04985
	96bp	19	1.03506
	96bp	20	1.03999
	96bp	21	1.06464
	96bp	22	1.02028
	96bp	23	0.985774
	96bp	24	0.970987
	99bp	1	0.919622
	99bp	2	0.889113
	99bp	3	0.919622
	99bp	4	0.932697
	99bp	5	0.902189
	99bp	6	0.928339
	99bp	7	0.950131
	99bp	8	0.941414
	99bp	9	0.932697
	99bp	10	0.919622
	99bp	11	0.893472
	99bp	12	0.919622
	106bp	1	0.934737
	106bp	2	0.956993
	106bp	3	0.921384
	106bp	4	0.94364
	106bp	5	0.952542
	106bp	6	1.0015
	106bp	7	0.930286
	106bp	8	0.961444
	106bp	9	0.956993
	106bp	10	0.925835
	106bp	11	0.939189
	106bp	12	0.94364

## Sheet: 4g
	Species	Plasmid	Replicate	Relative retention
	S. cerevisiae	S. cerevisiae 86 bp	1	1.1366
	S. cerevisiae	S. cerevisiae 86 bp	2	1.08844
	S. cerevisiae	S. cerevisiae 86 bp	3	1.1366
	S. cerevisiae	S. cerevisiae 86 bp	4	1.15266
	S. cerevisiae	S. cerevisiae 86 bp	5	0.992119
	S. cerevisiae	S. cerevisiae 86 bp	6	0.927904
	S. cerevisiae	S. cerevisiae 86 bp	7	0.911851
	S. cerevisiae	S. cerevisiae 86 bp	8	0.911851
	S. cerevisiae	S. cerevisiae 86 bp	9	0.902218
	S. cerevisiae	S. cerevisiae 86 bp	10	0.915061
	S. cerevisiae	S. cerevisiae 86 bp	11	0.924694
	S. cerevisiae	J. spencerorum 50 bp	1	0.378867
	S. cerevisiae	J. spencerorum 50 bp	2	0.398132
	S. cerevisiae	J. spencerorum 50 bp	3	0.375657
	S. cerevisiae	J. spencerorum 50 bp	4	0.366025
	S. cerevisiae	J. spencerorum 50 bp	5	0.3885
	S. cerevisiae	J. spencerorum 50 bp	6	0.394921
	S. cerevisiae	J. spencerorum 50 bp	7	0.398132
	S. cerevisiae	J. spencerorum 50 bp	8	0.398132
	S. cerevisiae	J. spencerorum 50 bp	9	0.401343
	S. cerevisiae	J. spencerorum 50 bp	10	0.340339
	S. cerevisiae	J. spencerorum 50 bp	11	0.378867
	S. cerevisiae	J. spencerorum 61 bp	1	0.372446
	S. cerevisiae	J. spencerorum 61 bp	2	0.414186
	S. cerevisiae	J. spencerorum 61 bp	3	0.410975
	S. cerevisiae	J. spencerorum 61 bp	4	0.420607
	S. cerevisiae	J. spencerorum 61 bp	5	0.43345
	S. cerevisiae	J. spencerorum 61 bp	6	0.414186
	S. cerevisiae	J. spencerorum 61 bp	7	0.414186
	S. cerevisiae	J. spencerorum 61 bp	8	0.404553
	S. cerevisiae	J. spencerorum 61 bp	9	0.430239
	S. cerevisiae	J. spencerorum 61 bp	10	0.427029
	S. cerevisiae	J. spencerorum 61 bp	11	0.43345
	S. cerevisiae	noCEN	1	0.327496
	S. cerevisiae	noCEN	2	0.343549
	S. cerevisiae	noCEN	3	0.349971
	S. cerevisiae	noCEN	4	0.353182
	S. cerevisiae	noCEN	5	0.353182
	S. cerevisiae	noCEN	6	0.372446
	S. cerevisiae	noCEN	7	0.30181
	S. cerevisiae	noCEN	8	0.333917
	S. cerevisiae	noCEN	9	0.343549
	S. cerevisiae	noCEN	10	0.285756
	S. cerevisiae	noCEN	11	0.30502
	S. cerevisiae JlodCBF1	S. cerevisiae 86 bp	1	0.844425
	S. cerevisiae JlodCBF1	S. cerevisiae 86 bp	2	0.924694
	S. cerevisiae JlodCBF1	S. cerevisiae 86 bp	3	0.905429
	S. cerevisiae JlodCBF1	S. cerevisiae 86 bp	4	0.943958
	S. cerevisiae JlodCBF1	S. cerevisiae 86 bp	5	0.927904
	S. cerevisiae JlodCBF1	S. cerevisiae 86 bp	6	0.886165
	S. cerevisiae JlodCBF1	S. cerevisiae 86 bp	7	0.911851
	S. cerevisiae JlodCBF1	S. cerevisiae 86 bp	8	0.895797
	S. cerevisiae JlodCBF1	S. cerevisiae 86 bp	9	0.815528
	S. cerevisiae JlodCBF1	S. cerevisiae 86 bp	10	0.902218
	S. cerevisiae JlodCBF1	S. cerevisiae 86 bp	11	0.850846
	S. cerevisiae JlodCBF1	J. spencerorum 50 bp	1	0.327496
	S. cerevisiae JlodCBF1	J. spencerorum 50 bp	2	0.330706
	S. cerevisiae JlodCBF1	J. spencerorum 50 bp	3	0.314653
	S. cerevisiae JlodCBF1	J. spencerorum 50 bp	4	0.343549
	S. cerevisiae JlodCBF1	J. spencerorum 50 bp	5	0.340339
	S. cerevisiae JlodCBF1	J. spencerorum 50 bp	6	0.34676
	S. cerevisiae JlodCBF1	J. spencerorum 50 bp	7	0.34676
	S. cerevisiae JlodCBF1	J. spencerorum 50 bp	8	0.285756
	S. cerevisiae JlodCBF1	J. spencerorum 50 bp	9	0.356392
	S. cerevisiae JlodCBF1	J. spencerorum 50 bp	10	0.333917
	S. cerevisiae JlodCBF1	J. spencerorum 50 bp	11	0.253649
	S. cerevisiae JlodCBF1	J. spencerorum 61 bp	1	0.308231
	S. cerevisiae JlodCBF1	J. spencerorum 61 bp	2	0.324285
	S. cerevisiae JlodCBF1	J. spencerorum 61 bp	3	0.311442
	S. cerevisiae JlodCBF1	J. spencerorum 61 bp	4	0.337128
	S. cerevisiae JlodCBF1	J. spencerorum 61 bp	5	0.343549
	S. cerevisiae JlodCBF1	J. spencerorum 61 bp	6	0.337128
	S. cerevisiae JlodCBF1	J. spencerorum 61 bp	7	0.337128
	S. cerevisiae JlodCBF1	J. spencerorum 61 bp	8	0.321074
	S. cerevisiae JlodCBF1	J. spencerorum 61 bp	9	0.337128
	S. cerevisiae JlodCBF1	J. spencerorum 61 bp	10	0.311442
	S. cerevisiae JlodCBF1	J. spencerorum 61 bp	11	0.298599
	S. cerevisiae JspeCBF1	S. cerevisiae 86 bp	1	1.11413
	S. cerevisiae JspeCBF1	S. cerevisiae 86 bp	2	1.13339
	S. cerevisiae JspeCBF1	S. cerevisiae 86 bp	3	1.14945
	S. cerevisiae JspeCBF1	S. cerevisiae 86 bp	4	1.17513
	S. cerevisiae JspeCBF1	S. cerevisiae 86 bp	5	1.10771
	S. cerevisiae JspeCBF1	S. cerevisiae 86 bp	6	1.07881
	S. cerevisiae JspeCBF1	S. cerevisiae 86 bp	7	1.09165
	S. cerevisiae JspeCBF1	S. cerevisiae 86 bp	8	1.05954
	S. cerevisiae JspeCBF1	S. cerevisiae 86 bp	9	1.04991
	S. cerevisiae JspeCBF1	S. cerevisiae 86 bp	10	1.1045
	S. cerevisiae JspeCBF1	S. cerevisiae 86 bp	11	1.1045
	S. cerevisiae JspeCBF1	J. spencerorum 50 bp	1	0.420607
	S. cerevisiae JspeCBF1	J. spencerorum 50 bp	2	0.507297
	S. cerevisiae JspeCBF1	J. spencerorum 50 bp	3	0.47519
	S. cerevisiae JspeCBF1	J. spencerorum 50 bp	4	0.47519
	S. cerevisiae JspeCBF1	J. spencerorum 50 bp	5	0.516929
	S. cerevisiae JspeCBF1	J. spencerorum 50 bp	6	0.481611
	S. cerevisiae JspeCBF1	J. spencerorum 50 bp	7	0.526562
	S. cerevisiae JspeCBF1	J. spencerorum 50 bp	8	0.52014
	S. cerevisiae JspeCBF1	J. spencerorum 50 bp	9	0.542615
	S. cerevisiae JspeCBF1	J. spencerorum 50 bp	10	0.526562
	S. cerevisiae JspeCBF1	J. spencerorum 50 bp	11	0.545826
	S. cerevisiae JspeCBF1	J. spencerorum 61 bp	1	0.654991
	S. cerevisiae JspeCBF1	J. spencerorum 61 bp	2	0.722417
	S. cerevisiae JspeCBF1	J. spencerorum 61 bp	3	0.706363
	S. cerevisiae JspeCBF1	J. spencerorum 61 bp	4	0.748103
	S. cerevisiae JspeCBF1	J. spencerorum 61 bp	5	0.754524
	S. cerevisiae JspeCBF1	J. spencerorum 61 bp	6	0.751313
	S. cerevisiae JspeCBF1	J. spencerorum 61 bp	7	0.757735
	S. cerevisiae JspeCBF1	J. spencerorum 61 bp	8	0.783421
	S. cerevisiae JspeCBF1	J. spencerorum 61 bp	9	0.786632
	S. cerevisiae JspeCBF1	J. spencerorum 61 bp	10	0.812318
	S. cerevisiae JspeCBF1	J. spencerorum 61 bp	11	0.815528
